# Supplementary material for: The microRNA pathway regulates obligatory aestivation in the cabbage stem flea beetle Psylliodes chrysocephala
Source: Commun Biol. 2025 Aug 27;8:1288. doi: 10.1038/s42003-025-08721-5 (PMC12381080; doi:10.1038/s42003-025-08721-5)
Supplement: Supplementary file 3 — Supplementary Data 1 [file 42003_2025_8721_MOESM3_ESM.xlsx]

## Sheet: de_novo_miRNA
miRDeep2 score	estimated signal-to-noise	excision gearing
10	11.9	5
9	11.8	5
8	11.9	5
7	11.6	5
6	11.4	5
5	11.5	5
4	13.5	5
3	12.5	5
2	11.7	5
1	11.8	5
0	8.8	5
-1	5.6	5
-2	3.9	5
-3	2.9	5
-4	2.3	5
-5	2	5
-6	1.7	5
-7	1.6	5
-8	1.4	5
-9	1.4	5
-10	1.3	5
novel miRNAs predicted by miRDeep2
provisional id	miRDeep2 score	estimated probability that the miRNA candidate is a true positive	rfam alert	total read count	mature read count	loop read count	star read count	significant randfold p-value	miRBase miRNA	example miRBase miRNA with the same seed	UCSC browser	NCBI blastn	consensus mature sequence	consensus star sequence	consensus precursor sequence	precursor coordinate
OV651815.1_14155	753532		-	1478013	1477363	0	650	yes	-	tca-miR-1-3p	-	-	uggaauguaaagaaguauggag	cguacuuccuuacuaauccaua	cguacuuccuuacuaauccauagugauuuaaacguauggaauguaaagaaguauggag
OV651813.1_959	485396		-	952076	942589	0	9487	yes	-	tca-miR-8-3p	-	-	uaauacugucagguaaagaugucg	caucuuaccgggcagcauuaga	caucuuaccgggcagcauuagacuuuaguuugcauuucuaauacugucagguaaagaugucg
OV651818.1_21463	436906		-	856963	856365	0	598	yes	-	tca-miR-276-3p	-	-	uaggaacuucauaccgugcucu	agcgagguauagaguuccuac	agcgagguauagaguuccuacgugauauuuuaucguaggaacuucauaccgugcucu
OV651818.1_21704	121818		-	238936	238897	0	39	yes	-	tca-miR-100-5p	-	-	aacccguagauccgaacuugug	cgaguucgcuuuuacagguacu	aacccguagauccgaacuuguguuuuuuauuugaucacgaguucgcuuuuacagguacu
OV651829.1_44731	116901		-	229304	228519	385	400	no	-	-	-	-	accaauauagcuagaccuggau	ccgcgucgugcaguaguggg	ccgcgucgugcaguagugggaucgcgccugggaguaagagucuugucucagcccgaccaauauagcuagaccuggau
OV651817.1_19191	107225		-	210308	210283	0	25	yes	-	tca-miR-184-3p	-	-	uggacggagaacugauaaggg	ccuugucauucucacgcccggu	ccuugucauucucacgcccgguguauuucgacaacuggacggagaacugauaaggg
OV651814.1_4076	101854		-	199773	112623	0	87150	yes	-	tca-miR-281-5p	-	-	aagagagcuauccgucgacagu	cugucauggaguugcucucuu	aagagagcuauccgucgacaguauauauuuuacacugucauggaguugcucucuu
OV651820.1_27630	29410.1		-	57678	50563	0	7115	yes	-	tca-miR-10-5p	-	-	uacccuguagauccgaauuugu	caaauucgguucuagagagguuu	uacccuguagauccgaauuuguuugauauuaggcgacaaauucgguucuagagagguuu
OV651814.1_9180	27394.7		-	53725	53491	0	234	yes	-	tca-miR-2-3p	-	-	uaucacagccauuuugacgagu	caagucaacuugguugugaaaccu	caagucaacuugguugugaaaccuguacucaaugguaucacagccauuuugacgagu
OV651822.1_34412	24434.4		-	47918	47392	0	526	yes	-	tca-miR-275-3p	-	-	ucagguaccugaaguagcgcgcg	aguguuacuucgguaccuaggcu	aguguuacuucgguaccuaggcuuuuuuugcacaagucagguaccugaaguagcgcgcg
OV651822.1_33313	24434.4		-	47918	47392	0	526	yes	-	tca-miR-275-3p	-	-	ucagguaccugaaguagcgcgcg	aguguuacuucgguaccuaggcu	aguguuacuucgguaccuaggcuuuuuugcacaagucagguaccugaaguagcgcgcg
OV651818.1_21706	22229.4		-	43595	43401	0	194	yes	-	tca-let-7-5p	-	-	ugagguaguagguuguauagu	cuguacagccugcuaacuuucc	ugagguaguagguuguauaguaaguauuacaccauuauggaguacuguacagccugcuaacuuucc
OV651813.1_173	21985.9		-	43118	42424	0	694	yes	-	tca-miR-750-3p	-	-	ccagaucuaacucuuccaugcga	agguggaaggucuaggucuuag	agguggaaggucuaggucuuagcaaaauacaagaaguugccagaucuaacucuuccaugcga
OV651819.1_26273	20469.4		-	40142	40141	0	1	yes	-	tca-miR-283-5p	-	-	aaauaucagcugguaauucug	aauaucagcggauauucucaug	aaauaucagcugguaauucugggugguugugaucccagaauaucagcggauauucucaug
OV651813.1_2231	17714.4		-	34738	34737	0	1	yes	-	tca-miR-263a-5p	-	-	aauggcacuagaagaauucacg	uggucuuugagugccauccuca	aauggcacuagaagaauucacggggauauucuacagcccguggucuuugagugccauccuca
OV651828.1_43853	12273.9		-	24066	24010	53	3	yes	-	tca-miR-277-3p	-	-	uaaaugcacuaucugguacgaca	cgugccagaggcgcguuuaca	cgugccagaggcgcguuuacaacguuuaugguuuuuauagaauccuguaaaugcacuaucugguacgaca
OV651822.1_34409	9598.1		-	18820	18423	0	397	yes	-	tca-miR-305-5p	-	-	auuguacuucaucaggugcucugg	cgacaccuguuggagugcacu	auuguacuucaucaggugcucugguauuuuugucucccgacaccuguuggagugcacu
OV651822.1_33316	9598.1		-	18820	18423	0	397	yes	-	tca-miR-305-5p	-	-	auuguacuucaucaggugcucugg	cgacaccuguuggagugcacu	auuguacuucaucaggugcucugguauuuuugucucccgacaccuguuggagugcacu
OV651814.1_9185	9304.8		-	18242	16183	0	2059	yes	-	tca-miR-71-5p	-	-	ugaaagacauggguagugagaug	ucucacuaccuugucuuucaug	ugaaagacauggguagugagauguucacacuuuuuuuugucucacuaccuugucuuucaug
OV651827.1_43644	7676.9		-	15049	14927	0	122	yes	-	tca-miR-970-3p	-	-	ucauaagacacacgcggcugu	agccgagcguuugucguacugaua	agccgagcguuugucguacugauaguguuaucacuagcuaucauaagacacacgcggcugu
OV651815.1_12722	6745.5		-	13231	13228	0	3	yes	-	-	-	-	cuguauaaacuguuucgaacau	uuggaaauaguuuguccuaaga	cuguauaaacuguuucgaacauuaaaugugaaauauguuggaaauaguuuguccuaaga
OV651816.1_16625	5313.6		-	10418	9735	59	624	yes	-	tca-miR-3869-3p	-	-	aauucgagaccucaacugguua	acugguuaauggucucgaaaucc	acugguuaauggucucgaaauccaaguaucagaauuucaaaacugucacgguuuaguuuggaauucgagaccucaacugguua
OV651814.1_9178	4573.2		-	8969	8855	0	114	yes	-	-	-	-	ucacagccagcuuugaugagc	cucaucaggugguugugaaacg	cucaucaggugguugugaaacggauauuuaacgcguaucacagccagcuuugaugagc
OV651814.1_9184	4373.9		-	8578	8559	0	19	yes	-	-	-	-	ucacagccagcuuugaugagc	cucaucagaguuggcaguuuuagauu	cucaucagaguuggcaguuuuagauuacuuaauucuaucacagccagcuuugaugagc
OV651819.1_26271	4339.1		-	8505	8243	0	262	yes	-	tca-miR-304	-	-	uaaucucauuugguaacugug	ccagguacugaaugggauauaca	uaaucucauuugguaacugugagguaauuugauuccccagguacugaaugggauauaca
OV651819.1_26724	3945.3		-	7731	7723	0	8	yes	-	tca-miR-3836a-3p	-	-	ucacuggguaguaguuugucc	gauaaacucugcucaguuuggug	gauaaacucugcucaguuugguguguuuguuuuuaucaucacuggguaguaguuugucc
OV651829.1_44603	3784.9		-	7416	7187	0	229	yes	-	tca-miR-2-3p	-	-	caucacaggcagaguucuagcu	cugagcucuaucugugacuugug	cugagcucuaucugugacuuguguuuucauuucuauucacaucacaggcagaguucuagcu
OV651813.1_1784	3774.3		-	7396	7382	0	14	yes	-	tca-miR-252a-5p	-	-	cuaaguacuagugccgcagga	ccugcugcucaagugcuuauc	cuaaguacuagugccgcaggaguacauuugaccuccugcugcucaagugcuuauc
OV651818.1_21708	3567.1		-	6990	6881	0	109	yes	-	tca-miR-125-5p	-	-	ucccugagacccuaacuuguga	acaaguuugcgacucggguauu	ucccugagacccuaacuugugacgucacguguacucucacaaguuugcgacucggguauu
OV651815.1_14159	3441.2		-	6749	6746	0	3	yes	-	-	-	-	uugguccccuucaaccagcugu	agcugguugaaaccgggucaaauu	agcugguugaaaccgggucaaauuuuuuauuuacuauuugguccccuucaaccagcugu
OV651814.1_9182	3410.1		-	6680	6649	0	31	yes	-	tca-miR-2-3p	-	-	uaucacagccacuuugaugagc	ucaucaacuugguugugacuucu	ucaucaacuugguugugacuucuguguuucugagagauaucacagccacuuugaugagc
OV651828.1_44151	2154.4		-	4217	1932	0	2285	yes	-	tca-miR-927a-5p	-	-	uuuagaauuccuacgcuuuacc	uaaagcgucuggauucugaauc	uuuagaauuccuacgcuuuaccguaauuuugaaugguaaagcgucuggauucugaauc
OV651815.1_14842	1859.8		-	3639	3638	0	1	yes	-	tca-miR-2796-3p	-	-	guaggccggcggaaacuacuugc	agggguuucuuucggccuccag	agggguuucuuucggccuccagcagauuuaagggcuguaggccggcggaaacuacuugc
OV651820.1_27256	1355.4		-	2650	2640	0	10	yes	-	tca-miR-2765-5p	-	-	ugguaacuccaccaccguuggcg	ccggcgguugaggaguuccuua	ugguaacuccaccaccguuggcguacauuugaaugccggcgguugaggaguuccuua
OV651819.1_26728	1342.3		-	2633	2461	0	172	yes	-	-	-	-	uaaagcuagauagaacaaagaaa	ucuuugguuaucuagcuuugaug	ucuuugguuaucuagcuuugaugguguuguaaauucauaaagcuagauagaacaaagaaa
OV651818.1_23138	529.7		-	1031	1005	0	26	yes	-	tca-miR-137-3p	-	-	uuauugcuugagaauacacguag	acguguauucuuggguaauuaaca	acguguauucuuggguaauuaacacauauuuggggauguuauugcuugagaauacacguag
OV651826.1_41984	521.4		-	1023	1022	0	1	yes	-	-	-	-	uuuugauuguugcucagaaagc	cuuucgggcaguaaucaauacca	uuuugauuguugcucagaaagccgugauuucaaaaggcuuucgggcaguaaucaauacca
OV651824.1_37745	519.8		-	1046	1038	5	3	no	-	-	-	-	uaaugaaaacgauguguccuaaaca	uggauauugguuuucagagaa	uggauauugguuuucagagaaagauuaauaauacaucaaucccuuuuaaaccucuaucaucuuaaugaaaacgauguguccuaaaca
OV651820.1_29758	429.4		-	834	499	0	335	yes	-	tca-miR-993-3p	-	-	gaagcucgucucuacagguaucu	cuacccuguagauccgggcuuuug	cuacccuguagauccgggcuuuuguaguuauuuauaucagaagcucgucucuacagguaucu
OV651815.1_12720	425.3		-	837	577	0	260	yes	-	-	-	-	cauucugacugguuauugcca	acaauaacuagcuagaaucugcaccu	acaauaacuagcuagaaucugcaccugaucauaggcauucugacugguuauugcca
OV651817.1_19159	366.6		-	713	684	0	29	yes	-	tca-miR-92c-3p	-	-	uauugcaccagucccggccuga	gggucggaauuagugcgauuuug	gggucggaauuagugcgauuuuguuuuuuauuugaucauauugcaccagucccggccuga
OV651818.1_24073	295.4		-	571	565	0	6	yes	-	tca-miR-927a-5p	-	-	uuuagaaucuguacgcuuuguug	cggagcauauggauucucggacu	uuuagaaucuguacgcuuuguuguuaauuuaaaaucacggagcauauggauucucggacu
OV651821.1_32540	276.8		-	541	331	0	210	yes	-	-	-	-	uuucguaacaucuuccaaacugg	uauggaagauguuacgaaacu	uauggaagauguuacgaaacuuguuauuauuggaguuucguaacaucuuccaaacugg
OV651815.1_15113	249.4		-	488	480	0	8	yes	-	-	-	-	aacucaaucauaggcagaaacu	uuucugccuuggauggguucgu	aacucaaucauaggcagaaacuguauauuuaaaaguuucugccuuggauggguucgu
OV651825.1_40698	238.8		-	461	388	0	73	yes	-	tca-miR-124-3p	-	-	uaaggcacgcggugaaugcca	cguguucacugugagccuuuaug	cguguucacugugagccuuuauguuccauauuuugucauaaggcacgcggugaaugcca
OV651815.1_14681	227.3		-	466	322	0	144	no	-	-	-	-	uguugacggcugaucugguguugcg	ugaugaaugaucuacuguugaaaaaaau	uguugacggcugaucugguguugcggaugucgauggauguuuuaaugaugaaugaucuacuguugaaaaaaau
OV651817.1_19081	218.6		-	423	344	0	79	yes	-	tca-miR-9b-3p	-	-	auaaagcuagauuaccaaagca	uuuggcacuuuggcuuuaauga	uuuggcacuuuggcuuuaaugauuuguuugaauuucauaaagcuagauuaccaaagca
OV651815.1_15431	213.5		-	423	299	0	124	no	-	tca-miR-2796-5p	-	-	ugggguuucuuagcgacauuug	caaugcccuuggaaauccca	ugggguuucuuagcgacauuugccaguauuugauugcaaugcccuuggaaauccca
OV651819.1_25341	198		-	380	293	0	87	yes	-	tca-miR-965-3p	-	-	uaagcguauagcuuuuccccu	gggugaaaaguuguacagcucaug	gggugaaaaguuguacagcucaugguuuuuuaguacgcauaagcguauagcuuuuccccu
OV651818.1_21658	193.8		-	372	361	0	11	yes	-	tca-miR-3049-5p	-	-	ucgggaagucaguugcggcggauu	uccguucucugucgucccguc	ucgggaagucaguugcggcggauuuuguauuugauuaaguccguucucugucgucccguc
OV651821.1_32071	182.2		-	349	189	0	160	yes	-	tca-miR-932-3p	-	-	ugcaagcagugcggaagugagg	ucaauuccguagugcauugcagu	ucaauuccguagugcauugcaguguuuguagcaucaaucugcaagcagugcggaagugagg
OV651818.1_23877	175.3		-	342	341	0	1	yes	-	-	-	-	aaauugacucuaguagggagu	cucccuaacggagucagguuga	aaauugacucuaguagggaguccguuacuuuauagcgacucccuaacggagucagguuga
OV651825.1_39982	121.9		-	272	268	2	2	no	-	-	-	-	aauggcuuuucauuacuguga	ccuuuugaacaaaugucac	aauggcuuuucauuacugugauuuauuaaaugucguuguaaguuagauuugcgacuaaauccuuuugaacaaaugucac
OV651813.1_2526	121		-	236	235	0	1	yes	-	-	-	-	uacacuuguaguuuuuuucucc	agaaaaaaauuacaagugcuau	agaaaaaaauuacaagugcuauguauguggagaagucauuacacuuguaguuuuuuucucc
OV651825.1_39800	88.5		-	185	184	0	1	no	-	-	-	-	uuuucggacuagugaagau	uuuucauacauucgacgggcuug	uuuucggacuagugaagauguaaguuuucauacauucgacgggcuug
OV651823.1_35668	86.2		-	160	158	0	2	yes	-	tca-miR-1000-5p	-	-	auauuguccugucacagcagu	cugcugguucgggacauuucca	auauuguccugucacagcaguacugucuuuuagauacugcugguucgggacauuucca
OV651818.1_22355	81.1		-	158	58	0	100	yes	-	-	-	-	acaauugcugcuccugaagauu	acuucaggaguagugaauugcu	acuucaggaguagugaauugcuaguauauuugaacuuaacaauugcugcuccugaagauu
OV651819.1_25536	61.6		-	118	108	0	10	yes	-	-	-	-	ucagacgcgucgugcgagauuc	aaccucgcacggcgcgucuggacc	aaccucgcacggcgcgucuggacccuauucuaauguauguggucagacgcgucgugcgagauuc
OV651821.1_32743	60.6		-	116	115	0	1	yes	-	-	-	-	aaccucgcaaggcgcgucuggacc	cuagacgcgccgugcgagguuuc	aaccucgcaaggcgcgucuggaccacauacuuauaacagggccuagacgcgccgugcgagguuuc
OV651822.1_34986	54.9		-	105	104	0	1	yes	-	tca-miR-995-3p	-	-	uagcaccauucgaaaucaguuc	acuguuuucuuauggugucaaga	acuguuuucuuauggugucaagauugaauuagauucuagcaccauucgaaaucaguuc
OV651814.1_3674	44.1		-	85	66	0	19	yes	-	-	-	-	agacugaucuuguuucugcggaaau	uucggcgauaagaucagccugu	agacugaucuuguuucugcggaaauguuauuugcaaccauuucggcgauaagaucagccugu
OV651826.1_41882	37.8		-	74	72	0	2	yes	-	-	-	-	cuuguaccccugugagauuugu	aaaucucaugcgguugcauacu	cuuguaccccugugagauuugugguauuuauuauauaaaucucaugcgguugcauacu
OV651820.1_29808	34.7		-	72	64	0	8	yes	-	-	-	-	auaaaguuggacagaucgaagaca	ucuucgguuaucuaguuuuaauga	ucuucgguuaucuaguuuuaaugauuguuugaauucauaaaguuggacagaucgaagaca
OV651818.1_22358	34.2		-	67	57	0	10	yes	-	-	-	-	uaggguggaaacugauuggua	uacaacaguuaacacccuagcu	uaggguggaaacugauugguagauauucaagaauucuacaacaguuaacacccuagcu
OV651817.1_19194	25.5		-	54	53	0	1	yes	-	-	-	-	agugguaaccgauaaugugaa	ucauauuuuaugcuaccauuucu	agugguaaccgauaaugugaauguacuauugaaguguucauauuuuaugcuaccauuucu
OV651825.1_39501	24.2		-	39	36	0	3	yes	-	tca-miR-995-3p	-	-	uagcaccacaugauucagcuu	aguugaaucugguguguguucu	aguugaaucugguguguguucuacgucgauuuuaaaccguagcaccacaugauucagcuu
OV651825.1_39647	24.2		-	39	36	0	3	yes	-	tca-miR-995-3p	-	-	uagcaccacaugauucagcuu	aguugaaucugguguguguucu	aguugaaucugguguguguucuacgucgauuuuaaaccguagcaccacaugauucagcuu
OV651826.1_41886	19.8		-	40	38	0	2	yes	-	-	-	-	uuuguaucccugugagauuuuu	aaaucucaugcgguugcauacu	uuuguaucccugugagauuuuuaguauuuauuuuacaaaucucaugcgguugcauacu
OV651831.1_46454	18.7		-	37	32	0	5	yes	-	-	-	-	agaacuguggguggacaucauu	ugauuguccaaacgcaauuc	ugauuguccaaacgcaauucuuguuauuuuuauucaagaacuguggguggacaucauu
OV651813.1_3301	18.1		-	41	40	0	1	yes	-	-	-	-	auuggaggaacuagaaauu	uauuccaguuccuucuaugauu	auuggaggaacuagaaauucuaggaccauacuauuccaguuccuucuaugauu
OV651820.1_29738	14.7		-	27	23	0	4	yes	-	-	-	-	ucaggccagguguaucguuagc	uagggauacacccggccugcc	uagggauacacccggccugccacgaaaaaagaaacgucucaggccagguguaucguuagc
OV651815.1_13704	13.1		-	19	18	0	1	yes	-	tca-miR-275-3p	-	-	ucagguacaauaugaucucuug	agagacguaaagugccggguu	ucagguacaauaugaucucuugucguuuuauauuagcaagagacguaaagugccggguu
OV651826.1_41636	11.4		-	26	21	0	5	yes	-	-	-	-	ucagaucagcagauuaacugugu	ucaguuaguuuguugacggaug	ucagaucagcagauuaacuguguguauauuaauuaacucaguuaguuuguugacggaug
OV651826.1_41638	10		-	19	18	0	1	yes	-	-	-	-	aacuuguccguggguucagucu	acuggauuuacugaugaguau	aacuuguccguggguucagucuguguuuauauuuggacuggauuuacugaugaguau
OV651813.1_1780	9.7		-	14	13	0	1	yes	-	tca-miR-252b-5p	-	-	uuaaguaguaauaccguagguga	uccuugguaaaacugcuuuau	uuaaguaguaauaccguaggugaccuuuuuuaaucuccuugguaaaacugcuuuau
OV651826.1_42421	9.4		-	19	16	0	3	yes	-	-	-	-	uuauagauucuugauaugaaagu	uuucguuuccagaaucuuggga	uuauagauucuugauaugaaaguuuaguuuguauucuuucguuuccagaaucuuggga
OV651814.1_8079	8.4		-	14	11	0	3	yes	-	-	-	-	ucagacgcgccuugugaggauu	aaccacgcacggcgcgucug	aaccacgcacggcgcgucugggcccuauucuaaugcaugaggucagacgcgccuugugaggauu
OV651815.1_13706	8.2		-	18	15	0	3	yes	-	-	-	-	uaaagcauuauaaguacuggug	ccgguaauguuaaugcuuuauu	uaaagcauuauaaguacugguguuguguuuagauucaccgguaauguuaaugcuuuauu
OV651817.1_18387	6.7		-	21	20	0	1	yes	-	-	-	-	uuucuugucugaaaaccuuguacu	gcuagguuucauucgcagaaauu	gcuagguuucauucgcagaaauuguaaaacuucaauucaauuucuugucugaaaaccuuguacu
OV651825.1_40103	6.5		-	11	10	0	1	yes	-	-	-	-	uuauuaacgacguguucaaaga	uucgagaacgucguuaauaaca	uucgagaacgucguuaauaacauuguguauucaguuauuguuauuaacgacguguucaaaga
OV651826.1_42426	5.6		-	10	8	0	2	yes	-	-	-	-	ugcuuucuucuagaaccauuagu	uuacugguucuaggaaaagcaag	uuacugguucuaggaaaagcaagucccuaaagaaaucuugcuuucuucuagaaccauuagu
OV651828.1_43856	5.3		-	22895	22895	0	0	yes	-	tca-miR-34-5p	-	-	uggcagugugguuagcugguu	ccacuauccauacuuccuuc	uggcagugugguuagcugguugugcuguuuguaccacgaccacuauccauacuuccuuc
OV651820.1_29647	5.2		-	8758	8756	0	2	yes	-	tca-miR-190-5p	-	-	agauauguuugauauucuugg	ccaggagucaaacauauuauu	agauauguuugauauucuugguuguugauuuagaagcacccaggagucaaacauauuauu
OV651824.1_39476	4.9		-	17321	17301	0	20	yes	-	tca-miR-279a-3p	-	-	ugacuagauccacacucauu	aaugggugggggucugguggcacg	aaugggugggggucugguggcacguuuuuuuuuuguauucgugacuagauccacacucauu
OV651819.1_26386	4.9		-	840	647	0	193	yes	-	tca-miR-2-3p	-	-	aaucacaggaaaauucugug	cgcagaauuuccucgugaaugg	cgcagaauuuccucgugaaugguuuuguauuaggacuccaaucacaggaaaauucugug
OV651820.1_27499	4.9		-	29	9	0	20	yes	-	tca-miR-282-5p	-	-	uagccucuccuaggcuuugucu	auagccuaacugagguuaacucu	uagccucuccuaggcuuugucuguccgaaugaauuagacauagccuaacugagguuaacucu
OV651830.1_45165	4.8		-	12956	12939	0	17	yes	-	tca-miR-989-3p	-	-	ugugaugugacguagugguau	ccgccacuacuuuacauaccacg	ccgccacuacuuuacauaccacgaauaauuugaacgcgugugaugugacguagugguau
OV651814.1_4457	4.8		-	889	875	0	14	yes	-	tca-miR-307-3p	-	-	ucacaaccuccuugagugagc	acucacucaaccugggugugaug	acucacucaaccugggugugauguguuuuuuuccaucacaaccuccuugagugagc
OV651820.1_29715	4.7		-	500	489	0	11	yes	-	tca-miR-iab-4-5p	-	-	acguauacugaauguauccuga	uauaccuucaguauacguaaca	acguauacugaauguauccugaguguuuucuguccgguauaccuucaguauacguaaca
OV651813.1_1782	4.7		-	52	52	0	0	yes	-	tca-miR-252b-5p	-	-	auaaguaggugagccaaaggu	cugaguucaucugcuuaaug	auaaguaggugagccaaaggugauguguuugaaauucaccugaguucaucugcuuaaug
OV651826.1_41884	4.7		-	13	11	0	2	yes	-	-	-	-	cuuguaccccugugaaauuuuu	aaaucucaugcgguugcauacu	cuuguaccccugugaaauuuuugguauuuacuacauaaaucucaugcgguugcauacu
OV651824.1_39474	4.7		-	495	427	0	68	yes	-	tca-miR-279a-3p	-	-	ugacuagauccauacucgucuau	uggcgcguguggggcuaguccacg	uggcgcguguggggcuaguccacguaauuuaagaaucgugacuagauccauacucgucuau
OV651817.1_19162	4.6		-	69673	69602	0	71	yes	-	tca-miR-7-5p	-	-	uggaagacuagugauuuuguuguu	caaggaaucacuaaucauccca	uggaagacuagugauuuuguuguucuguuuugacuaacaaggaaucacuaaucauccca
OV651818.1_23949	4.6		-	917	740	0	177	yes	-	tca-miR-316-5p	-	-	ugucuuuuuccgcuuuguugc	acaacagagugaaagaggccu	ugucuuuuuccgcuuuguugccguuacauuugagucgacaacagagugaaagaggccu
OV651831.1_46583	4.5		-	26329	26329	0	0	yes	-	tca-miR-263b-5p	-	-	cuuggcacuggaagaauucaca	uggaucuuuuaaugccauauu	cuuggcacuggaagaauucacagauugauuugaaucguggaucuuuuaaugccauauu
OV651826.1_42687	4.5		-	44638	44263	0	375	yes	-	tca-miR-9a-5p	-	-	ucuuugguuaucuagcuguau	auaaagcuagguuaccggagu	ucuuugguuaucuagcuguaugaguauuuuugacaucauaaagcuagguuaccggagu
OV651815.1_15434	4.5		-	3173	3173	0	0	yes	-	tca-miR-193-3p	-	-	uacuggccuguuaagucccaag	ugggccuuauagguucaguuga	ugggccuuauagguucaguugaugauuuuaaauuuuacuggccuguuaagucccaag
OV651817.1_20420	4.4		-	4926	4926	0	0	yes	-	tca-miR-981	-	-	uucguugucgacgaaaccugca	cggguuucgagacaucguaacc	cggguuucgagacaucguaaccgauuauaaacugguucguugucgacgaaaccugca
OV651815.1_15428	4.3		-	34982	34982	0	0	yes	-	tca-miR-375-3p	-	-	uuuguucguguggcucaaguca	acuugcuccaugcgauuaaauu	acuugcuccaugcgauuaaauuuggauauuugaaaacaguuuguucguguggcucaaguca
OV651826.1_42423	4.2		-	39	39	0	0	yes	-	tca-miR-33-5p	-	-	uugcauugucuguuuaauuguu	ccuuaggcagagaaugcacuaac	uugcauugucuguuuaauuguucgugucaauguucgaaccuuaggcagagaaugcacuaac
OV651817.1_21015	4.1		-	92789	92789	0	0	yes	-	tca-miR-31-5p	-	-	aggcaagaugucggcauagcu	cugugucucaucaagccaac	aggcaagaugucggcauagcugauuguuuuucuauucggcugugucucaucaagccaac
OV651813.1_175	3.8		-	4535	4506	0	29	yes	-	tca-miR-1175-3p	-	-	ugagauucaacuccuccaacu	aguggagaaguggucucuuca	aguggagaaguggucucuucacuuuuguuuugaauagugagauucaacuccuccaacu
OV651823.1_36226	3.6		-	229	229	0	0	yes	-	tca-miR-92c-3p	-	-	uauugcacuagucccggccuau	aguccgugauucgugacaauauu	aguccgugauucgugacaauauuguuguuucuacggauauugcacuagucccggccuau
OV651820.1_29138	3.3		-	31	31	0	0	yes	-	tca-miR-3836a-3p	-	-	ucacugggaguaguugauccga	ggauuaacacuucucaguuugaug	ggauuaacacuucucaguuugaugcgguauuagagaacaucacugggaguaguugauccga
OV651819.1_25510	2.5		-	1634	1633	0	1	yes	-	-	-	-	ucagacgcgucgugcgagguuu	ucgcacggcgcgucuggaccaua	ucgcacggcgcgucuggaccauauucuaauauauguagucagacgcgucgugcgagguuu
OV651815.1_13561	2.5		-	1634	1634	0	0	yes	-	-	-	-	ucagacgcgucgugcgagguuu	accucgcaaggcgcgucugcacc	accucgcaaggcgcgucugcacccuauucuaauguauguggucagacgcgucgugcgagguuu
OV651824.1_38101	2.1		-	115	115	0	0	yes	-	-	-	-	aaccucgcaaggcgcgucuggacc	uguagacacaccaugcgagguuuc	aaccucgcaaggcgcgucuggaccacauacuuauaauaggguguagacacaccaugcgagguuuc
OV651814.1_4115	2.1		-	1634	1634	0	0	yes	-	-	-	-	ucagacgcgucgugcgagguuu	cccacucacgacgcgucuggau	cccacucacgacgcgucuggaugcggucagaccacugaggucagacgcgucgugcgagguuu
OV651822.1_34141	1.7		-	20	20	0	0	yes	-	-	-	-	caagcgaaucuuaaaaugaca	ucauuuuaagauuggcuuauu	caagcgaaucuuaaaaugacauguuaaguggaaaaaugucauuuuaagauuggcuuauu
OV651815.1_15112	1.6		-	584	578	0	6	yes	-	-	-	-	cuugugcgugugacagcggcu	cugcuggacgcugcacaagaga	cugcuggacgcugcacaagagauuccauuuaacucuugugcgugugacagcggcu
OV651828.1_43849	1.5		-	24630	24630	0	0	yes	-	-	-	-	ugaacacagcuggugguaucu	guccacgcuguguuuucu	guccacgcuguguuuucugaaauuuugaaacagugaacacagcuggugguaucu
OV651817.1_20833	1.5		-	377	329	0	48	yes	-	-	-	-	ucacucuaaguuugaacaccaa	uugguguucuaccuuacagugag	ucacucuaaguuugaacaccaagcuauguuuauccguuugguguucuaccuuacagugag
OV651826.1_41879	1.4		-	159	159	0	0	yes	-	-	-	-	ugucuuucuuuggacaagagaa	cucuugucuagaggaacacaca	cucuugucuagaggaacacacaguauauuuagcaugugucuuucuuuggacaagagaa
OV651826.1_41629	1.4		-	35	35	0	0	yes	-	-	-	-	uacaguaccuuccugaaucuac	agguuuaguuggguauuaaguaug	agguuuaguuggguauuaaguauguguuuauaauaacguacaguaccuuccugaaucuac
OV651814.1_12450	1.4		-	105	102	0	3	yes	-	-	-	-	uuguaagaucuaaaggaccuuu	auucuuuagaucucacaaauau	auucuuuagaucucacaaauauaucuacuaucuuuguaagaucuaaaggaccuuu
OV651826.1_41878	1.3		-	36	36	0	0	yes	-	-	-	-	uuucauucugaaguagaauuc	guuuugcuuuggaccgaagaa	uuucauucugaaguagaauucaguaauuuuauuagugaguuuugcuuuggaccgaagaa
OV651826.1_42428	1.3		-	25	16	0	9	yes	-	-	-	-	uugcuucuuuuagaaucuuuagg	uagguucuuagaggagcaaagu	uagguucuuagaggagcaaaguguuuuuuggauuacuugcuucuuuuagaaucuuuagg
OV651820.1_27673	1.2		-	15	13	0	2	yes	-	tca-miR-3840-3p	-	-	uaguacgaauuauuccugguuu	ugggaauuuuuuguuuaua	ugggaauuuuuuguuuauacguuuauuuuaucguaguacgaauuauuccugguuu
OV651830.1_45402	1.1		-	17	17	0	0	no	-	tca-miR-100-3p	-	-	uaaguucuugcugaaugguuacgug	ugugacgucaugcuacgaggacgaccc	uaaguucuugcugaaugguuacguggggguuuucgguggcccgauaggcagaauugugacgucaugcuacgaggacgaccc
OV651825.1_39685	1.1		-	1973	1973	0	0	yes	-	-	-	-	cauuuuuugagagauugucga	gacauucuuucaagaaaugug	gacauucuuucaagaaauguguguauauuugguucacauuuuuugagagauugucga
OV651828.1_44153	1.1		-	119	119	0	0	yes	-	-	-	-	gaauaaaucgcuuggcaccacg	uggugcaaaucgauuuauaaau	gaauaaaucgcuuggcaccacguggauuuaagaaaguggugcaaaucgauuuauaaau
OV651826.1_42429	0.9		-	31	31	0	0	yes	-	-	-	-	aauaaggcuucugagagugcauc	ugcauuuucgaaguauuauaac	aauaaggcuucugagagugcaucaguuuuuugcauuggaugcauuuucgaaguauuauaac
OV651826.1_41890	0.7		-	15	15	0	0	yes	-	-	-	-	caccagcuuucuuagauucuu	gaaucuauuggagcagggca	caccagcuuucuuagauucuugaguauuucuuccaagaaucuauuggagcagggca
OV651826.1_41633	0.3		-	33	33	0	0	yes	-	-	-	-	ucaauuaauuugcugacggaug	ucagaucagcaaauuagcugugu	ucagaucagcaaauuagcuguguguaaauuaucaacucaauuaauuugcugacggaug
OV651818.1_22360	0.1		-	11	11	0	0	yes	-	-	-	-	cuuagcacgauucuuggcgacu	uggucagguuucaugcuauuua	cuuagcacgauucuuggcgacugcuuuaauugcaucaguggucagguuucaugcuauuua
OV651817.1_19344	0		-	15	15	0	0	yes	-	-	-	-	aacuuguguggccuggagc	gccaggcuguacauguuau	aacuuguguggccuggagccauauacagcaacucgccauggccaggcuguacauguuau

## Sheet: miRNA_pre_aest
Title	log2(FC)	P-adj
OV651819.1_26724	5.1288	0.000446
OV651819.1_26728	4.63418	0.010524
OV651828.1_43856	1.92602	9.65e-05
OV651828.1_43853	1.45952	0.004888
OV651828.1_43849	1.40988	0.004888
OV651815.1_14155	0.982991	0.016992
OV651813.1_959	0.8143	0.033404
OV651827.1_43644	0.796272	0.098139
OV651813.1_175	-1.00871	0.039901
OV651822.1_33316	-1.04014	0.005916
OV651822.1_34409	-1.04014	0.005916
OV651817.1_19159	-1.04776	0.098139
OV651813.1_173	-1.10564	0.094214
OV651823.1_36226	-1.43797	0.063011
OV651825.1_39685	-1.44068	0.012344
OV651825.1_39982	-1.64135	0.07486
OV651826.1_42687	-1.65105	0.000342
OV651815.1_12722	-1.85374	2.45e-05
OV651813.1_2526	-2.17382	0.038516
OV651815.1_15431	-2.19745	0.004888
OV651829.1_44731	-3.7762	5.51e-22
OV651816.1_16625	-3.96306	7.93e-26
OV651817.1_19344	-5.58667	0.010244
OV651825.1_39800	-8.39972	1.05e-11
OV651815.1_12720	-1.20865	0.119632
OV651813.1_3301	3.72392	0.140991
OV651814.1_4457	1.07315	0.14264
OV651831.1_46454	3.85077	0.143241
OV651821.1_32743	3.77024	0.147558
OV651824.1_38101	3.77024	0.147558
OV651828.1_44153	1.8298	0.151219
OV651814.1_4115	1.01395	0.173825
OV651815.1_13561	1.01395	0.173825
OV651819.1_25510	1.01395	0.173825
OV651819.1_25341	1.31269	0.197067
OV651818.1_22355	-2.43536	0.262972
OV651821.1_32540	-0.999191	0.278071
OV651818.1_24073	-0.819276	0.287293
OV651813.1_1784	0.526131	0.303154
OV651814.1_12450	-1.32388	0.306532
OV651819.1_26271	0.588825	0.306532
OV651818.1_21463	0.435677	0.342663
OV651831.1_46583	0.480699	0.3436
OV651820.1_29715	0.806264	0.343848
OV651813.1_2231	-0.396692	0.416092
OV651817.1_19162	0.403657	0.416092
OV651818.1_23138	0.606135	0.427389
OV651820.1_27256	-0.482111	0.427456
OV651817.1_18387	-2.13494	0.436989
OV651820.1_27630	-0.375693	0.436989
OV651830.1_45402	2.40377	0.436989
OV651829.1_44603	0.419201	0.443149
OV651820.1_29647	0.378857	0.455682
OV651820.1_29808	1.44569	0.455682
OV651826.1_42423	-1.9963	0.468453
OV651828.1_44151	0.436716	0.468453
OV651814.1_4076	-0.426482	0.512225
OV651818.1_22358	-2.43902	0.609384
OV651818.1_23877	0.548362	0.658684
OV651815.1_14159	0.342365	0.676798
OV651814.1_9182	-0.329645	0.701379
OV651817.1_19191	0.264587	0.717095
OV651826.1_41878	-1.27581	0.717095
OV651826.1_41882	1.15375	0.717095
OV651818.1_23949	0.36899	0.723201
OV651820.1_29758	0.3944	0.749076
OV651825.1_40698	0.456622	0.768789
OV651813.1_1782	0.853392	0.770207
OV651815.1_13704	1.1809	0.770207
OV651818.1_21658	0.404571	0.770207
OV651826.1_41984	-0.262985	0.819941
OV651815.1_15428	-0.177946	0.828851
OV651822.1_33313	-0.202247	0.828851
OV651822.1_34412	-0.202247	0.828851
OV651814.1_9180	-0.172165	0.840924
OV651814.1_9185	0.192607	0.840924
OV651815.1_15113	0.275618	0.840924
OV651821.1_32071	0.355182	0.840924
OV651814.1_9184	-0.156799	0.845329
OV651815.1_15112	0.259939	0.850534
OV651817.1_20420	0.212248	0.850534
OV651817.1_20833	0.244182	0.850534
OV651817.1_21015	0.143638	0.850534
OV651818.1_21706	0.142779	0.850534
OV651830.1_45165	0.418421	0.850534
OV651822.1_34986	0.39291	0.853379
OV651823.1_35668	0.359359	0.853379
OV651818.1_21704	0.12224	0.86013
OV651817.1_19194	0.409184	0.862562
OV651819.1_26386	-0.172612	0.867358
OV651817.1_19081	-0.162981	0.885189
OV651824.1_39476	-0.0766265	0.912301
OV651824.1_39474	-0.11447	0.931051
OV651814.1_3674	0.178734	0.940426
OV651815.1_14681	-0.0780686	0.940426
OV651815.1_14842	0.0419783	0.940426
OV651818.1_21708	-0.0522218	0.940426
OV651824.1_37745	-0.0735487	0.940426
OV651825.1_39501	-0.31252	0.940426
OV651825.1_39647	-0.31252	0.940426
OV651826.1_41879	-0.129728	0.940426
OV651814.1_9178	-0.0223437	0.964221
OV651819.1_25536	0.124945	0.964221
OV651819.1_26273	0.0181523	0.965611
OV651826.1_41633	-0.0664202	0.965611

## Sheet: miRNA_aest_post
Title	log2(FC)	P-adj
OV651822.1_34986	2.76622	0.09973
OV651818.1_21658	1.54139	0.083464
OV651828.1_43853	1.43167	0.003726
OV651827.1_43644	1.39457	0.000643
OV651815.1_14155	1.34897	0.00037
OV651820.1_29758	1.34439	0.083464
OV651829.1_44603	1.34063	0.000976
OV651815.1_15113	1.28959	0.09973
OV651817.1_19191	1.17711	0.003162
OV651817.1_19162	0.910036	0.013729
OV651828.1_43856	0.892154	0.09973
OV651818.1_21463	0.880502	0.013816
OV651818.1_21704	0.874299	0.04207
OV651814.1_9184	-0.70606	0.09973
OV651814.1_9182	-1.0647	0.032696
OV651825.1_39685	-1.21449	0.03823
OV651817.1_19081	-1.28389	0.057237
OV651822.1_33316	-1.40832	5.1e-05
OV651822.1_34409	-1.40832	5.1e-05
OV651813.1_175	-2.05196	9.9e-07
OV651815.1_12722	-2.06667	9.9e-07
OV651825.1_39982	-2.3229	0.003556
OV651819.1_26724	-3.3198	0.017899
OV651819.1_26728	-3.65149	0.017899
OV651830.1_45165	-3.76833	0.00054
OV651829.1_44731	-3.79917	2.36e-22
OV651816.1_16625	-3.918	3.24e-25
OV651825.1_39800	-5.68481	3.38e-05
OV651831.1_46583	0.672281	0.114988
OV651823.1_36226	-1.13243	0.157921
OV651828.1_44153	1.73074	0.163482
OV651814.1_9178	-0.585563	0.196113
OV651817.1_19159	-0.818109	0.207201
OV651813.1_2526	-1.41755	0.217965
OV651813.1_1784	0.521339	0.263904
OV651815.1_12720	-0.886256	0.263904
OV651818.1_24073	-0.796805	0.263904
OV651819.1_26386	-0.832437	0.263904
OV651813.1_959	0.444518	0.274371
OV651815.1_14842	0.49541	0.349235
OV651824.1_39474	-0.681945	0.373084
OV651815.1_14159	0.522829	0.377458
OV651818.1_21706	0.440872	0.37819
OV651818.1_23138	0.591889	0.37819
OV651822.1_33313	-0.454447	0.37819
OV651822.1_34412	-0.454447	0.37819
OV651828.1_44151	0.496081	0.37819
OV651826.1_41879	-1.07646	0.378736
OV651821.1_32071	0.860678	0.439417
OV651815.1_15428	0.359548	0.44901
OV651815.1_15112	0.707207	0.450701
OV651817.1_21015	0.349836	0.493618
OV651820.1_27256	-0.364526	0.523925
OV651814.1_4115	0.462761	0.530669
OV651814.1_9180	0.323479	0.530669
OV651815.1_13561	0.462761	0.530669
OV651819.1_25510	0.462761	0.530669
OV651819.1_26273	0.309124	0.530669
OV651821.1_32540	0.586485	0.530669
OV651826.1_42687	-0.362554	0.530669
OV651817.1_20833	-0.489159	0.566006
OV651820.1_27630	-0.230806	0.585363
OV651818.1_21708	0.270673	0.59695
OV651814.1_9185	-0.265225	0.610106
OV651819.1_25341	-0.463629	0.610106
OV651813.1_173	-0.291102	0.661695
OV651820.1_29715	0.349602	0.661695
OV651828.1_43849	0.243736	0.661695
OV651815.1_14681	0.321666	0.749538
OV651818.1_23949	-0.232792	0.749538
OV651817.1_20420	0.212869	0.776084
OV651815.1_15431	0.272047	0.821303
OV651814.1_4076	0.135092	0.831505
OV651823.1_35668	-0.246172	0.885191
OV651824.1_37745	0.11475	0.914884
OV651819.1_26271	0.0539628	0.968491
OV651814.1_4457	-0.0592441	0.976787
OV651824.1_39476	0.022756	0.976961
OV651825.1_40698	-0.0484317	0.976961
OV651826.1_41984	-0.0418341	0.976961
OV651813.1_2231	0.00769126	0.991374
OV651820.1_29647	0.0128196	0.991374
OV651818.1_23877	0.00425983	0.994386
