# Supplementary material for: The microRNA pathway regulates obligatory aestivation in the cabbage stem flea beetle Psylliodes chrysocephala
Source: Commun Biol. 2025 Aug 27;8:1288. doi: 10.1038/s42003-025-08721-5 (PMC12381080; doi:10.1038/s42003-025-08721-5)
Supplement: Supplementary file 4 — Supplementary Data 2 [file 42003_2025_8721_MOESM4_ESM.xlsx]

## Sheet: Fig.2c_dsDcr_1_DrovsdsmGFP
Title	Fold change Log2	N: Welch's T-test q-value 15Dicer_15GPF
TRINITY_DN6998_c0_g1_i5.p1	5.00398	0.0147013	Belongs to the TRAFAC class myosin-kinesin ATPase superfamily. Myosin family
TRINITY_DN3998_c0_g1_i13.p1	4.45774	0.0321642
TRINITY_DN1584_c0_g1_i1.p1	4.30922	0.0155976
TRINITY_DN7_c0_g2_i1.p1	4.09614	0.0216
TRINITY_DN12237_c0_g1_i4.p1	4.06918	0.0400993
TRINITY_DN7106_c0_g1_i3.p1	3.95756	0.0322573
TRINITY_DN11366_c0_g1_i1.p1	3.90956	0.0330971
TRINITY_DN10428_c0_g1_i1.p1	3.63552	0.0471081
TRINITY_DN146_c0_g1_i18.p1	3.53616	0.0285157
TRINITY_DN932_c0_g1_i2.p1	3.45216	0.0321633
TRINITY_DN16688_c0_g1_i1.p1	3.29104	0.0228696
TRINITY_DN1123_c0_g2_i1.p1	3.20242	0.0342185
TRINITY_DN1102_c0_g1_i4.p1	3.16688	0.0201506
TRINITY_DN512_c2_g1_i1.p1	3.1572	0.0216031
TRINITY_DN4939_c0_g1_i2.p1	3.09952	0.0468428
TRINITY_DN2055_c0_g1_i4.p1	3.0787	0.00994286
TRINITY_DN3161_c0_g1_i3.p1	3.06434	0.0162339
TRINITY_DN6155_c0_g2_i1.p1	3.05662	0.008
TRINITY_DN10087_c0_g1_i1.p1	3.0341	0.0290966
TRINITY_DN2384_c1_g3_i1.p1	2.98458	0.0368889
TRINITY_DN8289_c0_g2_i3.p1	2.96572	0.0431812
TRINITY_DN558_c0_g1_i7.p1	2.96226	0.0382887
TRINITY_DN2726_c0_g1_i8.p1	2.9232	0
TRINITY_DN927_c0_g1_i10.p1	2.81406	0.0014
TRINITY_DN10276_c0_g1_i3.p1	2.79904	0.0116692
TRINITY_DN5227_c0_g1_i1.p1	2.79842	0.00567273
TRINITY_DN2714_c0_g1_i6.p1	2.7306	0.00218182
TRINITY_DN3539_c0_g1_i8.p1	2.65576	0.0232115
TRINITY_DN1327_c0_g1_i3.p1	2.63958	0.0113636
TRINITY_DN1762_c0_g1_i4.p1	2.63596	0.012227
TRINITY_DN235_c0_g2_i2.p1	2.62056	0.00270968
TRINITY_DN5537_c0_g1_i1.p1	2.56342	0.012338
TRINITY_DN3705_c0_g1_i3.p1	2.56138	0.0151139
TRINITY_DN212_c0_g1_i19.p1	2.53356	0.0383613
TRINITY_DN630_c0_g1_i4.p1	2.51984	0.0108772
TRINITY_DN12457_c0_g1_i1.p1	2.51084	0
TRINITY_DN2042_c0_g1_i1.p1	2.5032	0.0257852
TRINITY_DN24120_c0_g1_i1.p1	2.47728	0.020374
TRINITY_DN7881_c0_g1_i16.p1	2.38678	0.00507317
TRINITY_DN337_c0_g1_i7.p1	2.32188	0.0331218
TRINITY_DN3456_c0_g3_i1.p1	2.3164	0.0215591
TRINITY_DN854_c0_g1_i20.p1	2.31628	0.0321529
TRINITY_DN1354_c0_g2_i1.p1	2.27812	0.002
TRINITY_DN9762_c0_g1_i28.p1	2.27436	0.00645614
TRINITY_DN9588_c0_g1_i4.p1	2.26728	0.0183756
TRINITY_DN9229_c0_g1_i1.p1	2.26206	0.0282025
TRINITY_DN2160_c0_g2_i12.p1	2.23136	0.0223259
TRINITY_DN684_c0_g1_i2.p1	2.22764	0.0152102
TRINITY_DN2714_c0_g1_i1.p1	2.2259	0.019691
TRINITY_DN64_c0_g1_i56.p1	2.21346	0.00262069
TRINITY_DN2535_c0_g1_i7.p1	2.16038	0.0187943
TRINITY_DN675_c0_g1_i1.p1	2.12254	0.004
TRINITY_DN2714_c0_g1_i7.p1	2.11942	0.00811429
TRINITY_DN75_c0_g2_i1.p1	2.0761	0.0215753
TRINITY_DN2714_c0_g2_i1.p1	2.07006	0.0100632
TRINITY_DN558_c0_g1_i14.p1	2.04174	0.0183179
TRINITY_DN12259_c0_g1_i1.p1	2.03872	0.00577778
TRINITY_DN131_c0_g1_i4.p1	2.01106	0.00411429
TRINITY_DN4912_c1_g1_i1.p1	2.002	0.0111496
TRINITY_DN16711_c0_g2_i4.p1	1.99108	0.0167273
TRINITY_DN5897_c0_g1_i7.p1	1.95996	0.025027
TRINITY_DN49970_c1_g1_i3.p1	1.95728	0.019823
TRINITY_DN2117_c1_g2_i1.p1	1.93728	0.03971
TRINITY_DN6401_c0_g1_i5.p1	1.92792	0.0330028
TRINITY_DN557_c0_g1_i25.p1	1.8396	0.0245398
TRINITY_DN2188_c0_g1_i7.p1	1.81826	0.0169724
TRINITY_DN36225_c0_g1_i3.p1	1.77602	0.00871233
TRINITY_DN826_c0_g1_i2.p1	1.75356	0.0052
TRINITY_DN1275_c0_g1_i7.p1	1.7357	0.0386566
TRINITY_DN5235_c0_g1_i1.p1	1.72188	0.00937778
TRINITY_DN252_c0_g1_i54.p1	1.71058	0.0342123
TRINITY_DN83483_c0_g1_i2.p1	1.69368	0.0109402
TRINITY_DN6113_c0_g1_i14.p1	1.6813	0.0342396
TRINITY_DN892_c2_g1_i1.p1	1.6812	0.025894
TRINITY_DN23480_c0_g1_i1.p1	1.67742	0.0467002
TRINITY_DN32_c0_g1_i3.p1	1.66964	0.0187192
TRINITY_DN8090_c0_g1_i1.p1	1.66762	0.0294479
TRINITY_DN3228_c0_g1_i3.p1	1.65808	0.0158554
TRINITY_DN1739_c0_g1_i7.p1	1.65478	0.00984906
TRINITY_DN75_c0_g1_i1.p1	1.6542	0.0412086
TRINITY_DN13292_c0_g1_i2.p1	1.6503	0.0189714
TRINITY_DN7199_c0_g1_i1.p1	1.59516	0.0125556
TRINITY_DN1033_c0_g1_i4.p1	1.58776	0.0346336
TRINITY_DN7257_c0_g1_i4.p1	1.57678	0.0179158
TRINITY_DN19669_c0_g1_i6.p1	1.57506	0.0103636
TRINITY_DN4538_c0_g1_i1.p1	1.56028	0.0318938
TRINITY_DN4222_c0_g1_i1.p1	1.5586	0.0091954
TRINITY_DN43316_c0_g2_i5.p1	1.52262	0.0259016
TRINITY_DN6377_c0_g1_i45.p1	1.4999	0.00228571
TRINITY_DN1172_c4_g1_i1.p1	1.49948	0.004
TRINITY_DN3897_c0_g1_i1.p1	1.4753	0.0301091
TRINITY_DN7783_c0_g1_i1.p1	1.45718	0.020017
TRINITY_DN7944_c0_g1_i2.p1	1.43368	0.0448445
TRINITY_DN5501_c0_g1_i4.p1	1.42482	0.0406117
TRINITY_DN16494_c0_g1_i45.p1	1.39264	0.029921
TRINITY_DN1347_c0_g1_i6.p1	1.37474	0.0190741
TRINITY_DN7720_c0_g1_i6.p1	1.356	0.0400498
TRINITY_DN37711_c0_g1_i2.p1	1.29912	0.00848
TRINITY_DN27651_c0_g1_i3.p1	1.29456	0.016
TRINITY_DN5710_c0_g1_i2.p1	1.2715	0.0259474
TRINITY_DN300_c0_g3_i1.p1	1.2622	0.00945055
TRINITY_DN2324_c0_g1_i6.p1	1.2551	0.0371623
TRINITY_DN1199_c0_g1_i1.p1	1.23052	0.0198151
TRINITY_DN3246_c0_g1_i3.p1	1.22552	0.0346667
TRINITY_DN4582_c0_g1_i5.p1	1.20582	0.0191698
TRINITY_DN558_c0_g1_i15.p1	1.1581	0.00626087
TRINITY_DN128363_c0_g1_i1.p1	1.15734	0.0343146
TRINITY_DN12813_c0_g1_i9.p1	1.13766	0.0202833
TRINITY_DN1824_c0_g1_i1.p1	1.13752	0.00841026
TRINITY_DN20404_c0_g1_i1.p1	1.12472	0.0368427
TRINITY_DN8393_c0_g1_i1.p1	1.1232	0.0187692
TRINITY_DN749_c1_g1_i4.p1	1.11616	0.0210281
TRINITY_DN5369_c2_g1_i3.p1	1.11476	0.0193973
TRINITY_DN6522_c0_g1_i5.p1	1.08486	0.0214704
TRINITY_DN439_c0_g3_i3.p1	1.06386	0.0158282
TRINITY_DN5122_c0_g1_i1.p1	1.05602	0.0224089
TRINITY_DN86_c0_g1_i3.p1	1.04454	0.00983673
TRINITY_DN1425_c0_g1_i1.p1	1.04254	0.00123077
TRINITY_DN15411_c0_g2_i1.p1	1.02888	0.00461538
TRINITY_DN4305_c0_g1_i6.p1	1.00364	0.00483721
TRINITY_DN8078_c0_g1_i37.p1	-1.01906	0.0346959	HIST1H1A
TRINITY_DN71971_c0_g1_i1.p1	-1.02302	0.00473684	negative regulation of lipoprotein oxidation, Lipocalin
TRINITY_DN41136_c0_g2_i1.p1	-1.02848	0.0466207	Alcohol dehydrogenase GroES-like domain
TRINITY_DN514_c0_g2_i2.p1	-1.03152	0.00114286	Thaumatin family
TRINITY_DN12774_c0_g1_i9.p1	-1.03416	0.0290062	Reeler domain
TRINITY_DN1291_c0_g1_i8.p1	-1.03552	0.0413556	-
TRINITY_DN4917_c0_g2_i8.p1	-1.04472	0.0181	Troponin t	TNNT2
TRINITY_DN5679_c0_g1_i2.p1	-1.04734	0.0406765	-
TRINITY_DN20503_c0_g2_i1.p1	-1.05762	0.0370653	zinc ion binding. It is involved in the biological process described with proteolysis
TRINITY_DN1310_c0_g3_i1.p1	-1.07776	0.00233333	Belongs to the serpin family
TRINITY_DN38192_c0_g1_i1.p1	-1.11036	0.0169617	serine-type endopeptidase activity. It is involved in the biological process described with proteolysis
TRINITY_DN1221_c0_g1_i7.p1	-1.14222	0.00215385	-
TRINITY_DN26984_c0_g1_i3.p1	-1.18178	0.0121739	-
TRINITY_DN301_c0_g1_i8.p1	-1.31236	0.0217625	-
TRINITY_DN16698_c0_g1_i1.p1	-1.35856	0.00985567	-
TRINITY_DN19336_c1_g1_i2.p1	-1.45682	0.00271429	-
TRINITY_DN7437_c0_g1_i13.p1	-1.50176	0.00973737	-
TRINITY_DN1782_c0_g1_i6.p1	-1.8335	0.0193484	-
TRINITY_DN12577_c0_g1_i14.p1	-2.01708	0.00266667	-
TRINITY_DN3080_c0_g2_i2.p1	-2.62056	0.0168791	-
TRINITY_DN27767_c0_g1_i1.p1	-3.3441	0.00930233	-
TRINITY_DN27338_c0_g1_i5.p1	-3.74912	0.0169438	-
TRINITY_DN1782_c0_g1_i11.p1	-2.25172	0.0549853
TRINITY_DN12782_c0_g1_i4.p1	-1.80578	0.051162
TRINITY_DN6057_c0_g1_i3.p1	-1.68566	0.0773453
TRINITY_DN3335_c0_g1_i5.p1	-1.41622	0.0545232
TRINITY_DN768_c0_g1_i1.p1	-1.39592	0.120911
TRINITY_DN1448_c0_g1_i9.p1	-1.32328	0.0513276
TRINITY_DN2595_c0_g1_i5.p1	-1.1512	0.0809161
TRINITY_DN4450_c0_g1_i1.p1	-1.11588	0.0602465
TRINITY_DN2035_c1_g1_i2.p1	-1.11096	0.0846392
TRINITY_DN7327_c0_g1_i1.p1	-1.0712	0.100892
TRINITY_DN22221_c0_g1_i4.p1	-1.04338	0.130006
TRINITY_DN429_c1_g1_i47.p1	-1.03788	0.11663
TRINITY_DN938_c0_g1_i9.p1	-0.9553	0.170665
TRINITY_DN13604_c0_g1_i4.p1	-0.93094	0.305552
TRINITY_DN872_c0_g1_i2.p1	-0.92846	0.257889
TRINITY_DN3957_c0_g1_i3.p1	-0.92272	0.0793748
TRINITY_DN5378_c0_g1_i3.p1	-0.91838	0.129379
TRINITY_DN2604_c0_g1_i1.p1	-0.91756	0.237573
TRINITY_DN9821_c1_g1_i3.p1	-0.91638	0.124448
TRINITY_DN1844_c0_g1_i1.p1	-0.91044	0.0948059
TRINITY_DN13964_c0_g1_i1.p1	-0.88626	0.250772
TRINITY_DN3560_c0_g1_i4.p1	-0.85566	0.134483
TRINITY_DN28667_c0_g1_i2.p1	-0.81686	0.367138
TRINITY_DN14453_c0_g1_i1.p1	-0.81016	0.195719
TRINITY_DN1156_c0_g1_i4.p1	-0.79466	0.114329
TRINITY_DN1551_c4_g2_i2.p1	-0.75508	0.212284
TRINITY_DN12974_c0_g1_i1.p1	-0.74768	0.0692448
TRINITY_DN4673_c0_g1_i1.p1	-0.73972	0.359133
TRINITY_DN2511_c0_g1_i2.p1	-0.71534	0.120735
TRINITY_DN3464_c0_g1_i7.p1	-0.71236	0.0609902
TRINITY_DN6820_c0_g1_i1.p1	-0.66788	0.418578
TRINITY_DN209_c2_g2_i5.p1	-0.62138	0.50767
TRINITY_DN5200_c0_g1_i1.p1	-0.6099	0.124825
TRINITY_DN741_c0_g1_i1.p1	-0.6013	0.5693
TRINITY_DN2353_c0_g1_i8.p1	-0.59758	0.370874
TRINITY_DN11297_c0_g1_i1.p1	-0.59184	0.5687
TRINITY_DN2057_c0_g1_i1.p1	-0.58168	0.101818
TRINITY_DN10197_c0_g1_i13.p1	-0.57494	0.068374
TRINITY_DN2200_c0_g1_i4.p1	-0.5582	0.368084
TRINITY_DN19336_c0_g3_i1.p1	-0.54314	0.0711285
TRINITY_DN45_c1_g1_i7.p1	-0.54078	0.201348
TRINITY_DN3378_c0_g1_i5.p1	-0.54074	0.0914391
TRINITY_DN2415_c0_g1_i7.p1	-0.53982	0.149025
TRINITY_DN3958_c0_g2_i19.p1	-0.53504	0.114084
TRINITY_DN2900_c0_g1_i6.p1	-0.53334	0.170547
TRINITY_DN571_c0_g1_i15.p1	-0.52606	0.195013
TRINITY_DN1808_c0_g1_i1.p1	-0.52148	0.368589
TRINITY_DN6119_c0_g1_i2.p1	-0.52034	0.0989984
TRINITY_DN56_c2_g1_i5.p1	-0.5154	0.146307
TRINITY_DN1373_c0_g1_i5.p1	-0.5145	0.119742
TRINITY_DN4542_c0_g1_i4.p1	-0.50126	0.370352
TRINITY_DN1555_c1_g1_i4.p1	-0.49796	0.052839
TRINITY_DN1673_c0_g1_i24.p1	-0.49352	0.395397
TRINITY_DN14257_c0_g1_i1.p1	-0.49302	0.2067
TRINITY_DN12155_c0_g1_i1.p1	-0.4881	0.619032
TRINITY_DN1877_c0_g1_i2.p1	-0.48512	0.105656
TRINITY_DN3392_c0_g1_i1.p1	-0.47706	0.0704737
TRINITY_DN3711_c0_g1_i16.p1	-0.46346	0.0580122
TRINITY_DN676_c0_g1_i6.p1	-0.4592	0.144929
TRINITY_DN3262_c0_g1_i3.p1	-0.4531	0.0524094
TRINITY_DN7451_c0_g1_i2.p1	-0.45154	0.199199
TRINITY_DN157_c2_g1_i18.p1	-0.44406	0.500549
TRINITY_DN4007_c2_g1_i1.p1	-0.43584	0.0589597
TRINITY_DN3840_c0_g1_i5.p1	-0.4326	0.071182
TRINITY_DN1291_c0_g1_i12.p1	-0.43088	0.302018
TRINITY_DN5594_c0_g1_i2.p1	-0.42912	0.0867624
TRINITY_DN357_c0_g1_i6.p1	-0.42794	0.0743666
TRINITY_DN9716_c0_g1_i1.p1	-0.41186	0.1043
TRINITY_DN13036_c1_g1_i4.p1	-0.40836	0.388104
TRINITY_DN5911_c0_g1_i2.p1	-0.4016	0.0603016
TRINITY_DN1411_c0_g1_i28.p1	-0.39752	0.111694
TRINITY_DN93_c0_g2_i2.p1	-0.39458	0.56379
TRINITY_DN875_c0_g2_i8.p1	-0.3937	0.209912
TRINITY_DN4450_c0_g1_i15.p1	-0.39354	0.186962
TRINITY_DN17736_c0_g1_i1.p1	-0.3914	0.114487
TRINITY_DN7653_c0_g2_i2.p1	-0.38918	0.153149
TRINITY_DN288_c0_g4_i2.p1	-0.3867	0.119588
TRINITY_DN5161_c0_g1_i7.p1	-0.37958	0.105722
TRINITY_DN887_c0_g1_i16.p1	-0.37348	0.0654651
TRINITY_DN28865_c1_g1_i1.p1	-0.37292	0.498986
TRINITY_DN6076_c1_g3_i1.p1	-0.37206	0.650712
TRINITY_DN12531_c0_g1_i1.p1	-0.36928	0.135428
TRINITY_DN2086_c0_g1_i1.p1	-0.35932	0.0568082
TRINITY_DN3722_c0_g1_i11.p1	-0.35392	0.0852671
TRINITY_DN1081_c2_g1_i1.p1	-0.3452	0.192015
TRINITY_DN2460_c0_g1_i1.p1	-0.34142	0.665352
TRINITY_DN2771_c0_g1_i15.p1	-0.3407	0.531706
TRINITY_DN1411_c0_g1_i76.p1	-0.33328	0.0699962
TRINITY_DN93_c0_g1_i3.p1	-0.3331	0.113111
TRINITY_DN1445_c0_g1_i2.p1	-0.33022	0.226012
TRINITY_DN702_c0_g1_i31.p1	-0.32116	0.305599
TRINITY_DN7297_c2_g1_i9.p1	-0.31928	0.529192
TRINITY_DN4177_c0_g1_i2.p1	-0.31814	0.0596733
TRINITY_DN13036_c1_g1_i8.p1	-0.31704	0.684645
TRINITY_DN7591_c0_g1_i1.p1	-0.31408	0.050684
TRINITY_DN22728_c0_g1_i6.p1	-0.309	0.0785882
TRINITY_DN17741_c0_g1_i1.p1	-0.30446	0.0800212
TRINITY_DN2572_c0_g1_i4.p1	-0.3043	0.0953876
TRINITY_DN601_c0_g1_i6.p1	-0.30188	0.0709607
TRINITY_DN2840_c0_g1_i3.p1	-0.30168	0.0847959
TRINITY_DN11149_c0_g1_i7.p1	-0.29718	0.104214
TRINITY_DN18345_c0_g1_i2.p1	-0.291	0.0804491
TRINITY_DN37_c0_g1_i9.p1	-0.28824	0.269339
TRINITY_DN3977_c0_g2_i2.p1	-0.28704	0.500766
TRINITY_DN1212_c0_g1_i5.p1	-0.2866	0.743013
TRINITY_DN6224_c0_g1_i1.p1	-0.28198	0.531484
TRINITY_DN5620_c1_g1_i1.p1	-0.28152	0.0901616
TRINITY_DN2716_c0_g1_i3.p1	-0.2812	0.352454
TRINITY_DN3309_c0_g2_i9.p1	-0.27852	0.417018
TRINITY_DN7218_c0_g1_i27.p1	-0.27784	0.312812
TRINITY_DN1115_c0_g1_i5.p1	-0.27712	0.346839
TRINITY_DN3416_c0_g1_i5.p1	-0.27368	0.0517075
TRINITY_DN2965_c0_g1_i1.p1	-0.26954	0.162467
TRINITY_DN1310_c0_g2_i3.p1	-0.2686	0.120532
TRINITY_DN11008_c0_g1_i1.p1	-0.2673	0.269015
TRINITY_DN1389_c0_g1_i1.p1	-0.26706	0.150685
TRINITY_DN356_c0_g1_i4.p1	-0.26584	0.180686
TRINITY_DN1567_c0_g1_i1.p1	-0.26502	0.105645
TRINITY_DN1154_c0_g1_i34.p1	-0.265	0.386998
TRINITY_DN1752_c0_g1_i8.p1	-0.26318	0.333521
TRINITY_DN1693_c3_g3_i1.p1	-0.26298	0.248239
TRINITY_DN19086_c0_g1_i1.p1	-0.26008	0.0948039
TRINITY_DN29242_c0_g1_i4.p1	-0.25924	0.724791
TRINITY_DN3588_c0_g1_i11.p1	-0.25916	0.0799221
TRINITY_DN4700_c0_g1_i1.p1	-0.25566	0.0516824
TRINITY_DN10930_c0_g1_i18.p1	-0.2551	0.107802
TRINITY_DN16206_c0_g2_i1.p1	-0.25262	0.656454
TRINITY_DN948_c0_g1_i15.p1	-0.25168	0.141254
TRINITY_DN1503_c0_g1_i1.p1	-0.24982	0.240683
TRINITY_DN250_c0_g1_i5.p1	-0.24772	0.167472
TRINITY_DN8785_c0_g1_i1.p1	-0.2474	0.0913933
TRINITY_DN6293_c0_g1_i3.p1	-0.24264	0.332354
TRINITY_DN8658_c0_g1_i1.p1	-0.24218	0.172532
TRINITY_DN3529_c0_g1_i9.p1	-0.24106	0.375363
TRINITY_DN130337_c0_g1_i1.p1	-0.24032	0.512936
TRINITY_DN3535_c0_g1_i7.p1	-0.23848	0.0786192
TRINITY_DN3574_c0_g1_i1.p1	-0.23748	0.665189
TRINITY_DN2622_c0_g1_i1.p1	-0.23646	0.363805
TRINITY_DN2077_c0_g1_i3.p1	-0.23522	0.202226
TRINITY_DN7050_c0_g1_i6.p1	-0.23128	0.909289
TRINITY_DN1820_c0_g1_i9.p1	-0.22962	0.115607
TRINITY_DN6139_c0_g1_i2.p1	-0.22958	0.352262
TRINITY_DN701_c0_g1_i2.p1	-0.22792	0.441944
TRINITY_DN4906_c0_g1_i21.p1	-0.2244	0.616879
TRINITY_DN4071_c0_g1_i1.p1	-0.22354	0.0587667
TRINITY_DN801_c0_g1_i3.p1	-0.22272	0.230885
TRINITY_DN11570_c0_g1_i1.p1	-0.22256	0.289673
TRINITY_DN4938_c0_g1_i1.p1	-0.22234	0.0989419
TRINITY_DN446_c0_g1_i1.p1	-0.22228	0.58516
TRINITY_DN1049_c0_g1_i1.p1	-0.22158	0.493633
TRINITY_DN2596_c0_g1_i2.p1	-0.22102	0.113169
TRINITY_DN361_c9_g1_i7.p1	-0.22006	0.167715
TRINITY_DN6329_c0_g1_i1.p1	-0.21948	0.550369
TRINITY_DN6914_c0_g1_i1.p1	-0.21768	0.0906174
TRINITY_DN3350_c0_g1_i7.p1	-0.21682	0.059368
TRINITY_DN7384_c0_g1_i14.p1	-0.21276	0.448255
TRINITY_DN16596_c0_g1_i24.p1	-0.21206	0.512668
TRINITY_DN41192_c0_g1_i1.p1	-0.2116	0.859104
TRINITY_DN23486_c0_g1_i3.p1	-0.21012	0.0728205
TRINITY_DN1235_c0_g1_i5.p1	-0.2072	0.521746
TRINITY_DN117590_c0_g1_i1.p1	-0.20666	0.467775
TRINITY_DN622_c0_g1_i3.p1	-0.20454	0.738685
TRINITY_DN33162_c0_g1_i1.p1	-0.20394	0.0628102
TRINITY_DN4549_c0_g1_i1.p1	-0.20154	0.201282
TRINITY_DN17030_c0_g1_i1.p1	-0.20122	0.718103
TRINITY_DN3534_c0_g1_i1.p1	-0.2012	0.382276
TRINITY_DN25105_c0_g2_i1.p1	-0.1944	0.322687
TRINITY_DN108706_c0_g1_i1.p1	-0.1941	0.0602772
TRINITY_DN3170_c0_g1_i6.p1	-0.19294	0.661967
TRINITY_DN2153_c0_g1_i3.p1	-0.19164	0.220841
TRINITY_DN105080_c0_g1_i1.p1	-0.19118	0.282046
TRINITY_DN461_c0_g1_i2.p1	-0.19094	0.0920397
TRINITY_DN819_c0_g2_i1.p1	-0.19014	0.184219
TRINITY_DN3133_c0_g1_i1.p1	-0.1896	0.304254
TRINITY_DN5158_c0_g1_i1.p1	-0.18942	0.542045
TRINITY_DN314_c0_g2_i1.p1	-0.18916	0.214024
TRINITY_DN402_c0_g1_i8.p1	-0.18866	0.0666795
TRINITY_DN35201_c0_g1_i3.p1	-0.18854	0.111804
TRINITY_DN3946_c0_g2_i7.p1	-0.18602	0.579076
TRINITY_DN13610_c0_g1_i1.p1	-0.18572	0.532245
TRINITY_DN6981_c0_g1_i3.p1	-0.18438	0.620641
TRINITY_DN928_c0_g1_i8.p1	-0.1808	0.842863
TRINITY_DN431_c0_g2_i2.p1	-0.18024	0.288182
TRINITY_DN849_c0_g1_i9.p1	-0.1779	0.195407
TRINITY_DN2925_c0_g1_i6.p1	-0.17692	0.118665
TRINITY_DN7145_c0_g1_i1.p1	-0.17648	0.366593
TRINITY_DN29630_c0_g1_i3.p1	-0.17534	0.0931803
TRINITY_DN686_c4_g1_i7.p1	-0.17514	0.686999
TRINITY_DN605_c0_g1_i26.p1	-0.17174	0.281001
TRINITY_DN3467_c0_g1_i1.p1	-0.17132	0.223406
TRINITY_DN1755_c0_g1_i9.p1	-0.17068	0.690628
TRINITY_DN1087_c0_g1_i8.p1	-0.1689	0.114006
TRINITY_DN8404_c0_g1_i7.p1	-0.16796	0.10311
TRINITY_DN17875_c0_g1_i1.p1	-0.16792	0.230735
TRINITY_DN3440_c0_g1_i8.p1	-0.16684	0.156597
TRINITY_DN5711_c0_g1_i1.p1	-0.16652	0.499344
TRINITY_DN2507_c0_g3_i8.p1	-0.16432	0.351931
TRINITY_DN20433_c0_g1_i5.p1	-0.16388	0.455718
TRINITY_DN6578_c0_g1_i5.p1	-0.16194	0.11152
TRINITY_DN13870_c0_g1_i2.p1	-0.15962	0.699926
TRINITY_DN3368_c0_g1_i1.p1	-0.1586	0.130919
TRINITY_DN917_c0_g1_i2.p1	-0.15638	0.538563
TRINITY_DN4053_c0_g2_i2.p1	-0.15628	0.637907
TRINITY_DN4187_c0_g1_i1.p1	-0.15552	0.496907
TRINITY_DN10431_c0_g1_i2.p1	-0.1545	0.115869
TRINITY_DN2252_c0_g1_i1.p1	-0.15422	0.541786
TRINITY_DN9666_c0_g1_i1.p1	-0.15324	0.616402
TRINITY_DN6988_c0_g1_i1.p1	-0.15294	0.172671
TRINITY_DN148_c0_g1_i26.p1	-0.15288	0.217883
TRINITY_DN301_c0_g2_i3.p1	-0.15226	0.499087
TRINITY_DN12043_c0_g1_i1.p1	-0.15176	0.466358
TRINITY_DN984_c0_g3_i1.p1	-0.15132	0.204337
TRINITY_DN63_c0_g1_i38.p1	-0.14992	0.0668889
TRINITY_DN5427_c0_g1_i2.p1	-0.14962	0.557773
TRINITY_DN2711_c0_g1_i6.p1	-0.14856	0.284958
TRINITY_DN4192_c0_g1_i12.p1	-0.14726	0.532023
TRINITY_DN2240_c0_g1_i4.p1	-0.14644	0.118053
TRINITY_DN741_c0_g1_i2.p1	-0.14628	0.206111
TRINITY_DN2539_c0_g1_i5.p1	-0.14542	0.218017
TRINITY_DN13067_c1_g1_i1.p1	-0.14496	0.155379
TRINITY_DN4024_c0_g1_i3.p1	-0.1444	0.157839
TRINITY_DN733_c0_g1_i5.p1	-0.14274	0.186877
TRINITY_DN7742_c0_g1_i6.p1	-0.14164	0.403429
TRINITY_DN3487_c0_g1_i4.p1	-0.14138	0.535091
TRINITY_DN2412_c0_g1_i3.p1	-0.14058	0.121471
TRINITY_DN4406_c0_g1_i4.p1	-0.13842	0.58726
TRINITY_DN10797_c0_g1_i1.p1	-0.13694	0.568319
TRINITY_DN8421_c0_g1_i5.p1	-0.1367	0.715396
TRINITY_DN1097_c0_g1_i3.p1	-0.1363	0.826568
TRINITY_DN2239_c2_g1_i1.p1	-0.13614	0.208615
TRINITY_DN85306_c0_g1_i1.p1	-0.13602	0.587743
TRINITY_DN2452_c0_g2_i1.p1	-0.13574	0.492529
TRINITY_DN2433_c0_g2_i1.p1	-0.13566	0.64082
TRINITY_DN44982_c0_g1_i1.p1	-0.13494	0.492946
TRINITY_DN560_c0_g3_i2.p1	-0.12972	0.295766
TRINITY_DN10992_c1_g1_i2.p1	-0.12838	0.859526
TRINITY_DN14314_c0_g1_i1.p1	-0.12836	0.395185
TRINITY_DN13972_c1_g1_i2.p1	-0.12616	0.519125
TRINITY_DN321_c0_g1_i9.p1	-0.12498	0.686862
TRINITY_DN11603_c0_g2_i2.p1	-0.1244	0.504848
TRINITY_DN548_c0_g1_i6.p1	-0.12434	0.583262
TRINITY_DN12881_c0_g1_i2.p1	-0.12428	0.587081
TRINITY_DN3595_c0_g1_i8.p1	-0.12358	0.334443
TRINITY_DN9804_c0_g1_i1.p1	-0.12192	0.684835
TRINITY_DN116223_c0_g1_i1.p1	-0.12184	0.408513
TRINITY_DN209_c1_g2_i1.p1	-0.12042	0.155384
TRINITY_DN19_c0_g1_i53.p1	-0.11916	0.493001
TRINITY_DN2779_c0_g1_i2.p1	-0.11782	0.31367
TRINITY_DN15211_c0_g1_i3.p1	-0.11772	0.341788
TRINITY_DN4_c0_g2_i1.p1	-0.11676	0.635891
TRINITY_DN8911_c0_g1_i1.p1	-0.116	0.739938
TRINITY_DN5261_c0_g1_i3.p1	-0.11522	0.913416
TRINITY_DN21421_c0_g1_i16.p1	-0.11502	0.3565
TRINITY_DN1688_c1_g1_i2.p1	-0.11348	0.337859
TRINITY_DN3123_c0_g1_i44.p1	-0.11332	0.553386
TRINITY_DN21_c0_g1_i8.p1	-0.11234	0.490293
TRINITY_DN217_c0_g1_i2.p1	-0.11198	0.167815
TRINITY_DN5255_c2_g1_i4.p1	-0.11072	0.57412
TRINITY_DN19007_c0_g1_i5.p1	-0.11032	0.49122
TRINITY_DN21475_c0_g2_i3.p1	-0.1088	0.500881
TRINITY_DN24677_c0_g1_i3.p1	-0.10472	0.772515
TRINITY_DN5392_c0_g1_i2.p1	-0.10422	0.106316
TRINITY_DN12425_c0_g1_i3.p1	-0.10406	0.443691
TRINITY_DN7035_c0_g1_i1.p1	-0.10276	0.326548
TRINITY_DN2884_c0_g1_i1.p1	-0.1025	0.172356
TRINITY_DN438_c0_g1_i3.p1	-0.10148	0.561698
TRINITY_DN1431_c2_g1_i3.p1	-0.10114	0.269165
TRINITY_DN6747_c0_g1_i2.p1	-0.10098	0.552722
TRINITY_DN2774_c0_g1_i3.p1	-0.0995	0.589672
TRINITY_DN31704_c0_g1_i7.p1	-0.0969	0.723579
TRINITY_DN8843_c0_g1_i1.p1	-0.09586	0.688542
TRINITY_DN5955_c0_g1_i1.p1	-0.09506	0.688742
TRINITY_DN19578_c1_g1_i4.p1	-0.0921	0.70935
TRINITY_DN2430_c0_g1_i6.p1	-0.09068	0.724444
TRINITY_DN3662_c0_g1_i1.p1	-0.09032	0.585962
TRINITY_DN10082_c1_g1_i4.p1	-0.09018	0.601186
TRINITY_DN422_c2_g1_i18.p1	-0.0887	0.879263
TRINITY_DN2016_c0_g1_i3.p1	-0.08818	0.423145
TRINITY_DN4688_c0_g1_i1.p1	-0.08778	0.39061
TRINITY_DN8990_c1_g1_i5.p1	-0.08716	0.390808
TRINITY_DN510_c0_g1_i6.p1	-0.087	0.328369
TRINITY_DN1827_c0_g1_i2.p1	-0.08574	0.141611
TRINITY_DN3290_c0_g1_i15.p1	-0.08564	0.705341
TRINITY_DN1885_c0_g1_i1.p1	-0.08424	0.444625
TRINITY_DN9874_c0_g1_i1.p1	-0.08356	0.144562
TRINITY_DN1102_c0_g1_i6.p1	-0.08318	0.687118
TRINITY_DN9291_c0_g2_i1.p1	-0.08302	0.781275
TRINITY_DN5688_c0_g1_i1.p1	-0.0829	0.656097
TRINITY_DN4406_c0_g3_i1.p1	-0.08232	0.38725
TRINITY_DN2151_c2_g1_i2.p1	-0.08194	0.696706
TRINITY_DN5691_c0_g1_i6.p1	-0.08134	0.786346
TRINITY_DN1507_c0_g1_i5.p1	-0.07934	0.449801
TRINITY_DN11436_c1_g1_i2.p1	-0.07896	0.69945
TRINITY_DN340_c0_g1_i2.p1	-0.07738	0.290455
TRINITY_DN9316_c0_g1_i1.p1	-0.07692	0.439952
TRINITY_DN8502_c0_g1_i1.p1	-0.0769	0.41713
TRINITY_DN26446_c1_g1_i7.p1	-0.07604	0.619419
TRINITY_DN5701_c0_g1_i1.p1	-0.07392	0.645458
TRINITY_DN916_c0_g1_i2.p1	-0.0738	0.688061
TRINITY_DN13123_c0_g1_i1.p1	-0.0722	0.317883
TRINITY_DN5632_c0_g1_i8.p1	-0.07192	0.871135
TRINITY_DN5787_c0_g1_i2.p1	-0.07114	0.663162
TRINITY_DN965_c0_g1_i1.p1	-0.07106	0.418957
TRINITY_DN10355_c0_g1_i2.p1	-0.06644	0.647077
TRINITY_DN1901_c0_g1_i10.p1	-0.0663	0.211976
TRINITY_DN25148_c0_g1_i4.p1	-0.06384	0.85405
TRINITY_DN3009_c0_g1_i2.p1	-0.05892	0.727059
TRINITY_DN2204_c0_g1_i1.p1	-0.0586	0.693897
TRINITY_DN19221_c0_g2_i9.p1	-0.05842	0.901139
TRINITY_DN22641_c0_g1_i1.p1	-0.0573	0.730033
TRINITY_DN65_c0_g2_i5.p1	-0.05654	0.64662
TRINITY_DN2894_c0_g1_i1.p1	-0.05646	0.774981
TRINITY_DN36298_c0_g1_i1.p1	-0.05606	0.649901
TRINITY_DN2026_c1_g1_i14.p1	-0.05584	0.764149
TRINITY_DN696_c0_g1_i4.p1	-0.05564	0.900484
TRINITY_DN4822_c0_g1_i1.p1	-0.05452	0.654428
TRINITY_DN466_c0_g1_i30.p1	-0.05236	0.688564
TRINITY_DN11695_c0_g1_i1.p1	-0.05212	0.812313
TRINITY_DN631_c0_g2_i6.p1	-0.05118	0.626224
TRINITY_DN22_c0_g1_i8.p1	-0.05094	0.729964
TRINITY_DN4566_c0_g1_i1.p1	-0.05054	0.86934
TRINITY_DN7942_c0_g1_i57.p1	-0.05016	0.848442
TRINITY_DN4776_c0_g1_i6.p1	-0.04964	0.640616
TRINITY_DN8471_c0_g1_i1.p1	-0.04502	0.650163
TRINITY_DN1451_c0_g1_i6.p1	-0.04282	0.859706
TRINITY_DN9814_c0_g1_i1.p1	-0.04246	0.859734
TRINITY_DN5556_c0_g1_i2.p1	-0.04154	0.813441
TRINITY_DN130104_c0_g1_i1.p1	-0.04098	0.869712
TRINITY_DN308_c0_g1_i1.p1	-0.04014	0.822488
TRINITY_DN3722_c0_g1_i4.p1	-0.03962	0.859969
TRINITY_DN2404_c0_g1_i2.p1	-0.0367	0.888441
TRINITY_DN2118_c0_g1_i15.p1	-0.0357	0.720671
TRINITY_DN3702_c0_g1_i1.p1	-0.03512	0.90088
TRINITY_DN21998_c0_g3_i1.p1	-0.0347	0.873253
TRINITY_DN5162_c0_g2_i1.p1	-0.03444	0.911693
TRINITY_DN2726_c0_g1_i3.p1	-0.0307	0.906149
TRINITY_DN5867_c0_g1_i12.p1	-0.0275	0.880328
TRINITY_DN5785_c0_g1_i5.p1	-0.025	0.898588
TRINITY_DN7687_c0_g1_i1.p1	-0.02372	0.982873
TRINITY_DN1115_c0_g1_i1.p1	-0.022	0.941362
TRINITY_DN9014_c0_g1_i4.p1	-0.02176	0.869133
TRINITY_DN5031_c0_g1_i1.p1	-0.0216	0.949248
TRINITY_DN13036_c1_g1_i18.p1	-0.02102	0.963026
TRINITY_DN5801_c0_g1_i1.p1	-0.02006	0.948282
TRINITY_DN2338_c0_g1_i6.p1	-0.01984	0.903314
TRINITY_DN5501_c0_g1_i9.p1	-0.01942	0.935365
TRINITY_DN4104_c0_g1_i9.p1	-0.01896	0.948723
TRINITY_DN5535_c1_g2_i5.p1	-0.0178	0.913302
TRINITY_DN9895_c0_g1_i2.p1	-0.01754	0.954722
TRINITY_DN16508_c0_g1_i1.p1	-0.01752	0.903134
TRINITY_DN4877_c1_g1_i1.p1	-0.0172	0.935646
TRINITY_DN439_c0_g2_i1.p1	-0.0159	0.869974
TRINITY_DN3012_c0_g1_i1.p1	-0.01552	0.947967
TRINITY_DN15144_c0_g1_i1.p1	-0.0154	0.87896
TRINITY_DN17761_c0_g1_i1.p1	-0.01498	0.940024
TRINITY_DN2739_c0_g1_i5.p1	-0.01342	0.98415
TRINITY_DN9076_c0_g1_i1.p1	-0.0131	0.95456
TRINITY_DN13288_c0_g1_i3.p1	-0.01224	0.979926
TRINITY_DN44508_c0_g1_i6.p1	-0.01	0.965504
TRINITY_DN1431_c1_g1_i5.p1	-0.00982	0.952048
TRINITY_DN10555_c0_g1_i2.p1	-0.0095	0.987377
TRINITY_DN3640_c0_g1_i7.p1	-0.00798	0.970223
TRINITY_DN93870_c0_g1_i1.p1	-0.00758	0.952443
TRINITY_DN2730_c0_g1_i6.p1	-0.00712	0.992559
TRINITY_DN4591_c0_g1_i1.p1	-0.00538	0.991924
TRINITY_DN4789_c0_g1_i3.p1	-0.00476	0.98724
TRINITY_DN7630_c0_g1_i5.p1	-0.00436	0.969776
TRINITY_DN8412_c0_g1_i1.p1	-0.00394	0.980044
TRINITY_DN1468_c0_g4_i1.p1	-0.00332	0.997942
TRINITY_DN1628_c1_g1_i4.p1	-0.00046	0.997116
TRINITY_DN1368_c0_g1_i8.p1	-0.00018	0.998334
TRINITY_DN2302_c0_g1_i1.p1	0.00028	0.998531
TRINITY_DN10672_c0_g1_i12.p1	0.00076	0.996029
TRINITY_DN2007_c0_g1_i6.p1	0.00314	0.9879
TRINITY_DN1925_c0_g1_i7.p1	0.00334	0.980041
TRINITY_DN12433_c0_g1_i1.p1	0.00406	0.987903
TRINITY_DN160_c0_g1_i2.p1	0.00412	0.980689
TRINITY_DN20122_c0_g1_i3.p1	0.00486	0.982598
TRINITY_DN67_c0_g1_i4.p1	0.00528	0.982473
TRINITY_DN995_c1_g1_i3.p1	0.0053	0.948899
TRINITY_DN4422_c0_g2_i1.p1	0.00712	0.973538
TRINITY_DN1481_c0_g1_i9.p1	0.00844	0.983109
TRINITY_DN93833_c0_g1_i1.p1	0.0089	0.98856
TRINITY_DN2877_c0_g1_i4.p1	0.01042	0.96248
TRINITY_DN118568_c0_g1_i1.p1	0.01204	0.944585
TRINITY_DN24990_c0_g2_i2.p1	0.01234	0.941928
TRINITY_DN19954_c0_g1_i1.p1	0.01276	0.902699
TRINITY_DN4287_c0_g1_i2.p1	0.01586	0.822542
TRINITY_DN1552_c0_g1_i9.p1	0.01622	0.955317
TRINITY_DN7368_c0_g1_i2.p1	0.0165	0.948525
TRINITY_DN2227_c0_g1_i1.p1	0.01652	0.888192
TRINITY_DN3624_c1_g2_i1.p1	0.01656	0.97987
TRINITY_DN2529_c0_g1_i4.p1	0.01806	0.762407
TRINITY_DN4576_c0_g1_i2.p1	0.01836	0.963152
TRINITY_DN6979_c0_g1_i10.p1	0.01914	0.848917
TRINITY_DN301_c0_g1_i5.p1	0.02038	0.893591
TRINITY_DN4327_c0_g1_i2.p1	0.0208	0.893908
TRINITY_DN49282_c0_g1_i2.p1	0.0215	0.901277
TRINITY_DN5209_c0_g1_i7.p1	0.0216	0.880643
TRINITY_DN6145_c0_g1_i1.p1	0.0222	0.898426
TRINITY_DN1088_c0_g1_i14.p1	0.02224	0.894426
TRINITY_DN514_c0_g1_i12.p1	0.02402	0.953154
TRINITY_DN12523_c0_g1_i3.p1	0.02418	0.935534
TRINITY_DN1685_c1_g2_i2.p1	0.03024	0.879795
TRINITY_DN2337_c0_g3_i1.p1	0.03084	0.855969
TRINITY_DN49_c0_g1_i5.p1	0.03094	0.945488
TRINITY_DN1687_c0_g1_i13.p1	0.03104	0.635785
TRINITY_DN4561_c0_g1_i1.p1	0.03108	0.664929
TRINITY_DN1066_c0_g1_i7.p1	0.03154	0.860357
TRINITY_DN5829_c0_g1_i7.p1	0.0318	0.873963
TRINITY_DN4329_c0_g1_i3.p1	0.03362	0.804978
TRINITY_DN4499_c0_g1_i1.p1	0.03374	0.529537
TRINITY_DN10682_c0_g1_i1.p1	0.03468	0.860984
TRINITY_DN5985_c0_g1_i1.p1	0.03526	0.851861
TRINITY_DN120_c2_g1_i37.p1	0.03536	0.834133
TRINITY_DN13098_c0_g1_i1.p1	0.0358	0.900593
TRINITY_DN15999_c0_g1_i2.p1	0.03858	0.899026
TRINITY_DN1744_c0_g1_i8.p1	0.03888	0.926609
TRINITY_DN72025_c0_g1_i1.p1	0.0392	0.583408
TRINITY_DN4916_c0_g1_i5.p1	0.04002	0.744594
TRINITY_DN14354_c0_g1_i1.p1	0.0409	0.844108
TRINITY_DN5454_c0_g3_i1.p1	0.04128	0.781183
TRINITY_DN6218_c0_g1_i3.p1	0.0415	0.858472
TRINITY_DN7170_c0_g1_i2.p1	0.04648	0.755003
TRINITY_DN7434_c0_g1_i10.p1	0.04686	0.953212
TRINITY_DN4168_c0_g1_i1.p1	0.04794	0.796855
TRINITY_DN2401_c0_g1_i9.p1	0.0488	0.788167
TRINITY_DN2217_c0_g2_i1.p1	0.04898	0.769629
TRINITY_DN15804_c0_g1_i2.p1	0.04976	0.898797
TRINITY_DN13893_c0_g1_i1.p1	0.05052	0.729748
TRINITY_DN3250_c0_g1_i1.p1	0.05166	0.790032
TRINITY_DN13_c0_g1_i3.p1	0.05186	0.73552
TRINITY_DN15652_c0_g3_i2.p1	0.05434	0.965814
TRINITY_DN6396_c0_g1_i1.p1	0.05444	0.772425
TRINITY_DN10064_c0_g1_i1.p1	0.05508	0.867169
TRINITY_DN973_c0_g1_i73.p1	0.05654	0.848297
TRINITY_DN5036_c0_g1_i4.p1	0.05662	0.688349
TRINITY_DN1468_c0_g2_i3.p1	0.05682	0.962587
TRINITY_DN2367_c0_g1_i2.p1	0.0571	0.754908
TRINITY_DN2927_c0_g1_i5.p1	0.05718	0.829307
TRINITY_DN6492_c0_g1_i2.p1	0.05824	0.90023
TRINITY_DN6963_c0_g1_i1.p1	0.05846	0.716797
TRINITY_DN1383_c0_g1_i6.p1	0.05964	0.797332
TRINITY_DN3192_c0_g1_i1.p1	0.05966	0.860479
TRINITY_DN1158_c0_g2_i4.p1	0.0597	0.722526
TRINITY_DN4033_c0_g1_i1.p1	0.06018	0.73224
TRINITY_DN12030_c0_g1_i2.p1	0.06046	0.499291
TRINITY_DN30424_c0_g1_i1.p1	0.06078	0.774849
TRINITY_DN522_c0_g1_i8.p1	0.06496	0.687811
TRINITY_DN3336_c0_g1_i23.p1	0.06642	0.622239
TRINITY_DN6891_c0_g1_i9.p1	0.06752	0.814318
TRINITY_DN1257_c0_g1_i1.p1	0.0684	0.821927
TRINITY_DN14393_c0_g1_i1.p1	0.07	0.741541
TRINITY_DN8322_c2_g1_i1.p1	0.07034	0.676868
TRINITY_DN10992_c0_g1_i2.p1	0.07094	0.880774
TRINITY_DN4485_c0_g1_i1.p1	0.0711	0.726397
TRINITY_DN388_c1_g1_i8.p1	0.07322	0.810564
TRINITY_DN9131_c0_g1_i24.p1	0.0733	0.819968
TRINITY_DN3491_c0_g1_i6.p1	0.07344	0.810886
TRINITY_DN8727_c0_g1_i1.p1	0.07378	0.673361
TRINITY_DN6702_c0_g1_i19.p1	0.07378	0.698552
TRINITY_DN7624_c0_g1_i5.p1	0.07726	0.231209
TRINITY_DN7714_c0_g1_i3.p1	0.07758	0.472808
TRINITY_DN2577_c0_g1_i1.p1	0.07776	0.543127
TRINITY_DN5435_c1_g1_i1.p1	0.07794	0.635438
TRINITY_DN5134_c0_g1_i10.p1	0.07846	0.616773
TRINITY_DN4725_c1_g1_i5.p1	0.07878	0.723264
TRINITY_DN3926_c0_g4_i4.p1	0.07952	0.662145
TRINITY_DN2656_c0_g1_i1.p1	0.08152	0.68652
TRINITY_DN37_c0_g1_i6.p1	0.0816	0.686431
TRINITY_DN1688_c0_g2_i1.p1	0.08286	0.622037
TRINITY_DN9995_c0_g1_i15.p1	0.0834	0.665136
TRINITY_DN1775_c0_g2_i4.p1	0.08342	0.492203
TRINITY_DN10557_c0_g1_i1.p1	0.08344	0.530411
TRINITY_DN939_c0_g1_i1.p1	0.08362	0.177421
TRINITY_DN6804_c0_g1_i1.p1	0.08398	0.527739
TRINITY_DN5406_c0_g1_i1.p1	0.0857	0.471069
TRINITY_DN13209_c0_g1_i12.p1	0.08576	0.814967
TRINITY_DN2879_c0_g1_i21.p1	0.08806	0.219981
TRINITY_DN571_c0_g1_i5.p1	0.0884	0.81137
TRINITY_DN2094_c0_g1_i15.p1	0.08874	0.598818
TRINITY_DN2490_c0_g1_i3.p1	0.08936	0.552011
TRINITY_DN4091_c0_g2_i3.p1	0.09254	0.82057
TRINITY_DN6803_c0_g1_i1.p1	0.09282	0.499127
TRINITY_DN5167_c0_g1_i11.p1	0.09292	0.622078
TRINITY_DN6231_c0_g1_i3.p1	0.09306	0.85059
TRINITY_DN1948_c0_g1_i3.p1	0.09314	0.60203
TRINITY_DN18127_c0_g1_i6.p1	0.09334	0.655927
TRINITY_DN12893_c0_g1_i1.p1	0.09482	0.71884
TRINITY_DN2214_c0_g1_i4.p1	0.09604	0.691029
TRINITY_DN1994_c0_g1_i2.p1	0.09614	0.389775
TRINITY_DN2784_c0_g1_i2.p1	0.09716	0.215917
TRINITY_DN1167_c5_g2_i2.p1	0.09738	0.51372
TRINITY_DN127644_c0_g1_i1.p1	0.10144	0.394215
TRINITY_DN12136_c0_g2_i2.p1	0.10422	0.665488
TRINITY_DN106264_c0_g1_i1.p1	0.10476	0.578466
TRINITY_DN2409_c1_g1_i2.p1	0.10478	0.742999
TRINITY_DN544_c0_g1_i1.p1	0.10518	0.616724
TRINITY_DN6279_c0_g2_i5.p1	0.10672	0.354554
TRINITY_DN9097_c0_g1_i6.p1	0.10786	0.160219
TRINITY_DN7079_c0_g1_i6.p1	0.10908	0.417538
TRINITY_DN5684_c0_g1_i2.p1	0.10968	0.692064
TRINITY_DN6226_c0_g1_i1.p1	0.10984	0.418757
TRINITY_DN6317_c0_g1_i1.p1	0.1101	0.908846
TRINITY_DN64474_c0_g2_i2.p1	0.11076	0.191525
TRINITY_DN483_c0_g1_i3.p1	0.11192	0.782816
TRINITY_DN82483_c0_g1_i1.p1	0.1121	0.637863
TRINITY_DN1155_c0_g1_i3.p1	0.11266	0.56974
TRINITY_DN7923_c0_g1_i1.p1	0.11388	0.516628
TRINITY_DN12577_c0_g1_i27.p1	0.11388	0.492625
TRINITY_DN2851_c0_g1_i4.p1	0.1141	0.420202
TRINITY_DN1726_c0_g1_i6.p1	0.11458	0.329278
TRINITY_DN3518_c0_g1_i9.p1	0.11546	0.598978
TRINITY_DN1477_c0_g1_i36.p1	0.11826	0.477917
TRINITY_DN1053_c1_g2_i1.p1	0.11856	0.17288
TRINITY_DN26700_c0_g1_i2.p1	0.12098	0.708838
TRINITY_DN15123_c0_g1_i1.p1	0.12236	0.128404
TRINITY_DN4907_c0_g4_i1.p1	0.12296	0.295473
TRINITY_DN6974_c0_g1_i7.p1	0.12354	0.314009
TRINITY_DN4212_c0_g1_i6.p1	0.12504	0.667127
TRINITY_DN8188_c0_g1_i8.p1	0.1252	0.6127
TRINITY_DN5177_c0_g1_i1.p1	0.12696	0.900395
TRINITY_DN46_c0_g1_i4.p1	0.12826	0.522506
TRINITY_DN25319_c0_g1_i3.p1	0.1285	0.750672
TRINITY_DN8122_c1_g1_i1.p1	0.12882	0.639001
TRINITY_DN3211_c0_g1_i9.p1	0.12892	0.583067
TRINITY_DN7787_c0_g1_i1.p1	0.13034	0.346929
TRINITY_DN8738_c0_g1_i1.p1	0.13138	0.549191
TRINITY_DN4406_c0_g2_i1.p1	0.1316	0.360464
TRINITY_DN2515_c0_g1_i5.p1	0.13168	0.353914
TRINITY_DN5478_c0_g1_i1.p1	0.13294	0.640367
TRINITY_DN1127_c0_g1_i3.p1	0.1333	0.588941
TRINITY_DN6211_c0_g1_i9.p1	0.13432	0.395542
TRINITY_DN529_c0_g1_i1.p1	0.13484	0.232728
TRINITY_DN3941_c0_g1_i8.p1	0.13664	0.302061
TRINITY_DN10588_c0_g1_i5.p1	0.13672	0.536889
TRINITY_DN5933_c0_g1_i47.p1	0.13748	0.598205
TRINITY_DN25480_c0_g1_i4.p1	0.13858	0.738558
TRINITY_DN12218_c0_g1_i2.p1	0.13978	0.584971
TRINITY_DN105782_c0_g1_i1.p1	0.14166	0.466198
TRINITY_DN18053_c0_g1_i1.p1	0.14292	0.184148
TRINITY_DN583_c0_g2_i8.p1	0.14462	0.479851
TRINITY_DN1635_c0_g1_i13.p1	0.14504	0.26988
TRINITY_DN994_c0_g2_i3.p1	0.1457	0.538269
TRINITY_DN6325_c0_g1_i1.p1	0.1474	0.295536
TRINITY_DN1603_c0_g1_i1.p1	0.15016	0.384104
TRINITY_DN7778_c0_g1_i1.p1	0.15106	0.104044
TRINITY_DN6017_c0_g1_i2.p1	0.15116	0.489243
TRINITY_DN2469_c0_g1_i2.p1	0.15144	0.151267
TRINITY_DN361_c1_g1_i5.p1	0.15214	0.513676
TRINITY_DN10723_c0_g1_i8.p1	0.15244	0.36244
TRINITY_DN227_c0_g1_i8.p1	0.15356	0.412343
TRINITY_DN5286_c0_g1_i2.p1	0.15424	0.250678
TRINITY_DN18815_c0_g1_i4.p1	0.15492	0.655716
TRINITY_DN14546_c0_g2_i2.p1	0.15544	0.411685
TRINITY_DN1490_c0_g1_i5.p1	0.15686	0.0810681
TRINITY_DN93868_c0_g1_i1.p1	0.15964	0.286196
TRINITY_DN1778_c0_g1_i1.p1	0.15966	0.619297
TRINITY_DN3624_c0_g1_i9.p1	0.16002	0.401116
TRINITY_DN5895_c0_g2_i1.p1	0.16032	0.10319
TRINITY_DN1795_c1_g1_i9.p1	0.1623	0.246601
TRINITY_DN3688_c0_g1_i3.p1	0.16296	0.0988986
TRINITY_DN85218_c0_g1_i1.p1	0.1637	0.167693
TRINITY_DN6295_c2_g1_i5.p1	0.1645	0.539553
TRINITY_DN6671_c1_g1_i1.p1	0.16548	0.119133
TRINITY_DN4967_c2_g1_i1.p1	0.16616	0.137858
TRINITY_DN17554_c3_g1_i1.p1	0.1669	0.417673
TRINITY_DN2742_c0_g1_i6.p1	0.17076	0.411676
TRINITY_DN9941_c0_g1_i13.p1	0.1708	0.528696
TRINITY_DN2414_c0_g1_i9.p1	0.17186	0.137006
TRINITY_DN4103_c0_g1_i2.p1	0.17192	0.538607
TRINITY_DN3665_c1_g1_i2.p1	0.17286	0.340685
TRINITY_DN4391_c0_g2_i1.p1	0.17426	0.552953
TRINITY_DN2432_c0_g2_i8.p1	0.17446	0.314354
TRINITY_DN887_c0_g1_i15.p1	0.1755	0.768484
TRINITY_DN37554_c0_g1_i1.p1	0.17712	0.703618
TRINITY_DN5583_c0_g1_i3.p1	0.17908	0.0702038
TRINITY_DN9123_c0_g1_i2.p1	0.17932	0.153857
TRINITY_DN83190_c0_g1_i1.p1	0.1815	0.616628
TRINITY_DN39262_c0_g1_i1.p1	0.1815	0.0921393
TRINITY_DN1849_c0_g1_i6.p1	0.18226	0.625287
TRINITY_DN1433_c0_g1_i4.p1	0.18238	0.148814
TRINITY_DN730_c0_g1_i39.p1	0.18244	0.126843
TRINITY_DN5293_c0_g1_i1.p1	0.18304	0.367945
TRINITY_DN4500_c0_g1_i9.p1	0.1838	0.466184
TRINITY_DN20419_c0_g1_i1.p1	0.1841	0.201519
TRINITY_DN3552_c1_g1_i3.p1	0.1846	0.33921
TRINITY_DN4697_c0_g1_i2.p1	0.18506	0.742128
TRINITY_DN2068_c0_g1_i2.p1	0.18532	0.2813
TRINITY_DN3724_c0_g1_i2.p1	0.18688	0.0929342
TRINITY_DN1369_c1_g1_i2.p1	0.18688	0.0730311
TRINITY_DN17738_c0_g1_i2.p1	0.18948	0.363949
TRINITY_DN5456_c0_g1_i1.p1	0.19128	0.220687
TRINITY_DN5783_c0_g1_i1.p1	0.19252	0.0784714
TRINITY_DN2922_c0_g1_i1.p1	0.19814	0.177439
TRINITY_DN21174_c0_g1_i6.p1	0.19838	0.0817639
TRINITY_DN3109_c0_g1_i5.p1	0.1988	0.428979
TRINITY_DN6504_c1_g1_i3.p1	0.19888	0.41549
TRINITY_DN12369_c0_g1_i9.p1	0.19988	0.287873
TRINITY_DN16079_c0_g1_i8.p1	0.20308	0.0525054
TRINITY_DN3995_c0_g1_i2.p1	0.2034	0.679495
TRINITY_DN23264_c0_g1_i1.p1	0.2039	0.667825
TRINITY_DN6447_c0_g1_i1.p1	0.20514	0.558148
TRINITY_DN3060_c0_g1_i3.p1	0.20574	0.0693864
TRINITY_DN574_c0_g2_i3.p1	0.20632	0.537263
TRINITY_DN818_c0_g1_i20.p1	0.20944	0.105869
TRINITY_DN1845_c0_g1_i7.p1	0.21222	0.17444
TRINITY_DN10541_c0_g1_i1.p1	0.21444	0.117564
TRINITY_DN3174_c0_g1_i9.p1	0.21718	0.41602
TRINITY_DN6543_c0_g1_i1.p1	0.21784	0.539735
TRINITY_DN10287_c1_g1_i3.p1	0.21816	0.180921
TRINITY_DN486_c0_g1_i1.p1	0.2182	0.742152
TRINITY_DN28910_c0_g1_i2.p1	0.21944	0.114939
TRINITY_DN1688_c0_g1_i1.p1	0.21956	0.171811
TRINITY_DN16496_c0_g1_i3.p1	0.22092	0.170478
TRINITY_DN631_c0_g3_i6.p1	0.22138	0.564319
TRINITY_DN5042_c0_g1_i2.p1	0.2218	0.102775
TRINITY_DN27240_c0_g1_i2.p1	0.22188	0.069379
TRINITY_DN1461_c0_g1_i22.p1	0.22236	0.250715
TRINITY_DN7597_c0_g2_i6.p1	0.22388	0.509236
TRINITY_DN82_c0_g1_i69.p1	0.22416	0.0710373
TRINITY_DN13848_c0_g1_i7.p1	0.22742	0.114157
TRINITY_DN8123_c0_g1_i1.p1	0.22788	0.139511
TRINITY_DN9786_c0_g1_i1.p1	0.2279	0.405676
TRINITY_DN2165_c0_g1_i10.p1	0.23026	0.0840826
TRINITY_DN374_c0_g1_i7.p1	0.23206	0.480396
TRINITY_DN3771_c0_g1_i1.p1	0.23232	0.500262
TRINITY_DN13266_c1_g1_i6.p1	0.23252	0.265898
TRINITY_DN7217_c0_g1_i1.p1	0.23298	0.351569
TRINITY_DN1007_c0_g1_i8.p1	0.23354	0.310133
TRINITY_DN15016_c0_g1_i1.p1	0.2338	0.125158
TRINITY_DN2365_c4_g1_i1.p1	0.23652	0.191283
TRINITY_DN1963_c0_g1_i2.p1	0.23662	0.100759
TRINITY_DN6590_c0_g1_i1.p1	0.2389	0.293747
TRINITY_DN3530_c0_g1_i10.p1	0.23946	0.191082
TRINITY_DN7589_c0_g1_i1.p1	0.24242	0.0526369
TRINITY_DN5454_c0_g1_i1.p1	0.24702	0.157734
TRINITY_DN4403_c0_g1_i2.p1	0.24798	0.0711645
TRINITY_DN371_c0_g1_i9.p1	0.24948	0.2273
TRINITY_DN2126_c0_g1_i2.p1	0.25	0.134262
TRINITY_DN440_c0_g1_i8.p1	0.25098	0.301946
TRINITY_DN1228_c0_g1_i1.p1	0.25188	0.0531247
TRINITY_DN2555_c0_g1_i1.p1	0.25208	0.0801127
TRINITY_DN74_c0_g1_i1.p1	0.25454	0.38732
TRINITY_DN2455_c0_g1_i7.p1	0.25634	0.562289
TRINITY_DN3745_c0_g1_i1.p1	0.25776	0.230784
TRINITY_DN8772_c0_g1_i1.p1	0.2579	0.0821485
TRINITY_DN157_c0_g1_i1.p1	0.2581	0.256167
TRINITY_DN160_c0_g4_i1.p1	0.25822	0.4427
TRINITY_DN76_c0_g1_i1.p1	0.2601	0.645089
TRINITY_DN22976_c2_g1_i3.p1	0.26112	0.086569
TRINITY_DN2913_c0_g1_i4.p1	0.26134	0.218135
TRINITY_DN4800_c0_g1_i5.p1	0.26158	0.33111
TRINITY_DN2615_c0_g1_i6.p1	0.26214	0.0715064
TRINITY_DN127638_c0_g1_i1.p1	0.26238	0.64197
TRINITY_DN6296_c0_g1_i1.p1	0.26468	0.21876
TRINITY_DN7614_c0_g1_i20.p1	0.26952	0.606981
TRINITY_DN105264_c0_g1_i1.p1	0.27148	0.114459
TRINITY_DN361_c3_g1_i1.p1	0.27294	0.136022
TRINITY_DN50986_c0_g1_i2.p1	0.274	0.172852
TRINITY_DN11133_c0_g1_i5.p1	0.27522	0.0705989
TRINITY_DN6883_c1_g1_i2.p1	0.2763	0.598894
TRINITY_DN12268_c0_g1_i1.p1	0.27832	0.135782
TRINITY_DN127_c0_g3_i2.p1	0.2795	0.350664
TRINITY_DN4644_c0_g1_i1.p1	0.28032	0.242494
TRINITY_DN93688_c0_g1_i1.p1	0.28208	0.245532
TRINITY_DN20101_c0_g1_i1.p1	0.28328	0.123528
TRINITY_DN4271_c0_g1_i1.p1	0.28346	0.448459
TRINITY_DN5501_c0_g1_i17.p1	0.28348	0.121901
TRINITY_DN1709_c0_g1_i1.p1	0.2838	0.758649
TRINITY_DN5588_c0_g1_i3.p1	0.28434	0.564037
TRINITY_DN7467_c0_g1_i2.p1	0.28542	0.128239
TRINITY_DN3330_c1_g1_i1.p1	0.2861	0.150346
TRINITY_DN3300_c0_g2_i4.p1	0.28918	0.109389
TRINITY_DN1408_c0_g1_i6.p1	0.2944	0.0817886
TRINITY_DN2205_c0_g1_i12.p1	0.29586	0.161049
TRINITY_DN1_c0_g3_i4.p1	0.29614	0.0734208
TRINITY_DN2577_c0_g2_i9.p1	0.29616	0.301854
TRINITY_DN82546_c0_g1_i1.p1	0.29658	0.0501707
TRINITY_DN41081_c0_g3_i2.p1	0.29682	0.120588
TRINITY_DN635_c1_g1_i5.p1	0.29716	0.18173
TRINITY_DN9443_c0_g1_i2.p1	0.29868	0.105705
TRINITY_DN1521_c0_g1_i6.p1	0.29872	0.132547
TRINITY_DN5599_c0_g1_i2.p1	0.29894	0.111423
TRINITY_DN7117_c0_g1_i3.p1	0.29978	0.232715
TRINITY_DN42956_c0_g1_i5.p1	0.30164	0.0896216
TRINITY_DN2950_c0_g1_i5.p1	0.30424	0.111349
TRINITY_DN13884_c0_g1_i2.p1	0.30492	0.330931
TRINITY_DN3365_c0_g1_i9.p1	0.3064	0.467625
TRINITY_DN1596_c0_g1_i3.p1	0.30724	0.336917
TRINITY_DN6148_c0_g1_i1.p1	0.30774	0.479066
TRINITY_DN12249_c0_g1_i1.p1	0.31898	0.370489
TRINITY_DN12655_c2_g1_i1.p1	0.31948	0.665473
TRINITY_DN5319_c0_g1_i1.p1	0.32364	0.0911505
TRINITY_DN679_c0_g1_i2.p1	0.32552	0.103176
TRINITY_DN105896_c0_g1_i1.p1	0.32944	0.123608
TRINITY_DN21581_c0_g1_i1.p1	0.33246	0.144545
TRINITY_DN786_c2_g1_i6.p1	0.3352	0.0569774
TRINITY_DN27588_c0_g1_i6.p1	0.3358	0.160316
TRINITY_DN348_c0_g1_i35.p1	0.33854	0.0808967
TRINITY_DN1088_c0_g1_i8.p1	0.3397	0.219224
TRINITY_DN8971_c0_g1_i1.p1	0.34092	0.359539
TRINITY_DN45816_c0_g1_i10.p1	0.34954	0.0568778
TRINITY_DN6245_c0_g1_i1.p1	0.35834	0.205106
TRINITY_DN8314_c0_g1_i1.p1	0.3593	0.114033
TRINITY_DN4543_c0_g1_i2.p1	0.36088	0.568516
TRINITY_DN2195_c0_g1_i6.p1	0.36176	0.139801
TRINITY_DN1695_c0_g1_i8.p1	0.3621	0.148295
TRINITY_DN2099_c0_g1_i6.p1	0.3623	0.204
TRINITY_DN128166_c0_g1_i1.p1	0.36416	0.103036
TRINITY_DN4407_c0_g1_i2.p1	0.37	0.0819931
TRINITY_DN12559_c0_g1_i1.p1	0.37056	0.300854
TRINITY_DN19515_c0_g1_i2.p1	0.37396	0.0500526
TRINITY_DN9997_c0_g1_i2.p1	0.37532	0.508906
TRINITY_DN8985_c0_g1_i4.p1	0.37568	0.0589618
TRINITY_DN19599_c0_g1_i1.p1	0.3766	0.365996
TRINITY_DN2139_c0_g1_i2.p1	0.3782	0.461633
TRINITY_DN3104_c0_g1_i2.p1	0.37824	0.0989126
TRINITY_DN1313_c0_g1_i9.p1	0.3791	0.121876
TRINITY_DN15414_c0_g2_i1.p1	0.38096	0.400037
TRINITY_DN13256_c0_g1_i3.p1	0.38616	0.119806
TRINITY_DN93966_c0_g1_i1.p1	0.39326	0.0592705
TRINITY_DN6116_c0_g1_i1.p1	0.39428	0.0606391
TRINITY_DN7580_c0_g1_i9.p1	0.39474	0.149037
TRINITY_DN4995_c0_g1_i1.p1	0.39486	0.434596
TRINITY_DN423_c0_g1_i23.p1	0.39708	0.079234
TRINITY_DN9946_c0_g2_i6.p1	0.39756	0.111149
TRINITY_DN9072_c0_g1_i30.p1	0.40168	0.292814
TRINITY_DN2171_c0_g1_i21.p1	0.402	0.092
TRINITY_DN916_c0_g2_i2.p1	0.40426	0.308218
TRINITY_DN2572_c0_g1_i10.p1	0.4098	0.787977
TRINITY_DN1702_c0_g1_i14.p1	0.41374	0.145213
TRINITY_DN157_c2_g1_i2.p1	0.41458	0.615925
TRINITY_DN158_c0_g1_i2.p1	0.41462	0.105565
TRINITY_DN5834_c0_g1_i2.p1	0.4164	0.0784329
TRINITY_DN1919_c0_g1_i6.p1	0.41686	0.0590202
TRINITY_DN14103_c0_g1_i6.p1	0.41896	0.412712
TRINITY_DN5483_c0_g1_i7.p1	0.42064	0.248898
TRINITY_DN9463_c0_g1_i3.p1	0.42316	0.182389
TRINITY_DN1152_c0_g1_i1.p1	0.42462	0.090716
TRINITY_DN7021_c0_g4_i3.p1	0.42546	0.113301
TRINITY_DN7656_c0_g1_i1.p1	0.42588	0.0874576
TRINITY_DN13866_c0_g1_i1.p1	0.42682	0.162385
TRINITY_DN8091_c0_g1_i2.p1	0.4294	0.181949
TRINITY_DN1641_c0_g1_i2.p1	0.43064	0.478297
TRINITY_DN3593_c0_g1_i2.p1	0.43102	0.182103
TRINITY_DN5981_c0_g1_i1.p1	0.43246	0.0710724
TRINITY_DN6120_c0_g1_i1.p1	0.43348	0.0712045
TRINITY_DN175_c0_g1_i2.p1	0.43478	0.202184
TRINITY_DN1576_c0_g1_i6.p1	0.43988	0.0925733
TRINITY_DN5847_c0_g2_i3.p1	0.4425	0.0693764
TRINITY_DN2647_c0_g1_i3.p1	0.45462	0.0935188
TRINITY_DN756_c0_g1_i8.p1	0.45836	0.191081
TRINITY_DN6359_c0_g1_i1.p1	0.46168	0.0710148
TRINITY_DN2741_c0_g1_i1.p1	0.46214	0.198501
TRINITY_DN440_c0_g1_i5.p1	0.46914	0.341946
TRINITY_DN95320_c0_g1_i1.p1	0.471	0.0503319
TRINITY_DN7025_c0_g1_i1.p1	0.47744	0.204405
TRINITY_DN2163_c0_g1_i34.p1	0.47798	0.260209
TRINITY_DN14501_c0_g1_i2.p1	0.47954	0.0668846
TRINITY_DN4004_c0_g1_i4.p1	0.48094	0.133076
TRINITY_DN129446_c0_g1_i1.p1	0.48338	0.538499
TRINITY_DN8806_c0_g1_i5.p1	0.49424	0.183479
TRINITY_DN2801_c0_g1_i6.p1	0.49896	0.444548
TRINITY_DN14544_c0_g1_i1.p1	0.50498	0.139644
TRINITY_DN1727_c0_g1_i27.p1	0.50952	0.664431
TRINITY_DN473_c1_g1_i1.p1	0.512	0.273142
TRINITY_DN172_c0_g3_i3.p1	0.51432	0.0670173
TRINITY_DN17245_c0_g1_i1.p1	0.51492	0.483174
TRINITY_DN119_c1_g1_i3.p1	0.53158	0.479033
TRINITY_DN1468_c0_g1_i1.p1	0.53474	0.606623
TRINITY_DN2523_c0_g1_i1.p1	0.53748	0.227098
TRINITY_DN19033_c0_g1_i1.p1	0.54042	0.718581
TRINITY_DN9141_c0_g1_i1.p1	0.54574	0.288867
TRINITY_DN6003_c1_g1_i1.p1	0.5486	0.700824
TRINITY_DN3923_c0_g1_i98.p1	0.55322	0.370608
TRINITY_DN3531_c0_g3_i4.p1	0.55528	0.392887
TRINITY_DN3650_c0_g1_i1.p1	0.55928	0.172131
TRINITY_DN1102_c0_g1_i7.p1	0.56146	0.540291
TRINITY_DN8310_c0_g1_i1.p1	0.56328	0.452358
TRINITY_DN4119_c0_g1_i1.p1	0.56356	0.0930049
TRINITY_DN58_c0_g1_i12.p1	0.56512	0.0503704
TRINITY_DN51019_c0_g1_i2.p1	0.56522	0.210169
TRINITY_DN8328_c0_g1_i1.p1	0.56658	0.0987877
TRINITY_DN4473_c0_g1_i1.p1	0.57048	0.402951
TRINITY_DN7475_c0_g1_i1.p1	0.57876	0.124801
TRINITY_DN1212_c0_g1_i4.p1	0.58292	0.360511
TRINITY_DN7425_c0_g2_i1.p1	0.58444	0.0837379
TRINITY_DN9015_c0_g1_i1.p1	0.59526	0.0668516
TRINITY_DN896_c0_g1_i5.p1	0.5963	0.101069
TRINITY_DN5655_c0_g1_i2.p1	0.60062	0.223659
TRINITY_DN14828_c0_g1_i1.p1	0.60792	0.301649
TRINITY_DN1248_c0_g3_i1.p1	0.60832	0.466325
TRINITY_DN22610_c0_g4_i1.p1	0.61424	0.589498
TRINITY_DN10181_c0_g1_i1.p1	0.6144	0.122873
TRINITY_DN27795_c0_g2_i7.p1	0.61544	0.124591
TRINITY_DN11862_c2_g2_i1.p1	0.61934	0.334266
TRINITY_DN17532_c0_g1_i2.p1	0.62156	0.0871156
TRINITY_DN1934_c0_g1_i6.p1	0.624	0.269237
TRINITY_DN27559_c0_g1_i1.p1	0.62526	0.0563651
TRINITY_DN192_c0_g1_i1.p1	0.63666	0.578111
TRINITY_DN6117_c0_g1_i7.p1	0.6377	0.293243
TRINITY_DN11065_c0_g1_i1.p1	0.64228	0.351665
TRINITY_DN13420_c0_g1_i5.p1	0.64346	0.227571
TRINITY_DN8418_c0_g1_i1.p1	0.65376	0.0593012
TRINITY_DN21074_c0_g1_i14.p1	0.65648	0.119824
TRINITY_DN8940_c0_g1_i1.p1	0.66226	0.36632
TRINITY_DN11031_c0_g1_i2.p1	0.6663	0.336958
TRINITY_DN1406_c0_g1_i3.p1	0.692	0.519468
TRINITY_DN1976_c0_g1_i6.p1	0.69404	0.420449
TRINITY_DN10162_c0_g1_i1.p1	0.6947	0.240288
TRINITY_DN1396_c0_g1_i4.p1	0.70056	0.132339
TRINITY_DN8076_c0_g1_i1.p1	0.71508	0.0817809
TRINITY_DN1731_c0_g1_i55.p1	0.71854	0.123273
TRINITY_DN887_c0_g1_i3.p1	0.72242	0.0924158
TRINITY_DN10896_c0_g1_i1.p1	0.72268	0.056525
TRINITY_DN575_c5_g1_i8.p1	0.73794	0.155623
TRINITY_DN7614_c0_g1_i7.p1	0.73904	0.500238
TRINITY_DN4829_c0_g1_i2.p1	0.73978	0.07336
TRINITY_DN29093_c0_g1_i9.p1	0.75522	0.201164
TRINITY_DN2295_c1_g1_i7.p1	0.76052	0.0714926
TRINITY_DN5100_c0_g1_i7.p1	0.76454	0.224962
TRINITY_DN3562_c0_g1_i5.p1	0.77206	0.172507
TRINITY_DN2306_c0_g1_i8.p1	0.7729	0.194782
TRINITY_DN4406_c0_g1_i2.p1	0.77414	0.448308
TRINITY_DN12573_c0_g1_i1.p1	0.77906	0.254874
TRINITY_DN2542_c0_g1_i6.p1	0.78076	0.0549664
TRINITY_DN12217_c0_g1_i1.p1	0.78222	0.0899562
TRINITY_DN56857_c0_g1_i4.p1	0.78562	0.102512
TRINITY_DN1045_c0_g1_i1.p1	0.7993	0.161686
TRINITY_DN1520_c1_g1_i1.p1	0.8046	0.218431
TRINITY_DN3691_c0_g1_i1.p1	0.8059	0.101067
TRINITY_DN1170_c0_g1_i3.p1	0.81322	0.335699
TRINITY_DN3330_c0_g1_i7.p1	0.81618	0.217341
TRINITY_DN2113_c0_g1_i4.p1	0.82144	0.0801617
TRINITY_DN598_c0_g2_i1.p1	0.842	0.420032
TRINITY_DN4386_c0_g1_i1.p1	0.85312	0.0774198
TRINITY_DN3645_c0_g1_i1.p1	0.86232	0.0782581
TRINITY_DN68_c0_g3_i1.p1	0.87104	0.0527489
TRINITY_DN6227_c0_g1_i3.p1	0.87336	0.32176
TRINITY_DN4338_c0_g1_i1.p1	0.8917	0.269507
TRINITY_DN4297_c0_g1_i1.p1	0.89208	0.158715
TRINITY_DN15981_c0_g1_i3.p1	0.89474	0.0866553
TRINITY_DN8509_c0_g1_i3.p1	0.90968	0.100846
TRINITY_DN2193_c0_g1_i19.p1	0.91454	0.139923
TRINITY_DN3671_c0_g1_i39.p1	0.92	0.218167
TRINITY_DN15277_c0_g1_i10.p1	0.92784	0.0564017
TRINITY_DN7364_c0_g1_i3.p1	0.93182	0.0910285
TRINITY_DN1471_c0_g2_i2.p1	0.94126	0.0578204
TRINITY_DN5196_c0_g1_i2.p1	0.94342	0.320693
TRINITY_DN2678_c0_g1_i5.p1	0.9818	0.213021
TRINITY_DN2862_c0_g1_i2.p1	1.0171	0.269818
TRINITY_DN1481_c0_g1_i6.p1	1.0207	0.119252
TRINITY_DN1303_c0_g3_i1.p1	1.02192	0.160272
TRINITY_DN10533_c0_g1_i1.p1	1.02806	0.250536
TRINITY_DN19765_c0_g1_i1.p1	1.03572	0.173831
TRINITY_DN3077_c0_g1_i2.p1	1.0665	0.275794
TRINITY_DN11803_c0_g1_i1.p1	1.07326	0.139473
TRINITY_DN406_c0_g1_i17.p1	1.09282	0.104188
TRINITY_DN6813_c0_g1_i3.p1	1.09824	0.0635244
TRINITY_DN7000_c0_g1_i2.p1	1.11166	0.101745
TRINITY_DN8020_c0_g1_i3.p1	1.12662	0.115767
TRINITY_DN8167_c0_g1_i1.p1	1.13588	0.117585
TRINITY_DN10549_c0_g1_i3.p1	1.14008	0.0752333
TRINITY_DN274_c0_g1_i2.p1	1.15188	0.0683595
TRINITY_DN334_c0_g1_i7.p1	1.15382	0.178632
TRINITY_DN5706_c0_g1_i2.p1	1.16968	0.191352
TRINITY_DN6715_c0_g1_i6.p1	1.18276	0.138735
TRINITY_DN7909_c0_g2_i2.p1	1.20168	0.0733139
TRINITY_DN4764_c0_g1_i2.p1	1.21996	0.0624314
TRINITY_DN53_c0_g1_i12.p1	1.24376	0.0713506
TRINITY_DN9593_c1_g1_i1.p1	1.2439	0.21
TRINITY_DN600_c3_g1_i1.p1	1.24834	0.098
TRINITY_DN5763_c0_g1_i1.p1	1.25314	0.182622
TRINITY_DN906_c0_g1_i8.p1	1.2576	0.246973
TRINITY_DN12632_c0_g1_i2.p1	1.25956	0.0587236
TRINITY_DN8069_c0_g2_i5.p1	1.27484	0.20098
TRINITY_DN205_c0_g1_i32.p1	1.2866	0.115677
TRINITY_DN4283_c0_g1_i1.p1	1.29024	0.0636484
TRINITY_DN27417_c0_g1_i1.p1	1.29164	0.0607087
TRINITY_DN4394_c0_g1_i4.p1	1.30954	0.0912679
TRINITY_DN3908_c0_g1_i1.p1	1.31826	0.0548884
TRINITY_DN5108_c0_g1_i1.p1	1.33258	0.06407
TRINITY_DN8408_c0_g1_i1.p1	1.3544	0.155472
TRINITY_DN61124_c0_g1_i1.p1	1.35616	0.0952325
TRINITY_DN1929_c0_g1_i5.p1	1.35858	0.16374
TRINITY_DN2039_c0_g1_i7.p1	1.3593	0.0568595
TRINITY_DN10468_c0_g1_i2.p1	1.36278	0.215591
TRINITY_DN2947_c0_g1_i3.p1	1.37246	0.0596886
TRINITY_DN8195_c0_g1_i2.p1	1.38944	0.112994
TRINITY_DN5950_c0_g1_i2.p1	1.42958	0.0564075
TRINITY_DN8341_c0_g1_i1.p1	1.44084	0.125194
TRINITY_DN23531_c0_g1_i5.p1	1.44138	0.0567243
TRINITY_DN5703_c0_g1_i1.p1	1.5036	0.0747029
TRINITY_DN213_c0_g1_i1.p1	1.51612	0.121364
TRINITY_DN5146_c0_g1_i1.p1	1.60274	0.113985
TRINITY_DN2352_c3_g1_i2.p1	1.6638	0.115707
TRINITY_DN15204_c0_g1_i1.p1	1.68534	0.0914419
TRINITY_DN12395_c0_g2_i11.p1	1.70024	0.0757762
TRINITY_DN12259_c0_g2_i5.p1	1.71534	0.0667853
TRINITY_DN10461_c0_g2_i2.p1	1.72598	0.0504348
TRINITY_DN21991_c0_g4_i1.p1	1.72712	0.0576524
TRINITY_DN1663_c0_g3_i3.p1	1.73814	0.0589333
TRINITY_DN802_c3_g1_i1.p1	1.7609	0.103084
TRINITY_DN11147_c0_g3_i4.p1	1.93486	0.0878646
TRINITY_DN11147_c0_g2_i1.p1	2.0454	0.0871579
TRINITY_DN11265_c0_g1_i1.p1	2.18056	0.0710936
TRINITY_DN2661_c0_g1_i5.p1	2.22408	0.0601581
TRINITY_DN27412_c0_g1_i8.p1	2.38218	0.0523932
TRINITY_DN1123_c0_g1_i6.p1	2.40956	0.0818676
TRINITY_DN23180_c0_g1_i1.p1	2.4635	0.0577541
TRINITY_DN5197_c0_g1_i2.p1	2.68214	0.0507245
TRINITY_DN6710_c0_g2_i1.p1	2.70784	0.0798657
TRINITY_DN10843_c0_g1_i1.p1	2.91668	0.0729101
TRINITY_DN4222_c0_g1_i7.p1	2.94872	0.0776948
TRINITY_DN10206_c0_g1_i1.p1	3.05286	0.0563173
TRINITY_DN3369_c0_g1_i1.p1	3.31226	0.0646913
TRINITY_DN2124_c0_g1_i3.p1	0.99632	0.0222857
TRINITY_DN8277_c0_g1_i1.p1	0.97158	0.0197193
TRINITY_DN38373_c0_g1_i3.p1	0.95996	0.00587755
TRINITY_DN1992_c0_g1_i3.p1	0.9526	0.0128591
TRINITY_DN7653_c0_g1_i1.p1	0.90962	0.0111429
TRINITY_DN5217_c0_g1_i2.p1	0.90828	0.0275884
TRINITY_DN672_c0_g2_i1.p1	0.89918	0.00569231
TRINITY_DN6671_c2_g1_i8.p1	0.88038	0.020541
TRINITY_DN12387_c0_g1_i15.p1	0.87072	0.0406813
TRINITY_DN7844_c0_g1_i2.p1	0.86304	0.0251058
TRINITY_DN10338_c0_g1_i1.p1	0.85536	0.0032
TRINITY_DN20411_c0_g1_i1.p1	0.85228	0.00566038
TRINITY_DN19097_c0_g1_i8.p1	0.85022	0.0146839
TRINITY_DN21392_c0_g2_i2.p1	0.8467	0.0329942
TRINITY_DN112_c0_g1_i5.p1	0.83778	0.0497495
TRINITY_DN2352_c2_g1_i4.p1	0.81846	0.0386734
TRINITY_DN1405_c0_g1_i11.p1	0.81136	0.0235177
TRINITY_DN12852_c0_g1_i7.p1	0.80562	0.0156226
TRINITY_DN208_c0_g1_i1.p1	0.79696	0.01825
TRINITY_DN11296_c0_g1_i3.p1	0.7839	0.0186275
TRINITY_DN5266_c1_g1_i1.p1	0.7823	0.0262876
TRINITY_DN17400_c0_g1_i19.p1	0.78016	0.00942857
TRINITY_DN116045_c0_g1_i1.p1	0.76416	0.0114146
TRINITY_DN1375_c1_g1_i7.p1	0.76242	0.0213968
TRINITY_DN705_c0_g1_i2.p1	0.75234	0
TRINITY_DN6208_c0_g1_i8.p1	0.74842	0.00564706
TRINITY_DN15647_c0_g1_i4.p1	0.74084	0.0113226
TRINITY_DN13019_c0_g3_i1.p1	0.7351	0.0237053
TRINITY_DN4923_c0_g1_i2.p1	0.73138	0.0279233
TRINITY_DN5351_c0_g1_i3.p1	0.73104	0.0159259
TRINITY_DN1499_c0_g1_i2.p1	0.72994	0.0372073
TRINITY_DN19026_c0_g1_i2.p1	0.72692	0.0198819
TRINITY_DN4458_c0_g1_i18.p1	0.72572	0.0182828
TRINITY_DN642_c0_g1_i1.p1	0.72392	0.0330847
TRINITY_DN1338_c0_g1_i6.p1	0.72114	0.0181762
TRINITY_DN9080_c0_g1_i2.p1	0.71312	0.0116271
TRINITY_DN5884_c0_g1_i3.p1	0.70126	0.0444
TRINITY_DN1339_c0_g1_i3.p1	0.69982	0.0180851
TRINITY_DN1021_c1_g1_i1.p1	0.69786	0.0249517
TRINITY_DN46_c1_g1_i5.p1	0.69674	0.00962376
TRINITY_DN4045_c0_g1_i3.p1	0.69192	0.0341657
TRINITY_DN9930_c0_g1_i6.p1	0.68792	0.0198462
TRINITY_DN17531_c0_g1_i2.p1	0.68728	0.00960784
TRINITY_DN2401_c0_g1_i4.p1	0.6849	0.0107826
TRINITY_DN10273_c0_g1_i1.p1	0.68108	0.00965217
TRINITY_DN558_c0_g1_i4.p1	0.67172	0.00207407
TRINITY_DN5171_c0_g2_i1.p1	0.6679	0.0317151
TRINITY_DN18520_c0_g1_i20.p1	0.66342	0.0187826
TRINITY_DN3881_c0_g1_i6.p1	0.66258	0.00939326
TRINITY_DN6946_c0_g1_i1.p1	0.6555	0.0482152
TRINITY_DN20170_c0_g1_i2.p1	0.63832	0.00931765
TRINITY_DN7507_c0_g1_i1.p1	0.63072	0.0274805
TRINITY_DN98270_c0_g1_i1.p1	0.6203	0.00243478
TRINITY_DN2198_c0_g1_i1.p1	0.59482	0.0353062
TRINITY_DN15026_c0_g1_i5.p1	0.59108	0.0369688
TRINITY_DN6478_c0_g1_i12.p1	0.58486	0.0166437
TRINITY_DN26511_c0_g1_i1.p1	0.57118	0.0331297
TRINITY_DN1990_c0_g1_i6.p1	0.56766	0.0201992
TRINITY_DN1681_c0_g2_i1.p1	0.56468	0.0197069
TRINITY_DN11755_c0_g1_i21.p1	0.56046	0.0218462
TRINITY_DN964_c0_g1_i1.p1	0.54706	0.0308795
TRINITY_DN9441_c0_g2_i1.p1	0.54216	0.00576
TRINITY_DN16287_c0_g1_i1.p1	0.539	0.0467706
TRINITY_DN11726_c0_g1_i1.p1	0.53606	0.0294434
TRINITY_DN3955_c0_g1_i4.p1	0.53598	0.0112977
TRINITY_DN24706_c0_g1_i3.p1	0.53594	0.00495238
TRINITY_DN1026_c0_g1_i3.p1	0.53142	0.00776119
TRINITY_DN5407_c0_g1_i8.p1	0.531	0.0470407
TRINITY_DN2579_c0_g1_i1.p1	0.52896	0.0383033
TRINITY_DN7761_c0_g1_i2.p1	0.52822	0.0106071
TRINITY_DN285_c0_g2_i1.p1	0.52442	0.0106897
TRINITY_DN1232_c0_g1_i7.p1	0.51592	0.0258086
TRINITY_DN4577_c0_g1_i1.p1	0.51176	0.012
TRINITY_DN5563_c0_g1_i1.p1	0.50908	0.00623729
TRINITY_DN6229_c0_g1_i1.p1	0.49898	0.008
TRINITY_DN4668_c0_g1_i1.p1	0.4987	0.0283281
TRINITY_DN27135_c0_g1_i1.p1	0.4924	0.0193244
TRINITY_DN2183_c0_g1_i5.p1	0.49008	0.0314114
TRINITY_DN4084_c0_g1_i3.p1	0.4897	0.0331034
TRINITY_DN30508_c0_g1_i3.p1	0.48916	0.0448981
TRINITY_DN80_c0_g2_i1.p1	0.48754	0.0191749
TRINITY_DN7070_c0_g1_i3.p1	0.48576	0.0497269
TRINITY_DN7696_c0_g1_i1.p1	0.48338	0.0215659
TRINITY_DN600_c2_g3_i1.p1	0.48094	0.0467032
TRINITY_DN10065_c0_g1_i1.p1	0.47438	0.0115852
TRINITY_DN8634_c1_g1_i3.p1	0.47294	0.0193211
TRINITY_DN23857_c0_g1_i3.p1	0.47152	0.0217962
TRINITY_DN14440_c0_g1_i1.p1	0.46062	0.00780645
TRINITY_DN702_c1_g1_i8.p1	0.45994	0.0486297
TRINITY_DN3231_c0_g1_i5.p1	0.44758	0.0015
TRINITY_DN2685_c3_g1_i1.p1	0.44614	0.0115821
TRINITY_DN1189_c1_g1_i9.p1	0.44348	0.0156667
TRINITY_DN737_c0_g1_i2.p1	0.442	0.0228014
TRINITY_DN14104_c0_g1_i1.p1	0.43808	0.0183085
TRINITY_DN359_c0_g1_i2.p1	0.43618	0.0232571
TRINITY_DN27_c5_g1_i1.p1	0.4357	0.00106667
TRINITY_DN9238_c5_g2_i1.p1	0.4239	0.0147974
TRINITY_DN6127_c0_g1_i1.p1	0.42314	0.00812698
TRINITY_DN212_c0_g1_i2.p1	0.42312	0.0386801
TRINITY_DN16036_c1_g1_i1.p1	0.4229	0.0148947
TRINITY_DN8087_c0_g1_i4.p1	0.42224	0.00177778
TRINITY_DN992_c0_g1_i1.p1	0.41762	0.0407805
TRINITY_DN71854_c0_g1_i1.p1	0.4158	0.0315582
TRINITY_DN1771_c0_g1_i9.p1	0.41546	0.0298659
TRINITY_DN1201_c0_g1_i8.p1	0.41072	0.0193571
TRINITY_DN17552_c0_g2_i1.p1	0.40744	0.0166328
TRINITY_DN105601_c0_g1_i1.p1	0.40722	0.0116033
TRINITY_DN2373_c0_g1_i8.p1	0.40028	0.0367958
TRINITY_DN3172_c0_g1_i3.p1	0.39704	0.0414952
TRINITY_DN2899_c1_g2_i1.p1	0.39604	0.0319882
TRINITY_DN10918_c0_g1_i4.p1	0.39162	0.0259668
TRINITY_DN1479_c0_g1_i8.p1	0.39132	0.0224964
TRINITY_DN3448_c0_g1_i1.p1	0.39078	0.0313892
TRINITY_DN5262_c0_g1_i1.p1	0.39072	0.017
TRINITY_DN3318_c0_g1_i7.p1	0.38984	0.0244861
TRINITY_DN11525_c0_g1_i1.p1	0.3839	0.0165486
TRINITY_DN465_c0_g1_i1.p1	0.37938	0.0216794
TRINITY_DN3291_c0_g1_i1.p1	0.37894	0.0378295
TRINITY_DN6747_c0_g1_i4.p1	0.36834	0.00855
TRINITY_DN815_c0_g1_i48.p1	0.36054	0.0372737
TRINITY_DN1696_c0_g1_i3.p1	0.36038	0.0347912
TRINITY_DN5749_c0_g1_i1.p1	0.35888	0.016186
TRINITY_DN19031_c0_g1_i1.p1	0.35424	0.002625
TRINITY_DN1118_c0_g1_i1.p1	0.35346	0.0159006
TRINITY_DN384_c1_g1_i44.p1	0.3518	0.0204774
TRINITY_DN6315_c0_g1_i1.p1	0.34888	0.0362695
TRINITY_DN7740_c0_g1_i2.p1	0.3457	0.0185756
TRINITY_DN5595_c0_g1_i4.p1	0.34566	0.0288395
TRINITY_DN243_c0_g1_i3.p1	0.34556	0.0199301
TRINITY_DN1363_c0_g2_i20.p1	0.34528	0.040688
TRINITY_DN71052_c0_g1_i1.p1	0.33486	0.008
TRINITY_DN12928_c0_g1_i3.p1	0.3293	0.0445607
TRINITY_DN8178_c0_g1_i1.p1	0.32636	0.0404741
TRINITY_DN5624_c0_g2_i1.p1	0.32306	0.0165549
TRINITY_DN1273_c0_g1_i43.p1	0.31678	0.0223764
TRINITY_DN2613_c0_g1_i8.p1	0.3125	0.0183061
TRINITY_DN30424_c0_g2_i4.p1	0.3087	0.0111692
TRINITY_DN9208_c0_g1_i3.p1	0.30836	0.0456498
TRINITY_DN20894_c0_g1_i1.p1	0.30224	0.0185825
TRINITY_DN8138_c0_g1_i1.p1	0.30206	0.0398105
TRINITY_DN1718_c0_g1_i2.p1	0.3008	0.0390677
TRINITY_DN3324_c0_g1_i2.p1	0.29692	0.0349239
TRINITY_DN5261_c0_g1_i2.p1	0.28774	0.0348338
TRINITY_DN949_c0_g4_i1.p1	0.28038	0.0482595
TRINITY_DN4_c0_g1_i5.p1	0.2697	0.0384061
TRINITY_DN5836_c0_g1_i1.p1	0.26848	0.0384923
TRINITY_DN5326_c0_g1_i3.p1	0.26192	0.0455797
TRINITY_DN22845_c0_g1_i1.p1	0.26122	0.0115328
TRINITY_DN420_c0_g1_i1.p1	0.25168	0.0409758
TRINITY_DN71355_c0_g1_i1.p1	0.24408	0.00836364
TRINITY_DN105184_c0_g1_i1.p1	0.23066	0.0222271
TRINITY_DN8672_c0_g1_i7.p1	0.20636	0.0279873
TRINITY_DN29625_c0_g1_i1.p1	0.20342	0.0251973
TRINITY_DN2366_c0_g1_i1.p1	0.18476	0.0198062
TRINITY_DN243_c0_g2_i1.p1	0.18074	0.0412986
TRINITY_DN16092_c0_g1_i4.p1	0.18004	0.0481708
TRINITY_DN2313_c0_g1_i1.p1	0.1769	0.0411442
TRINITY_DN2825_c0_g1_i5.p1	0.17598	0.0341939
TRINITY_DN5714_c0_g1_i2.p1	0.17406	0.0125793
TRINITY_DN17700_c0_g1_i1.p1	0.17084	0.025468
TRINITY_DN2478_c0_g1_i1.p1	-0.0976	0.0421509
TRINITY_DN5499_c0_g1_i6.p1	-0.15312	0.049457
TRINITY_DN19029_c0_g1_i1.p1	-0.1701	0.0182199
TRINITY_DN23430_c0_g3_i1.p1	-0.17984	0.0436159
TRINITY_DN4350_c0_g2_i1.p1	-0.20694	0.0277411
TRINITY_DN3157_c0_g1_i1.p1	-0.20834	0.047093
TRINITY_DN57815_c0_g1_i1.p1	-0.21848	0.0406846
TRINITY_DN3704_c0_g1_i79.p1	-0.22292	0.00145455
TRINITY_DN56_c4_g1_i9.p1	-0.22546	0.0285625
TRINITY_DN1793_c0_g2_i2.p1	-0.23402	0.0384246
TRINITY_DN13302_c0_g1_i8.p1	-0.23678	0.0368021
TRINITY_DN1170_c0_g2_i4.p1	-0.24004	0.0225891
TRINITY_DN16478_c0_g1_i1.p1	-0.24144	0.0339718
TRINITY_DN129260_c0_g1_i1.p1	-0.24772	0.0325913
TRINITY_DN3734_c0_g1_i1.p1	-0.25174	0.0194364
TRINITY_DN16788_c1_g1_i2.p1	-0.2522	0.04111
TRINITY_DN2651_c0_g1_i4.p1	-0.25406	0.048686
TRINITY_DN3768_c0_g1_i1.p1	-0.25502	0.0204571
TRINITY_DN10267_c1_g1_i1.p1	-0.25618	0.0137067
TRINITY_DN8450_c0_g1_i29.p1	-0.2624	0.0409831
TRINITY_DN2755_c0_g1_i1.p1	-0.26338	0.0406798
TRINITY_DN44163_c0_g2_i4.p1	-0.26538	0.0214343
TRINITY_DN2141_c0_g1_i26.p1	-0.26654	0.00472727
TRINITY_DN3780_c0_g1_i4.p1	-0.26682	0.0125946
TRINITY_DN9730_c0_g1_i8.p1	-0.27138	0.00578571
TRINITY_DN10710_c0_g1_i10.p1	-0.2721	0.006
TRINITY_DN22967_c0_g1_i1.p1	-0.27296	0.0188815
TRINITY_DN1682_c2_g1_i1.p1	-0.27418	0.0101682
TRINITY_DN3136_c0_g1_i64.p1	-0.27684	0.0300544
TRINITY_DN8024_c0_g1_i1.p1	-0.27768	0.0279108
TRINITY_DN8875_c0_g1_i1.p1	-0.28606	0.019028
TRINITY_DN115_c0_g1_i2.p1	-0.28702	0.0199661
TRINITY_DN10465_c0_g1_i1.p1	-0.29804	0.0188119
TRINITY_DN3155_c0_g1_i6.p1	-0.30166	0.0375751
TRINITY_DN6567_c0_g1_i1.p1	-0.3035	0.0217879
TRINITY_DN6153_c0_g1_i7.p1	-0.30876	0.0181818
TRINITY_DN30016_c0_g1_i6.p1	-0.30944	0.0260533
TRINITY_DN2023_c0_g1_i4.p1	-0.3141	0.0389246
TRINITY_DN539_c0_g1_i15.p1	-0.31456	0.033192
TRINITY_DN76_c4_g1_i1.p1	-0.3148	0.0251119
TRINITY_DN2847_c0_g1_i1.p1	-0.32168	0.0355892
TRINITY_DN989_c0_g1_i8.p1	-0.32216	0.0367292
TRINITY_DN1_c0_g1_i1.p1	-0.32358	0.0158353
TRINITY_DN8540_c0_g1_i1.p1	-0.32504	0.00282353
TRINITY_DN14077_c0_g1_i11.p1	-0.33386	0.00972043
TRINITY_DN11139_c0_g1_i1.p1	-0.33524	0.00811111
TRINITY_DN232_c0_g1_i1.p1	-0.3356	0.0169609
TRINITY_DN9326_c0_g2_i3.p1	-0.33606	0.0289288
TRINITY_DN18302_c1_g2_i3.p1	-0.34296	0.0330341
TRINITY_DN186_c0_g1_i8.p1	-0.35098	0.0202915
TRINITY_DN2382_c0_g1_i6.p1	-0.35218	0.0383265
TRINITY_DN9068_c0_g1_i14.p1	-0.3528	0.0371844
TRINITY_DN3952_c0_g1_i1.p1	-0.354	0.0363871
TRINITY_DN20297_c0_g1_i4.p1	-0.35758	0.0368511
TRINITY_DN765_c0_g1_i4.p1	-0.36236	0.0180106
TRINITY_DN2056_c0_g1_i5.p1	-0.37454	0.0237343
TRINITY_DN143_c5_g1_i1.p1	-0.38042	0.0197576
TRINITY_DN12577_c0_g1_i6.p1	-0.38582	0.00822535
TRINITY_DN13270_c0_g1_i4.p1	-0.38974	0.0471242
TRINITY_DN8730_c0_g2_i1.p1	-0.39096	0.011125
TRINITY_DN4564_c0_g1_i2.p1	-0.39178	0.04825
TRINITY_DN1484_c0_g1_i2.p1	-0.39424	0.00577778
TRINITY_DN61_c1_g1_i5.p1	-0.3986	0.0104587
TRINITY_DN2355_c0_g1_i7.p1	-0.39928	0.0157605
TRINITY_DN6962_c1_g1_i1.p1	-0.40042	0.0209677
TRINITY_DN6651_c0_g1_i2.p1	-0.40586	0.0222941
TRINITY_DN1869_c0_g1_i4.p1	-0.40618	0.0028
TRINITY_DN209_c2_g2_i4.p1	-0.41548	0.00254545
TRINITY_DN3752_c0_g1_i19.p1	-0.41642	0.0248935
TRINITY_DN355_c1_g1_i7.p1	-0.41984	0.0218707
TRINITY_DN4337_c0_g1_i1.p1	-0.42156	0.0314643
TRINITY_DN3497_c0_g1_i24.p1	-0.42616	0.018191
TRINITY_DN887_c0_g1_i9.p1	-0.42684	0.00612766
TRINITY_DN2881_c1_g1_i2.p1	-0.4275	0.0342444
TRINITY_DN129983_c0_g1_i1.p1	-0.43226	0.00141176
TRINITY_DN480_c0_g1_i2.p1	-0.4395	0.00847368
TRINITY_DN14434_c0_g1_i5.p1	-0.44668	0.0224328
TRINITY_DN7100_c0_g1_i8.p1	-0.44788	0.00902439
TRINITY_DN14556_c5_g1_i1.p1	-0.44878	0.0190798
TRINITY_DN4571_c0_g1_i1.p1	-0.4506	0.00133333
TRINITY_DN1210_c0_g1_i1.p1	-0.4544	0.0180645
TRINITY_DN2245_c0_g1_i3.p1	-0.45704	0.0171027
TRINITY_DN3983_c0_g1_i1.p1	-0.45756	0.0231799
TRINITY_DN15104_c0_g1_i1.p1	-0.4597	0.00626667
TRINITY_DN2547_c1_g1_i13.p1	-0.46248	0.00224
TRINITY_DN539_c1_g1_i11.p1	-0.46754	0.0192613
TRINITY_DN1494_c0_g2_i9.p1	-0.46904	0.00787879
TRINITY_DN25105_c0_g1_i1.p1	-0.47006	0.0276774
TRINITY_DN3017_c0_g1_i1.p1	-0.47354	0.0189395
TRINITY_DN4940_c0_g1_i2.p1	-0.4792	0.0112558
TRINITY_DN2441_c0_g1_i2.p1	-0.4827	0.00931818
TRINITY_DN1411_c0_g1_i102.p1	-0.4863	0.0096699
TRINITY_DN1104_c0_g3_i2.p1	-0.48698	0.0470545
TRINITY_DN4805_c0_g1_i3.p1	-0.49512	0.00860759
TRINITY_DN15825_c0_g1_i3.p1	-0.49826	0.0321163
TRINITY_DN3348_c0_g1_i2.p1	-0.50094	0.021625
TRINITY_DN5444_c0_g1_i14.p1	-0.50454	0.0169783
TRINITY_DN29366_c0_g1_i1.p1	-0.50636	0.0258997
TRINITY_DN1358_c0_g1_i1.p1	-0.50908	0.0120863
TRINITY_DN301_c0_g2_i4.p1	-0.50928	0.00767213
TRINITY_DN3405_c1_g1_i4.p1	-0.51216	0.0406295
TRINITY_DN6076_c1_g2_i1.p1	-0.51362	0.00859459
TRINITY_DN5_c0_g3_i1.p1	-0.51378	0.0158049
TRINITY_DN6236_c0_g1_i1.p1	-0.51384	0.011232
TRINITY_DN3031_c0_g1_i10.p1	-0.51436	0.04864
TRINITY_DN813_c0_g1_i1.p1	-0.51784	0.0293046
TRINITY_DN1465_c0_g1_i2.p1	-0.5192	0.021072
TRINITY_DN2795_c0_g1_i9.p1	-0.51946	0.0115082
TRINITY_DN2454_c1_g1_i17.p1	-0.5262	0.0405743
TRINITY_DN198_c1_g1_i16.p1	-0.53176	0.0369921
TRINITY_DN1291_c0_g1_i14.p1	-0.53532	0.0280128
TRINITY_DN5444_c0_g2_i2.p1	-0.54294	0.00964
TRINITY_DN93_c0_g1_i4.p1	-0.54374	0.0413239
TRINITY_DN125_c0_g1_i1.p1	-0.5763	0.0124898
TRINITY_DN4244_c0_g1_i2.p1	-0.58706	0.0251096
TRINITY_DN3508_c0_g2_i10.p1	-0.60104	0.00634483
TRINITY_DN2917_c0_g1_i3.p1	-0.61326	0.0224869
TRINITY_DN4917_c0_g2_i2.p1	-0.6248	0.00764706
TRINITY_DN4_c0_g1_i1.p1	-0.62694	0.0284765
TRINITY_DN27412_c0_g1_i1.p1	-0.6297	0.0124476
TRINITY_DN1398_c0_g1_i8.p1	-0.63346	0.0016
TRINITY_DN7454_c0_g1_i3.p1	-0.63376	0.00147368
TRINITY_DN5976_c0_g1_i2.p1	-0.63448	0.0236014
TRINITY_DN7199_c0_g1_i8.p1	-0.64608	0.00995833
TRINITY_DN1342_c0_g1_i3.p1	-0.65168	0.0109027
TRINITY_DN3463_c0_g1_i3.p1	-0.6517	0.0157818
TRINITY_DN22153_c0_g1_i3.p1	-0.65352	0.0115294
TRINITY_DN916_c0_g1_i6.p1	-0.66426	0.0100741
TRINITY_DN4940_c0_g1_i1.p1	-0.66528	0.0124932
TRINITY_DN7356_c0_g1_i10.p1	-0.67108	0.00910843
TRINITY_DN6108_c0_g1_i9.p1	-0.67522	0.0198435
TRINITY_DN14589_c0_g1_i2.p1	-0.67756	0.0242091
TRINITY_DN916_c0_g1_i9.p1	-0.6923	0.0236761
TRINITY_DN71463_c0_g1_i1.p1	-0.69576	0.0435211
TRINITY_DN16991_c0_g1_i2.p1	-0.69636	0.00228571
TRINITY_DN4165_c0_g1_i1.p1	-0.70008	0.00844444
TRINITY_DN5394_c0_g1_i2.p1	-0.71172	0.00464865
TRINITY_DN2912_c0_g1_i3.p1	-0.71288	0.0138278
TRINITY_DN1291_c0_g1_i13.p1	-0.7238	0.0183299
TRINITY_DN209_c2_g2_i2.p1	-0.74482	0.0234912
TRINITY_DN3660_c0_g2_i1.p1	-0.7578	0.0107027
TRINITY_DN2441_c0_g1_i1.p1	-0.75782	0.00970213
TRINITY_DN4465_c0_g1_i3.p1	-0.7669	0.00957692
TRINITY_DN7099_c0_g1_i1.p1	-0.78456	0.0114333
TRINITY_DN250_c0_g1_i9.p1	-0.7863	0.0268404
TRINITY_DN6166_c0_g1_i1.p1	-0.7991	0.0488584
TRINITY_DN36955_c0_g2_i1.p1	-0.81388	0.0445035
TRINITY_DN1291_c0_g1_i9.p1	-0.81732	0.0191336
TRINITY_DN3167_c0_g1_i1.p1	-0.8275	0.0413967
TRINITY_DN16596_c0_g1_i5.p1	-0.83118	0.0205289
TRINITY_DN2090_c0_g1_i6.p1	-0.88362	0.0115
TRINITY_DN3474_c0_g1_i32.p1	-0.94664	0.00155556
TRINITY_DN3381_c0_g1_i3.p1	-0.9984	0.0153077

## Sheet: Fig.2d_5dvs15d_dsmGFP
Title	Fold change Log2	q-value
TRINITY_DN4566_c0_g1_i1.p1	4.1405	0.000329289
TRINITY_DN2595_c0_g1_i5.p1	4.00111	0.00719964
TRINITY_DN2511_c0_g1_i2.p1	3.48446	0.0361121
TRINITY_DN4940_c0_g1_i1.p1	3.36739	0.0329732
TRINITY_DN1115_c0_g1_i5.p1	3.25431	0.0206088
TRINITY_DN1291_c0_g1_i12.p1	3.01742	0.00984766
TRINITY_DN41488_c0_g2_i1.p1	2.84686	0.030362
TRINITY_DN1752_c0_g1_i8.p1	2.84162	0.0313081
TRINITY_DN2035_c1_g1_i2.p1	2.7772	0.0211939
TRINITY_DN1782_c0_g1_i11.p1	2.76336	0.0312816
TRINITY_DN1782_c0_g1_i6.p1	2.76314	0.0354878
TRINITY_DN5594_c0_g1_i2.p1	2.75898	0.0475736
TRINITY_DN9769_c0_g1_i1.p1	2.65981	0.0237155
TRINITY_DN12155_c0_g1_i1.p1	2.64766	0.0491366
TRINITY_DN1291_c0_g1_i9.p1	2.54333	0.0100721
TRINITY_DN1291_c0_g1_i13.p1	2.46409	0.00646938
TRINITY_DN3378_c0_g1_i5.p1	2.40694	0.00583897
TRINITY_DN1398_c0_g1_i8.p1	2.38092	0.0314823
TRINITY_DN321_c0_g1_i9.p1	2.12945	0.0412258
TRINITY_DN288_c0_g4_i2.p1	2.11014	0.0182981
TRINITY_DN2604_c0_g1_i1.p1	2.08337	0.0257274
TRINITY_DN7327_c0_g1_i1.p1	2.01339	0.045789
TRINITY_DN16698_c0_g1_i1.p1	1.99638	0.0091466
TRINITY_DN4165_c0_g1_i1.p1	1.93862	0.0251959
TRINITY_DN24677_c0_g1_i3.p1	1.93014	0.0376948
TRINITY_DN2454_c1_g1_i17.p1	1.91257	0.0299163
TRINITY_DN45717_c0_g1_i1.p1	1.90929	0.0236276
TRINITY_DN2415_c0_g1_i7.p1	1.89964	0.0104518
TRINITY_DN736_c0_g1_i6.p1	1.85621	0.0273829
TRINITY_DN41136_c0_g2_i1.p1	1.84973	0.0281212
TRINITY_DN9821_c1_g1_i3.p1	1.83909	0.0142802
TRINITY_DN93_c0_g1_i3.p1	1.8359	0.00325954
TRINITY_DN1291_c0_g1_i14.p1	1.78246	0.00791199
TRINITY_DN1235_c0_g1_i5.p1	1.78008	0.0123615
TRINITY_DN803_c0_g1_i2.p1	1.7771	0.00643012
TRINITY_DN3722_c0_g1_i11.p1	1.75649	0.00215733
TRINITY_DN1291_c0_g1_i8.p1	1.72124	0.0281808
TRINITY_DN45_c1_g1_i7.p1	1.70686	0.0142559
TRINITY_DN13870_c0_g1_i2.p1	1.69771	0.0228679
TRINITY_DN548_c0_g1_i6.p1	1.68207	0.0441472
TRINITY_DN1356_c0_g1_i2.p1	1.65659	0.0435273
TRINITY_DN514_c0_g2_i2.p1	1.65469	0.007857
TRINITY_DN1221_c0_g1_i7.p1	1.64258	0.0353573
TRINITY_DN7218_c0_g1_i27.p1	1.61368	0.0110341
TRINITY_DN14589_c0_g1_i2.p1	1.59404	0.0164012
TRINITY_DN15277_c0_g1_i10.p1	1.59284	0.0198267
TRINITY_DN13036_c1_g1_i4.p1	1.58359	0.0392128
TRINITY_DN2355_c0_g1_i7.p1	1.48672	0.0125109
TRINITY_DN14434_c0_g1_i5.p1	1.47915	0.0106663
TRINITY_DN4168_c0_g1_i1.p1	1.45578	0.0475536
TRINITY_DN7199_c0_g1_i8.p1	1.42464	0.00304687
TRINITY_DN6236_c0_g1_i1.p1	1.40659	0.017671
TRINITY_DN3508_c0_g2_i5.p1	1.39793	0.0480314
TRINITY_DN1115_c0_g1_i1.p1	1.39495	0.00552809
TRINITY_DN9326_c0_g2_i3.p1	1.38144	0.0187848
TRINITY_DN301_c0_g1_i8.p1	1.36726	0.0355379
TRINITY_DN2441_c0_g1_i2.p1	1.33781	0.0222757
TRINITY_DN143_c5_g1_i1.p1	1.28371	0.00218645
TRINITY_DN20503_c0_g2_i1.p1	1.26492	0.0457139
TRINITY_DN250_c0_g1_i5.p1	1.23301	0.00655574
TRINITY_DN6447_c0_g1_i1.p1	1.22421	0.0168755
TRINITY_DN9068_c0_g1_i14.p1	1.21269	0.0151171
TRINITY_DN1844_c0_g1_i1.p1	1.19318	0.0305016
TRINITY_DN6153_c0_g1_i7.p1	1.18006	0.0124138
TRINITY_DN85306_c0_g1_i1.p1	1.17433	0.0115521
TRINITY_DN2847_c0_g1_i1.p1	1.16419	0.0228371
TRINITY_DN1820_c0_g1_i9.p1	1.1587	0.00951331
TRINITY_DN44163_c0_g2_i4.p1	1.14607	0.0159328
TRINITY_DN3952_c0_g1_i1.p1	1.11293	0.0172745
TRINITY_DN1210_c0_g1_i1.p1	1.08854	0.0111635
TRINITY_DN356_c0_g1_i4.p1	1.08289	0.0210608
TRINITY_DN198_c1_g1_i16.p1	1.08269	0.0187319
TRINITY_DN10588_c0_g1_i5.p1	1.08023	0.00636642
TRINITY_DN93_c0_g1_i4.p1	1.07763	0.0171455
TRINITY_DN76_c4_g1_i1.p1	1.07727	0.0198468
TRINITY_DN6914_c0_g1_i1.p1	1.07254	0.0128015
TRINITY_DN27412_c0_g1_i1.p1	1.0697	0.0109899
TRINITY_DN25105_c0_g1_i1.p1	1.064	0.0083662
TRINITY_DN3290_c0_g1_i15.p1	1.04957	0.0101322
TRINITY_DN4071_c0_g1_i1.p1	1.0447	0.0161324
TRINITY_DN1465_c0_g1_i2.p1	1.03792	0.0159273
TRINITY_DN19007_c0_g1_i5.p1	1.03443	0.0237223
TRINITY_DN7099_c0_g1_i1.p1	1.02629	0.0135771
TRINITY_DN29366_c0_g1_i1.p1	1.01658	0.0209907
TRINITY_DN8727_c0_g1_i1.p1	1.01652	0.00557305
TRINITY_DN14556_c5_g1_i1.p1	1.00653	0.0181341
TRINITY_DN115_c0_g1_i2.p1	1.00554	0.0304878
TRINITY_DN601_c0_g1_i6.p1	1.00046	0.0466503
TRINITY_DN1494_c0_g2_i9.p1	0.99977	0.0202548
TRINITY_DN5_c0_g3_i1.p1	0.996836	0.0210853
TRINITY_DN11149_c0_g1_i7.p1	0.991704	0.0358371
TRINITY_DN35201_c0_g1_i3.p1	0.977281	0.0158134
TRINITY_DN361_c9_g1_i7.p1	0.969041	0.0285001
TRINITY_DN8322_c2_g1_i1.p1	0.967967	0.0110624
TRINITY_DN130104_c0_g1_i1.p1	0.955457	0.0188519
TRINITY_DN116223_c0_g1_i1.p1	0.95457	0.00785607
TRINITY_DN1389_c0_g1_i1.p1	0.95011	0.0168492
TRINITY_DN2023_c0_g1_i4.p1	0.94059	0.00564511
TRINITY_DN8540_c0_g1_i1.p1	0.939252	0.0215403
TRINITY_DN3155_c0_g1_i6.p1	0.938075	0.012352
TRINITY_DN480_c0_g1_i2.p1	0.932296	0.02967
TRINITY_DN13067_c1_g1_i1.p1	0.930254	0.016373
TRINITY_DN12531_c0_g1_i1.p1	0.917485	0.0182785
TRINITY_DN6578_c0_g1_i5.p1	0.911211	0.0178511
TRINITY_DN948_c0_g1_i15.p1	0.91089	0.0237572
TRINITY_DN813_c0_g1_i1.p1	0.89975	0.0215157
TRINITY_DN8785_c0_g1_i1.p1	0.898117	0.0124595
TRINITY_DN2925_c0_g1_i6.p1	0.891777	0.0111414
TRINITY_DN1411_c0_g1_i102.p1	0.889994	0.023557
TRINITY_DN21_c0_g1_i8.p1	0.878962	0.0151383
TRINITY_DN5499_c0_g1_i6.p1	0.860606	0.0282418
TRINITY_DN10797_c0_g1_i1.p1	0.860547	0.0179126
TRINITY_DN129260_c0_g1_i1.p1	0.859728	0.0276259
TRINITY_DN4549_c0_g1_i1.p1	0.853672	0.045471
TRINITY_DN4350_c0_g2_i1.p1	0.849272	0.0260366
TRINITY_DN3416_c0_g1_i5.p1	0.846877	0.0360578
TRINITY_DN9814_c0_g1_i1.p1	0.838406	0.0124881
TRINITY_DN19336_c0_g3_i1.p1	0.83707	0.025111
TRINITY_DN8875_c0_g1_i1.p1	0.832158	0.00791705
TRINITY_DN10854_c0_g1_i1.p1	0.828587	0.0476608
TRINITY_DN5161_c0_g1_i7.p1	0.827074	0.0187023
TRINITY_DN10431_c0_g1_i2.p1	0.822306	0.0109909
TRINITY_DN2090_c0_g1_i6.p1	0.817366	0.0476239
TRINITY_DN6962_c1_g1_i1.p1	0.816999	0.0458253
TRINITY_DN3508_c0_g2_i10.p1	0.813393	0.0399089
TRINITY_DN301_c0_g2_i4.p1	0.811496	0.0169226
TRINITY_DN2711_c0_g1_i6.p1	0.809501	0.0129011
TRINITY_DN1555_c1_g1_i4.p1	0.807385	0.0343448
TRINITY_DN12577_c0_g1_i6.p1	0.806836	0.0250841
TRINITY_DN117590_c0_g1_i1.p1	0.806088	0.00643203
TRINITY_DN3031_c0_g1_i10.p1	0.803703	0.0361144
TRINITY_DN3983_c0_g1_i1.p1	0.79794	0.0201205
TRINITY_DN8502_c0_g1_i1.p1	0.797334	0.0221199
TRINITY_DN18302_c1_g2_i3.p1	0.794838	0.0111341
TRINITY_DN10267_c1_g1_i1.p1	0.793816	0.0158526
TRINITY_DN2086_c0_g1_i1.p1	0.78633	0.034334
TRINITY_DN2412_c0_g1_i3.p1	0.77848	0.0354995
TRINITY_DN13302_c0_g1_i8.p1	0.744742	0.0129733
TRINITY_DN12043_c0_g1_i1.p1	0.739384	0.0494484
TRINITY_DN1431_c2_g1_i3.p1	0.734549	0.0487687
TRINITY_DN14314_c0_g1_i1.p1	0.726597	0.0249397
TRINITY_DN3368_c0_g1_i1.p1	0.723753	0.0100859
TRINITY_DN4337_c0_g1_i1.p1	0.722153	0.0493544
TRINITY_DN2016_c0_g1_i3.p1	0.712328	0.016047
TRINITY_DN7630_c0_g1_i5.p1	0.709235	0.0166894
TRINITY_DN560_c0_g3_i2.p1	0.704997	0.0346906
TRINITY_DN4688_c0_g1_i1.p1	0.70387	0.0122996
TRINITY_DN4805_c0_g1_i3.p1	0.702618	0.00771444
TRINITY_DN3009_c0_g1_i2.p1	0.690556	0.0470715
TRINITY_DN4917_c0_g2_i8.p1	0.688626	0.047643
TRINITY_DN16991_c0_g1_i2.p1	0.679972	0.00653115
TRINITY_DN105080_c0_g1_i1.p1	0.67949	0.012983
TRINITY_DN4177_c0_g1_i2.p1	0.676771	0.0236492
TRINITY_DN5378_c0_g1_i3.p1	0.676033	0.0236493
TRINITY_DN3535_c0_g1_i7.p1	0.670792	0.022754
TRINITY_DN15104_c0_g1_i1.p1	0.670303	0.0457202
TRINITY_DN2881_c1_g1_i2.p1	0.666318	0.0236725
TRINITY_DN8730_c0_g2_i1.p1	0.657475	0.00704297
TRINITY_DN9874_c0_g1_i1.p1	0.657102	0.0281233
TRINITY_DN3262_c0_g1_i3.p1	0.65116	0.0462139
TRINITY_DN22728_c0_g1_i6.p1	0.650544	0.0218594
TRINITY_DN4499_c0_g1_i1.p1	0.647105	0.0386961
TRINITY_DN7356_c0_g1_i10.p1	0.645682	0.0487213
TRINITY_DN4877_c1_g1_i1.p1	0.642114	0.022439
TRINITY_DN25105_c0_g2_i1.p1	0.638781	0.0236008
TRINITY_DN1310_c0_g2_i3.p1	0.634959	0.0347155
TRINITY_DN12974_c0_g1_i1.p1	0.630999	0.0303309
TRINITY_DN3704_c0_g1_i79.p1	0.626677	0.0197657
TRINITY_DN16508_c0_g1_i1.p1	0.62538	0.0124086
TRINITY_DN5444_c0_g2_i2.p1	0.619879	0.0462234
TRINITY_DN2894_c0_g1_i1.p1	0.618932	0.0467234
TRINITY_DN9316_c0_g1_i1.p1	0.615888	0.0315465
TRINITY_DN733_c0_g1_i5.p1	0.61251	0.0261373
TRINITY_DN12369_c0_g1_i9.p1	0.610908	0.0168894
TRINITY_DN2441_c0_g1_i1.p1	0.610877	0.0479698
TRINITY_DN10710_c0_g1_i10.p1	0.606882	0.0219504
TRINITY_DN1484_c0_g1_i2.p1	0.606687	0.0272527
TRINITY_DN1567_c0_g1_i1.p1	0.601435	0.0267995
TRINITY_DN4940_c0_g1_i2.p1	0.601291	0.0169083
TRINITY_DN3752_c0_g1_i19.p1	0.599624	0.0367075
TRINITY_DN5711_c0_g1_i1.p1	0.593878	0.0412681
TRINITY_DN4776_c0_g1_i6.p1	0.589516	0.00585188
TRINITY_DN3780_c0_g1_i4.p1	0.581707	0.0201652
TRINITY_DN4917_c0_g2_i2.p1	0.581403	0.0326468
TRINITY_DN765_c0_g1_i4.p1	0.578133	0.0123952
TRINITY_DN3497_c0_g1_i24.p1	0.553355	0.0186397
TRINITY_DN2529_c0_g1_i4.p1	0.551151	0.0219528
TRINITY_DN989_c0_g1_i8.p1	0.551088	0.0275689
TRINITY_DN1925_c0_g1_i7.p1	0.545784	0.0251708
TRINITY_DN3170_c0_g1_i6.p1	0.5437	0.0219969
TRINITY_DN466_c0_g1_i30.p1	0.542311	0.0177844
TRINITY_DN33162_c0_g1_i1.p1	0.541895	0.0178226
TRINITY_DN1682_c2_g1_i1.p1	0.541401	0.00650624
TRINITY_DN1869_c0_g1_i4.p1	0.521227	0.0243906
TRINITY_DN56_c4_g1_i9.p1	0.520409	0.00687884
TRINITY_DN3734_c0_g1_i1.p1	0.517585	0.038569
TRINITY_DN22967_c0_g1_i1.p1	0.504714	0.0200979
TRINITY_DN2795_c0_g1_i9.p1	0.491697	0.0399453
TRINITY_DN3017_c0_g1_i1.p1	0.489897	0.0351787
TRINITY_DN4571_c0_g1_i1.p1	0.48212	0.0165232
TRINITY_DN741_c0_g1_i2.p1	0.474592	0.0448101
TRINITY_DN137_c0_g1_i12.p2	0.471236	0.044234
TRINITY_DN938_c0_g1_i9.p1	0.469473	0.0389236
TRINITY_DN17030_c0_g1_i1.p1	0.467876	0.0362251
TRINITY_DN209_c2_g2_i4.p1	0.45853	0.0273524
TRINITY_DN30016_c0_g1_i6.p1	0.45439	0.0462943
TRINITY_DN6651_c0_g1_i2.p1	0.451897	0.0476612
TRINITY_DN4422_c0_g2_i1.p1	0.451045	0.0399854
TRINITY_DN631_c0_g2_i6.p1	0.446143	0.0344099
TRINITY_DN1477_c0_g1_i36.p1	0.439107	0.0470289
TRINITY_DN1358_c0_g1_i1.p1	0.438263	0.0411681
TRINITY_DN2884_c0_g1_i1.p1	0.43654	0.0177134
TRINITY_DN8471_c0_g1_i1.p1	0.435818	0.0251685
TRINITY_DN2240_c0_g1_i4.p1	0.431589	0.0177507
TRINITY_DN65_c0_g2_i5.p1	0.428376	0.0251803
TRINITY_DN3588_c0_g1_i11.p1	0.423375	0.0461999
TRINITY_DN8024_c0_g1_i1.p1	0.405928	0.0251174
TRINITY_DN2825_c0_g1_i5.p1	0.39605	0.0474233
TRINITY_DN4700_c0_g1_i1.p1	0.394911	0.0187838
TRINITY_DN16788_c1_g1_i2.p1	0.394851	0.0461347
TRINITY_DN2547_c1_g1_i13.p1	0.393614	0.0151949
TRINITY_DN9730_c0_g1_i8.p1	0.391092	0.00672733
TRINITY_DN160_c0_g1_i2.p1	0.387294	0.0399336
TRINITY_DN9014_c0_g1_i4.p1	0.376965	0.0332648
TRINITY_DN5209_c0_g1_i7.p1	0.375149	0.019906
TRINITY_DN9076_c0_g1_i1.p1	0.368469	0.0492196
TRINITY_DN22641_c0_g1_i1.p1	0.366659	0.0421851
TRINITY_DN129983_c0_g1_i1.p1	0.364721	0.0303847
TRINITY_DN64474_c0_g2_i2.p1	0.352903	0.0199403
TRINITY_DN3136_c0_g1_i64.p1	0.350542	0.0182973
TRINITY_DN8450_c0_g1_i29.p1	0.349774	0.0398996
TRINITY_DN14077_c0_g1_i11.p1	0.346419	0.0494154
TRINITY_DN6076_c1_g2_i1.p1	0.343516	0.04949
TRINITY_DN61_c1_g1_i5.p1	0.337577	0.0332576
TRINITY_DN8990_c1_g1_i5.p1	0.329684	0.0361733
TRINITY_DN2141_c0_g1_i26.p1	0.326817	0.0165814
TRINITY_DN13848_c0_g1_i7.p1	0.322989	0.033599
TRINITY_DN1_c0_g1_i1.p1	0.314258	0.0377616
TRINITY_DN13123_c0_g1_i1.p1	0.313223	0.0228156
TRINITY_DN232_c0_g1_i1.p1	0.300006	0.0495356
TRINITY_DN1885_c0_g1_i1.p1	0.296766	0.0454838
TRINITY_DN1170_c0_g2_i4.p1	0.278806	0.0396625
TRINITY_DN4822_c0_g1_i1.p1	0.271022	0.0446113
TRINITY_DN340_c0_g1_i2.p1	0.204236	0.0461705
TRINITY_DN939_c0_g1_i1.p1	-0.253303	0.0257806
TRINITY_DN72025_c0_g1_i1.p1	-0.257397	0.045855
TRINITY_DN3688_c0_g1_i3.p1	-0.285377	0.0175317
TRINITY_DN7589_c0_g1_i1.p1	-0.295456	0.0429452
TRINITY_DN995_c1_g1_i3.p1	-0.309232	0.0349115
TRINITY_DN16092_c0_g1_i4.p1	-0.320861	0.0215705
TRINITY_DN4406_c0_g1_i4.p1	-0.341854	0.046603
TRINITY_DN3231_c0_g1_i5.p1	-0.3559	0.013254
TRINITY_DN17552_c0_g2_i1.p1	-0.371933	0.0445611
TRINITY_DN6279_c0_g2_i5.p1	-0.374292	0.0367859
TRINITY_DN57815_c0_g1_i1.p1	-0.379282	0.0182088
TRINITY_DN3060_c0_g1_i3.p1	-0.384426	0.0173533
TRINITY_DN4465_c0_g1_i3.p1	-0.398511	0.0318203
TRINITY_DN8672_c0_g1_i7.p1	-0.404173	0.0106156
TRINITY_DN1201_c0_g1_i8.p1	-0.406192	0.0466463
TRINITY_DN12425_c0_g1_i3.p1	-0.433253	0.00809468
TRINITY_DN2414_c0_g1_i9.p1	-0.434925	0.0344697
TRINITY_DN1635_c0_g1_i13.p1	-0.435935	0.026838
TRINITY_DN605_c0_g1_i26.p1	-0.44868	0.0252154
TRINITY_DN522_c0_g1_i8.p1	-0.453627	0.032669
TRINITY_DN2432_c0_g2_i8.p1	-0.462467	0.041328
TRINITY_DN539_c1_g1_i11.p1	-0.471472	0.0475356
TRINITY_DN1167_c5_g2_i2.p1	-0.474065	0.0372805
TRINITY_DN1687_c0_g1_i13.p1	-0.484325	0.0229493
TRINITY_DN85218_c0_g1_i1.p1	-0.484741	0.0494584
TRINITY_DN815_c0_g1_i48.p1	-0.497043	0.0348686
TRINITY_DN105782_c0_g1_i1.p1	-0.500755	0.0494713
TRINITY_DN5783_c0_g1_i1.p1	-0.506073	0.015102
TRINITY_DN17700_c0_g1_i1.p1	-0.508682	0.0238194
TRINITY_DN3615_c0_g1_i9.p1	-0.522313	0.0408415
TRINITY_DN1726_c0_g1_i6.p1	-0.540055	0.0109853
TRINITY_DN10682_c0_g1_i1.p1	-0.545324	0.0273444
TRINITY_DN20894_c0_g1_i1.p1	-0.545388	0.032486
TRINITY_DN1_c0_g3_i4.p1	-0.548433	0.0158501
TRINITY_DN20419_c0_g1_i1.p1	-0.558461	0.0205978
TRINITY_DN5583_c0_g1_i3.p1	-0.561734	0.0467698
TRINITY_DN7070_c0_g1_i3.p1	-0.56798	0.0476867
TRINITY_DN6747_c0_g1_i2.p1	-0.573286	0.0208735
TRINITY_DN3336_c0_g1_i23.p1	-0.574373	0.0147692
TRINITY_DN6208_c0_g1_i8.p1	-0.579424	0.0260533
TRINITY_DN2899_c1_g2_i1.p1	-0.585765	0.0249618
TRINITY_DN15016_c0_g1_i1.p1	-0.585787	0.0374067
TRINITY_DN5563_c0_g1_i1.p1	-0.595298	0.0176274
TRINITY_DN5454_c0_g3_i1.p1	-0.606103	0.0378351
TRINITY_DN36298_c0_g1_i1.p1	-0.608078	0.0495549
TRINITY_DN17554_c3_g1_i1.p1	-0.627486	0.0422221
TRINITY_DN2555_c0_g1_i1.p1	-0.628563	0.0159501
TRINITY_DN949_c0_g4_i1.p1	-0.635822	0.0143593
TRINITY_DN6116_c0_g1_i1.p1	-0.648403	0.0442264
TRINITY_DN5286_c0_g1_i2.p1	-0.655141	0.017221
TRINITY_DN71355_c0_g1_i1.p1	-0.655837	0.0493422
TRINITY_DN11133_c0_g1_i5.p1	-0.662474	0.019398
TRINITY_DN3324_c0_g1_i2.p1	-0.663282	0.0124567
TRINITY_DN9443_c0_g1_i2.p1	-0.665291	0.0281458
TRINITY_DN1273_c0_g1_i43.p1	-0.665742	0.0125122
TRINITY_DN439_c0_g2_i1.p1	-0.668111	0.0104152
TRINITY_DN8178_c0_g1_i1.p1	-0.673796	0.0151341
TRINITY_DN2313_c0_g1_i1.p1	-0.674737	0.0195269
TRINITY_DN30508_c0_g1_i3.p1	-0.676818	0.0398384
TRINITY_DN2353_c0_g1_i8.p1	-0.688044	0.0260429
TRINITY_DN5895_c0_g2_i1.p1	-0.712133	0.024547
TRINITY_DN22221_c0_g1_i4.p1	-0.713684	0.0236187
TRINITY_DN600_c2_g3_i1.p1	-0.715677	0.0404792
TRINITY_DN20122_c0_g1_i3.p1	-0.719057	0.0268239
TRINITY_DN705_c0_g1_i2.p1	-0.71951	0.00555216
TRINITY_DN83153_c0_g1_i1.p1	-0.731312	0.0236795
TRINITY_DN1688_c0_g2_i1.p1	-0.732084	0.0159626
TRINITY_DN5293_c0_g1_i1.p1	-0.732132	0.0493423
TRINITY_DN4192_c0_g1_i12.p1	-0.741101	0.0462194
TRINITY_DN2099_c0_g1_i6.p1	-0.748124	0.0298176
TRINITY_DN11525_c0_g1_i1.p1	-0.748724	0.00950865
TRINITY_DN19031_c0_g1_i1.p1	-0.751408	0.00429515
TRINITY_DN5624_c0_g2_i1.p1	-0.758328	0.0236173
TRINITY_DN1681_c0_g2_i1.p1	-0.76431	0.0194213
TRINITY_DN5595_c0_g1_i4.p1	-0.765498	0.018233
TRINITY_DN128166_c0_g1_i1.p1	-0.766666	0.0317628
TRINITY_DN285_c0_g2_i1.p1	-0.767105	0.010586
TRINITY_DN12881_c0_g1_i2.p1	-0.768461	0.0278512
TRINITY_DN8772_c0_g1_i1.p1	-0.770039	0.0110598
TRINITY_DN1576_c0_g1_i6.p1	-0.771673	0.0457539
TRINITY_DN24706_c0_g1_i3.p1	-0.783875	0.00556864
TRINITY_DN7653_c0_g1_i1.p1	-0.787431	0.0405303
TRINITY_DN243_c0_g2_i1.p1	-0.791125	0.00675698
TRINITY_DN5456_c0_g1_i1.p1	-0.799301	0.0201644
TRINITY_DN5714_c0_g1_i2.p1	-0.800545	0.0116133
TRINITY_DN583_c0_g2_i8.p1	-0.822276	0.0201336
TRINITY_DN992_c0_g1_i1.p1	-0.832525	0.0209356
TRINITY_DN82546_c0_g1_i1.p1	-0.83292	0.0287493
TRINITY_DN243_c0_g1_i3.p1	-0.833223	0.00913345
TRINITY_DN5985_c0_g1_i1.p1	-0.833681	0.0444126
TRINITY_DN6127_c0_g1_i1.p1	-0.846369	0.00297303
TRINITY_DN28910_c0_g1_i2.p1	-0.852276	0.0072721
TRINITY_DN3665_c1_g1_i2.p1	-0.867084	0.0117247
TRINITY_DN227_c0_g1_i8.p1	-0.867376	0.0178625
TRINITY_DN964_c0_g1_i1.p1	-0.867531	0.0193626
TRINITY_DN38373_c0_g1_i3.p1	-0.871363	0.037234
TRINITY_DN20411_c0_g1_i1.p1	-0.874274	0.0132195
TRINITY_DN6229_c0_g1_i1.p1	-0.87777	0.0103924
TRINITY_DN2716_c0_g1_i3.p1	-0.879969	0.0481995
TRINITY_DN6017_c0_g1_i2.p1	-0.882253	0.0217747
TRINITY_DN558_c0_g1_i4.p1	-0.89027	0.00910584
TRINITY_DN7656_c0_g1_i1.p1	-0.890782	0.0349523
TRINITY_DN49_c0_g1_i5.p1	-0.890823	0.0478868
TRINITY_DN208_c0_g1_i1.p1	-0.896801	0.0267404
TRINITY_DN5829_c0_g1_i7.p1	-0.900642	0.00401739
TRINITY_DN1339_c0_g1_i3.p1	-0.906473	0.0258208
TRINITY_DN3766_c0_g2_i7.p1	-0.909402	0.0348885
TRINITY_DN2252_c0_g1_i1.p1	-0.936525	0.0201036
TRINITY_DN1688_c0_g1_i1.p1	-0.937619	0.00421584
TRINITY_DN2784_c0_g1_i2.p1	-0.94035	0.0132482
TRINITY_DN1313_c0_g1_i9.p1	-0.941113	0.0235999
TRINITY_DN1104_c0_g3_i1.p1	-0.949569	0.0177697
TRINITY_DN3318_c0_g1_i7.p1	-0.961572	0.00712281
TRINITY_DN5884_c0_g1_i3.p1	-0.963506	0.0441573
TRINITY_DN212_c0_g1_i2.p1	-0.964501	0.0109334
TRINITY_DN58_c0_g1_i12.p1	-0.974778	0.0342669
TRINITY_DN439_c0_g3_i3.p1	-0.979317	0.0462542
TRINITY_DN11755_c0_g1_i21.p1	-0.994105	0.0159183
TRINITY_DN3908_c0_g1_i1.p1	-0.995431	0.0487604
TRINITY_DN1248_c0_g6_i2.p1	-0.996893	0.0110254
TRINITY_DN3955_c0_g1_i4.p1	-0.998217	0.00553487
TRINITY_DN5326_c0_g1_i3.p1	-1.02299	0.00817721
TRINITY_DN209_c0_g1_i4.p1	-1.02392	0.0224026
TRINITY_DN6120_c0_g1_i1.p1	-1.02408	0.0170814
TRINITY_DN7923_c0_g1_i1.p1	-1.02423	0.00618682
TRINITY_DN16036_c1_g1_i1.p1	-1.02875	0.00721291
TRINITY_DN1405_c0_g1_i11.p1	-1.03298	0.0328263
TRINITY_DN923_c0_g1_i1.p1	-1.0336	0.0403043
TRINITY_DN1425_c0_g1_i1.p1	-1.03618	0.0189644
TRINITY_DN11726_c0_g1_i1.p1	-1.05748	0.0109805
TRINITY_DN2401_c0_g1_i4.p1	-1.06263	0.0181029
TRINITY_DN1152_c0_g1_i1.p1	-1.079	0.0173348
TRINITY_DN1232_c0_g1_i7.p1	-1.09818	0.00954402
TRINITY_DN6946_c0_g1_i1.p1	-1.10418	0.031541
TRINITY_DN27_c5_g1_i1.p1	-1.10431	0.00685859
TRINITY_DN39262_c0_g1_i1.p1	-1.11054	0.00660691
TRINITY_DN738_c0_g1_i1.p1	-1.11876	0.0324102
TRINITY_DN2460_c0_g1_i1.p1	-1.12486	0.0124248
TRINITY_DN17400_c0_g1_i19.p1	-1.12567	0.0161672
TRINITY_DN5262_c0_g1_i1.p1	-1.1386	0.00571821
TRINITY_DN46_c1_g1_i5.p1	-1.14366	0.0115795
TRINITY_DN300_c0_g3_i1.p1	-1.14572	0.0252622
TRINITY_DN10896_c0_g1_i1.p1	-1.14781	0.0372549
TRINITY_DN4449_c0_g1_i29.p1	-1.1606	0.0245376
TRINITY_DN175_c0_g1_i2.p1	-1.16858	0.030766
TRINITY_DN3552_c1_g1_i3.p1	-1.17162	0.00467835
TRINITY_DN13884_c0_g1_i2.p1	-1.17726	0.0251444
TRINITY_DN1189_c1_g1_i9.p1	-1.17899	0.00460759
TRINITY_DN95320_c0_g1_i1.p1	-1.18419	0.034818
TRINITY_DN2913_c0_g1_i4.p1	-1.19011	0.0190033
TRINITY_DN112_c0_g1_i5.p1	-1.19042	0.0456781
TRINITY_DN3291_c0_g1_i1.p1	-1.19282	0.00907949
TRINITY_DN7179_c0_g1_i23.p1	-1.19737	0.0395383
TRINITY_DN5369_c2_g1_i3.p1	-1.19904	0.0329351
TRINITY_DN3881_c0_g1_i6.p1	-1.21275	0.00829899
TRINITY_DN1823_c0_g1_i8.p1	-1.21487	0.0132256
TRINITY_DN27135_c0_g1_i1.p1	-1.2219	0.0105216
TRINITY_DN2685_c3_g1_i1.p1	-1.2316	0.0054416
TRINITY_DN2936_c0_g1_i3.p1	-1.2325	0.0259078
TRINITY_DN1033_c0_g1_i12.p1	-1.23626	0.0494316
TRINITY_DN15804_c0_g1_i2.p1	-1.25207	0.0177827
TRINITY_DN105601_c0_g1_i1.p1	-1.25535	0.00483223
TRINITY_DN4119_c0_g1_i1.p1	-1.25712	0.0250705
TRINITY_DN4582_c0_g1_i5.p1	-1.26398	0.0391403
TRINITY_DN20170_c0_g1_i2.p1	-1.2643	0.00569191
TRINITY_DN26511_c0_g1_i1.p1	-1.2677	0.0104536
TRINITY_DN14104_c0_g1_i6.p1	-1.26926	0.0217348
TRINITY_DN8328_c0_g1_i1.p1	-1.27203	0.0250579
TRINITY_DN4767_c0_g1_i2.p1	-1.27721	0.0436732
TRINITY_DN9930_c0_g1_i6.p1	-1.28859	0.0127286
TRINITY_DN12751_c0_g1_i1.p1	-1.31453	0.021045
TRINITY_DN105896_c0_g1_i1.p1	-1.31505	0.00784624
TRINITY_DN4577_c0_g1_i1.p1	-1.31709	0.00668614
TRINITY_DN93688_c0_g1_i1.p1	-1.34075	0.00615454
TRINITY_DN2124_c0_g1_i3.p1	-1.35028	0.023849
TRINITY_DN34_c0_g1_i3.p1	-1.36619	0.045472
TRINITY_DN9080_c0_g1_i2.p1	-1.37043	0.00654041
TRINITY_DN18520_c0_g1_i20.p1	-1.37279	0.0136496
TRINITY_DN9640_c0_g2_i1.p1	-1.37587	0.0268409
TRINITY_DN1375_c1_g1_i7.p1	-1.37999	0.0177557
TRINITY_DN2952_c1_g2_i1.p1	-1.38017	0.0275005
TRINITY_DN7740_c0_g1_i2.p1	-1.38523	0.00351315
TRINITY_DN7297_c2_g1_i9.p1	-1.38621	0.0494005
TRINITY_DN9722_c0_g1_i4.p1	-1.39972	0.0449344
TRINITY_DN6905_c0_g1_i1.p1	-1.41265	0.0493007
TRINITY_DN6329_c0_g1_i1.p1	-1.41556	0.016951
TRINITY_DN27651_c0_g1_i3.p1	-1.42094	0.0497026
TRINITY_DN1890_c0_g1_i8.p1	-1.42677	0.0177083
TRINITY_DN7761_c0_g1_i2.p1	-1.42938	0.00484943
TRINITY_DN5171_c0_g2_i1.p1	-1.43065	0.0110668
TRINITY_DN643_c0_g1_i1.p1	-1.43079	0.0425497
TRINITY_DN8634_c1_g1_i3.p1	-1.43336	0.0069264
TRINITY_DN14440_c0_g1_i1.p1	-1.43421	0.00549442
TRINITY_DN6166_c0_g1_i1.p1	-1.44516	0.0219116
TRINITY_DN359_c0_g1_i2.p1	-1.45298	0.00410081
TRINITY_DN749_c1_g1_i4.p1	-1.45302	0.0327786
TRINITY_DN15647_c0_g1_i4.p1	-1.46449	0.00718116
TRINITY_DN116045_c0_g1_i1.p1	-1.47566	0.00622076
TRINITY_DN17532_c0_g1_i2.p1	-1.47835	0.0201895
TRINITY_DN5199_c0_g1_i1.p1	-1.48604	0.0338705
TRINITY_DN9238_c5_g2_i1.p1	-1.48771	0.00661756
TRINITY_DN1303_c1_g1_i21.p1	-1.49483	0.00560311
TRINITY_DN6190_c0_g1_i1.p1	-1.50379	0.0499249
TRINITY_DN7467_c0_g1_i2.p1	-1.50535	0.0131881
TRINITY_DN19026_c0_g1_i2.p1	-1.51412	0.00669736
TRINITY_DN1990_c0_g1_i6.p1	-1.51482	0.0104261
TRINITY_DN5229_c0_g1_i4.p1	-1.51793	0.0412882
TRINITY_DN6522_c0_g1_i5.p1	-1.51812	0.0201504
TRINITY_DN13472_c0_g1_i3.p1	-1.52049	0.0491614
TRINITY_DN15026_c0_g1_i5.p1	-1.54132	0.00943634
TRINITY_DN17531_c0_g1_i2.p1	-1.54256	0.00573764
TRINITY_DN3059_c0_g1_i1.p1	-1.54453	0.0469073
TRINITY_DN6747_c0_g1_i4.p1	-1.54652	0.00321715
TRINITY_DN98270_c0_g1_i1.p1	-1.55196	0.0054562
TRINITY_DN9072_c0_g1_i30.p1	-1.55484	0.0159867
TRINITY_DN3573_c0_g1_i5.p1	-1.55917	0.0225032
TRINITY_DN672_c0_g2_i1.p1	-1.55978	0.00377188
TRINITY_DN1203_c0_g1_i1.p1	-1.57412	0.0316453
TRINITY_DN4305_c0_g1_i6.p1	-1.57605	0.0125244
TRINITY_DN7507_c0_g1_i1.p1	-1.59891	0.00547135
TRINITY_DN473_c1_g1_i1.p1	-1.61847	0.0314099
TRINITY_DN20000_c0_g1_i1.p1	-1.62526	0.00916252
TRINITY_DN28068_c0_g1_i6.p1	-1.63038	0.0465823
TRINITY_DN10443_c0_g1_i1.p1	-1.63725	0.0153334
TRINITY_DN8413_c0_g1_i4.p1	-1.66965	0.0220328
TRINITY_DN58_c0_g1_i3.p1	-1.6769	0.0475216
TRINITY_DN363_c0_g1_i4.p1	-1.67835	0.0194904
TRINITY_DN7257_c0_g1_i4.p1	-1.69014	0.0143637
TRINITY_DN12655_c2_g1_i1.p1	-1.70398	0.0115037
TRINITY_DN4311_c0_g1_i4.p1	-1.70483	0.043667
TRINITY_DN1932_c0_g4_i2.p1	-1.71143	0.018893
TRINITY_DN5683_c0_g1_i1.p1	-1.71331	0.0177519
TRINITY_DN3965_c0_g1_i1.p1	-1.7218	0.0476578
TRINITY_DN2535_c0_g1_i7.p1	-1.74014	0.0490538
TRINITY_DN25712_c0_g2_i14.p1	-1.74448	0.0412462
TRINITY_DN4265_c0_g1_i1.p1	-1.77959	0.0257892
TRINITY_DN8076_c0_g1_i1.p1	-1.78004	0.0179034
TRINITY_DN4538_c0_g1_i1.p1	-1.7958	0.0479516
TRINITY_DN68_c0_g3_i1.p1	-1.80289	0.0284926
TRINITY_DN289_c0_g1_i1.p1	-1.80317	0.0345814
TRINITY_DN15257_c0_g1_i1.p1	-1.81512	0.0177374
TRINITY_DN1347_c0_g1_i6.p1	-1.81765	0.0422714
TRINITY_DN19669_c0_g1_i6.p1	-1.82141	0.0189087
TRINITY_DN4829_c0_g1_i2.p1	-1.82623	0.0160225
TRINITY_DN7696_c0_g1_i1.p1	-1.83575	0.00631392
TRINITY_DN10002_c0_g1_i17.p1	-1.84646	0.0404486
TRINITY_DN14828_c0_g1_i1.p1	-1.85998	0.0491021
TRINITY_DN16287_c0_g1_i1.p1	-1.86539	0.00567882
TRINITY_DN240_c0_g1_i1.p1	-1.86876	0.00668152
TRINITY_DN94482_c0_g1_i1.p1	-1.88063	0.0390533
TRINITY_DN1199_c0_g1_i1.p1	-1.88353	0.0129673
TRINITY_DN15411_c0_g2_i1.p1	-1.89607	0.0100503
TRINITY_DN8424_c0_g1_i2.p1	-1.90469	0.00537279
TRINITY_DN557_c0_g1_i25.p1	-1.92342	0.0177024
TRINITY_DN9480_c0_g1_i1.p1	-1.93428	0.023808
TRINITY_DN7073_c0_g1_i1.p1	-1.93761	0.0275654
TRINITY_DN37711_c0_g1_i2.p1	-1.9505	0.00639659
TRINITY_DN628_c1_g1_i1.p1	-1.95932	0.0287121
TRINITY_DN33563_c0_g1_i3.p1	-2.00801	0.0104094
TRINITY_DN1562_c0_g2_i1.p1	-2.04613	0.000334249
TRINITY_DN558_c0_g1_i14.p1	-2.04902	0.0262836
TRINITY_DN3897_c0_g1_i1.p1	-2.05467	0.0481945
TRINITY_DN10461_c0_g2_i2.p1	-2.09483	0.0423195
TRINITY_DN874_c0_g1_i13.p1	-2.09498	0.0129111
TRINITY_DN2587_c0_g1_i10.p1	-2.10682	0.0316414
TRINITY_DN1934_c0_g1_i6.p1	-2.10905	0.0218444
TRINITY_DN53_c0_g1_i12.p1	-2.12471	0.0402642
TRINITY_DN24120_c0_g1_i1.p1	-2.18201	0.0462433
TRINITY_DN1206_c0_g1_i25.p1	-2.19337	0.0423862
TRINITY_DN8393_c0_g1_i1.p1	-2.20999	0.00647311
TRINITY_DN4912_c1_g1_i1.p1	-2.21428	0.0313383
TRINITY_DN1033_c4_g1_i3.p1	-2.22885	0.0177263
TRINITY_DN4923_c0_g1_i2.p1	-2.23145	0.00454674
TRINITY_DN3582_c0_g1_i1.p1	-2.24305	0.0209233
TRINITY_DN6377_c0_g1_i45.p1	-2.2454	0.00610254
TRINITY_DN64_c0_g1_i56.p1	-2.2586	0.0237321
TRINITY_DN49970_c1_g1_i3.p1	-2.28861	0.0296213
TRINITY_DN21109_c0_g1_i1.p1	-2.29985	0.0395993
TRINITY_DN2188_c0_g1_i7.p1	-2.32155	0.0370821
TRINITY_DN8277_c0_g1_i1.p1	-2.33509	0.00368665
TRINITY_DN9804_c0_g1_i1.p1	-2.33789	0.00284827
TRINITY_DN6594_c0_g1_i7.p1	-2.34152	0.0275571
TRINITY_DN2039_c0_g1_i7.p1	-2.35085	0.0175769
TRINITY_DN12938_c0_g1_i1.p1	-2.35868	0.0317459
TRINITY_DN1246_c0_g1_i8.p1	-2.36127	0.0412708
TRINITY_DN12716_c0_g1_i3.p1	-2.37902	0.0117934
TRINITY_DN12550_c0_g1_i1.p1	-2.39968	0.00564354
TRINITY_DN1327_c0_g1_i3.p1	-2.40476	0.0487308
TRINITY_DN32_c0_g1_i3.p1	-2.42943	0.0223207
TRINITY_DN2714_c0_g2_i1.p1	-2.45445	0.0261442
TRINITY_DN75_c0_g1_i1.p1	-2.47345	0.0361343
TRINITY_DN1303_c1_g2_i1.p1	-2.47497	0.0226659
TRINITY_DN36225_c0_g1_i3.p1	-2.47734	0.0232409
TRINITY_DN12387_c0_g1_i15.p1	-2.51196	0.0281794
TRINITY_DN1172_c4_g1_i1.p1	-2.51848	0.0436961
TRINITY_DN3539_c0_g1_i8.p1	-2.54635	0.0335202
TRINITY_DN22981_c0_g1_i1.p1	-2.61609	0.00265987
TRINITY_DN3456_c0_g3_i1.p1	-2.62007	0.0255652
TRINITY_DN8952_c0_g1_i1.p1	-2.63981	0.0480595
TRINITY_DN1531_c0_g1_i1.p1	-2.6538	0.0151354
TRINITY_DN13292_c0_g1_i2.p1	-2.65881	0.0109125
TRINITY_DN2384_c1_g1_i12.p1	-2.6716	0.0407139
TRINITY_DN6775_c0_g1_i1.p1	-2.70069	0.00252407
TRINITY_DN4370_c0_g1_i1.p1	-2.71469	0.00394709
TRINITY_DN12386_c0_g1_i2.p1	-2.71519	0.00627509
TRINITY_DN675_c0_g1_i1.p1	-2.71562	0.00265527
TRINITY_DN1033_c0_g1_i4.p1	-2.75781	0.0236762
TRINITY_DN27338_c0_g1_i4.p1	-2.76909	0.0286975
TRINITY_DN12897_c0_g1_i3.p1	-2.79237	0.00409003
TRINITY_DN17567_c0_g1_i14.p1	-2.81943	0.0148558
TRINITY_DN10276_c0_g1_i3.p1	-2.82389	0.0325529
TRINITY_DN17160_c0_g1_i1.p1	-2.82663	0.0220139
TRINITY_DN4712_c0_g1_i5.p1	-2.87239	0.0299135
TRINITY_DN104937_c0_g1_i1.p1	-2.95992	0.0143008
TRINITY_DN8556_c0_g1_i2.p1	-2.99926	0.00309775
TRINITY_DN1354_c0_g2_i1.p1	-3.00482	0.00264055
TRINITY_DN4022_c0_g1_i1.p1	-3.00972	0.0459651
TRINITY_DN337_c0_g1_i7.p1	-3.03895	0.0312715
TRINITY_DN75_c0_g2_i1.p1	-3.03976	0.0361687
TRINITY_DN630_c0_g1_i4.p1	-3.09233	0.0284477
TRINITY_DN624_c0_g1_i1.p1	-3.12661	0.0123257
TRINITY_DN8090_c0_g1_i1.p1	-3.1464	0.0392655
TRINITY_DN9586_c0_g1_i5.p1	-3.16713	0.00361376
TRINITY_DN401_c0_g1_i6.p1	-3.19301	0.00250864
TRINITY_DN3228_c0_g1_i3.p1	-3.20779	0.0336113
TRINITY_DN3705_c0_g2_i1.p1	-3.21196	0.022397
TRINITY_DN2266_c0_g1_i4.p1	-3.23028	0.0177982
TRINITY_DN927_c0_g1_i10.p1	-3.2449	0.000805412
TRINITY_DN212_c0_g1_i18.p1	-3.28696	0.00294921
TRINITY_DN12259_c0_g2_i5.p1	-3.28754	0.0378862
TRINITY_DN2369_c0_g2_i2.p1	-3.30192	0.0103181
TRINITY_DN6401_c0_g1_i5.p1	-3.33543	0.0177043
TRINITY_DN5638_c0_g1_i1.p1	-3.38837	0.00308304
TRINITY_DN5897_c0_g1_i7.p1	-3.40658	0.0169375
TRINITY_DN32_c0_g1_i20.p1	-3.41991	0.00238451
TRINITY_DN31365_c0_g1_i1.p1	-3.50719	0.00393159
TRINITY_DN4512_c0_g1_i2.p1	-3.52487	0.0411292
TRINITY_DN7881_c0_g1_i16.p1	-3.5642	0.0166421
TRINITY_DN4596_c0_g1_i1.p1	-3.56844	0.0167199
TRINITY_DN6155_c0_g2_i1.p1	-3.65077	0.0209351
TRINITY_DN2726_c0_g1_i8.p1	-3.69989	0.00392619
TRINITY_DN23180_c0_g1_i1.p1	-3.80056	0.0476011
TRINITY_DN2714_c0_g1_i7.p1	-3.82401	0.00563834
TRINITY_DN12457_c0_g1_i1.p1	-3.83313	0.00104675
TRINITY_DN3161_c0_g1_i3.p1	-3.92465	0.0429023
TRINITY_DN2661_c0_g1_i5.p1	-3.94051	0.0462798
TRINITY_DN9229_c0_g1_i1.p1	-3.96965	0.0378447
TRINITY_DN1762_c0_g1_i4.p1	-4.01362	0.0222408
TRINITY_DN6086_c0_g1_i4.p1	-4.02619	0.017759
TRINITY_DN235_c0_g2_i2.p1	-4.03421	0.000936648
TRINITY_DN12395_c0_g1_i2.p1	-4.09966	0.0020759
TRINITY_DN1123_c0_g2_i1.p1	-4.10425	0.0479333
TRINITY_DN5227_c0_g1_i1.p1	-4.10595	0.00921729
TRINITY_DN2714_c0_g1_i6.p1	-4.14417	0.00715135
TRINITY_DN473_c1_g1_i18.p1	-4.15148	0.0223297
TRINITY_DN9762_c0_g1_i28.p1	-4.26544	0.00766969
TRINITY_DN10087_c0_g1_i1.p1	-4.29955	0.0296088
TRINITY_DN1102_c0_g1_i4.p1	-4.3258	0.0245142
TRINITY_DN8289_c0_g2_i3.p1	-4.34551	0.0392383
TRINITY_DN1584_c0_g1_i1.p1	-4.38573	0.027361
TRINITY_DN7_c0_g2_i1.p1	-4.46797	0.0409835
TRINITY_DN512_c2_g1_i1.p1	-4.59445	0.0334709
TRINITY_DN7106_c0_g1_i3.p1	-4.69239	0.0466579
TRINITY_DN3369_c0_g1_i1.p1	-4.70962	0.0479003
TRINITY_DN3714_c0_g1_i7.p1	-4.73013	0.0110693
TRINITY_DN2930_c0_g1_i20.p1	-4.83507	0.00678403
TRINITY_DN12259_c0_g1_i1.p1	-4.87555	0.00341986
TRINITY_DN12237_c0_g1_i4.p1	-4.93884	0.0494319
TRINITY_DN131_c0_g1_i4.p1	-4.96485	0.000980809
TRINITY_DN3998_c0_g1_i13.p1	-4.98718	0.0490178
TRINITY_DN5558_c0_g1_i1.p1	-5.04579	0.0081844
TRINITY_DN1123_c0_g1_i3.p1	-5.50282	0.000468293
TRINITY_DN6998_c0_g1_i5.p1	-5.65427	0.0314449
Title
TRINITY_DN11366_c0_g1_i1.p1	-4.34348	0.0867757
TRINITY_DN10843_c0_g1_i1.p1	-4.06417	0.125498
TRINITY_DN10206_c0_g1_i1.p1	-3.89156	0.0783744
TRINITY_DN4222_c0_g1_i7.p1	-3.79553	0.150218
TRINITY_DN11265_c0_g1_i1.p1	-3.73263	0.0626525
TRINITY_DN1123_c0_g1_i6.p1	-3.72833	0.061485
TRINITY_DN2384_c1_g3_i1.p1	-3.63825	0.0546053
TRINITY_DN4939_c0_g1_i2.p1	-3.42925	0.0801636
TRINITY_DN558_c0_g1_i7.p1	-3.28828	0.0520915
TRINITY_DN932_c0_g1_i2.p1	-3.23493	0.0818136
TRINITY_DN684_c0_g1_i2.p1	-3.22911	0.0591592
TRINITY_DN21991_c0_g4_i1.p1	-3.19137	0.0591677
TRINITY_DN17675_c1_g1_i4.p1	-3.11201	0.0900842
TRINITY_DN10428_c0_g1_i1.p1	-3.04837	0.132323
TRINITY_DN802_c3_g1_i1.p1	-2.97177	0.0702951
TRINITY_DN2171_c0_g1_i14.p1	-2.91181	0.0516184
TRINITY_DN11147_c0_g3_i4.p1	-2.84791	0.0741735
TRINITY_DN9588_c0_g1_i4.p1	-2.84722	0.0705499
TRINITY_DN71795_c0_g1_i1.p1	-2.84128	0.119772
TRINITY_DN8341_c0_g1_i1.p1	-2.83346	0.0632722
TRINITY_DN11147_c0_g2_i1.p1	-2.8302	0.0858379
TRINITY_DN252_c0_g1_i55.p1	-2.81097	0.0726378
TRINITY_DN3476_c0_g1_i1.p1	-2.80815	0.0648455
TRINITY_DN3705_c0_g1_i3.p1	-2.80638	0.0734579
TRINITY_DN4260_c0_g1_i1.p1	-2.66764	0.425414
TRINITY_DN5950_c0_g1_i2.p1	-2.58898	0.107722
TRINITY_DN1773_c0_g2_i8.p1	-2.54429	0.229339
TRINITY_DN5197_c0_g1_i2.p1	-2.43995	0.132388
TRINITY_DN212_c0_g1_i19.p1	-2.42293	0.0597031
TRINITY_DN16688_c0_g1_i1.p1	-2.4045	0.20687
TRINITY_DN2042_c0_g1_i1.p1	-2.39485	0.0560264
TRINITY_DN854_c0_g1_i20.p1	-2.36543	0.0874042
TRINITY_DN5501_c0_g1_i4.p1	-2.32744	0.0604865
TRINITY_DN6113_c0_g1_i14.p1	-2.28667	0.0503395
TRINITY_DN8020_c0_g1_i3.p1	-2.2362	0.0550761
TRINITY_DN20164_c0_g1_i3.p1	-2.20955	0.206772
TRINITY_DN61124_c0_g1_i1.p1	-2.19166	0.137505
TRINITY_DN22438_c0_g1_i1.p1	-2.14311	0.0549517
TRINITY_DN2714_c0_g1_i1.p1	-2.13864	0.143987
TRINITY_DN3246_c0_g1_i3.p1	-2.1162	0.0648703
TRINITY_DN5786_c0_g2_i1.p1	-2.11237	0.0651797
TRINITY_DN128363_c0_g1_i1.p1	-2.09214	0.0639524
TRINITY_DN7268_c0_g1_i6.p1	-2.088	0.0550562
TRINITY_DN2224_c0_g1_i8.p1	-2.08571	0.0991254
TRINITY_DN41686_c0_g1_i2.p1	-2.07882	0.0767231
TRINITY_DN5703_c0_g1_i1.p1	-2.0722	0.0666487
TRINITY_DN213_c0_g1_i1.p1	-2.05603	0.112735
TRINITY_DN15204_c0_g1_i1.p1	-2.05041	0.150497
TRINITY_DN12395_c0_g2_i11.p1	-2.01023	0.102422
TRINITY_DN2160_c0_g2_i12.p1	-2.00679	0.125634
TRINITY_DN1375_c0_g1_i23.p1	-1.992	0.0628731
TRINITY_DN24_c2_g1_i2.p1	-1.98164	0.0883891
TRINITY_DN16711_c0_g2_i4.p1	-1.96868	0.155306
TRINITY_DN252_c0_g1_i54.p1	-1.95767	0.0534366
TRINITY_DN254_c0_g1_i1.p1	-1.94831	0.267744
TRINITY_DN11803_c0_g1_i1.p1	-1.94786	0.0560331
TRINITY_DN342_c0_g1_i3.p1	-1.93607	0.0725664
TRINITY_DN6710_c0_g2_i1.p1	-1.88822	0.166528
TRINITY_DN600_c3_g1_i1.p1	-1.88707	0.0738838
TRINITY_DN826_c0_g1_i2.p1	-1.8799	0.0802357
TRINITY_DN406_c0_g1_i17.p1	-1.87849	0.0594529
TRINITY_DN844_c0_g1_i8.p1	-1.85732	0.0540258
TRINITY_DN4394_c0_g1_i4.p1	-1.85285	0.145479
TRINITY_DN4283_c0_g1_i1.p1	-1.84764	0.0550524
TRINITY_DN394_c0_g1_i1.p1	-1.84375	0.0726592
TRINITY_DN19450_c0_g1_i1.p1	-1.83198	0.121053
TRINITY_DN1729_c0_g1_i8.p1	-1.81547	0.134488
TRINITY_DN5763_c0_g1_i1.p1	-1.79803	0.122593
TRINITY_DN1303_c0_g3_i1.p1	-1.79672	0.0649271
TRINITY_DN10549_c0_g1_i3.p1	-1.76635	0.172085
TRINITY_DN2113_c0_g1_i4.p1	-1.75752	0.130688
TRINITY_DN20193_c0_g1_i7.p1	-1.75478	0.15298
TRINITY_DN1929_c0_g1_i5.p1	-1.74852	0.190949
TRINITY_DN5516_c0_g1_i1.p1	-1.74483	0.0563626
TRINITY_DN985_c3_g1_i1.p1	-1.73511	0.174841
TRINITY_DN264_c0_g1_i5.p1	-1.72973	0.0884537
TRINITY_DN16494_c0_g1_i45.p1	-1.72869	0.0733672
TRINITY_DN27767_c0_g1_i1.p1	-1.72532	0.303657
TRINITY_DN633_c0_g1_i20.p1	-1.71284	0.272502
TRINITY_DN2352_c3_g1_i2.p1	-1.70112	0.0667737
TRINITY_DN329_c0_g1_i1.p1	-1.68538	0.142408
TRINITY_DN933_c0_g1_i15.p1	-1.68242	0.113257
TRINITY_DN788_c0_g1_i1.p1	-1.64647	0.107803
TRINITY_DN10934_c0_g1_i1.p1	-1.64137	0.0852436
TRINITY_DN7309_c0_g1_i1.p1	-1.64028	0.126524
TRINITY_DN1739_c0_g1_i7.p1	-1.62835	0.135369
TRINITY_DN169_c0_g1_i5.p1	-1.62517	0.134461
TRINITY_DN11860_c0_g1_i1.p1	-1.62043	0.0544479
TRINITY_DN8349_c0_g1_i1.p1	-1.61294	0.0900049
TRINITY_DN5706_c0_g1_i2.p1	-1.61214	0.166453
TRINITY_DN1520_c1_g1_i1.p1	-1.61137	0.114266
TRINITY_DN12559_c0_g1_i1.p1	-1.60831	0.104571
TRINITY_DN5537_c0_g1_i1.p1	-1.60789	0.0746412
TRINITY_DN2193_c0_g1_i19.p1	-1.60167	0.13452
TRINITY_DN1033_c4_g1_i2.p1	-1.6013	0.132747
TRINITY_DN93_c0_g1_i1.p1	-1.59776	0.134496
TRINITY_DN2542_c0_g1_i6.p1	-1.5957	0.108936
TRINITY_DN892_c2_g1_i1.p1	-1.58389	0.0717785
TRINITY_DN6117_c0_g1_i7.p1	-1.57883	0.214771
TRINITY_DN218_c0_g1_i11.p1	-1.57581	0.144224
TRINITY_DN12217_c0_g1_i1.p1	-1.57057	0.10701
TRINITY_DN6227_c0_g1_i3.p1	-1.56053	0.170291
TRINITY_DN35088_c0_g1_i1.p1	-1.55076	0.0667897
TRINITY_DN28473_c0_g1_i1.p1	-1.54391	0.054081
TRINITY_DN8509_c0_g1_i3.p1	-1.54242	0.122516
TRINITY_DN18679_c0_g1_i1.p1	-1.52895	0.142021
TRINITY_DN7000_c0_g1_i2.p1	-1.52127	0.1636
TRINITY_DN1511_c1_g1_i10.p1	-1.51423	0.13466
TRINITY_DN27417_c0_g1_i1.p1	-1.51144	0.0539469
TRINITY_DN13420_c0_g1_i5.p1	-1.5014	0.124506
TRINITY_DN3663_c0_g1_i3.p1	-1.49687	0.0978273
TRINITY_DN2619_c0_g2_i3.p1	-1.49032	0.098226
TRINITY_DN83483_c0_g1_i2.p1	-1.4736	0.0949246
TRINITY_DN5217_c0_g1_i2.p1	-1.46209	0.0645198
TRINITY_DN4133_c0_g1_i5.p1	-1.45751	0.0746116
TRINITY_DN1170_c0_g1_i3.p1	-1.4522	0.232757
TRINITY_DN131_c3_g1_i1.p1	-1.44741	0.120021
TRINITY_DN5108_c0_g1_i1.p1	-1.44071	0.0919345
TRINITY_DN128241_c0_g1_i1.p1	-1.43761	0.344544
TRINITY_DN4971_c0_g1_i2.p1	-1.4265	0.100765
TRINITY_DN15895_c0_g1_i1.p1	-1.42278	0.147944
TRINITY_DN8408_c0_g1_i1.p1	-1.42005	0.153456
TRINITY_DN3735_c1_g1_i2.p1	-1.41757	0.151467
TRINITY_DN7909_c0_g2_i2.p1	-1.41223	0.109958
TRINITY_DN15981_c0_g1_i3.p1	-1.4109	0.0505527
TRINITY_DN20163_c0_g1_i1.p1	-1.40618	0.136214
TRINITY_DN2077_c1_g1_i6.p1	-1.40221	0.535191
TRINITY_DN11745_c0_g1_i61.p1	-1.39966	0.0575864
TRINITY_DN2573_c0_g1_i1.p1	-1.39601	0.32775
TRINITY_DN75_c0_g1_i5.p1	-1.38003	0.265724
TRINITY_DN131_c1_g1_i9.p1	-1.37875	0.0542387
TRINITY_DN20404_c0_g1_i1.p1	-1.3745	0.134172
TRINITY_DN10537_c0_g1_i1.p1	-1.36365	0.137829
TRINITY_DN1999_c0_g1_i21.p1	-1.36175	0.143045
TRINITY_DN1396_c0_g1_i4.p1	-1.3597	0.173591
TRINITY_DN1699_c0_g1_i2.p1	-1.35629	0.051451
TRINITY_DN27338_c0_g1_i5.p1	-1.35399	0.482579
TRINITY_DN3757_c1_g1_i68.p1	-1.35171	0.270153
TRINITY_DN7720_c0_g1_i6.p1	-1.34917	0.0867117
TRINITY_DN1731_c0_g1_i55.p1	-1.34677	0.122095
TRINITY_DN1709_c0_g1_i1.p1	-1.34388	0.267573
TRINITY_DN4764_c0_g1_i2.p1	-1.33483	0.151023
TRINITY_DN609_c0_g1_i2.p1	-1.3311	0.134557
TRINITY_DN4297_c0_g1_i1.p1	-1.32813	0.24349
TRINITY_DN4222_c0_g1_i1.p1	-1.32349	0.0629108
TRINITY_DN2401_c0_g1_i2.p1	-1.32112	0.116435
TRINITY_DN257_c0_g1_i9.p1	-1.31925	0.12503
TRINITY_DN8317_c0_g1_i3.p1	-1.31736	0.141253
TRINITY_DN7514_c0_g1_i4.p1	-1.31189	0.204772
TRINITY_DN2117_c1_g2_i1.p1	-1.31067	0.184453
TRINITY_DN6486_c0_g1_i2.p1	-1.3077	0.0980223
TRINITY_DN3562_c0_g1_i5.p1	-1.30554	0.160762
TRINITY_DN75_c0_g1_i31.p1	-1.30552	0.119769
TRINITY_DN1314_c0_g1_i5.p1	-1.29603	0.102423
TRINITY_DN4445_c0_g2_i1.p1	-1.29543	0.177948
TRINITY_DN21392_c0_g2_i2.p1	-1.29163	0.124878
TRINITY_DN19593_c0_g1_i1.p1	-1.29133	0.0926656
TRINITY_DN8069_c0_g2_i5.p1	-1.26403	0.159736
TRINITY_DN6046_c0_g1_i1.p1	-1.25615	0.288438
TRINITY_DN2904_c0_g1_i1.p1	-1.25591	0.100306
TRINITY_DN1174_c0_g1_i7.p1	-1.24268	0.0740136
TRINITY_DN86_c0_g1_i3.p1	-1.24029	0.203663
TRINITY_DN1635_c0_g1_i3.p1	-1.23697	0.0678697
TRINITY_DN242_c0_g1_i9.p1	-1.23687	0.191938
TRINITY_DN3207_c0_g1_i18.p1	-1.22365	0.206984
TRINITY_DN514_c0_g1_i12.p1	-1.22325	0.153405
TRINITY_DN58_c0_g1_i7.p1	-1.22294	0.0717567
TRINITY_DN2295_c1_g1_i7.p1	-1.21942	0.095382
TRINITY_DN558_c0_g1_i15.p1	-1.21556	0.222825
TRINITY_DN13237_c0_g1_i1.p1	-1.21508	0.168802
TRINITY_DN3499_c0_g1_i2.p1	-1.21391	0.134051
TRINITY_DN45832_c0_g1_i1.p1	-1.21328	0.423448
TRINITY_DN1809_c0_g1_i3.p1	-1.20948	0.17039
TRINITY_DN3187_c0_g1_i5.p1	-1.20944	0.223517
TRINITY_DN1136_c1_g1_i1.p1	-1.20923	0.0597457
TRINITY_DN2862_c0_g1_i2.p1	-1.20717	0.253673
TRINITY_DN21078_c0_g1_i1.p1	-1.20235	0.173749
TRINITY_DN313_c0_g1_i2.p1	-1.20028	0.319503
TRINITY_DN5814_c0_g1_i4.p1	-1.19229	0.156966
TRINITY_DN71862_c0_g1_i1.p1	-1.18111	0.2369
TRINITY_DN1302_c0_g1_i7.p1	-1.17862	0.0847763
TRINITY_DN27559_c0_g1_i1.p1	-1.17463	0.104992
TRINITY_DN762_c0_g1_i3.p1	-1.17178	0.23257
TRINITY_DN7539_c0_g1_i10.p1	-1.17036	0.286186
TRINITY_DN124_c0_g1_i14.p1	-1.16993	0.0605323
TRINITY_DN12626_c0_g1_i12.p1	-1.16988	0.172313
TRINITY_DN1909_c0_g1_i1.p1	-1.16944	0.162052
TRINITY_DN8401_c0_g1_i1.p1	-1.1556	0.317257
TRINITY_DN1367_c0_g1_i1.p1	-1.13699	0.514706
TRINITY_DN7944_c0_g1_i2.p1	-1.13643	0.16089
TRINITY_DN80_c0_g2_i4.p1	-1.13121	0.196531
TRINITY_DN11604_c0_g1_i1.p1	-1.12825	0.0612941
TRINITY_DN8418_c0_g1_i1.p1	-1.12427	0.179504
TRINITY_DN1471_c0_g2_i2.p1	-1.12369	0.0806493
TRINITY_DN5196_c0_g1_i2.p1	-1.11604	0.26699
TRINITY_DN1952_c0_g1_i1.p1	-1.11563	0.377848
TRINITY_DN5748_c0_g1_i45.p1	-1.11072	0.294972
TRINITY_DN12816_c0_g1_i2.p1	-1.11043	0.172324
TRINITY_DN2947_c0_g1_i3.p1	-1.10852	0.198224
TRINITY_DN45747_c0_g1_i1.p1	-1.10849	0.260535
TRINITY_DN901_c0_g1_i2.p1	-1.10604	0.514482
TRINITY_DN2352_c2_g1_i4.p1	-1.10182	0.19662
TRINITY_DN274_c0_g1_i2.p1	-1.1013	0.232964
TRINITY_DN10181_c0_g1_i1.p1	-1.09992	0.207791
TRINITY_DN3727_c0_g1_i5.p1	-1.09923	0.134556
TRINITY_DN10468_c0_g1_i2.p1	-1.09874	0.41796
TRINITY_DN5531_c0_g1_i5.p1	-1.09826	0.233141
TRINITY_DN2324_c0_g1_i6.p1	-1.09807	0.291738
TRINITY_DN3671_c0_g1_i39.p1	-1.096	0.206572
TRINITY_DN335_c0_g1_i7.p1	-1.09462	0.142199
TRINITY_DN9141_c0_g1_i1.p1	-1.09025	0.26925
TRINITY_DN32_c0_g1_i8.p1	-1.08279	0.506828
TRINITY_DN13447_c0_g1_i8.p1	-1.08255	0.107777
TRINITY_DN4874_c0_g1_i4.p1	-1.07747	0.319817
TRINITY_DN146_c0_g1_i18.p1	-1.07605	0.649161
TRINITY_DN52090_c0_g1_i9.p1	-1.06973	0.380824
TRINITY_DN10010_c0_g1_i1.p1	-1.06584	0.375507
TRINITY_DN473_c1_g1_i25.p1	-1.05644	0.24587
TRINITY_DN1481_c0_g1_i6.p1	-1.05459	0.172935
TRINITY_DN887_c0_g1_i3.p1	-1.05281	0.0740962
TRINITY_DN4386_c0_g1_i1.p1	-1.04665	0.234692
TRINITY_DN160_c0_g4_i1.p1	-1.04272	0.149392
TRINITY_DN1114_c0_g1_i1.p1	-1.03981	0.400638
TRINITY_DN6641_c0_g1_i1.p1	-1.03366	0.220935
TRINITY_DN9314_c0_g1_i11.p1	-1.03188	0.16175
TRINITY_DN5483_c0_g1_i7.p1	-1.03139	0.0756903
TRINITY_DN10710_c0_g2_i1.p1	-1.03046	0.280608
TRINITY_DN13670_c0_g1_i2.p1	-1.02868	0.322402
TRINITY_DN334_c0_g1_i7.p1	-1.02231	0.29378
TRINITY_DN1162_c0_g1_i1.p1	-1.02112	0.15482
TRINITY_DN877_c1_g1_i4.p1	-1.02094	0.418223
TRINITY_DN14042_c0_g1_i5.p1	-1.01573	0.170888
TRINITY_DN2757_c0_g1_i2.p1	-1.01161	0.22198
TRINITY_DN141_c0_g1_i3.p1	-1.009	0.243846
TRINITY_DN1596_c0_g1_i3.p1	-1.00624	0.321192
TRINITY_DN10295_c0_g3_i1.p1	-1.00572	0.162538
TRINITY_DN4965_c0_g1_i1.p1	-1.00557	0.14668
TRINITY_DN3359_c0_g1_i2.p1	-1.00181	0.222189
TRINITY_DN7475_c0_g1_i1.p1	-0.995749	0.0612968
TRINITY_DN3025_c0_g1_i3.p1	-0.987478	0.250488
TRINITY_DN4493_c0_g1_i1.p1	-0.984783	0.301435
TRINITY_DN906_c0_g1_i8.p1	-0.981036	0.318877
TRINITY_DN129446_c0_g1_i1.p1	-0.979818	0.319659
TRINITY_DN5762_c0_g1_i1.p1	-0.975896	0.108155
TRINITY_DN5_c0_g4_i1.p1	-0.971272	0.357097
TRINITY_DN1663_c0_g3_i3.p1	-0.969048	0.247904
TRINITY_DN19568_c0_g1_i2.p1	-0.956804	0.329769
TRINITY_DN10338_c0_g1_i1.p1	-0.949959	0.0506453
TRINITY_DN12187_c0_g1_i1.p1	-0.946544	0.269158
TRINITY_DN6815_c0_g1_i8.p1	-0.943451	0.12674
TRINITY_DN829_c0_g2_i1.p1	-0.940751	0.108982
TRINITY_DN34103_c0_g1_i2.p1	-0.938491	0.26686
TRINITY_DN6224_c0_g1_i1.p1	-0.937655	0.50954
TRINITY_DN11031_c0_g1_i2.p1	-0.933166	0.365066
TRINITY_DN56857_c0_g1_i4.p1	-0.931936	0.161218
TRINITY_DN4406_c0_g1_i2.p1	-0.931883	0.363984
TRINITY_DN12632_c0_g1_i2.p1	-0.929951	0.352462
TRINITY_DN258_c0_g3_i3.p1	-0.925479	0.380871
TRINITY_DN17892_c0_g1_i1.p1	-0.921573	0.202285
TRINITY_DN15271_c0_g1_i1.p1	-0.918988	0.161901
TRINITY_DN2801_c0_g1_i6.p1	-0.914063	0.322113
TRINITY_DN6317_c0_g1_i1.p1	-0.91234	0.404545
TRINITY_DN3198_c0_g1_i19.p1	-0.912215	0.24656
TRINITY_DN5826_c0_g1_i2.p1	-0.911607	0.285377
TRINITY_DN72171_c0_g1_i1.p1	-0.909545	0.32221
TRINITY_DN3077_c0_g1_i2.p1	-0.908328	0.492967
TRINITY_DN943_c0_g1_i1.p1	-0.906833	0.235067
TRINITY_DN6969_c0_g1_i1.p1	-0.904971	0.553101
TRINITY_DN899_c0_g1_i15.p1	-0.903859	0.148482
TRINITY_DN999_c0_g1_i21.p1	-0.8996	0.326421
TRINITY_DN53787_c0_g1_i1.p1	-0.898433	0.250687
TRINITY_DN6585_c0_g1_i1.p1	-0.898005	0.0875898
TRINITY_DN7199_c0_g1_i7.p1	-0.894758	0.262258
TRINITY_DN1677_c0_g1_i5.p1	-0.892963	0.249795
TRINITY_DN3095_c0_g1_i4.p1	-0.892766	0.262367
TRINITY_DN3564_c0_g2_i2.p1	-0.889788	0.269184
TRINITY_DN1551_c3_g1_i1.p1	-0.887945	0.177649
TRINITY_DN205_c0_g1_i32.p1	-0.884061	0.299001
TRINITY_DN93_c0_g2_i2.p1	-0.882149	0.06142
TRINITY_DN3691_c0_g1_i1.p1	-0.881191	0.285546
TRINITY_DN3334_c3_g2_i23.p1	-0.870814	0.413022
TRINITY_DN28225_c0_g1_i3.p1	-0.870028	0.159417
TRINITY_DN7783_c0_g1_i1.p1	-0.867683	0.159555
TRINITY_DN743_c0_g1_i35.p1	-0.865112	0.312964
TRINITY_DN12573_c0_g1_i1.p1	-0.864658	0.224369
TRINITY_DN235_c0_g3_i1.p1	-0.864602	0.234351
TRINITY_DN7425_c0_g2_i1.p1	-0.862596	0.0678879
TRINITY_DN748_c0_g1_i1.p1	-0.861193	0.322074
TRINITY_DN8737_c0_g1_i1.p1	-0.860152	0.307227
TRINITY_DN2721_c0_g1_i1.p1	-0.856216	0.206221
TRINITY_DN4340_c0_g1_i36.p1	-0.855296	0.102342
TRINITY_DN19191_c0_g1_i9.p1	-0.851329	0.522676
TRINITY_DN1919_c0_g1_i6.p1	-0.847216	0.110783
TRINITY_DN8195_c0_g1_i2.p1	-0.846571	0.176439
TRINITY_DN1702_c0_g1_i14.p1	-0.845366	0.0611821
TRINITY_DN9786_c0_g1_i1.p1	-0.843235	0.252397
TRINITY_DN10531_c0_g1_i1.p1	-0.841373	0.232498
TRINITY_DN4569_c0_g1_i1.p1	-0.841076	0.106788
TRINITY_DN18054_c0_g1_i1.p1	-0.839048	0.440405
TRINITY_DN4004_c0_g1_i4.p1	-0.838576	0.0678672
TRINITY_DN71158_c0_g1_i1.p1	-0.829265	0.166326
TRINITY_DN8940_c0_g1_i1.p1	-0.827445	0.455185
TRINITY_DN12466_c0_g1_i1.p1	-0.824066	0.303696
TRINITY_DN18793_c0_g1_i2.p1	-0.813533	0.0977678
TRINITY_DN2741_c0_g1_i1.p1	-0.811161	0.102533
TRINITY_DN467_c0_g1_i3.p1	-0.810461	0.243386
TRINITY_DN8167_c0_g1_i1.p1	-0.810312	0.397111
TRINITY_DN12813_c0_g1_i9.p1	-0.808501	0.0986404
TRINITY_DN16614_c2_g1_i1.p1	-0.808214	0.344592
TRINITY_DN8845_c0_g1_i29.p1	-0.804997	0.35475
TRINITY_DN747_c0_g1_i5.p1	-0.802195	0.345477
TRINITY_DN2401_c0_g1_i16.p1	-0.801375	0.601736
TRINITY_DN6832_c0_g1_i1.p1	-0.798545	0.187296
TRINITY_DN9314_c1_g1_i3.p1	-0.793406	0.247859
TRINITY_DN23480_c0_g1_i1.p1	-0.786993	0.2954
TRINITY_DN22610_c0_g4_i1.p1	-0.783733	0.555121
TRINITY_DN2991_c0_g1_i1.p1	-0.783027	0.255088
TRINITY_DN529_c0_g1_i1.p1	-0.780266	0.233815
TRINITY_DN11862_c2_g2_i1.p1	-0.778973	0.405855
TRINITY_DN2647_c0_g1_i3.p1	-0.775543	0.0503086
TRINITY_DN13593_c0_g1_i2.p1	-0.773907	0.148031
TRINITY_DN4371_c0_g1_i1.p1	-0.768151	0.229671
TRINITY_DN4576_c0_g1_i2.p1	-0.763477	0.12548
TRINITY_DN9703_c0_g1_i1.p1	-0.759583	0.232683
TRINITY_DN7087_c0_g1_i1.p1	-0.756621	0.489063
TRINITY_DN635_c1_g1_i5.p1	-0.755188	0.0547242
TRINITY_DN1278_c2_g1_i9.p1	-0.754053	0.20439
TRINITY_DN408_c0_g1_i13.p1	-0.75074	0.152228
TRINITY_DN8091_c0_g1_i2.p1	-0.750601	0.0978944
TRINITY_DN4800_c0_g1_i5.p1	-0.750492	0.0565406
TRINITY_DN14566_c0_g1_i3.p1	-0.749238	0.539718
TRINITY_DN10273_c0_g1_i1.p1	-0.749122	0.118491
TRINITY_DN5098_c0_g1_i4.p1	-0.749014	0.439734
TRINITY_DN151_c0_g1_i24.p1	-0.748875	0.229184
TRINITY_DN6523_c0_g1_i1.p1	-0.74801	0.270543
TRINITY_DN28602_c0_g3_i1.p1	-0.746961	0.38346
TRINITY_DN5266_c1_g1_i1.p1	-0.74454	0.0672671
TRINITY_DN575_c5_g1_i8.p1	-0.744077	0.323658
TRINITY_DN17601_c0_g1_i1.p1	-0.738835	0.342139
TRINITY_DN217_c0_g1_i18.p1	-0.736987	0.249817
TRINITY_DN8971_c0_g1_i1.p1	-0.734706	0.202613
TRINITY_DN2028_c0_g1_i10.p1	-0.73343	0.273505
TRINITY_DN1527_c0_g1_i1.p1	-0.72705	0.711136
TRINITY_DN1802_c0_g1_i1.p1	-0.725455	0.306266
TRINITY_DN31308_c0_g2_i2.p1	-0.722964	0.319133
TRINITY_DN3533_c0_g1_i8.p1	-0.718855	0.344466
TRINITY_DN1515_c0_g1_i7.p1	-0.715647	0.420006
TRINITY_DN3491_c0_g1_i6.p1	-0.714739	0.0546913
TRINITY_DN893_c0_g1_i1.p1	-0.713524	0.408721
TRINITY_DN1695_c0_g1_i8.p1	-0.710888	0.0648231
TRINITY_DN43419_c0_g1_i4.p1	-0.708669	0.405251
TRINITY_DN12249_c0_g1_i1.p1	-0.706646	0.559643
TRINITY_DN14492_c0_g1_i7.p1	-0.70535	0.344591
TRINITY_DN4482_c0_g1_i2.p1	-0.699641	0.237171
TRINITY_DN1827_c0_g1_i6.p1	-0.698527	0.597351
TRINITY_DN702_c1_g1_i8.p1	-0.697779	0.0766245
TRINITY_DN2852_c0_g1_i8.p1	-0.696219	0.451024
TRINITY_DN8806_c0_g1_i5.p1	-0.691322	0.253193
TRINITY_DN29242_c0_g1_i4.p1	-0.689678	0.127419
TRINITY_DN42956_c0_g1_i5.p1	-0.686816	0.0678565
TRINITY_DN34741_c0_g1_i2.p1	-0.685541	0.476549
TRINITY_DN19547_c0_g1_i10.p1	-0.681047	0.417348
TRINITY_DN11065_c0_g1_i1.p1	-0.680543	0.371481
TRINITY_DN1045_c0_g1_i1.p1	-0.680429	0.236794
TRINITY_DN12463_c0_g1_i17.p1	-0.680066	0.322256
TRINITY_DN1499_c0_g1_i2.p1	-0.679926	0.243782
TRINITY_DN985_c0_g1_i17.p1	-0.676708	0.421922
TRINITY_DN9484_c1_g1_i1.p1	-0.673878	0.175827
TRINITY_DN5007_c0_g1_i1.p1	-0.670489	0.541016
TRINITY_DN19221_c0_g2_i9.p1	-0.669427	0.23234
TRINITY_DN2739_c0_g1_i5.p1	-0.666974	0.440044
TRINITY_DN1207_c0_g1_i5.p1	-0.664981	0.401269
TRINITY_DN30_c0_g1_i9.p1	-0.662089	0.127447
TRINITY_DN6671_c2_g1_i8.p1	-0.658855	0.097084
TRINITY_DN27795_c0_g2_i7.p1	-0.657956	0.383499
TRINITY_DN19097_c0_g1_i8.p1	-0.657065	0.0615446
TRINITY_DN18559_c0_g2_i9.p1	-0.656971	0.300647
TRINITY_DN6455_c0_g1_i1.p1	-0.656117	0.50685
TRINITY_DN6010_c0_g1_i11.p1	-0.648978	0.295544
TRINITY_DN9593_c1_g1_i1.p1	-0.648208	0.509663
TRINITY_DN9015_c0_g1_i1.p1	-0.647392	0.134157
TRINITY_DN948_c0_g1_i5.p1	-0.647067	0.705078
TRINITY_DN10009_c0_g1_i2.p1	-0.646077	0.267441
TRINITY_DN2523_c0_g1_i1.p1	-0.643729	0.269008
TRINITY_DN43316_c0_g2_i5.p1	-0.642998	0.541143
TRINITY_DN6543_c0_g1_i1.p1	-0.642693	0.143166
TRINITY_DN11463_c0_g1_i7.p1	-0.640539	0.510894
TRINITY_DN5235_c0_g1_i1.p1	-0.639641	0.582456
TRINITY_DN1479_c0_g1_i8.p1	-0.639264	0.0723564
TRINITY_DN3982_c0_g1_i1.p1	-0.638814	0.666254
TRINITY_DN10233_c0_g1_i2.p1	-0.638066	0.250836
TRINITY_DN1118_c0_g1_i2.p1	-0.625996	0.362493
TRINITY_DN20139_c0_g2_i6.p1	-0.623763	0.242971
TRINITY_DN1432_c0_g1_i1.p1	-0.620722	0.422967
TRINITY_DN2205_c0_g1_i12.p1	-0.619656	0.087435
TRINITY_DN6359_c0_g1_i1.p1	-0.618177	0.155878
TRINITY_DN2579_c0_g1_i1.p1	-0.616376	0.0564854
TRINITY_DN12955_c0_g2_i2.p1	-0.616241	0.500079
TRINITY_DN8078_c0_g1_i37.p1	-0.61507	0.234309
TRINITY_DN440_c0_g1_i5.p1	-0.615044	0.364935
TRINITY_DN1456_c0_g1_i7.p1	-0.610305	0.15459
TRINITY_DN483_c0_g1_i3.p1	-0.607291	0.459797
TRINITY_DN330_c0_g1_i3.p1	-0.604173	0.295181
TRINITY_DN18718_c0_g1_i1.p1	-0.602193	0.617588
TRINITY_DN4238_c0_g1_i7.p1	-0.59715	0.468424
TRINITY_DN3745_c0_g1_i1.p1	-0.597062	0.0980322
TRINITY_DN7468_c0_g1_i1.p1	-0.596692	0.464046
TRINITY_DN30424_c0_g2_i4.p1	-0.595525	0.0505006
TRINITY_DN1716_c0_g1_i1.p1	-0.593617	0.454517
TRINITY_DN51_c1_g1_i9.p1	-0.593597	0.332255
TRINITY_DN142_c0_g2_i1.p1	-0.592753	0.380669
TRINITY_DN14544_c0_g1_i1.p1	-0.591362	0.173143
TRINITY_DN3531_c0_g3_i4.p1	-0.585862	0.426709
TRINITY_DN4367_c0_g1_i3.p1	-0.583516	0.447412
TRINITY_DN4166_c0_g1_i3.p1	-0.583015	0.511214
TRINITY_DN129853_c0_g1_i1.p1	-0.58227	0.642122
TRINITY_DN16206_c0_g2_i1.p1	-0.580725	0.375518
TRINITY_DN7217_c0_g1_i1.p1	-0.578171	0.0934593
TRINITY_DN9463_c0_g1_i3.p1	-0.578154	0.159428
TRINITY_DN5161_c0_g1_i9.p1	-0.577443	0.324434
TRINITY_DN22845_c0_g1_i1.p1	-0.57635	0.0701689
TRINITY_DN29093_c0_g1_i9.p1	-0.57447	0.259483
TRINITY_DN10533_c0_g1_i1.p1	-0.573412	0.514816
TRINITY_DN10541_c0_g1_i1.p1	-0.570313	0.0553177
TRINITY_DN574_c0_g2_i3.p1	-0.569981	0.174583
TRINITY_DN93833_c0_g1_i1.p1	-0.568359	0.54523
TRINITY_DN47058_c0_g1_i4.p1	-0.568325	0.565557
TRINITY_DN2577_c0_g2_i9.p1	-0.564479	0.267031
TRINITY_DN13474_c0_g1_i3.p1	-0.559073	0.524301
TRINITY_DN7606_c0_g1_i2.p1	-0.554945	0.344566
TRINITY_DN5944_c0_g1_i3.p1	-0.552695	0.678855
TRINITY_DN35_c0_g1_i85.p1	-0.552417	0.505522
TRINITY_DN2198_c0_g1_i1.p1	-0.551918	0.0972395
TRINITY_DN6295_c2_g1_i5.p1	-0.5502	0.0808815
TRINITY_DN7844_c0_g1_i2.p1	-0.546219	0.155977
TRINITY_DN19765_c0_g1_i1.p1	-0.545271	0.574004
TRINITY_DN3311_c0_g1_i2.p1	-0.544851	0.546194
TRINITY_DN3972_c0_g1_i1.p1	-0.544655	0.448257
TRINITY_DN16596_c0_g1_i24.p1	-0.544612	0.172844
TRINITY_DN1217_c7_g1_i2.p1	-0.542668	0.398895
TRINITY_DN2214_c0_g1_i4.p1	-0.538303	0.0774362
TRINITY_DN1088_c0_g1_i8.p1	-0.535695	0.421911
TRINITY_DN2306_c0_g1_i8.p1	-0.534049	0.350207
TRINITY_DN5478_c0_g1_i1.p1	-0.533493	0.110096
TRINITY_DN3650_c0_g1_i1.p1	-0.531984	0.251646
TRINITY_DN12013_c0_g1_i9.p1	-0.531566	0.543551
TRINITY_DN36955_c0_g2_i1.p1	-0.529553	0.0670981
TRINITY_DN1383_c0_g1_i6.p1	-0.525016	0.282577
TRINITY_DN642_c0_g1_i1.p1	-0.524254	0.174701
TRINITY_DN9112_c0_g1_i1.p1	-0.523772	0.135106
TRINITY_DN2594_c0_g2_i3.p1	-0.523606	0.573944
TRINITY_DN27476_c0_g1_i8.p1	-0.522643	0.511098
TRINITY_DN7991_c0_g1_i2.p1	-0.521758	0.380736
TRINITY_DN5394_c0_g1_i2.p1	-0.51882	0.0669439
TRINITY_DN11297_c0_g1_i1.p1	-0.517832	0.0508397
TRINITY_DN7728_c0_g1_i2.p1	-0.517563	0.453731
TRINITY_DN65074_c0_g1_i27.p1	-0.51742	0.52669
TRINITY_DN2927_c0_g1_i5.p1	-0.515379	0.0881041
TRINITY_DN12230_c0_g2_i3.p1	-0.51353	0.417296
TRINITY_DN41081_c0_g3_i2.p1	-0.513086	0.21142
TRINITY_DN4152_c0_g1_i7.p1	-0.512369	0.357206
TRINITY_DN4725_c0_g1_i7.p1	-0.51162	0.447211
TRINITY_DN5353_c0_g1_i9.p1	-0.509906	0.320589
TRINITY_DN16296_c0_g1_i5.p1	-0.509385	0.717953
TRINITY_DN9984_c0_g1_i9.p1	-0.508627	0.608659
TRINITY_DN20667_c0_g1_i1.p1	-0.504964	0.724361
TRINITY_DN16079_c0_g1_i8.p1	-0.501584	0.0516865
TRINITY_DN2474_c0_g1_i3.p1	-0.499979	0.474416
TRINITY_DN3104_c0_g1_i2.p1	-0.498565	0.0991605
TRINITY_DN4045_c0_g1_i3.p1	-0.495531	0.164081
TRINITY_DN1824_c0_g1_i1.p1	-0.495175	0.15273
TRINITY_DN2530_c2_g1_i1.p1	-0.492613	0.550749
TRINITY_DN15807_c0_g1_i2.p1	-0.492076	0.435644
TRINITY_DN12852_c0_g1_i7.p1	-0.491321	0.110196
TRINITY_DN533_c0_g1_i5.p1	-0.490702	0.468136
TRINITY_DN875_c0_g2_i8.p1	-0.487398	0.36929
TRINITY_DN2171_c0_g1_i21.p1	-0.485897	0.119585
TRINITY_DN2569_c0_g1_i1.p1	-0.48586	0.522514
TRINITY_DN6308_c0_g2_i7.p1	-0.48307	0.631563
TRINITY_DN217_c0_g3_i3.p1	-0.482891	0.44685
TRINITY_DN4011_c0_g1_i1.p1	-0.482887	0.632528
TRINITY_DN5599_c0_g1_i2.p1	-0.482555	0.0621382
TRINITY_DN201_c0_g1_i2.p1	-0.481506	0.468503
TRINITY_DN5765_c1_g1_i5.p1	-0.479961	0.501007
TRINITY_DN95_c0_g3_i1.p1	-0.479772	0.534518
TRINITY_DN3330_c1_g1_i1.p1	-0.479628	0.0857524
TRINITY_DN7511_c1_g3_i1.p1	-0.47918	0.558941
TRINITY_DN12928_c0_g1_i3.p1	-0.476497	0.0960568
TRINITY_DN3593_c0_g1_i2.p1	-0.474149	0.253356
TRINITY_DN7021_c0_g4_i3.p1	-0.470749	0.165418
TRINITY_DN71854_c0_g1_i1.p1	-0.470041	0.0826522
TRINITY_DN1102_c0_g1_i7.p1	-0.46791	0.658384
TRINITY_DN6722_c0_g1_i8.p1	-0.467856	0.538267
TRINITY_DN15212_c0_g1_i2.p1	-0.465374	0.479331
TRINITY_DN2510_c0_g1_i4.p1	-0.464391	0.584324
TRINITY_DN2771_c0_g1_i15.p1	-0.464299	0.40002
TRINITY_DN1102_c0_g1_i3.p1	-0.462769	0.693116
TRINITY_DN2454_c1_g1_i28.p1	-0.462301	0.60582
TRINITY_DN9666_c0_g1_i1.p1	-0.459045	0.160494
TRINITY_DN7687_c0_g1_i1.p1	-0.458925	0.122225
TRINITY_DN1739_c1_g1_i1.p1	-0.457779	0.575964
TRINITY_DN29916_c0_g2_i3.p1	-0.456399	0.702617
TRINITY_DN679_c0_g1_i2.p1	-0.455027	0.0927938
TRINITY_DN2632_c0_g1_i7.p1	-0.45057	0.722365
TRINITY_DN10162_c0_g1_i1.p1	-0.4495	0.417126
TRINITY_DN1338_c0_g1_i6.p1	-0.448312	0.125077
TRINITY_DN18704_c0_g1_i4.p1	-0.439593	0.441827
TRINITY_DN1778_c0_g1_i2.p1	-0.439254	0.434198
TRINITY_DN5632_c0_g1_i8.p1	-0.437822	0.352631
TRINITY_DN3724_c0_g1_i2.p1	-0.436453	0.134322
TRINITY_DN2656_c0_g1_i1.p1	-0.435072	0.0737336
TRINITY_DN80_c0_g2_i1.p1	-0.434229	0.0533816
TRINITY_DN82483_c0_g1_i1.p1	-0.433465	0.112968
TRINITY_DN2126_c0_g1_i2.p1	-0.43209	0.076351
TRINITY_DN2163_c0_g1_i34.p1	-0.431436	0.404166
TRINITY_DN6597_c0_g1_i4.p1	-0.429141	0.292766
TRINITY_DN3250_c0_g1_i1.p1	-0.427197	0.0556511
TRINITY_DN93868_c0_g1_i1.p1	-0.424786	0.122467
TRINITY_DN2651_c0_g1_i4.p1	-0.424702	0.05845
TRINITY_DN390_c0_g1_i4.p1	-0.424145	0.533063
TRINITY_DN2467_c0_g1_i13.p1	-0.423082	0.667221
TRINITY_DN11695_c0_g1_i1.p1	-0.421923	0.110982
TRINITY_DN973_c0_g1_i73.p1	-0.420064	0.600769
TRINITY_DN19_c0_g1_i52.p1	-0.419914	0.625053
TRINITY_DN119_c1_g1_i3.p1	-0.419831	0.694801
TRINITY_DN7580_c0_g1_i9.p1	-0.419012	0.110008
TRINITY_DN7397_c0_g1_i6.p1	-0.416119	0.583629
TRINITY_DN168_c1_g1_i1.p1	-0.415729	0.22076
TRINITY_DN5100_c0_g1_i7.p1	-0.414999	0.610777
TRINITY_DN7517_c0_g1_i1.p1	-0.414972	0.397312
TRINITY_DN1490_c0_g1_i5.p1	-0.414806	0.0708496
TRINITY_DN3574_c0_g1_i1.p1	-0.412556	0.259665
TRINITY_DN11603_c0_g2_i2.p1	-0.411806	0.0948447
TRINITY_DN4821_c0_g1_i2.p1	-0.411805	0.417946
TRINITY_DN1007_c0_g1_i8.p1	-0.411771	0.172256
TRINITY_DN93966_c0_g1_i1.p1	-0.411001	0.141972
TRINITY_DN1097_c0_g1_i3.p1	-0.410894	0.506634
TRINITY_DN423_c0_g1_i23.p1	-0.410072	0.159413
TRINITY_DN7147_c0_g1_i4.p1	-0.409082	0.549131
TRINITY_DN5588_c0_g1_i3.p1	-0.40829	0.445796
TRINITY_DN1429_c0_g1_i2.p1	-0.406289	0.61628
TRINITY_DN562_c0_g1_i8.p1	-0.404102	0.456017
TRINITY_DN6504_c1_g1_i3.p1	-0.402677	0.172235
TRINITY_DN5710_c0_g1_i2.p1	-0.402658	0.669228
TRINITY_DN4757_c0_g1_i4.p1	-0.402065	0.715126
TRINITY_DN5930_c0_g1_i2.p1	-0.399747	0.711647
TRINITY_DN5749_c0_g1_i1.p1	-0.399099	0.0592944
TRINITY_DN2195_c0_g1_i6.p1	-0.398264	0.19427
TRINITY_DN5454_c0_g1_i1.p1	-0.391581	0.206393
TRINITY_DN354_c0_g1_i23.p1	-0.389959	0.797438
TRINITY_DN3974_c0_g1_i1.p1	-0.387732	0.459647
TRINITY_DN1154_c0_g1_i1.p1	-0.387695	0.547106
TRINITY_DN7297_c2_g1_i6.p1	-0.386986	0.643463
TRINITY_DN158_c0_g1_i2.p1	-0.386579	0.243683
TRINITY_DN6981_c0_g1_i3.p1	-0.386125	0.267877
TRINITY_DN2055_c0_g1_i4.p1	-0.385224	0.853141
TRINITY_DN627_c0_g1_i3.p1	-0.383511	0.599054
TRINITY_DN105264_c0_g1_i1.p1	-0.383116	0.100371
TRINITY_DN2851_c0_g1_i4.p1	-0.382823	0.132184
TRINITY_DN23531_c0_g1_i5.p1	-0.382784	0.751483
TRINITY_DN5272_c2_g1_i2.p1	-0.382347	0.380732
TRINITY_DN1603_c0_g1_i1.p1	-0.382019	0.0978062
TRINITY_DN5881_c0_g1_i1.p1	-0.380972	0.706717
TRINITY_DN118410_c0_g1_i2.p1	-0.378192	0.65537
TRINITY_DN8138_c0_g1_i1.p1	-0.377607	0.107175
TRINITY_DN1878_c0_g3_i1.p1	-0.377473	0.811114
TRINITY_DN6886_c0_g1_i4.p1	-0.375489	0.741262
TRINITY_DN6231_c0_g1_i3.p1	-0.372802	0.516985
TRINITY_DN4871_c0_g1_i2.p1	-0.372202	0.407862
TRINITY_DN4543_c0_g1_i2.p1	-0.370234	0.588993
TRINITY_DN12194_c0_g1_i6.p1	-0.369837	0.74271
TRINITY_DN1037_c0_g1_i3.p1	-0.368209	0.347675
TRINITY_DN5101_c0_g1_i1.p1	-0.366927	0.531735
TRINITY_DN3943_c0_g1_i1.p1	-0.366492	0.384794
TRINITY_DN4212_c0_g1_i6.p1	-0.366082	0.265734
TRINITY_DN19578_c1_g1_i4.p1	-0.365607	0.210814
TRINITY_DN1845_c0_g1_i7.p1	-0.365195	0.130488
TRINITY_DN2217_c0_g2_i1.p1	-0.363796	0.0839241
TRINITY_DN13604_c0_g1_i4.p1	-0.36235	0.119738
TRINITY_DN3109_c0_g1_i5.p1	-0.360447	0.234893
TRINITY_DN46_c0_g1_i4.p1	-0.357492	0.236803
TRINITY_DN3530_c0_g1_i10.p1	-0.357467	0.148593
TRINITY_DN4485_c0_g1_i1.p1	-0.355659	0.132713
TRINITY_DN984_c0_g3_i1.p1	-0.350571	0.0764136
TRINITY_DN1248_c0_g3_i1.p1	-0.348085	0.296883
TRINITY_DN3771_c0_g1_i1.p1	-0.347449	0.692988
TRINITY_DN18238_c0_g2_i1.p1	-0.346873	0.569808
TRINITY_DN23857_c0_g1_i3.p1	-0.346831	0.144141
TRINITY_DN15144_c0_g1_i1.p1	-0.346391	0.0753823
TRINITY_DN1641_c0_g1_i2.p1	-0.345247	0.725718
TRINITY_DN9579_c0_g1_i58.p1	-0.344032	0.582201
TRINITY_DN2922_c0_g1_i1.p1	-0.342279	0.159713
TRINITY_DN2258_c0_g1_i4.p1	-0.341741	0.798813
TRINITY_DN4159_c0_g1_i2.p1	-0.341585	0.713362
TRINITY_DN94412_c0_g1_i1.p1	-0.341177	0.565696
TRINITY_DN5122_c0_g1_i1.p1	-0.339568	0.696081
TRINITY_DN2239_c2_g1_i2.p1	-0.339402	0.670746
TRINITY_DN30424_c0_g1_i1.p1	-0.33778	0.168361
TRINITY_DN571_c0_g1_i15.p1	-0.336721	0.439962
TRINITY_DN3995_c0_g1_i2.p1	-0.336487	0.753081
TRINITY_DN2183_c0_g1_i5.p1	-0.33622	0.294826
TRINITY_DN12268_c0_g1_i1.p1	-0.332927	0.163751
TRINITY_DN4338_c0_g1_i1.p1	-0.332793	0.694912
TRINITY_DN2365_c4_g1_i1.p1	-0.332256	0.120553
TRINITY_DN801_c0_g1_i3.p1	-0.329608	0.148825
TRINITY_DN9441_c0_g2_i1.p1	-0.327294	0.151237
TRINITY_DN10918_c0_g1_i4.p1	-0.326892	0.0998702
TRINITY_DN622_c0_g1_i3.p1	-0.326078	0.192719
TRINITY_DN3890_c0_g1_i1.p1	-0.322623	0.253553
TRINITY_DN756_c0_g1_i8.p1	-0.322344	0.440521
TRINITY_DN19985_c0_g1_i1.p2	-0.321819	0.447031
TRINITY_DN3400_c0_g1_i1.p1	-0.319685	0.658479
TRINITY_DN2490_c0_g1_i3.p1	-0.317532	0.160646
TRINITY_DN3271_c0_g2_i3.p1	-0.316064	0.44733
TRINITY_DN7778_c0_g1_i1.p1	-0.314556	0.073801
TRINITY_DN8188_c0_g1_i8.p1	-0.314337	0.255683
TRINITY_DN6590_c0_g1_i1.p1	-0.313284	0.365526
TRINITY_DN10992_c1_g1_i2.p1	-0.313258	0.733227
TRINITY_DN2367_c0_g1_i2.p1	-0.313112	0.206913
TRINITY_DN10673_c0_g1_i2.p1	-0.308187	0.643947
TRINITY_DN3941_c0_g1_i8.p1	-0.307808	0.0866894
TRINITY_DN23486_c0_g1_i3.p1	-0.307388	0.132096
TRINITY_DN22_c0_g1_i8.p1	-0.307277	0.140348
TRINITY_DN7434_c0_g1_i10.p1	-0.305531	0.697313
TRINITY_DN1771_c0_g1_i9.p1	-0.304192	0.174211
TRINITY_DN10065_c0_g1_i1.p1	-0.302921	0.0700538
TRINITY_DN5847_c0_g2_i3.p1	-0.302876	0.292826
TRINITY_DN4111_c0_g1_i1.p1	-0.302426	0.648814
TRINITY_DN3645_c0_g1_i1.p1	-0.301743	0.704339
TRINITY_DN107931_c0_g1_i1.p1	-0.301508	0.737727
TRINITY_DN2337_c0_g3_i1.p1	-0.301054	0.0949777
TRINITY_DN1411_c0_g1_i71.p1	-0.299809	0.718123
TRINITY_DN7597_c0_g2_i6.p1	-0.299548	0.400171
TRINITY_DN5981_c0_g1_i1.p1	-0.296417	0.31252
TRINITY_DN8756_c0_g1_i1.p1	-0.295428	0.833577
TRINITY_DN3012_c0_g1_i1.p1	-0.290387	0.098174
TRINITY_DN916_c0_g2_i2.p1	-0.290308	0.668791
TRINITY_DN2366_c0_g1_i1.p1	-0.290007	0.0982597
TRINITY_DN2950_c0_g1_i5.p1	-0.289543	0.23299
TRINITY_DN37949_c0_g2_i1.p1	-0.286825	0.744717
TRINITY_DN1014_c0_g1_i3.p1	-0.284933	0.547514
TRINITY_DN5134_c0_g1_i10.p1	-0.282016	0.191592
TRINITY_DN5801_c0_g1_i1.p1	-0.27953	0.119651
TRINITY_DN3800_c0_g1_i22.p1	-0.27709	0.742908
TRINITY_DN6883_c1_g1_i2.p1	-0.275479	0.669148
TRINITY_DN6295_c0_g1_i5.p1	-0.274352	0.705234
TRINITY_DN192_c0_g1_i1.p1	-0.272842	0.848139
TRINITY_DN4_c0_g2_i1.p1	-0.272253	0.275535
TRINITY_DN15123_c0_g1_i1.p1	-0.271918	0.152183
TRINITY_DN3365_c0_g1_i9.p1	-0.270657	0.577559
TRINITY_DN10736_c0_g1_i1.p1	-0.269934	0.744119
TRINITY_DN1795_c1_g1_i9.p1	-0.26924	0.111087
TRINITY_DN2990_c0_g2_i9.p1	-0.266761	0.573501
TRINITY_DN4103_c0_g1_i2.p1	-0.26628	0.357125
TRINITY_DN631_c0_g3_i6.p1	-0.266188	0.309451
TRINITY_DN916_c0_g1_i2.p1	-0.265099	0.162357
TRINITY_DN3624_c1_g2_i1.p1	-0.264931	0.758429
TRINITY_DN25124_c0_g1_i1.p1	-0.264027	0.856027
TRINITY_DN2140_c0_g1_i1.p1	-0.263021	0.738131
TRINITY_DN3624_c0_g1_i9.p1	-0.260615	0.24616
TRINITY_DN8192_c0_g1_i1.p1	-0.258086	0.746039
TRINITY_DN1457_c0_g1_i5.p1	-0.257621	0.740359
TRINITY_DN4406_c0_g2_i1.p1	-0.256074	0.137554
TRINITY_DN384_c1_g1_i44.p1	-0.254836	0.233688
TRINITY_DN3595_c0_g1_i8.p1	-0.253931	0.161512
TRINITY_DN6145_c0_g1_i1.p1	-0.253603	0.172062
TRINITY_DN1087_c0_g1_i8.p1	-0.251889	0.113129
TRINITY_DN19599_c0_g1_i1.p1	-0.251196	0.630996
TRINITY_DN1180_c0_g1_i8.p1	-0.251185	0.867887
TRINITY_DN5162_c0_g2_i1.p1	-0.249993	0.380898
TRINITY_DN5743_c0_g1_i1.p1	-0.247194	0.613392
TRINITY_DN1827_c0_g1_i2.p1	-0.246423	0.126215
TRINITY_DN7624_c0_g1_i5.p1	-0.245498	0.169373
TRINITY_DN1461_c0_g1_i22.p1	-0.245091	0.31926
TRINITY_DN8314_c0_g1_i1.p1	-0.243878	0.401447
TRINITY_DN13972_c1_g1_i2.p1	-0.243781	0.309335
TRINITY_DN3335_c0_g1_i5.p1	-0.242524	0.440824
TRINITY_DN5675_c0_g1_i1.p1	-0.242511	0.710619
TRINITY_DN4473_c0_g1_i1.p1	-0.240293	0.744435
TRINITY_DN107429_c0_g1_i1.p1	-0.240121	0.80283
TRINITY_DN730_c0_g1_i39.p1	-0.23731	0.300754
TRINITY_DN5435_c1_g1_i1.p1	-0.235466	0.206213
TRINITY_DN9097_c0_g1_i6.p1	-0.235459	0.108464
TRINITY_DN7117_c0_g1_i3.p1	-0.234876	0.44064
TRINITY_DN3875_c0_g1_i3.p1	-0.233866	0.673946
TRINITY_DN14104_c0_g1_i1.p1	-0.232859	0.166889
TRINITY_DN4406_c0_g3_i1.p1	-0.232006	0.165722
TRINITY_DN8310_c0_g1_i1.p1	-0.231007	0.825681
TRINITY_DN51019_c0_g1_i2.p1	-0.230132	0.773893
TRINITY_DN19567_c0_g1_i2.p1	-0.228844	0.834607
TRINITY_DN45816_c0_g1_i10.p1	-0.22785	0.298382
TRINITY_DN7427_c0_g1_i1.p1	-0.226578	0.70932
TRINITY_DN5684_c0_g1_i2.p1	-0.226176	0.477601
TRINITY_DN2338_c0_g1_i6.p1	-0.22342	0.157093
TRINITY_DN1645_c0_g1_i1.p1	-0.223394	0.744156
TRINITY_DN127_c0_g3_i2.p1	-0.222891	0.562544
TRINITY_DN1778_c0_g1_i7.p1	-0.221831	0.774181
TRINITY_DN7787_c0_g1_i1.p1	-0.221819	0.111132
TRINITY_DN2682_c1_g1_i2.p1	-0.217152	0.729233
TRINITY_DN8215_c0_g1_i2.p1	-0.215963	0.705464
TRINITY_DN37904_c0_g3_i1.p1	-0.214067	0.501092
TRINITY_DN105184_c0_g1_i1.p1	-0.21349	0.0744094
TRINITY_DN3977_c0_g2_i2.p1	-0.213398	0.532899
TRINITY_DN4327_c0_g1_i2.p1	-0.213105	0.0524866
TRINITY_DN4995_c0_g1_i1.p1	-0.212646	0.800166
TRINITY_DN10621_c1_g1_i7.p1	-0.211172	0.807495
TRINITY_DN1775_c0_g2_i4.p1	-0.208434	0.239946
TRINITY_DN2816_c0_g1_i9.p1	-0.208365	0.715007
TRINITY_DN5867_c0_g1_i12.p1	-0.208284	0.259366
TRINITY_DN848_c0_g2_i2.p1	-0.208221	0.865288
TRINITY_DN1369_c1_g1_i2.p1	-0.208179	0.177013
TRINITY_DN1373_c0_g1_i12.p1	-0.20816	0.576836
TRINITY_DN5025_c0_g1_i4.p1	-0.206285	0.616085
TRINITY_DN4916_c0_g1_i5.p1	-0.204856	0.278315
TRINITY_DN3780_c0_g1_i8.p1	-0.203917	0.910527
TRINITY_DN85361_c0_g1_i1.p1	-0.203318	0.876862
TRINITY_DN9646_c0_g1_i1.p1	-0.201643	0.693672
TRINITY_DN2139_c0_g1_i2.p1	-0.200949	0.670506
TRINITY_DN5332_c0_g1_i1.p1	-0.200616	0.788678
TRINITY_DN13898_c0_g1_i1.p1	-0.20007	0.855915
TRINITY_DN1158_c0_g2_i4.p1	-0.199955	0.301332
TRINITY_DN2774_c0_g1_i3.p1	-0.199763	0.291697
TRINITY_DN325_c1_g1_i2.p1	-0.198081	0.866259
TRINITY_DN1088_c0_g1_i14.p1	-0.197144	0.406347
TRINITY_DN13019_c0_g3_i1.p1	-0.196381	0.550934
TRINITY_DN2433_c0_g2_i1.p1	-0.195868	0.630009
TRINITY_DN10950_c0_g1_i2.p1	-0.194776	0.825759
TRINITY_DN13256_c0_g1_i3.p1	-0.192281	0.528385
TRINITY_DN5701_c0_g1_i1.p1	-0.190519	0.230101
TRINITY_DN1994_c0_g1_i2.p1	-0.189861	0.266125
TRINITY_DN13270_c0_g1_i4.p1	-0.189746	0.380983
TRINITY_DN6678_c0_g1_i2.p1	-0.186833	0.859043
TRINITY_DN4_c0_g1_i5.p1	-0.186512	0.242169
TRINITY_DN3330_c0_g1_i7.p1	-0.186441	0.868655
TRINITY_DN5501_c0_g1_i17.p1	-0.18598	0.352121
TRINITY_DN71052_c0_g1_i1.p1	-0.185709	0.0941123
TRINITY_DN1021_c1_g1_i1.p1	-0.184406	0.514735
TRINITY_DN7465_c0_g1_i2.p1	-0.18358	0.443769
TRINITY_DN1422_c0_g1_i1.p1	-0.183348	0.726789
TRINITY_DN3192_c0_g1_i1.p1	-0.182958	0.605876
TRINITY_DN6148_c0_g1_i1.p1	-0.180976	0.737887
TRINITY_DN22976_c2_g1_i3.p1	-0.179999	0.439903
TRINITY_DN4668_c0_g1_i1.p1	-0.179243	0.425505
TRINITY_DN4739_c0_g1_i3.p1	-0.178053	0.789963
TRINITY_DN1451_c0_g1_i6.p1	-0.177628	0.365915
TRINITY_DN4938_c0_g1_i1.p1	-0.176182	0.13523
TRINITY_DN21174_c0_g1_i6.p1	-0.175647	0.401724
TRINITY_DN5535_c1_g2_i5.p1	-0.174656	0.305068
TRINITY_DN4907_c0_g4_i1.p1	-0.174587	0.24979
TRINITY_DN108706_c0_g1_i1.p1	-0.174541	0.193441
TRINITY_DN676_c0_g1_i6.p1	-0.174271	0.679426
TRINITY_DN5427_c0_g1_i2.p1	-0.174035	0.613409
TRINITY_DN1026_c0_g1_i3.p1	-0.172495	0.254797
TRINITY_DN1727_c0_g1_i27.p1	-0.171922	0.934495
TRINITY_DN6293_c0_g1_i3.p1	-0.171381	0.608974
TRINITY_DN2022_c0_g1_i2.p1	-0.170697	0.825994
TRINITY_DN1718_c0_g1_i2.p1	-0.168566	0.32382
TRINITY_DN262_c0_g2_i2.p1	-0.165457	0.888632
TRINITY_DN1808_c0_g1_i1.p1	-0.16228	0.758707
TRINITY_DN1992_c0_g1_i3.p1	-0.161795	0.648614
TRINITY_DN1868_c1_g1_i1.p1	-0.161644	0.799165
TRINITY_DN6325_c0_g1_i1.p1	-0.161266	0.357084
TRINITY_DN12170_c0_g1_i1.p1	-0.160723	0.871107
TRINITY_DN5836_c0_g1_i1.p1	-0.160456	0.264666
TRINITY_DN361_c1_g1_i5.p1	-0.156081	0.552442
TRINITY_DN8123_c0_g1_i1.p1	-0.15593	0.425955
TRINITY_DN10557_c0_g1_i1.p1	-0.155585	0.347595
TRINITY_DN371_c0_g1_i9.p1	-0.153384	0.562217
TRINITY_DN4708_c0_g1_i3.p1	-0.153326	0.854104
TRINITY_DN1102_c0_g1_i6.p1	-0.15332	0.540173
TRINITY_DN6746_c0_g1_i29.p1	-0.152137	0.80859
TRINITY_DN8404_c0_g1_i7.p1	-0.151034	0.333058
TRINITY_DN3869_c2_g1_i5.p1	-0.14994	0.771956
TRINITY_DN1507_c0_g1_i5.p1	-0.149712	0.164505
TRINITY_DN465_c0_g1_i1.p1	-0.147784	0.403068
TRINITY_DN8177_c0_g1_i2.p1	-0.147784	0.873367
TRINITY_DN12577_c0_g1_i34.p1	-0.145514	0.887232
TRINITY_DN15304_c0_g1_i6.p1	-0.144069	0.740306
TRINITY_DN4117_c0_g2_i3.p1	-0.143538	0.873652
TRINITY_DN3350_c0_g1_i7.p1	-0.143152	0.301329
TRINITY_DN11570_c0_g1_i1.p1	-0.140513	0.573838
TRINITY_DN5624_c0_g1_i2.p1	-0.139129	0.89527
TRINITY_DN1228_c0_g1_i1.p1	-0.138544	0.302135
TRINITY_DN10781_c0_g1_i1.p1	-0.137974	0.754126
TRINITY_DN17875_c0_g1_i1.p1	-0.137112	0.402969
TRINITY_DN6884_c0_g1_i1.p1	-0.137105	0.897936
TRINITY_DN2525_c0_g1_i1.p1	-0.13669	0.812787
TRINITY_DN676_c0_g1_i19.p1	-0.136457	0.931638
TRINITY_DN1849_c0_g1_i6.p1	-0.135632	0.729021
TRINITY_DN21581_c0_g1_i1.p1	-0.134888	0.608176
TRINITY_DN2385_c0_g1_i4.p1	-0.1333	0.8863
TRINITY_DN3916_c0_g1_i23.p2	-0.133052	0.853713
TRINITY_DN19029_c0_g1_i1.p1	-0.132965	0.206569
TRINITY_DN3529_c0_g1_i9.p1	-0.131642	0.573668
TRINITY_DN5911_c0_g1_i2.p1	-0.131128	0.441704
TRINITY_DN5036_c0_g1_i4.p1	-0.130256	0.439836
TRINITY_DN2227_c0_g1_i1.p1	-0.129957	0.192599
TRINITY_DN2822_c0_g1_i1.p1	-0.128653	0.855341
TRINITY_DN9716_c0_g1_i1.p1	-0.127992	0.740179
TRINITY_DN276_c0_g1_i8.p1	-0.127228	0.869934
TRINITY_DN3015_c0_g1_i2.p1	-0.125915	0.823961
TRINITY_DN8738_c0_g1_i1.p1	-0.124377	0.37291
TRINITY_DN4500_c0_g1_i9.p1	-0.123375	0.756348
TRINITY_DN11008_c0_g1_i1.p1	-0.121606	0.60718
TRINITY_DN12218_c0_g1_i2.p1	-0.121127	0.743403
TRINITY_DN2373_c0_g1_i8.p1	-0.118208	0.635039
TRINITY_DN597_c0_g1_i90.p1	-0.11799	0.747845
TRINITY_DN1049_c0_g1_i1.p1	-0.117416	0.659739
TRINITY_DN9946_c0_g2_i6.p1	-0.116809	0.743129
TRINITY_DN2165_c0_g1_i10.p1	-0.115004	0.511018
TRINITY_DN6003_c0_g1_i6.p1	-0.114156	0.889325
TRINITY_DN702_c0_g1_i31.p1	-0.110636	0.678957
TRINITY_DN3735_c0_g1_i5.p1	-0.110413	0.895704
TRINITY_DN10930_c0_g1_i18.p1	-0.105981	0.562326
TRINITY_DN25319_c0_g1_i3.p1	-0.105141	0.814152
TRINITY_DN2877_c0_g1_i4.p1	-0.104931	0.631909
TRINITY_DN6569_c0_g2_i1.p1	-0.10428	0.881111
TRINITY_DN5042_c0_g1_i2.p1	-0.104161	0.563055
TRINITY_DN10555_c0_g1_i2.p1	-0.103286	0.881899
TRINITY_DN1778_c0_g1_i1.p1	-0.100352	0.802157
TRINITY_DN10197_c0_g1_i13.p1	-0.0996479	0.824456
TRINITY_DN12433_c0_g1_i1.p1	-0.0972046	0.60615
TRINITY_DN8421_c0_g1_i5.p1	-0.0961674	0.808882
TRINITY_DN15414_c0_g2_i1.p1	-0.0958977	0.873719
TRINITY_DN48_c0_g3_i2.p1	-0.0944244	0.831258
TRINITY_DN9941_c0_g1_i13.p1	-0.093084	0.809345
TRINITY_DN4329_c0_g1_i3.p1	-0.0900612	0.510138
TRINITY_DN1156_c0_g1_i4.p1	-0.089793	0.829839
TRINITY_DN6671_c1_g1_i1.p1	-0.0883255	0.425667
TRINITY_DN1948_c0_g1_i3.p1	-0.0878326	0.71264
TRINITY_DN10082_c1_g1_i4.p1	-0.0875744	0.667475
TRINITY_DN7364_c0_g1_i3.p1	-0.0868145	0.952466
TRINITY_DN27240_c0_g1_i2.p1	-0.0866108	0.597187
TRINITY_DN7626_c0_g1_i3.p1	-0.0854874	0.853585
TRINITY_DN27588_c0_g1_i6.p1	-0.0843418	0.777418
TRINITY_DN186_c0_g1_i8.p1	-0.0827488	0.552602
TRINITY_DN5933_c0_g1_i47.p1	-0.0825596	0.814261
TRINITY_DN2220_c0_g1_i1.p1	-0.0808182	0.920233
TRINITY_DN4472_c0_g1_i1.p1	-0.0807182	0.886223
TRINITY_DN1020_c0_g2_i1.p1	-0.0805889	0.919347
TRINITY_DN18053_c0_g1_i1.p1	-0.0782631	0.562122
TRINITY_DN5688_c0_g1_i1.p1	-0.0760445	0.718397
TRINITY_DN544_c0_g1_i1.p1	-0.0759846	0.715327
TRINITY_DN6226_c0_g1_i1.p1	-0.0757038	0.705029
TRINITY_DN234_c0_g1_i4.p1	-0.0755363	0.920103
TRINITY_DN7942_c0_g1_i57.p1	-0.0754196	0.791744
TRINITY_DN9208_c0_g1_i3.p1	-0.0751015	0.697752
TRINITY_DN2351_c0_g1_i4.p1	-0.0737061	0.951718
TRINITY_DN2478_c0_g1_i1.p1	-0.0735291	0.365639
TRINITY_DN13266_c1_g1_i6.p1	-0.073325	0.764846
TRINITY_DN8985_c0_g1_i4.p1	-0.0726185	0.754697
TRINITY_DN486_c0_g1_i1.p1	-0.0722954	0.951045
TRINITY_DN37554_c0_g1_i1.p1	-0.0720249	0.923136
TRINITY_DN13610_c0_g1_i1.p1	-0.0713497	0.804914
TRINITY_DN4025_c0_g1_i7.p1	-0.0690777	0.958071
TRINITY_DN737_c0_g1_i2.p1	-0.068763	0.749914
TRINITY_DN12136_c0_g1_i2.p1	-0.0670818	0.941718
TRINITY_DN4542_c0_g1_i4.p1	-0.0642445	0.87406
TRINITY_DN5146_c0_g1_i1.p1	-0.0630871	0.959985
TRINITY_DN4020_c0_g1_i2.p1	-0.0621479	0.942115
TRINITY_DN4_c0_g1_i1.p1	-0.0618778	0.879926
TRINITY_DN6865_c0_g1_i2.p1	-0.0605804	0.830187
TRINITY_DN2118_c0_g1_i15.p1	-0.0599274	0.637853
TRINITY_DN4134_c0_g2_i1.p1	-0.059663	0.951738
TRINITY_DN18127_c0_g1_i6.p1	-0.0579357	0.744687
TRINITY_DN994_c0_g2_i3.p1	-0.0573494	0.867694
TRINITY_DN7035_c0_g1_i1.p1	-0.056958	0.632001
TRINITY_DN10672_c0_g1_i12.p1	-0.0568836	0.710496
TRINITY_DN13_c0_g1_i3.p1	-0.0564739	0.780872
TRINITY_DN2455_c0_g1_i7.p1	-0.0546444	0.952282
TRINITY_DN120_c2_g1_i37.p1	-0.05378	0.763218
TRINITY_DN7714_c0_g1_i3.p1	-0.0522797	0.722113
TRINITY_DN2302_c0_g1_i1.p1	-0.0509769	0.774352
TRINITY_DN10723_c0_g1_i8.p1	-0.0499496	0.777922
TRINITY_DN5349_c0_g2_i9.p1	-0.0485573	0.96931
TRINITY_DN23264_c0_g1_i1.p1	-0.0482311	0.947091
TRINITY_DN7451_c0_g1_i2.p1	-0.0477547	0.926246
TRINITY_DN11320_c0_g1_i1.p1	-0.0469032	0.948109
TRINITY_DN28865_c1_g1_i1.p1	-0.0458511	0.743047
TRINITY_DN4033_c0_g1_i1.p1	-0.0445446	0.857936
TRINITY_DN3487_c0_g1_i4.p1	-0.0435421	0.830514
TRINITY_DN3518_c0_g1_i9.p1	-0.0420689	0.867608
TRINITY_DN2572_c0_g1_i10.p1	-0.0414722	0.983861
TRINITY_DN1053_c1_g2_i1.p1	-0.0413017	0.715053
TRINITY_DN1628_c1_g1_i4.p1	-0.040012	0.597843
TRINITY_DN130337_c0_g1_i1.p1	-0.0397835	0.848189
TRINITY_DN420_c0_g1_i1.p1	-0.0389786	0.775129
TRINITY_DN19_c0_g1_i53.p1	-0.0385632	0.872461
TRINITY_DN2726_c0_g1_i3.p1	-0.0377563	0.879525
TRINITY_DN1673_c0_g1_i24.p1	-0.0373348	0.894879
TRINITY_DN9123_c0_g1_i2.p1	-0.0371952	0.807359
TRINITY_DN27490_c1_g1_i1.p1	-0.0355972	0.976824
TRINITY_DN40000_c0_g1_i2.p1	-0.0355118	0.960893
TRINITY_DN1305_c3_g1_i8.p1	-0.0343582	0.975401
TRINITY_DN209_c1_g2_i1.p1	-0.0341217	0.798388
TRINITY_DN3157_c0_g1_i1.p1	-0.033931	0.806414
TRINITY_DN4024_c0_g1_i3.p1	-0.0311382	0.831507
TRINITY_DN2515_c0_g1_i5.p1	-0.0285793	0.894179
TRINITY_DN12436_c0_g1_i4.p1	-0.0283512	0.97717
TRINITY_DN768_c0_g1_i1.p1	-0.0273121	0.937279
TRINITY_DN1901_c0_g1_i10.p1	-0.0270473	0.814099
TRINITY_DN2030_c0_g1_i5.p1	-0.0267555	0.977214
TRINITY_DN6315_c0_g1_i1.p1	-0.0263371	0.886645
TRINITY_DN6379_c0_g1_i1.p1	-0.0262009	0.952591
TRINITY_DN1115_c0_g1_i2.p1	-0.0261814	0.977564
TRINITY_DN17249_c1_g2_i2.p1	-0.0246933	0.98581
TRINITY_DN20644_c0_g1_i1.p1	-0.02258	0.967157
TRINITY_DN7732_c0_g1_i24.p1	-0.0224472	0.973628
TRINITY_DN3300_c0_g2_i4.p1	-0.0218536	0.934132
TRINITY_DN1408_c0_g1_i6.p1	-0.0203854	0.922902
TRINITY_DN6218_c0_g1_i3.p1	-0.0200771	0.953959
TRINITY_DN5351_c0_g1_i3.p1	-0.0178391	0.9582
TRINITY_DN25078_c0_g1_i2.p1	-0.0166836	0.977246
TRINITY_DN3440_c0_g1_i8.p1	-0.0161568	0.927134
TRINITY_DN3946_c0_g2_i7.p1	-0.0153755	0.9731
TRINITY_DN49282_c0_g1_i2.p1	-0.014677	0.957363
TRINITY_DN14546_c0_g2_i2.p1	-0.0142597	0.966423
TRINITY_DN6478_c0_g1_i12.p1	-0.012735	0.963249
TRINITY_DN1874_c4_g1_i1.p1	-0.0111012	0.985844
TRINITY_DN2755_c0_g1_i1.p1	-0.0109787	0.959649
TRINITY_DN1995_c0_g1_i1.p1	-0.010606	0.990667
TRINITY_DN1696_c0_g1_i3.p1	-0.0100655	0.959748
TRINITY_DN13530_c0_g1_i3.p1	-0.0088219	0.990166
TRINITY_DN13098_c0_g1_i1.p1	-0.00616	0.986012
TRINITY_DN26547_c0_g1_i2.p1	-0.006107	0.993827
TRINITY_DN23430_c0_g3_i1.p1	-0.0028545	0.982069
TRINITY_DN11214_c0_g1_i5.p1	0	0
TRINITY_DN1129_c1_g1_i2.p1	0	0
TRINITY_DN113707_c0_g1_i1.p1	0	0
TRINITY_DN116261_c0_g1_i1.p1	0	0
TRINITY_DN12802_c0_g4_i1.p1	0	0
TRINITY_DN129799_c0_g1_i1.p1	0	0
TRINITY_DN130108_c0_g1_i1.p1	0	0
TRINITY_DN13073_c0_g1_i1.p1	0	0
TRINITY_DN130943_c0_g1_i1.p1	0	0
TRINITY_DN1320_c10_g1_i2.p1	0	0
TRINITY_DN1353_c0_g3_i3.p1	0	0
TRINITY_DN13569_c0_g1_i5.p1	0	0
TRINITY_DN13726_c0_g1_i1.p1	0	0
TRINITY_DN15082_c0_g1_i1.p1	0	0
TRINITY_DN1524_c0_g1_i2.p1	0	0
TRINITY_DN15262_c0_g1_i4.p1	0	0
TRINITY_DN1535_c0_g1_i1.p1	0	0
TRINITY_DN1646_c0_g1_i2.p1	0	0
TRINITY_DN16853_c0_g1_i1.p1	0	0
TRINITY_DN1709_c0_g2_i7.p1	0	0
TRINITY_DN1720_c0_g1_i10.p1	0	0
TRINITY_DN1780_c0_g1_i8.p1	0	0
TRINITY_DN181_c0_g1_i7.p1	0	0
TRINITY_DN18767_c0_g2_i1.p1	0	0
TRINITY_DN1878_c0_g1_i5.p1	0	0
TRINITY_DN18834_c0_g4_i2.p1	0	0
TRINITY_DN18951_c0_g1_i7.p1	0	0
TRINITY_DN19082_c0_g1_i2.p1	0	0
TRINITY_DN19410_c0_g1_i1.p1	0	0
TRINITY_DN19827_c0_g1_i2.p1	0	0
TRINITY_DN20128_c0_g2_i1.p1	0	0
TRINITY_DN2171_c0_g1_i9.p1	0	0
TRINITY_DN2531_c0_g1_i2.p1	0	0
TRINITY_DN2732_c0_g1_i1.p1	0	0
TRINITY_DN279_c0_g1_i3.p1	0	0
TRINITY_DN3019_c0_g1_i6.p1	0	0
TRINITY_DN3099_c0_g1_i3.p1	0	0
TRINITY_DN31470_c0_g2_i1.p1	0	0
TRINITY_DN325_c0_g1_i4.p1	0	0
TRINITY_DN3410_c0_g1_i2.p1	0	0
TRINITY_DN3510_c0_g1_i1.p1	0	0
TRINITY_DN35424_c0_g1_i2.p1	0	0
TRINITY_DN3846_c0_g1_i3.p1	0	0
TRINITY_DN398_c1_g1_i2.p1	0	0
TRINITY_DN40263_c0_g1_i1.p1	0	0
TRINITY_DN4452_c0_g1_i6.p1	0	0
TRINITY_DN45014_c0_g1_i2.p1	0	0
TRINITY_DN4739_c0_g2_i1.p1	0	0
TRINITY_DN4900_c0_g1_i2.p1	0	0
TRINITY_DN5208_c0_g1_i4.p1	0	0
TRINITY_DN5607_c0_g3_i1.p1	0	0
TRINITY_DN56328_c0_g1_i5.p1	0	0
TRINITY_DN5774_c1_g1_i1.p1	0	0
TRINITY_DN6336_c0_g1_i1.p1	0	0
TRINITY_DN63999_c0_g1_i1.p1	0	0
TRINITY_DN6742_c0_g1_i7.p1	0	0
TRINITY_DN6841_c0_g1_i7.p1	0	0
TRINITY_DN701_c0_g1_i37.p1	0	0
TRINITY_DN7211_c0_g2_i2.p1	0	0
TRINITY_DN750_c0_g1_i3.p1	0	0
TRINITY_DN7579_c0_g2_i1.p1	0	0
TRINITY_DN7829_c0_g1_i1.p1	0	0
TRINITY_DN795_c0_g1_i1.p1	0	0
TRINITY_DN82502_c0_g1_i1.p1	0	0
TRINITY_DN861_c0_g1_i1.p1	0	0
TRINITY_DN9068_c0_g1_i1.p1	0	0
TRINITY_DN9168_c0_g1_i1.p1	0	0
TRINITY_DN94030_c0_g1_i1.p1	0	0
TRINITY_DN94043_c0_g1_i1.p1	0	0
TRINITY_DN97674_c0_g1_i1.p1	0	0
TRINITY_DN9920_c0_g1_i1.p1	0	0
TRINITY_DN8280_c0_g1_i2.p1	0.00071182	0.998891
TRINITY_DN5811_c0_g1_i8.p1	0.0014698	0.998709
TRINITY_DN6974_c0_g1_i7.p1	0.00189857	0.990432
TRINITY_DN530_c0_g1_i8.p1	0.00214157	0.997218
TRINITY_DN3448_c0_g1_i1.p1	0.00224915	0.990748
TRINITY_DN8250_c0_g1_i1.p1	0.00240707	0.997917
TRINITY_DN117450_c0_g1_i1.p1	0.00490837	0.993214
TRINITY_DN5834_c0_g1_i2.p1	0.00593872	0.984717
TRINITY_DN8843_c0_g1_i1.p1	0.00677605	0.982243
TRINITY_DN18815_c0_g1_i4.p1	0.00916939	0.975746
TRINITY_DN402_c0_g1_i8.p1	0.00937881	0.942407
TRINITY_DN229_c0_g1_i34.p1	0.00959625	0.99013
TRINITY_DN12136_c0_g1_i13.p1	0.00986786	0.993107
TRINITY_DN13036_c1_g1_i18.p1	0.0103275	0.987963
TRINITY_DN2323_c0_g1_i9.p1	0.010424	0.993407
TRINITY_DN887_c0_g1_i6.p1	0.0104622	0.9865
TRINITY_DN93942_c0_g1_i1.p1	0.013686	0.988819
TRINITY_DN2007_c0_g1_i6.p1	0.0139771	0.950578
TRINITY_DN2917_c0_g1_i3.p1	0.0146782	0.959706
TRINITY_DN301_c0_g1_i5.p1	0.0153969	0.920121
TRINITY_DN217_c0_g1_i2.p1	0.0161263	0.913133
TRINITY_DN2401_c0_g1_i9.p1	0.0164795	0.948208
TRINITY_DN24837_c0_g1_i12.p1	0.0172577	0.988265
TRINITY_DN2577_c0_g1_i1.p1	0.0187801	0.884149
TRINITY_DN6979_c0_g1_i10.p1	0.0198219	0.905673
TRINITY_DN5720_c0_g4_i3.p1	0.0204891	0.972667
TRINITY_DN4038_c0_g1_i5.p1	0.0223675	0.983339
TRINITY_DN440_c0_g1_i8.p1	0.0224983	0.94839
TRINITY_DN2239_c2_g1_i1.p1	0.0227768	0.913035
TRINITY_DN598_c0_g2_i1.p1	0.0228256	0.989155
TRINITY_DN7428_c2_g1_i1.p1	0.0233414	0.976166
TRINITY_DN3634_c0_g1_i3.p1	0.0245972	0.983561
TRINITY_DN374_c0_g1_i7.p1	0.0254501	0.952924
TRINITY_DN5912_c0_g1_i6.p1	0.0258293	0.988191
TRINITY_DN218_c0_g1_i14.p1	0.0264473	0.978535
TRINITY_DN3080_c0_g2_i2.p1	0.0281471	0.978033
TRINITY_DN8891_c0_g1_i8.p1	0.0291458	0.97695
TRINITY_DN32672_c0_g1_i1.p1	0.029488	0.975353
TRINITY_DN2094_c0_g1_i15.p1	0.031496	0.889011
TRINITY_DN104_c0_g2_i8.p1	0.0331829	0.963606
TRINITY_DN9670_c0_g1_i9.p1	0.035825	0.966177
TRINITY_DN4946_c0_g1_i3.p1	0.0401527	0.959806
TRINITY_DN2596_c0_g1_i2.p1	0.0405052	0.777609
TRINITY_DN6492_c0_g1_i2.p1	0.0411915	0.942074
TRINITY_DN9997_c0_g1_i2.p1	0.0430031	0.94709
TRINITY_DN4967_c2_g1_i1.p1	0.0453476	0.714832
TRINITY_DN11296_c0_g1_i3.p1	0.0463161	0.87304
TRINITY_DN127_c0_g2_i2.p1	0.04711	0.96604
TRINITY_DN1363_c0_g2_i20.p1	0.0474319	0.82333
TRINITY_DN14453_c0_g1_i1.p1	0.0481762	0.951021
TRINITY_DN2409_c1_g1_i2.p1	0.0489162	0.899728
TRINITY_DN17254_c0_g1_i8.p1	0.0490452	0.910086
TRINITY_DN1732_c0_g3_i1.p1	0.0500217	0.942585
TRINITY_DN6963_c0_g1_i1.p1	0.0524704	0.783277
TRINITY_DN1127_c0_g1_i3.p1	0.0531296	0.858
TRINITY_DN31370_c0_g1_i2.p1	0.0539768	0.867473
TRINITY_DN148_c0_g1_i26.p1	0.0540169	0.713301
TRINITY_DN1368_c0_g1_i8.p1	0.0543457	0.677492
TRINITY_DN1433_c0_g1_i4.p1	0.0546085	0.789604
TRINITY_DN1177_c0_g1_i6.p1	0.0546822	0.949678
TRINITY_DN5501_c0_g1_i9.p1	0.0550411	0.82228
TRINITY_DN157_c2_g1_i2.p1	0.0562897	0.907202
TRINITY_DN2779_c0_g1_i2.p1	0.0566654	0.687432
TRINITY_DN6803_c0_g1_i1.p1	0.0569851	0.712168
TRINITY_DN2879_c0_g1_i21.p1	0.0576881	0.651088
TRINITY_DN4458_c0_g1_i18.p1	0.0581074	0.837298
TRINITY_DN11962_c3_g1_i1.p1	0.0590305	0.947968
TRINITY_DN792_c0_g1_i19.p1	0.0599903	0.949695
TRINITY_DN93870_c0_g1_i1.p1	0.0601604	0.705175
TRINITY_DN818_c0_g1_i20.p1	0.0621632	0.667088
TRINITY_DN3768_c0_g1_i1.p1	0.0674713	0.643711
TRINITY_DN825_c0_g1_i6.p1	0.0687504	0.937748
TRINITY_DN13964_c0_g1_i1.p1	0.0691216	0.749031
TRINITY_DN17741_c0_g1_i1.p1	0.0695374	0.718422
TRINITY_DN104953_c0_g1_i2.p1	0.0730568	0.900763
TRINITY_DN7050_c0_g1_i6.p1	0.0735188	0.919858
TRINITY_DN63_c0_g1_i38.p1	0.0736683	0.411344
TRINITY_DN4644_c0_g1_i1.p1	0.0738914	0.80544
TRINITY_DN6118_c0_g1_i1.p1	0.0745007	0.945512
TRINITY_DN786_c2_g1_i6.p1	0.0774315	0.711183
TRINITY_DN819_c0_g2_i1.p1	0.0776424	0.671318
TRINITY_DN2151_c2_g1_i2.p1	0.0781158	0.693618
TRINITY_DN4187_c0_g1_i1.p1	0.0797848	0.754317
TRINITY_DN19515_c0_g1_i2.p1	0.0803875	0.720416
TRINITY_DN4807_c0_g1_i2.p1	0.0819271	0.89944
TRINITY_DN4407_c0_g1_i2.p1	0.082346	0.769971
TRINITY_DN10631_c0_g1_i4.p1	0.0824284	0.926506
TRINITY_DN12136_c0_g2_i2.p1	0.0826328	0.798449
TRINITY_DN3744_c0_g1_i9.p1	0.0828133	0.897857
TRINITY_DN701_c0_g1_i2.p1	0.0839413	0.825872
TRINITY_DN10465_c0_g1_i1.p1	0.0845467	0.527008
TRINITY_DN819_c0_g1_i6.p1	0.0888157	0.941331
TRINITY_DN9406_c1_g1_i7.p1	0.0891872	0.921843
TRINITY_DN1685_c1_g2_i2.p1	0.0908459	0.728988
TRINITY_DN5572_c0_g1_i1.p1	0.093206	0.831614
TRINITY_DN17761_c0_g1_i1.p1	0.0937931	0.530703
TRINITY_DN1428_c0_g1_i3.p1	0.0943703	0.886821
TRINITY_DN0_c1_g1_i5.p1	0.0945759	0.694879
TRINITY_DN2452_c0_g2_i1.p1	0.0956509	0.705156
TRINITY_DN1095_c0_g1_i2.p1	0.0976673	0.944266
TRINITY_DN12724_c0_g1_i3.p1	0.0983349	0.922139
TRINITY_DN9291_c0_g2_i1.p1	0.101744	0.781222
TRINITY_DN4452_c0_g1_i2.p1	0.10203	0.844955
TRINITY_DN3174_c0_g1_i9.p1	0.102793	0.751008
TRINITY_DN4456_c1_g1_i5.p1	0.104324	0.814118
TRINITY_DN37_c0_g1_i6.p1	0.104329	0.549412
TRINITY_DN1118_c0_g1_i1.p1	0.105407	0.636957
TRINITY_DN2581_c2_g1_i1.p1	0.106301	0.831292
TRINITY_DN4403_c0_g1_i2.p1	0.10633	0.614422
TRINITY_DN15825_c0_g1_i3.p1	0.106752	0.713229
TRINITY_DN25480_c0_g1_i4.p1	0.110249	0.947912
TRINITY_DN5401_c0_g2_i1.p1	0.111917	0.897405
TRINITY_DN5679_c0_g1_i2.p1	0.112199	0.723819
TRINITY_DN6267_c0_g1_i16.p1	0.114976	0.870142
TRINITY_DN14711_c0_g1_i2.p1	0.115246	0.880391
TRINITY_DN3405_c1_g1_i4.p1	0.118282	0.693088
TRINITY_DN3923_c0_g1_i98.p1	0.118795	0.951437
TRINITY_DN12194_c0_g1_i5.p1	0.119294	0.879448
TRINITY_DN1081_c2_g1_i1.p1	0.119617	0.691128
TRINITY_DN44508_c0_g1_i6.p1	0.119903	0.578505
TRINITY_DN872_c0_g1_i2.p1	0.120068	0.831618
TRINITY_DN9131_c0_g1_i24.p1	0.120564	0.685854
TRINITY_DN1411_c0_g1_i76.p1	0.12083	0.505993
TRINITY_DN157_c0_g1_i1.p1	0.121031	0.707658
TRINITY_DN2249_c0_g3_i1.p1	0.121152	0.879505
TRINITY_DN3958_c0_g2_i19.p1	0.123182	0.63204
TRINITY_DN7454_c0_g1_i3.p1	0.123383	0.387155
TRINITY_DN5319_c0_g1_i1.p1	0.12411	0.879741
TRINITY_DN10287_c1_g1_i3.p1	0.124435	0.538266
TRINITY_DN510_c0_g1_i6.p1	0.124669	0.112609
TRINITY_DN7867_c0_g1_i23.p1	0.126482	0.855
TRINITY_DN125_c0_g1_i1.p1	0.127455	0.704948
TRINITY_DN29625_c0_g1_i1.p1	0.127958	0.161691
TRINITY_DN1481_c0_g1_i9.p1	0.129472	0.706515
TRINITY_DN7079_c0_g1_i6.p1	0.12995	0.39941
TRINITY_DN1181_c0_g1_i4.p1	0.130065	0.892751
TRINITY_DN4084_c0_g1_i3.p1	0.131375	0.56281
TRINITY_DN686_c4_g1_i7.p1	0.131618	0.789283
TRINITY_DN172_c0_g3_i3.p1	0.133062	0.679619
TRINITY_DN10064_c0_g1_i1.p1	0.133964	0.685903
TRINITY_DN1875_c0_g1_i10.p1	0.139246	0.873388
TRINITY_DN31704_c0_g1_i7.p1	0.141155	0.702514
TRINITY_DN2404_c0_g1_i2.p1	0.142392	0.511224
TRINITY_DN325_c0_g2_i2.p1	0.142631	0.858217
TRINITY_DN8658_c0_g1_i1.p1	0.143166	0.626869
TRINITY_DN989_c0_g1_i1.p1	0.143266	0.865082
TRINITY_DN4391_c0_g2_i1.p1	0.143385	0.635541
TRINITY_DN2101_c0_g1_i9.p1	0.145957	0.824415
TRINITY_DN7025_c0_g1_i1.p1	0.147408	0.853376
TRINITY_DN446_c0_g1_i1.p1	0.149639	0.631818
TRINITY_DN1134_c0_g1_i44.p1	0.150114	0.857275
TRINITY_DN6396_c0_g1_i1.p1	0.151825	0.446621
TRINITY_DN1552_c0_g1_i9.p1	0.154387	0.697253
TRINITY_DN975_c0_g1_i5.p1	0.154393	0.901563
TRINITY_DN3174_c0_g1_i12.p1	0.155336	0.888266
TRINITY_DN3123_c0_g1_i44.p1	0.15591	0.526739
TRINITY_DN83250_c0_g1_i1.p1	0.156487	0.885802
TRINITY_DN157_c2_g1_i18.p1	0.156814	0.444193
TRINITY_DN8087_c0_g1_i4.p1	0.160373	0.853436
TRINITY_DN6702_c0_g1_i19.p1	0.160556	0.43508
TRINITY_DN19033_c0_g1_i1.p1	0.160707	0.936689
TRINITY_DN15999_c0_g1_i2.p1	0.160878	0.599228
TRINITY_DN4007_c2_g1_i1.p1	0.161935	0.547179
TRINITY_DN24990_c0_g2_i2.p1	0.162624	0.305305
TRINITY_DN6559_c0_g1_i3.p1	0.162695	0.825921
TRINITY_DN1693_c3_g3_i1.p1	0.165826	0.540238
TRINITY_DN29630_c0_g1_i3.p1	0.165832	0.192703
TRINITY_DN4789_c0_g1_i3.p1	0.166781	0.451337
TRINITY_DN16596_c0_g1_i5.p1	0.16709	0.677699
TRINITY_DN5955_c0_g1_i1.p1	0.171183	0.527162
TRINITY_DN8461_c0_g1_i9.p1	0.1712	0.730554
TRINITY_DN6076_c1_g3_i1.p1	0.17393	0.831985
TRINITY_DN388_c1_g1_i8.p1	0.175225	0.605908
TRINITY_DN1688_c1_g1_i20.p1	0.175727	0.726996
TRINITY_DN3660_c0_g2_i1.p1	0.17585	0.530304
TRINITY_DN71463_c0_g1_i1.p1	0.176483	0.659516
TRINITY_DN20433_c0_g1_i5.p1	0.177381	0.441398
TRINITY_DN6804_c0_g1_i1.p1	0.177525	0.457177
TRINITY_DN2026_c1_g1_i14.p1	0.179417	0.229756
TRINITY_DN2742_c0_g1_i6.p1	0.179873	0.506103
TRINITY_DN5413_c0_g2_i6.p1	0.180278	0.824228
TRINITY_DN1468_c0_g1_i1.p1	0.180676	0.879518
TRINITY_DN20652_c0_g1_i1.p1	0.181341	0.785272
TRINITY_DN14354_c0_g1_i1.p1	0.182321	0.398624
TRINITY_DN13209_c0_g1_i12.p1	0.18343	0.610334
TRINITY_DN3711_c0_g1_i16.p1	0.184887	0.705267
TRINITY_DN13893_c0_g1_i1.p1	0.184937	0.206448
TRINITY_DN2840_c0_g1_i3.p1	0.185236	0.344501
TRINITY_DN6988_c0_g1_i1.p1	0.185415	0.425627
TRINITY_DN118568_c0_g1_i1.p1	0.18638	0.26217
TRINITY_DN2469_c0_g1_i2.p1	0.186419	0.331285
TRINITY_DN5556_c0_g1_i2.p1	0.187542	0.305165
TRINITY_DN314_c0_g2_i1.p1	0.190139	0.403335
TRINITY_DN2430_c0_g1_i6.p1	0.191845	0.528859
TRINITY_DN2129_c0_g1_i40.p1	0.192153	0.852874
TRINITY_DN4287_c0_g1_i2.p1	0.193853	0.0550491
TRINITY_DN7170_c0_g1_i2.p1	0.196074	0.255597
TRINITY_DN83190_c0_g1_i1.p1	0.199409	0.879886
TRINITY_DN1117_c0_g1_i36.p1	0.200064	0.824833
TRINITY_DN3074_c0_g1_i1.p1	0.201622	0.888601
TRINITY_DN6891_c0_g1_i9.p1	0.201922	0.414237
TRINITY_DN849_c0_g1_i9.p1	0.202945	0.237059
TRINITY_DN5463_c0_g1_i1.p1	0.205152	0.765144
TRINITY_DN3167_c0_g1_i1.p1	0.205234	0.690599
TRINITY_DN111_c0_g1_i5.p1	0.207925	0.824951
TRINITY_DN2383_c0_g1_i1.p1	0.207959	0.78445
TRINITY_DN2068_c0_g1_i2.p1	0.208496	0.292364
TRINITY_DN10355_c0_g1_i2.p1	0.212645	0.259383
TRINITY_DN4053_c0_g2_i2.p1	0.214378	0.53852
TRINITY_DN12030_c0_g1_i2.p1	0.214682	0.104485
TRINITY_DN571_c0_g1_i2.p1	0.21504	0.910244
TRINITY_DN21421_c0_g1_i16.p1	0.2202	0.0855575
TRINITY_DN2333_c0_g1_i3.p1	0.221479	0.873238
TRINITY_DN438_c0_g1_i3.p1	0.221834	0.132472
TRINITY_DN13492_c0_g1_i4.p1	0.222904	0.774056
TRINITY_DN887_c0_g1_i9.p1	0.223663	0.0982725
TRINITY_DN14501_c0_g1_i2.p1	0.224237	0.627392
TRINITY_DN1793_c0_g2_i2.p1	0.226603	0.0861549
TRINITY_DN3133_c0_g1_i1.p1	0.227697	0.341593
TRINITY_DN1155_c0_g1_i3.p1	0.229909	0.771696
TRINITY_DN1257_c0_g1_i1.p1	0.229921	0.536059
TRINITY_DN18345_c0_g1_i2.p1	0.230059	0.266881
TRINITY_DN1521_c0_g1_i6.p1	0.230273	0.396378
TRINITY_DN5406_c0_g1_i1.p1	0.232991	0.206755
TRINITY_DN25960_c1_g4_i1.p1	0.233017	0.787045
TRINITY_DN25_c1_g1_i7.p1	0.233453	0.744039
TRINITY_DN53644_c0_g1_i1.p1	0.235857	0.783361
TRINITY_DN10016_c0_g1_i1.p1	0.23647	0.812564
TRINITY_DN4104_c0_g1_i9.p1	0.237206	0.471049
TRINITY_DN2613_c0_g1_i8.p1	0.237476	0.0797144
TRINITY_DN19954_c0_g1_i1.p1	0.237827	0.0886917
TRINITY_DN431_c0_g2_i2.p1	0.237908	0.272803
TRINITY_DN2078_c1_g2_i8.p1	0.23842	0.610944
TRINITY_DN916_c0_g1_i9.p1	0.238877	0.55842
TRINITY_DN26446_c1_g1_i7.p1	0.239149	0.258407
TRINITY_DN15999_c2_g1_i1.p1	0.240468	0.8235
TRINITY_DN2458_c0_g1_i25.p1	0.243616	0.676358
TRINITY_DN2507_c0_g3_i8.p1	0.243655	0.396896
TRINITY_DN571_c0_g1_i5.p1	0.244112	0.457788
TRINITY_DN14077_c0_g1_i3.p1	0.245158	0.825023
TRINITY_DN44982_c0_g1_i1.p1	0.24521	0.264515
TRINITY_DN3662_c0_g1_i1.p1	0.246899	0.599088
TRINITY_DN1069_c0_g1_i2.p1	0.247279	0.788572
TRINITY_DN2766_c2_g1_i8.p1	0.250641	0.76171
TRINITY_DN7368_c0_g1_i2.p1	0.253721	0.267054
TRINITY_DN5444_c0_g1_i14.p1	0.254242	0.546548
TRINITY_DN12060_c0_g1_i1.p1	0.254471	0.855616
TRINITY_DN1431_c1_g1_i5.p1	0.254787	0.134635
TRINITY_DN1275_c0_g1_i7.p1	0.256429	0.846692
TRINITY_DN2552_c1_g1_i15.p1	0.256986	0.81013
TRINITY_DN4271_c0_g1_i1.p1	0.261599	0.523616
TRINITY_DN3211_c0_g1_i9.p1	0.261618	0.388953
TRINITY_DN965_c0_g1_i1.p1	0.261808	0.055839
TRINITY_DN3777_c0_g1_i7.p1	0.264156	0.756562
TRINITY_DN82_c0_g1_i69.p1	0.266508	0.0926245
TRINITY_DN5160_c0_g1_i6.p1	0.270044	0.69609
TRINITY_DN14143_c0_g1_i6.p1	0.27198	0.738151
TRINITY_DN1976_c0_g1_i6.p1	0.273063	0.855391
TRINITY_DN5501_c0_g1_i11.p1	0.273722	0.78342
TRINITY_DN14103_c0_g1_i6.p1	0.274519	0.686246
TRINITY_DN7145_c0_g1_i1.p1	0.275139	0.297311
TRINITY_DN1792_c0_g1_i7.p1	0.276123	0.749667
TRINITY_DN26753_c0_g1_i1.p1	0.276809	0.677405
TRINITY_DN917_c0_g1_i2.p1	0.277061	0.35215
TRINITY_DN2056_c0_g1_i5.p1	0.279963	0.148582
TRINITY_DN1342_c0_g1_i3.p1	0.28283	0.251786
TRINITY_DN10894_c0_g1_i1.p1	0.284561	0.644061
TRINITY_DN962_c0_g1_i9.p1	0.285104	0.768275
TRINITY_DN361_c3_g1_i1.p1	0.286286	0.267461
TRINITY_DN1688_c1_g1_i2.p1	0.286592	0.0521104
TRINITY_DN76_c0_g1_i1.p1	0.290475	0.775267
TRINITY_DN2026_c1_g1_i10.p1	0.291142	0.764401
TRINITY_DN12523_c0_g1_i3.p1	0.29244	0.272231
TRINITY_DN6567_c0_g1_i1.p1	0.292683	0.17484
TRINITY_DN7199_c0_g1_i1.p1	0.293208	0.730836
TRINITY_DN355_c1_g1_i7.p1	0.296495	0.120118
TRINITY_DN1316_c0_g1_i5.p1	0.29679	0.661356
TRINITY_DN2200_c0_g1_i4.p1	0.296973	0.172483
TRINITY_DN3549_c0_g1_i8.p1	0.297927	0.723722
TRINITY_DN308_c0_g1_i1.p1	0.299304	0.168133
TRINITY_DN3674_c1_g1_i1.p1	0.299446	0.61769
TRINITY_DN37830_c0_g1_i9.p1	0.299651	0.706306
TRINITY_DN7100_c0_g1_i8.p1	0.3012	0.0797672
TRINITY_DN1963_c0_g1_i2.p1	0.301374	0.0844419
TRINITY_DN16170_c0_g1_i1.p1	0.303152	0.743073
TRINITY_DN27601_c0_g1_i1.p1	0.303753	0.668754
TRINITY_DN10992_c0_g1_i2.p1	0.305553	0.583464
TRINITY_DN108544_c0_g1_i2.p1	0.306612	0.847089
TRINITY_DN5261_c0_g1_i2.p1	0.307271	0.0787135
TRINITY_DN127644_c0_g1_i1.p1	0.311557	0.0807472
TRINITY_DN6139_c0_g1_i2.p1	0.311926	0.396974
TRINITY_DN3722_c0_g1_i4.p1	0.314008	0.186194
TRINITY_DN777_c0_g1_i6.p1	0.314698	0.662358
TRINITY_DN2539_c0_g1_i5.p1	0.315262	0.233088
TRINITY_DN25148_c0_g1_i4.p1	0.316876	0.27734
TRINITY_DN67_c0_g1_i4.p1	0.320023	0.255808
TRINITY_DN17064_c0_g1_i2.p1	0.324939	0.790984
TRINITY_DN11186_c0_g3_i1.p1	0.326291	0.532918
TRINITY_DN1551_c4_g2_i2.p1	0.327469	0.130566
TRINITY_DN3463_c0_g1_i3.p1	0.327737	0.302006
TRINITY_DN20101_c0_g1_i1.p1	0.328454	0.346476
TRINITY_DN2730_c0_g1_i6.p1	0.329789	0.670233
TRINITY_DN828_c0_g1_i8.p1	0.334406	0.47531
TRINITY_DN3926_c0_g4_i4.p1	0.334528	0.130562
TRINITY_DN3197_c1_g1_i35.p1	0.335381	0.522453
TRINITY_DN6509_c0_g1_i1.p1	0.336368	0.659452
TRINITY_DN16478_c0_g1_i1.p1	0.338026	0.0612323
TRINITY_DN21998_c0_g3_i1.p1	0.339196	0.172419
TRINITY_DN19336_c1_g1_i2.p1	0.340335	0.489301
TRINITY_DN1373_c0_g1_i5.p1	0.340958	0.373995
TRINITY_DN4725_c1_g1_i5.p1	0.342695	0.202339
TRINITY_DN2245_c0_g1_i3.p1	0.354923	0.084382
TRINITY_DN3464_c0_g1_i7.p1	0.355344	0.235776
TRINITY_DN5292_c0_g2_i7.p1	0.358724	0.631333
TRINITY_DN7614_c0_g1_i20.p1	0.362583	0.69845
TRINITY_DN5785_c0_g1_i5.p1	0.366484	0.113641
TRINITY_DN2340_c0_g2_i1.p1	0.36795	0.706927
TRINITY_DN15907_c0_g1_i2.p1	0.367957	0.401831
TRINITY_DN7588_c0_g1_i10.p1	0.368399	0.749381
TRINITY_DN50986_c0_g1_i2.p1	0.368659	0.174721
TRINITY_DN5787_c0_g1_i2.p1	0.369393	0.0858684
TRINITY_DN16075_c0_g1_i1.p1	0.369564	0.547838
TRINITY_DN1066_c0_g1_i7.p1	0.370333	0.0668052
TRINITY_DN17736_c0_g1_i1.p1	0.371278	0.240842
TRINITY_DN7591_c0_g1_i1.p1	0.373587	0.087241
TRINITY_DN41192_c0_g1_i1.p1	0.375749	0.848892
TRINITY_DN1413_c0_g1_i5.p1	0.377032	0.729555
TRINITY_DN11644_c0_g1_i2.p1	0.378208	0.71824
TRINITY_DN7112_c0_g1_i1.p1	0.378422	0.210226
TRINITY_DN5620_c1_g1_i1.p1	0.380264	0.103106
TRINITY_DN2572_c0_g1_i4.p1	0.380528	0.0668496
TRINITY_DN696_c0_g1_i4.p1	0.380946	0.375993
TRINITY_DN22153_c0_g1_i3.p1	0.386826	0.233562
TRINITY_DN6211_c0_g1_i9.p1	0.388902	0.111915
TRINITY_DN1212_c0_g1_i4.p1	0.389169	0.809187
TRINITY_DN9995_c0_g1_i15.p1	0.390151	0.0901588
TRINITY_DN9148_c0_g1_i1.p1	0.392983	0.658786
TRINITY_DN4673_c0_g1_i1.p1	0.393101	0.269106
TRINITY_DN27412_c0_g1_i8.p1	0.3933	0.788354
TRINITY_DN2622_c0_g1_i1.p1	0.393939	0.233168
TRINITY_DN511_c6_g1_i1.p1	0.394247	0.646867
TRINITY_DN12577_c0_g1_i27.p1	0.394515	0.0984618
TRINITY_DN3145_c1_g1_i2.p1	0.395676	0.755355
TRINITY_DN1468_c0_g4_i1.p1	0.399769	0.712654
TRINITY_DN6245_c0_g1_i1.p1	0.399976	0.267223
TRINITY_DN461_c0_g1_i2.p1	0.401318	0.0923269
TRINITY_DN17738_c0_g1_i2.p1	0.403852	0.138304
TRINITY_DN2965_c0_g1_i1.p1	0.406115	0.0648061
TRINITY_DN2153_c0_g1_i3.p1	0.407396	0.0612143
TRINITY_DN25965_c0_g1_i1.p1	0.41348	0.71335
TRINITY_DN4336_c0_g2_i8.p1	0.414509	0.658736
TRINITY_DN3381_c0_g1_i3.p1	0.4241	0.270936
TRINITY_DN33138_c0_g1_i10.p1	0.429623	0.715073
TRINITY_DN1235_c0_g1_i6.p1	0.43342	0.733164
TRINITY_DN5407_c0_g1_i8.p1	0.433781	0.175226
TRINITY_DN37_c0_g1_i9.p1	0.436117	0.732941
TRINITY_DN2251_c0_g1_i6.p1	0.439237	0.70394
TRINITY_DN21475_c0_g2_i3.p1	0.439286	0.0592814
TRINITY_DN1752_c0_g1_i1.p1	0.440249	0.586942
TRINITY_DN4118_c0_g1_i15.p1	0.444479	0.732972
TRINITY_DN166_c0_g2_i6.p1	0.450216	0.582329
TRINITY_DN1080_c0_g1_i1.p1	0.451031	0.697956
TRINITY_DN70136_c0_g1_i4.p1	0.453947	0.646395
TRINITY_DN2057_c0_g1_i1.p1	0.458802	0.273067
TRINITY_DN4450_c0_g1_i15.p1	0.460225	0.387095
TRINITY_DN13866_c0_g1_i1.p1	0.460229	0.412766
TRINITY_DN4091_c0_g2_i3.p1	0.461205	0.322213
TRINITY_DN5200_c0_g1_i1.p1	0.463747	0.322221
TRINITY_DN13288_c0_g1_i2.p1	0.464277	0.611276
TRINITY_DN20301_c0_g1_i2.p1	0.46531	0.487756
TRINITY_DN3217_c13_g1_i1.p1	0.46681	0.713015
TRINITY_DN9895_c0_g1_i2.p1	0.467229	0.655592
TRINITY_DN19086_c0_g1_i1.p1	0.468089	0.517541
TRINITY_DN887_c0_g1_i16.p1	0.471631	0.0980251
TRINITY_DN16266_c0_g1_i1.p1	0.476094	0.57165
TRINITY_DN8094_c0_g1_i2.p1	0.476789	0.556713
TRINITY_DN6234_c0_g1_i1.p1	0.480793	0.210521
TRINITY_DN4564_c0_g1_i2.p1	0.480813	0.0699118
TRINITY_DN422_c2_g1_i18.p1	0.481665	0.38215
TRINITY_DN22895_c0_g1_i1.p1	0.482226	0.229549
TRINITY_DN916_c0_g1_i6.p1	0.483129	0.0949959
TRINITY_DN9494_c0_g1_i1.p1	0.48617	0.784925
TRINITY_DN29894_c0_g2_i1.p1	0.486717	0.768456
TRINITY_DN2863_c1_g1_i3.p1	0.48783	0.632045
[truncated: 217 more rows]

## Sheet: Fig. 2f GO enrichment 
ID	Description	GeneRatio	BgRatio	pvalue	p.adjust	qvalue	geneID	Count
GO:0005975	carbohydrate metabolic process	19/109	258/21156	6.7005e-17	4.4491e-14	2.5815e-14	TRINITY_DN1584_c0_g1/TRINITY_DN7_c0_g2/TRINITY_DN7106_c0_g1/TRINITY_DN10428_c0_g1/TRINITY_DN4939_c0_g1/TRINITY_DN6155_c0_g2/TRINITY_DN212_c0_g1/TRINITY_DN2042_c0_g1/TRINITY_DN7881_c0_g1/TRINITY_DN337_c0_g1/TRINITY_DN9762_c0_g1/TRINITY_DN12259_c0_g1/TRINITY_DN49970_c1_g1/TRINITY_DN36225_c0_g1/TRINITY_DN252_c0_g1/TRINITY_DN23480_c0_g1/TRINITY_DN7783_c0_g1/TRINITY_DN5710_c0_g1/TRINITY_DN128363_c0_g1	19
GO:0006084	acetyl-CoA metabolic process	5/109	10/21156	8.1706e-10	2.7126e-07	1.5739e-07	TRINITY_DN13292_c0_g1/TRINITY_DN27651_c0_g1/TRINITY_DN12813_c0_g1/TRINITY_DN15411_c0_g2/TRINITY_DN4305_c0_g1	5
GO:0005777	peroxisome	10/109	163/21156	1.237e-08	2.7379e-06	1.5886e-06	TRINITY_DN1327_c0_g1/TRINITY_DN1762_c0_g1/TRINITY_DN630_c0_g1/TRINITY_DN854_c0_g1/TRINITY_DN675_c0_g1/TRINITY_DN4538_c0_g1/TRINITY_DN3897_c0_g1/TRINITY_DN300_c0_g3/TRINITY_DN5369_c2_g1/TRINITY_DN1425_c0_g1	10
GO:0007586	digestion	9/109	129/21156	2.2423e-08	3.7223e-06	2.1597e-06	TRINITY_DN7106_c0_g1/TRINITY_DN10428_c0_g1/TRINITY_DN337_c0_g1/TRINITY_DN12259_c0_g1/TRINITY_DN131_c0_g1/TRINITY_DN49970_c1_g1/TRINITY_DN252_c0_g1/TRINITY_DN1033_c0_g1/TRINITY_DN128363_c0_g1	9
GO:0006633	fatty acid biosynthetic process	7/109	76/21156	1.2944e-07	1.0108e-05	5.8648e-06	TRINITY_DN3539_c0_g1/TRINITY_DN8090_c0_g1/TRINITY_DN13292_c0_g1/TRINITY_DN27651_c0_g1/TRINITY_DN12813_c0_g1/TRINITY_DN15411_c0_g2/TRINITY_DN4305_c0_g1	7
GO:0002068	glandular epithelial cell development	4/109	10/21156	1.367e-07	1.0108e-05	5.8648e-06	TRINITY_DN13292_c0_g1/TRINITY_DN27651_c0_g1/TRINITY_DN15411_c0_g2/TRINITY_DN4305_c0_g1	4
GO:0030223	neutrophil differentiation	4/109	11/21156	2.1397e-07	1.0108e-05	5.8648e-06	TRINITY_DN13292_c0_g1/TRINITY_DN27651_c0_g1/TRINITY_DN15411_c0_g2/TRINITY_DN4305_c0_g1	4
GO:0047117	enoyl-[acyl-carrier-protein] reductase (NADPH, A-specific) activity	4/109	11/21156	2.1397e-07	1.0108e-05	5.8648e-06	TRINITY_DN13292_c0_g1/TRINITY_DN27651_c0_g1/TRINITY_DN15411_c0_g2/TRINITY_DN4305_c0_g1	4
GO:0071353	cellular response to interleukin-4	5/109	27/21156	2.4412e-07	1.0108e-05	5.8648e-06	TRINITY_DN826_c0_g1/TRINITY_DN13292_c0_g1/TRINITY_DN27651_c0_g1/TRINITY_DN15411_c0_g2/TRINITY_DN4305_c0_g1	5
GO:0004553	hydrolase activity, hydrolyzing O-glycosyl compounds	7/109	86/21156	3.0499e-07	1.0108e-05	5.8648e-06	TRINITY_DN1584_c0_g1/TRINITY_DN4939_c0_g1/TRINITY_DN6155_c0_g2/TRINITY_DN2042_c0_g1/TRINITY_DN7881_c0_g1/TRINITY_DN9762_c0_g1/TRINITY_DN7783_c0_g1	7
GO:0004312	fatty acid synthase activity	4/109	12/21156	3.1968e-07	1.0108e-05	5.8648e-06	TRINITY_DN13292_c0_g1/TRINITY_DN27651_c0_g1/TRINITY_DN15411_c0_g2/TRINITY_DN4305_c0_g1	4
GO:0004313	[acyl-carrier-protein] S-acetyltransferase activity	4/109	12/21156	3.1968e-07	1.0108e-05	5.8648e-06	TRINITY_DN13292_c0_g1/TRINITY_DN27651_c0_g1/TRINITY_DN15411_c0_g2/TRINITY_DN4305_c0_g1	4
GO:0004315	3-oxoacyl-[acyl-carrier-protein] synthase activity	4/109	12/21156	3.1968e-07	1.0108e-05	5.8648e-06	TRINITY_DN13292_c0_g1/TRINITY_DN27651_c0_g1/TRINITY_DN15411_c0_g2/TRINITY_DN4305_c0_g1	4
GO:0004316	3-oxoacyl-[acyl-carrier-protein] reductase (NADPH) activity	4/109	12/21156	3.1968e-07	1.0108e-05	5.8648e-06	TRINITY_DN13292_c0_g1/TRINITY_DN27651_c0_g1/TRINITY_DN15411_c0_g2/TRINITY_DN4305_c0_g1	4
GO:0004320	oleoyl-[acyl-carrier-protein] hydrolase activity	4/109	12/21156	3.1968e-07	1.0108e-05	5.8648e-06	TRINITY_DN13292_c0_g1/TRINITY_DN27651_c0_g1/TRINITY_DN15411_c0_g2/TRINITY_DN4305_c0_g1	4
GO:0008218	bioluminescence	4/109	12/21156	3.1968e-07	1.0108e-05	5.8648e-06	TRINITY_DN675_c0_g1/TRINITY_DN3897_c0_g1/TRINITY_DN5369_c2_g1/TRINITY_DN1425_c0_g1	4
GO:0016295	myristoyl-[acyl-carrier-protein] hydrolase activity	4/109	12/21156	3.1968e-07	1.0108e-05	5.8648e-06	TRINITY_DN13292_c0_g1/TRINITY_DN27651_c0_g1/TRINITY_DN15411_c0_g2/TRINITY_DN4305_c0_g1	4
GO:0016296	palmitoyl-[acyl-carrier-protein] hydrolase activity	4/109	12/21156	3.1968e-07	1.0108e-05	5.8648e-06	TRINITY_DN13292_c0_g1/TRINITY_DN27651_c0_g1/TRINITY_DN15411_c0_g2/TRINITY_DN4305_c0_g1	4
GO:0030224	monocyte differentiation	4/109	12/21156	3.1968e-07	1.0108e-05	5.8648e-06	TRINITY_DN13292_c0_g1/TRINITY_DN27651_c0_g1/TRINITY_DN15411_c0_g2/TRINITY_DN4305_c0_g1	4
GO:0042587	glycogen granule	4/109	12/21156	3.1968e-07	1.0108e-05	5.8648e-06	TRINITY_DN13292_c0_g1/TRINITY_DN27651_c0_g1/TRINITY_DN15411_c0_g2/TRINITY_DN4305_c0_g1	4
GO:0047077	Photinus-luciferin 4-monooxygenase (ATP-hydrolyzing) activity	4/109	12/21156	3.1968e-07	1.0108e-05	5.8648e-06	TRINITY_DN675_c0_g1/TRINITY_DN3897_c0_g1/TRINITY_DN5369_c2_g1/TRINITY_DN1425_c0_g1	4
GO:0004317	3-hydroxypalmitoyl-[acyl-carrier-protein] dehydratase activity	4/109	13/21156	4.5993e-07	1.1746e-05	6.8151e-06	TRINITY_DN13292_c0_g1/TRINITY_DN27651_c0_g1/TRINITY_DN15411_c0_g2/TRINITY_DN4305_c0_g1	4
GO:0008659	(3R)-hydroxymyristoyl-[acyl-carrier-protein] dehydratase activity	4/109	13/21156	4.5993e-07	1.1746e-05	6.8151e-06	TRINITY_DN13292_c0_g1/TRINITY_DN27651_c0_g1/TRINITY_DN15411_c0_g2/TRINITY_DN4305_c0_g1	4
GO:0008693	3-hydroxydecanoyl-[acyl-carrier-protein] dehydratase activity	4/109	13/21156	4.5993e-07	1.1746e-05	6.8151e-06	TRINITY_DN13292_c0_g1/TRINITY_DN27651_c0_g1/TRINITY_DN15411_c0_g2/TRINITY_DN4305_c0_g1	4
GO:0030879	mammary gland development	4/109	13/21156	4.5993e-07	1.1746e-05	6.8151e-06	TRINITY_DN13292_c0_g1/TRINITY_DN27651_c0_g1/TRINITY_DN15411_c0_g2/TRINITY_DN4305_c0_g1	4
GO:0047451	3-hydroxyoctanoyl-[acyl-carrier-protein] dehydratase activity	4/109	13/21156	4.5993e-07	1.1746e-05	6.8151e-06	TRINITY_DN13292_c0_g1/TRINITY_DN27651_c0_g1/TRINITY_DN15411_c0_g2/TRINITY_DN4305_c0_g1	4
GO:0090557	establishment of endothelial intestinal barrier	4/109	14/21156	6.4134e-07	1.5772e-05	9.1514e-06	TRINITY_DN13292_c0_g1/TRINITY_DN27651_c0_g1/TRINITY_DN15411_c0_g2/TRINITY_DN4305_c0_g1	4
GO:0004314	[acyl-carrier-protein] S-malonyltransferase activity	4/109	15/21156	8.7109e-07	1.9945e-05	1.1572e-05	TRINITY_DN13292_c0_g1/TRINITY_DN27651_c0_g1/TRINITY_DN15411_c0_g2/TRINITY_DN4305_c0_g1	4
GO:0031177	phosphopantetheine binding	4/109	15/21156	8.7109e-07	1.9945e-05	1.1572e-05	TRINITY_DN13292_c0_g1/TRINITY_DN27651_c0_g1/TRINITY_DN15411_c0_g2/TRINITY_DN4305_c0_g1	4
GO:0008611	ether lipid biosynthetic process	5/109	35/21156	9.5e-07	2.1027e-05	1.22e-05	TRINITY_DN854_c0_g1/TRINITY_DN13292_c0_g1/TRINITY_DN27651_c0_g1/TRINITY_DN15411_c0_g2/TRINITY_DN4305_c0_g1	5
GO:0008810	cellulase activity	4/109	18/21156	1.9296e-06	4.1332e-05	2.3981e-05	TRINITY_DN7106_c0_g1/TRINITY_DN12259_c0_g1/TRINITY_DN49970_c1_g1/TRINITY_DN128363_c0_g1	4
GO:0006683	galactosylceramide catabolic process	3/109	6/21156	2.631e-06	5.4593e-05	3.1676e-05	TRINITY_DN3161_c0_g1/TRINITY_DN9762_c0_g1/TRINITY_DN9229_c0_g1	3
GO:0008234	cysteine-type peptidase activity	6/109	85/21156	5.1175e-06	0.00010097	5.8584e-05	TRINITY_DN235_c0_g2/TRINITY_DN24120_c0_g1/TRINITY_DN75_c0_g2/TRINITY_DN75_c0_g1/TRINITY_DN1033_c0_g1/TRINITY_DN1347_c0_g1	6
GO:0004565	beta-galactosidase activity	4/109	23/21156	5.4742e-06	0.00010097	5.8584e-05	TRINITY_DN9762_c0_g1/TRINITY_DN9229_c0_g1/TRINITY_DN36225_c0_g1/TRINITY_DN23480_c0_g1	4
GO:0019137	thioglucosidase activity	4/109	23/21156	5.4742e-06	0.00010097	5.8584e-05	TRINITY_DN4939_c0_g1/TRINITY_DN6155_c0_g2/TRINITY_DN2042_c0_g1/TRINITY_DN9762_c0_g1	4
GO:0102799	glucosinolate glucohydrolase activity	4/109	23/21156	5.4742e-06	0.00010097	5.8584e-05	TRINITY_DN4939_c0_g1/TRINITY_DN6155_c0_g2/TRINITY_DN2042_c0_g1/TRINITY_DN9762_c0_g1	4
GO:1901805	beta-glucoside catabolic process	3/109	8/21156	7.3116e-06	0.00013121	7.6132e-05	TRINITY_DN3161_c0_g1/TRINITY_DN9762_c0_g1/TRINITY_DN9229_c0_g1	3
GO:0030245	cellulose catabolic process	4/109	25/21156	7.7585e-06	0.00013557	7.8659e-05	TRINITY_DN7106_c0_g1/TRINITY_DN12259_c0_g1/TRINITY_DN49970_c1_g1/TRINITY_DN128363_c0_g1	4
GO:0006749	glutathione metabolic process	5/109	55/21156	9.38e-06	0.0001575	9.1387e-05	TRINITY_DN558_c0_g1/TRINITY_DN892_c2_g1/TRINITY_DN7944_c0_g1/TRINITY_DN5501_c0_g1/TRINITY_DN6522_c0_g1	5
GO:0016491	oxidoreductase activity	9/109	265/21156	9.4882e-06	0.0001575	9.1387e-05	TRINITY_DN512_c2_g1/TRINITY_DN1327_c0_g1/TRINITY_DN1762_c0_g1/TRINITY_DN3705_c0_g1/TRINITY_DN2117_c1_g2/TRINITY_DN4538_c0_g1/TRINITY_DN1199_c0_g1/TRINITY_DN4582_c0_g1/TRINITY_DN1824_c0_g1	9
GO:0006954	inflammatory response	6/109	101/21156	1.3873e-05	0.00022468	0.00013036	TRINITY_DN16688_c0_g1/TRINITY_DN7881_c0_g1/TRINITY_DN13292_c0_g1/TRINITY_DN27651_c0_g1/TRINITY_DN15411_c0_g2/TRINITY_DN4305_c0_g1	6
GO:0004364	glutathione transferase activity	4/109	31/21156	1.8844e-05	0.00029792	0.00017286	TRINITY_DN558_c0_g1/TRINITY_DN892_c2_g1/TRINITY_DN7944_c0_g1/TRINITY_DN5501_c0_g1	4
GO:0042470	melanosome	5/109	66/21156	2.3038e-05	0.00035575	0.00020641	TRINITY_DN2535_c0_g1/TRINITY_DN13292_c0_g1/TRINITY_DN27651_c0_g1/TRINITY_DN15411_c0_g2/TRINITY_DN4305_c0_g1	5
GO:1904724	tertiary granule lumen	3/109	12/21156	2.8295e-05	0.000427	0.00024775	TRINITY_DN1584_c0_g1/TRINITY_DN7881_c0_g1/TRINITY_DN2188_c0_g1	3
GO:0035580	specific granule lumen	3/109	15/21156	5.7864e-05	0.00085381	0.00049539	TRINITY_DN1584_c0_g1/TRINITY_DN7881_c0_g1/TRINITY_DN2188_c0_g1	3
GO:0003854	3-beta-hydroxy-delta5-steroid dehydrogenase activity	3/109	16/21156	7.095e-05	0.00102415	0.00059423	TRINITY_DN854_c0_g1/TRINITY_DN684_c0_g1/TRINITY_DN7199_c0_g1	3
GO:0004197	cysteine-type endopeptidase activity	5/109	84/21156	7.3944e-05	0.00104465	0.00060612	TRINITY_DN235_c0_g2/TRINITY_DN24120_c0_g1/TRINITY_DN75_c0_g2/TRINITY_DN75_c0_g1/TRINITY_DN1347_c0_g1	5
GO:0006680	glucosylceramide catabolic process	3/109	18/21156	0.00010261	0.00141945	0.00082359	TRINITY_DN3161_c0_g1/TRINITY_DN9762_c0_g1/TRINITY_DN9229_c0_g1	3
GO:0005764	lysosome	8/109	284/21156	0.00011253	0.00152487	0.00088475	TRINITY_DN1584_c0_g1/TRINITY_DN3161_c0_g1/TRINITY_DN235_c0_g2/TRINITY_DN24120_c0_g1/TRINITY_DN7881_c0_g1/TRINITY_DN2535_c0_g1/TRINITY_DN75_c0_g2/TRINITY_DN75_c0_g1	8
GO:0006693	prostaglandin metabolic process	3/109	20/21156	0.00014228	0.00188949	0.00109631	TRINITY_DN1354_c0_g2/TRINITY_DN32_c0_g1/TRINITY_DN7199_c0_g1	3
GO:0006955	immune response	4/109	59/21156	0.00024398	0.00298088	0.00172955	TRINITY_DN1584_c0_g1/TRINITY_DN24120_c0_g1/TRINITY_DN7881_c0_g1/TRINITY_DN75_c0_g2	4
GO:0004336	galactosylceramidase activity	3/109	24/21156	0.00024885	0.00298088	0.00172955	TRINITY_DN3161_c0_g1/TRINITY_DN9762_c0_g1/TRINITY_DN9229_c0_g1	3
GO:0006631	fatty acid metabolic process	4/109	60/21156	0.00026037	0.00298088	0.00172955	TRINITY_DN630_c0_g1/TRINITY_DN13292_c0_g1/TRINITY_DN2324_c0_g1/TRINITY_DN15411_c0_g2	4
GO:0006565	L-serine catabolic process	2/109	5/21156	0.00026038	0.00298088	0.00172955	TRINITY_DN1102_c0_g1/TRINITY_DN19669_c0_g1	2
GO:0032100	positive regulation of appetite	2/109	5/21156	0.00026038	0.00298088	0.00172955	TRINITY_DN13292_c0_g1/TRINITY_DN4305_c0_g1	2
GO:0042262	DNA protection	2/109	5/21156	0.00026038	0.00298088	0.00172955	TRINITY_DN1102_c0_g1/TRINITY_DN19669_c0_g1	2
GO:0060351	cartilage development involved in endochondral bone morphogenesis	2/109	5/21156	0.00026038	0.00298088	0.00172955	TRINITY_DN1102_c0_g1/TRINITY_DN19669_c0_g1	2
GO:0072341	modified amino acid binding	2/109	5/21156	0.00026038	0.00298088	0.00172955	TRINITY_DN1102_c0_g1/TRINITY_DN19669_c0_g1	2
GO:0006694	steroid biosynthetic process	3/109	26/21156	0.00031728	0.00357077	0.00207182	TRINITY_DN854_c0_g1/TRINITY_DN684_c0_g1/TRINITY_DN7199_c0_g1	3
GO:0004348	glucosylceramidase activity	3/109	27/21156	0.00035561	0.00393539	0.00228338	TRINITY_DN3161_c0_g1/TRINITY_DN9762_c0_g1/TRINITY_DN9229_c0_g1	3
GO:0019346	transsulfuration	2/109	6/21156	0.00038925	0.00410259	0.00238039	TRINITY_DN1102_c0_g1/TRINITY_DN19669_c0_g1	2
GO:0043506	regulation of JUN kinase activity	2/109	6/21156	0.00038925	0.00410259	0.00238039	TRINITY_DN1102_c0_g1/TRINITY_DN19669_c0_g1	2
GO:0098556	cytoplasmic side of rough endoplasmic reticulum membrane	2/109	6/21156	0.00038925	0.00410259	0.00238039	TRINITY_DN2055_c0_g1/TRINITY_DN5227_c0_g1	2
GO:0031667	response to nutrient levels	3/109	28/21156	0.00039679	0.00411671	0.00238858	TRINITY_DN1102_c0_g1/TRINITY_DN2324_c0_g1/TRINITY_DN12813_c0_g1	3
GO:0030170	pyridoxal phosphate binding	4/109	69/21156	0.00044549	0.00455083	0.00264046	TRINITY_DN1102_c0_g1/TRINITY_DN557_c0_g1/TRINITY_DN5235_c0_g1/TRINITY_DN19669_c0_g1	4
GO:0009888	tissue development	4/109	70/21156	0.00047063	0.00473479	0.0027472	TRINITY_DN13292_c0_g1/TRINITY_DN27651_c0_g1/TRINITY_DN15411_c0_g2/TRINITY_DN4305_c0_g1	4
GO:0008363	larval chitin-based cuticle development	2/109	7/21156	0.00054312	0.00527512	0.00306071	TRINITY_DN927_c0_g1/TRINITY_DN7881_c0_g1	2
GO:0051593	response to folic acid	2/109	7/21156	0.00054312	0.00527512	0.00306071	TRINITY_DN1102_c0_g1/TRINITY_DN19669_c0_g1	2
GO:0020037	heme binding	7/109	274/21156	0.00054817	0.00527512	0.00306071	TRINITY_DN1102_c0_g1/TRINITY_DN2384_c1_g3/TRINITY_DN3456_c0_g3/TRINITY_DN2117_c1_g2/TRINITY_DN1739_c0_g1/TRINITY_DN19669_c0_g1/TRINITY_DN749_c1_g1	7
GO:0008483	transaminase activity	2/109	8/21156	0.00072172	0.00647597	0.00375746	TRINITY_DN557_c0_g1/TRINITY_DN5235_c0_g1	2
GO:0019344	cysteine biosynthetic process	2/109	8/21156	0.00072172	0.00647597	0.00375746	TRINITY_DN1102_c0_g1/TRINITY_DN19669_c0_g1	2
GO:0021587	cerebellum morphogenesis	2/109	8/21156	0.00072172	0.00647597	0.00375746	TRINITY_DN1102_c0_g1/TRINITY_DN19669_c0_g1	2
GO:0044245	polysaccharide digestion	2/109	8/21156	0.00072172	0.00647597	0.00375746	TRINITY_DN1584_c0_g1/TRINITY_DN7881_c0_g1	2
GO:1903238	positive regulation of leukocyte tethering or rolling	2/109	8/21156	0.00072172	0.00647597	0.00375746	TRINITY_DN8289_c0_g2/TRINITY_DN826_c0_g1	2
GO:0005506	iron ion binding	6/109	213/21156	0.00083087	0.00735598	0.00426805	TRINITY_DN2384_c1_g3/TRINITY_DN1327_c0_g1/TRINITY_DN3456_c0_g3/TRINITY_DN1739_c0_g1/TRINITY_DN4538_c0_g1/TRINITY_DN749_c1_g1	6
GO:0050660	flavin adenine dinucleotide binding	5/109	143/21156	0.00087476	0.00764261	0.00443436	TRINITY_DN512_c2_g1/TRINITY_DN1327_c0_g1/TRINITY_DN4538_c0_g1/TRINITY_DN300_c0_g3/TRINITY_DN1199_c0_g1	5
GO:0008843	endochitinase activity	2/109	9/21156	0.0009248	0.00767587	0.00445366	TRINITY_DN1584_c0_g1/TRINITY_DN7881_c0_g1	2
GO:0019432	triglyceride biosynthetic process	2/109	9/21156	0.0009248	0.00767587	0.00445366	TRINITY_DN630_c0_g1/TRINITY_DN2324_c0_g1	2
GO:0050901	leukocyte tethering or rolling	2/109	9/21156	0.0009248	0.00767587	0.00445366	TRINITY_DN10087_c0_g1/TRINITY_DN826_c0_g1	2
GO:0070025	carbon monoxide binding	2/109	9/21156	0.0009248	0.00767587	0.00445366	TRINITY_DN1102_c0_g1/TRINITY_DN19669_c0_g1	2
GO:0004453	juvenile-hormone esterase activity	3/109	38/21156	0.00098425	0.00806845	0.00468144	TRINITY_DN16711_c0_g2/TRINITY_DN32_c0_g1/TRINITY_DN4222_c0_g1	3
GO:0009058	biosynthetic process	3/109	39/21156	0.0010623	0.00860203	0.00499103	TRINITY_DN13292_c0_g1/TRINITY_DN27651_c0_g1/TRINITY_DN4305_c0_g1	3
GO:0005773	vacuole	3/109	40/21156	0.00114415	0.00879317	0.00510193	TRINITY_DN2535_c0_g1/TRINITY_DN36225_c0_g1/TRINITY_DN23480_c0_g1	3
GO:0001958	endochondral ossification	2/109	10/21156	0.00115212	0.00879317	0.00510193	TRINITY_DN1102_c0_g1/TRINITY_DN19669_c0_g1	2
GO:0009341	beta-galactosidase complex	2/109	10/21156	0.00115212	0.00879317	0.00510193	TRINITY_DN36225_c0_g1/TRINITY_DN23480_c0_g1	2
GO:0017042	glycosylceramidase activity	2/109	10/21156	0.00115212	0.00879317	0.00510193	TRINITY_DN9762_c0_g1/TRINITY_DN9229_c0_g1	2
GO:0060135	maternal process involved in female pregnancy	2/109	10/21156	0.00115212	0.00879317	0.00510193	TRINITY_DN1102_c0_g1/TRINITY_DN19669_c0_g1	2
GO:0001974	blood vessel remodeling	2/109	11/21156	0.00140341	0.0102403	0.00594156	TRINITY_DN1102_c0_g1/TRINITY_DN19669_c0_g1	2
GO:0006002	fructose 6-phosphate metabolic process	2/109	11/21156	0.00140341	0.0102403	0.00594156	TRINITY_DN5897_c0_g1/TRINITY_DN5710_c0_g1	2
GO:0019825	oxygen binding	2/109	11/21156	0.00140341	0.0102403	0.00594156	TRINITY_DN1102_c0_g1/TRINITY_DN19669_c0_g1	2
GO:0070492	oligosaccharide binding	2/109	11/21156	0.00140341	0.0102403	0.00594156	TRINITY_DN10087_c0_g1/TRINITY_DN826_c0_g1	2
GO:0006629	lipid metabolic process	5/109	161/21156	0.00148289	0.0107026	0.00620981	TRINITY_DN630_c0_g1/TRINITY_DN854_c0_g1/TRINITY_DN2117_c1_g2/TRINITY_DN1347_c0_g1/TRINITY_DN4582_c0_g1	5
GO:0004854	xanthine dehydrogenase activity	2/109	12/21156	0.00167843	0.0114895	0.00666637	TRINITY_DN1327_c0_g1/TRINITY_DN4538_c0_g1	2
GO:0006650	glycerophospholipid metabolic process	2/109	12/21156	0.00167843	0.0114895	0.00666637	TRINITY_DN1327_c0_g1/TRINITY_DN2324_c0_g1	2
GO:0009115	xanthine catabolic process	2/109	12/21156	0.00167843	0.0114895	0.00666637	TRINITY_DN1327_c0_g1/TRINITY_DN4538_c0_g1	2
GO:0097746	blood vessel diameter maintenance	2/109	12/21156	0.00167843	0.0114895	0.00666637	TRINITY_DN1102_c0_g1/TRINITY_DN19669_c0_g1	2
GO:1904047	S-adenosyl-L-methionine binding	2/109	12/21156	0.00167843	0.0114895	0.00666637	TRINITY_DN1102_c0_g1/TRINITY_DN19669_c0_g1	2
GO:0008237	metallopeptidase activity	3/109	48/21156	0.00194404	0.0131269	0.00761642	TRINITY_DN3998_c0_g1/TRINITY_DN7199_c0_g1/TRINITY_DN5122_c0_g1	3
GO:0006801	superoxide metabolic process	2/109	13/21156	0.00197694	0.0131269	0.00761642	TRINITY_DN1102_c0_g1/TRINITY_DN19669_c0_g1	2
GO:0097066	response to thyroid hormone	2/109	13/21156	0.00197694	0.0131269	0.00761642	TRINITY_DN3161_c0_g1/TRINITY_DN12813_c0_g1	2
GO:0071949	FAD binding	3/109	49/21156	0.00206312	0.0135635	0.00786973	TRINITY_DN1327_c0_g1/TRINITY_DN4538_c0_g1/TRINITY_DN300_c0_g3	3
GO:0030050	vesicle transport along actin filament	2/109	14/21156	0.00229868	0.0148187	0.00859804	TRINITY_DN6998_c0_g1/TRINITY_DN927_c0_g1	2
GO:0046477	glycosylceramide catabolic process	2/109	14/21156	0.00229868	0.0148187	0.00859804	TRINITY_DN9762_c0_g1/TRINITY_DN9229_c0_g1	2
GO:0006541	glutamine metabolic process	2/109	15/21156	0.00264343	0.0168773	0.00979245	TRINITY_DN5897_c0_g1/TRINITY_DN6401_c0_g1	2
GO:0016616	oxidoreductase activity, acting on the CH-OH group of donors, NAD or NADP as acceptor	3/109	55/21156	0.00287286	0.0181674	0.010541	TRINITY_DN854_c0_g1/TRINITY_DN684_c0_g1/TRINITY_DN7199_c0_g1	3
GO:0043546	molybdopterin cofactor binding	2/109	16/21156	0.00301092	0.0186846	0.0108411	TRINITY_DN1327_c0_g1/TRINITY_DN4538_c0_g1	2
GO:0070026	nitric oxide binding	2/109	16/21156	0.00301092	0.0186846	0.0108411	TRINITY_DN1102_c0_g1/TRINITY_DN19669_c0_g1	2
GO:0005778	peroxisomal membrane	3/109	58/21156	0.00334137	0.0205293	0.0119114	TRINITY_DN630_c0_g1/TRINITY_DN854_c0_g1/TRINITY_DN86_c0_g1	3
GO:0019835	cytolysis	2/109	17/21156	0.00340093	0.0205293	0.0119114	TRINITY_DN16688_c0_g1/TRINITY_DN3228_c0_g1	2
GO:0050729	positive regulation of inflammatory response	2/109	17/21156	0.00340093	0.0205293	0.0119114	TRINITY_DN16688_c0_g1/TRINITY_DN75_c0_g2	2
GO:0001530	lipopolysaccharide binding	2/109	18/21156	0.00381322	0.022607	0.0131169	TRINITY_DN16688_c0_g1/TRINITY_DN2714_c0_g2	2
GO:0048029	monosaccharide binding	2/109	18/21156	0.00381322	0.022607	0.0131169	TRINITY_DN2714_c0_g2/TRINITY_DN5710_c0_g1	2
GO:0009744	response to sucrose	2/109	19/21156	0.00424756	0.0249591	0.0144817	TRINITY_DN9762_c0_g1/TRINITY_DN5897_c0_g1	2
GO:0030246	carbohydrate binding	4/109	128/21156	0.00436006	0.0253954	0.0147348	TRINITY_DN8289_c0_g2/TRINITY_DN2714_c0_g1/TRINITY_DN5897_c0_g1/TRINITY_DN5710_c0_g1	4
GO:0102483	scopolin beta-glucosidase activity	2/109	20/21156	0.0047037	0.0271587	0.0157579	TRINITY_DN9762_c0_g1/TRINITY_DN9229_c0_g1	2
GO:0071456	cellular response to hypoxia	3/109	67/21156	0.00501695	0.0287177	0.0166625	TRINITY_DN1102_c0_g1/TRINITY_DN19669_c0_g1/TRINITY_DN5122_c0_g1	3
GO:0005537	mannose binding	2/109	21/21156	0.00518142	0.0294057	0.0170616	TRINITY_DN2714_c0_g1/TRINITY_DN826_c0_g1	2
GO:0016705	oxidoreductase activity, acting on paired donors, with incorporation or reduction of molecular oxygen	4/109	137/21156	0.00554139	0.031182	0.0180923	TRINITY_DN2384_c1_g3/TRINITY_DN3456_c0_g3/TRINITY_DN1739_c0_g1/TRINITY_DN749_c1_g1	4
GO:0050766	positive regulation of phagocytosis	2/109	22/21156	0.00568048	0.0316961	0.0183906	TRINITY_DN2714_c0_g1/TRINITY_DN2714_c0_g2	2
GO:0004497	monooxygenase activity	4/109	145/21156	0.00675636	0.0373852	0.0216915	TRINITY_DN2384_c1_g3/TRINITY_DN3456_c0_g3/TRINITY_DN1739_c0_g1/TRINITY_DN749_c1_g1	4
GO:0003774	cytoskeletal motor activity	2/109	26/21156	0.00788566	0.0425698	0.0246996	TRINITY_DN6998_c0_g1/TRINITY_DN927_c0_g1	2
GO:0004568	chitinase activity	2/109	26/21156	0.00788566	0.0425698	0.0246996	TRINITY_DN1584_c0_g1/TRINITY_DN7881_c0_g1	2
GO:0005875	microtubule associated complex	2/109	26/21156	0.00788566	0.0425698	0.0246996	TRINITY_DN927_c0_g1/TRINITY_DN2188_c0_g1	2
GO:0043231	intracellular membrane-bounded organelle	6/109	341/21156	0.00848366	0.0447308	0.0259535	TRINITY_DN854_c0_g1/TRINITY_DN75_c0_g2/TRINITY_DN16711_c0_g2/TRINITY_DN2188_c0_g1/TRINITY_DN32_c0_g1/TRINITY_DN5710_c0_g1	6
GO:0005782	peroxisomal matrix	2/109	27/21156	0.00848807	0.0447308	0.0259535	TRINITY_DN1762_c0_g1/TRINITY_DN300_c0_g3	2
GO:0010181	FMN binding	2/109	27/21156	0.00848807	0.0447308	0.0259535	TRINITY_DN1762_c0_g1/TRINITY_DN1199_c0_g1	2
GO:0000146	microfilament motor activity	2/109	28/21156	0.00911047	0.0468942	0.0272088	TRINITY_DN6998_c0_g1/TRINITY_DN927_c0_g1	2
GO:0005581	collagen trimer	2/109	28/21156	0.00911047	0.0468942	0.0272088	TRINITY_DN2714_c0_g1/TRINITY_DN2714_c0_g2	2
GO:0005902	microvillus	2/109	28/21156	0.00911047	0.0468942	0.0272088	TRINITY_DN6998_c0_g1/TRINITY_DN927_c0_g1	2
GO:0007291	sperm individualization	2/109	29/21156	0.00975266	0.0498136	0.0289026	TRINITY_DN927_c0_g1/TRINITY_DN7199_c0_g1	2
