# Supplementary material for: The microRNA pathway regulates obligatory aestivation in the cabbage stem flea beetle Psylliodes chrysocephala
Source: Commun Biol. 2025 Aug 27;8:1288. doi: 10.1038/s42003-025-08721-5 (PMC12381080; doi:10.1038/s42003-025-08721-5)
Supplement: Supplementary file 5 — Supplementary Data 3 [file 42003_2025_8721_MOESM5_ESM.xlsx]

## Sheet: miRanda all predictions
>OV651813.1_173 TRINITY_DN0_c0_g1_	10:1077-2378(+) 158.00 -17.23 2 19 1095 1117 17 76.47% 76.47%
>OV651813.1_173 TRINITY_DN0_c0_g1_	1:1772-7058(+) 145.00 -10.67 2 10 1788 1810 8 100.00% 100.00%
>OV651813.1_173 TRINITY_DN0_c0_g1_	1:1772-7058(+) 158.00 -17.23 2 19 1094 1116 17 76.47% 76.47%
>OV651813.1_173 TRINITY_DN0_c0_g1_	2:1772-3062(+) 158.00 -17.23 2 19 1084 1106 17 76.47% 76.47%
>OV651813.1_173 TRINITY_DN0_c0_g1_	3:1772-3073(+) 158.00 -17.23 2 19 1095 1117 17 76.47% 76.47%
>OV651813.1_173 TRINITY_DN0_c0_g1_	5:1772-3072(+) 158.00 -17.23 2 19 1094 1116 17 76.47% 76.47%
>OV651813.1_173 TRINITY_DN0_c0_g1_	6:1772-7058(+) 145.00 -10.67 2 10 1788 1810 8 100.00% 100.00%
>OV651813.1_173 TRINITY_DN0_c0_g1_	6:1772-7058(+) 158.00 -17.23 2 19 1094 1116 17 76.47% 76.47%
>OV651813.1_173 TRINITY_DN0_c0_g1_	7:1772-7039(+) 145.00 -10.67 2 10 1769 1791 8 100.00% 100.00%
>OV651813.1_173 TRINITY_DN0_c0_g1_	7:1772-7039(+) 158.00 -17.23 2 19 1094 1116 17 76.47% 76.47%
>OV651813.1_173 TRINITY_DN0_c0_g1_	9:1771-3061(+) 158.00 -17.23 2 19 1084 1106 17 76.47% 76.47%
>OV651813.1_173 TRINITY_DN10016_c0_g1_	1:0-5632(-) 147.00 -15.60 2 22 1494 1521 25 64.00% 68.00%
>OV651813.1_173 TRINITY_DN10016_c0_g1_	1:0-5632(-) 158.00 -16.06 2 16 1427 1452 17 82.35% 82.35%
>OV651813.1_173 TRINITY_DN10016_c0_g1_	2:0-5632(-) 147.00 -15.60 2 22 1494 1521 25 64.00% 68.00%
>OV651813.1_173 TRINITY_DN10016_c0_g1_	2:0-5632(-) 158.00 -16.06 2 16 1427 1452 17 82.35% 82.35%
>OV651813.1_173 TRINITY_DN10043_c0_g1_	10:1396-7735(+) 148.00 -14.25 2 19 3427 3448 17 70.59% 76.47%
>OV651813.1_173 TRINITY_DN10043_c0_g1_	10:4567-7735(+) 148.00 -14.25 2 19 256 277 17 70.59% 76.47%
>OV651813.1_173 TRINITY_DN10043_c0_g1_	1:1396-7738(+) 148.00 -14.25 2 19 3427 3448 17 70.59% 76.47%
>OV651813.1_173 TRINITY_DN10043_c0_g1_	1:4567-7738(+) 148.00 -14.25 2 19 256 277 17 70.59% 76.47%
>OV651813.1_173 TRINITY_DN10043_c0_g1_	2:1396-7738(+) 148.00 -14.25 2 19 3427 3448 17 70.59% 76.47%
>OV651813.1_173 TRINITY_DN10043_c0_g1_	22:1396-6259(+) 148.00 -14.25 2 19 3418 3439 17 70.59% 76.47%
>OV651813.1_173 TRINITY_DN10043_c0_g1_	22:4558-6259(+) 148.00 -14.25 2 19 256 277 17 70.59% 76.47%
>OV651813.1_173 TRINITY_DN10043_c0_g1_	2:4567-7738(+) 148.00 -14.25 2 19 256 277 17 70.59% 76.47%
>OV651813.1_173 TRINITY_DN10043_c0_g1_	4:1396-8437(+) 148.00 -14.25 2 19 3427 3448 17 70.59% 76.47%
>OV651813.1_173 TRINITY_DN10043_c0_g1_	4:4567-8437(+) 148.00 -14.25 2 19 256 277 17 70.59% 76.47%
>OV651813.1_173 TRINITY_DN10043_c0_g1_	5:1396-8455(+) 148.00 -14.25 2 19 3427 3448 17 70.59% 76.47%
>OV651813.1_173 TRINITY_DN10043_c0_g1_	5:4567-8455(+) 148.00 -14.25 2 19 256 277 17 70.59% 76.47%
>OV651813.1_173 TRINITY_DN10043_c0_g1_	6:1396-7735(+) 148.00 -14.25 2 19 3424 3445 17 70.59% 76.47%
>OV651813.1_173 TRINITY_DN10043_c0_g1_	6:4564-7735(+) 148.00 -14.25 2 19 256 277 17 70.59% 76.47%
>OV651813.1_173 TRINITY_DN10068_c1_g1_	14:0-881(-) 140.00 -13.87 2 9 1 12 7 100.00% 100.00%
>OV651813.1_173 TRINITY_DN10068_c1_g1_	3:0-883(-) 140.00 -13.87 2 9 1 12 7 100.00% 100.00%
>OV651813.1_173 TRINITY_DN10069_c0_g1_	1:0-2238(-) 140.00 -8.62 2 9 1636 1658 7 100.00% 100.00%
>OV651813.1_173 TRINITY_DN10069_c0_g1_	1:0-724(-) 140.00 -8.62 2 9 122 144 7 100.00% 100.00%
>OV651813.1_173 TRINITY_DN10089_c2_g1_	2:0-1168(-) 144.00 -14.62 2 20 116 145 25 68.00% 68.00%
>OV651813.1_173 TRINITY_DN10102_c0_g1_	15:3227-10391(+) 140.00 -9.06 2 9 6552 6574 7 100.00% 100.00%
>OV651813.1_173 TRINITY_DN10102_c0_g1_	15:3227-10391(+) 145.00 -14.17 2 22 3248 3270 20 55.00% 70.00%
>OV651813.1_173 TRINITY_DN10102_c0_g1_	15:4484-10391(+) 140.00 -9.06 2 9 5295 5317 7 100.00% 100.00%
>OV651813.1_173 TRINITY_DN10102_c0_g1_	15:4484-10391(+) 145.00 -14.17 2 22 1991 2013 20 55.00% 70.00%
>OV651813.1_173 TRINITY_DN10102_c0_g1_	15:7560-10391(+) 140.00 -9.06 2 9 2219 2241 7 100.00% 100.00%
>OV651813.1_173 TRINITY_DN10102_c0_g1_	22:3227-10448(+) 140.00 -9.06 2 9 6609 6631 7 100.00% 100.00%
>OV651813.1_173 TRINITY_DN10102_c0_g1_	22:3227-10448(+) 145.00 -14.17 2 22 3305 3327 20 55.00% 70.00%
>OV651813.1_173 TRINITY_DN10102_c0_g1_	22:4484-10448(+) 140.00 -9.06 2 9 5352 5374 7 100.00% 100.00%
>OV651813.1_173 TRINITY_DN10102_c0_g1_	22:4484-10448(+) 145.00 -14.17 2 22 2048 2070 20 55.00% 70.00%
>OV651813.1_173 TRINITY_DN10102_c0_g1_	22:7617-10448(+) 140.00 -9.06 2 9 2219 2241 7 100.00% 100.00%
>OV651813.1_173 TRINITY_DN10102_c0_g1_	31:3227-10424(+) 140.00 -9.06 2 9 6585 6607 7 100.00% 100.00%
>OV651813.1_173 TRINITY_DN10102_c0_g1_	31:3227-10424(+) 145.00 -14.17 2 22 3281 3303 20 55.00% 70.00%
>OV651813.1_173 TRINITY_DN10102_c0_g1_	31:4484-10424(+) 140.00 -9.06 2 9 5328 5350 7 100.00% 100.00%
>OV651813.1_173 TRINITY_DN10102_c0_g1_	31:4484-10424(+) 145.00 -14.17 2 22 2024 2046 20 55.00% 70.00%
>OV651813.1_173 TRINITY_DN10102_c0_g1_	31:7593-10424(+) 140.00 -9.06 2 9 2219 2241 7 100.00% 100.00%
>OV651813.1_173 TRINITY_DN10118_c0_g1_	21:382-1794(+) 140.00 -15.17 2 9 605 627 7 100.00% 100.00%
>OV651813.1_173 TRINITY_DN10118_c0_g1_	22:382-1822(+) 140.00 -15.17 2 9 633 655 7 100.00% 100.00%
>OV651813.1_173 TRINITY_DN10118_c0_g1_	6:382-1155(+) 140.00 -15.17 2 9 632 654 7 100.00% 100.00%
>OV651813.1_173 TRINITY_DN10124_c0_g1_	1:770-5660(+) 158.00 -13.39 2 21 696 717 19 73.68% 78.95%
>OV651813.1_173 TRINITY_DN10124_c0_g1_	2:770-5595(+) 158.00 -13.39 2 21 696 717 19 73.68% 78.95%
>OV651813.1_173 TRINITY_DN10129_c0_g1_	1:1109-4633(+) 140.00 -13.87 2 9 1060 1082 7 100.00% 100.00%
>OV651813.1_173 TRINITY_DN1014_c0_g1_	1:2297-3177(+) 147.00 -10.90 2 12 734 756 10 90.00% 90.00%
>OV651813.1_173 TRINITY_DN1014_c0_g1_	3:2297-3174(+) 147.00 -10.90 2 12 731 753 10 90.00% 90.00%
>OV651813.1_173 TRINITY_DN10170_c0_g1_	13:3077-4137(+) 161.00 -18.88 2 18 104 126 16 81.25% 81.25%
>OV651813.1_173 TRINITY_DN10170_c0_g1_	15:3077-4315(+) 161.00 -18.88 2 18 104 126 16 81.25% 81.25%
>OV651813.1_173 TRINITY_DN10170_c0_g1_	7:2997-4235(+) 161.00 -18.88 2 18 104 126 16 81.25% 81.25%
>OV651813.1_173 TRINITY_DN10211_c0_g2_	2:0-117(-) 144.00 -10.09 2 21 27 49 19 63.16% 63.16%
>OV651813.1_173 TRINITY_DN10232_c0_g1_	22:0-947(-) 151.00 -14.76 2 22 876 897 20 65.00% 75.00%
>OV651813.1_173 TRINITY_DN10240_c0_g1_	14:0-1380(-) 145.00 -12.22 2 10 61 83 8 100.00% 100.00%
>OV651813.1_173 TRINITY_DN10240_c0_g1_	14:0-1939(-) 145.00 -12.22 2 10 620 642 8 100.00% 100.00%
>OV651813.1_173 TRINITY_DN10240_c0_g1_	19:0-1380(-) 145.00 -12.22 2 10 61 83 8 100.00% 100.00%
>OV651813.1_173 TRINITY_DN10240_c0_g1_	19:0-1939(-) 145.00 -12.22 2 10 620 642 8 100.00% 100.00%
>OV651813.1_173 TRINITY_DN10240_c0_g1_	29:0-1380(-) 145.00 -12.22 2 10 61 83 8 100.00% 100.00%
>OV651813.1_173 TRINITY_DN10240_c0_g1_	29:0-2141(-) 145.00 -12.22 2 10 822 844 8 100.00% 100.00%
>OV651813.1_173 TRINITY_DN10240_c0_g1_	35:0-1065(-) 145.00 -12.22 2 10 61 83 8 100.00% 100.00%
>OV651813.1_173 TRINITY_DN10240_c0_g1_	35:0-1858(-) 145.00 -12.22 2 10 854 876 8 100.00% 100.00%
>OV651813.1_173 TRINITY_DN10240_c0_g1_	40:0-1065(-) 145.00 -12.22 2 10 61 83 8 100.00% 100.00%
>OV651813.1_173 TRINITY_DN10240_c0_g1_	40:0-1858(-) 145.00 -12.22 2 10 854 876 8 100.00% 100.00%
>OV651813.1_173 TRINITY_DN10262_c0_g1_	8:1156-4503(+) 140.00 -9.10 2 9 2135 2157 7 100.00% 100.00%
>OV651813.1_173 TRINITY_DN10262_c0_g1_	8:1156-4503(+) 145.00 -10.72 2 16 2707 2728 14 78.57% 78.57%
>OV651813.1_173 TRINITY_DN10262_c0_g1_	8:1156-4503(+) 145.00 -10.91 2 10 159 181 8 100.00% 100.00%
>OV651813.1_173 TRINITY_DN10295_c0_g3_	1:3461-4790(+) 143.00 -9.17 2 16 781 803 14 71.43% 71.43%
>OV651813.1_173 TRINITY_DN10295_c0_g3_	2:3512-4841(+) 143.00 -9.17 2 16 781 803 14 71.43% 71.43%
>OV651813.1_173 TRINITY_DN1031_c0_g1_	22:3031-4666(+) 142.00 -10.47 2 11 924 946 9 88.89% 88.89%
>OV651813.1_173 TRINITY_DN1031_c0_g1_	9:3014-4649(+) 142.00 -10.47 2 11 924 946 9 88.89% 88.89%
>OV651813.1_173 TRINITY_DN1031_c0_g2_	1:0-1636(-) 142.00 -10.47 2 11 924 946 9 88.89% 88.89%
>OV651813.1_173 TRINITY_DN1031_c0_g2_	13:0-1636(-) 142.00 -10.47 2 11 924 946 9 88.89% 88.89%
>OV651813.1_173 TRINITY_DN1031_c0_g2_	2:0-1636(-) 142.00 -10.47 2 11 924 946 9 88.89% 88.89%
>OV651813.1_173 TRINITY_DN1031_c0_g2_	3:0-1636(-) 142.00 -10.47 2 11 924 946 9 88.89% 88.89%
>OV651813.1_173 TRINITY_DN1031_c0_g2_	6:0-1636(-) 142.00 -10.47 2 11 924 946 9 88.89% 88.89%
>OV651813.1_173 TRINITY_DN1031_c0_g2_	6:1984-3951(+) 140.00 -9.01 2 9 1643 1665 7 100.00% 100.00%
>OV651813.1_173 TRINITY_DN10334_c0_g1_	10:6704-7301(+) 151.00 -10.32 2 19 237 257 17 76.47% 76.47%
>OV651813.1_173 TRINITY_DN10334_c0_g1_	2:6704-7747(+) 151.00 -10.32 2 19 230 250 17 76.47% 76.47%
>OV651813.1_173 TRINITY_DN10334_c0_g1_	5:6704-7749(+) 151.00 -10.32 2 19 230 250 17 76.47% 76.47%
>OV651813.1_173 TRINITY_DN10334_c0_g1_	8:6704-7293(+) 151.00 -10.32 2 19 229 249 17 76.47% 76.47%
>OV651813.1_173 TRINITY_DN10346_c0_g1_	13:0-1703(-) 146.00 -13.47 2 21 1171 1192 19 68.42% 68.42%
>OV651813.1_173 TRINITY_DN10346_c0_g1_	7:0-1703(-) 146.00 -13.47 2 21 1171 1192 19 68.42% 68.42%
>OV651813.1_173 TRINITY_DN10380_c0_g2_	1:0-6040(-) 141.00 -12.61 2 21 505 525 19 63.16% 68.42%
>OV651813.1_173 TRINITY_DN10380_c0_g2_	3:0-6040(-) 141.00 -12.61 2 21 505 525 19 63.16% 68.42%
>OV651813.1_173 TRINITY_DN103_c0_g1_	17:1892-2263(+) 140.00 -9.17 2 9 1 9 7 100.00% 100.00%
>OV651813.1_173 TRINITY_DN103_c0_g1_	20:1104-2251(+) 158.00 -14.19 2 22 763 785 21 76.19% 76.19%
>OV651813.1_173 TRINITY_DN103_c0_g1_	20:1880-2251(+) 140.00 -9.17 2 9 1 9 7 100.00% 100.00%
>OV651813.1_173 TRINITY_DN103_c0_g1_	33:1796-2167(+) 140.00 -9.17 2 9 1 9 7 100.00% 100.00%
>OV651813.1_173 TRINITY_DN103_c0_g1_	8:1796-2168(+) 140.00 -9.17 2 9 1 9 7 100.00% 100.00%
>OV651813.1_173 TRINITY_DN1040_c0_g1_	3:3044-8107(+) 154.00 -16.44 2 21 3436 3462 23 69.57% 73.91%
>OV651813.1_173 TRINITY_DN1040_c0_g1_	4:3040-8103(+) 154.00 -16.44 2 21 3436 3462 23 69.57% 73.91%
>OV651813.1_173 TRINITY_DN1040_c0_g1_	7:3039-8102(+) 154.00 -16.44 2 21 3436 3462 23 69.57% 73.91%
>OV651813.1_173 TRINITY_DN1040_c0_g1_	8:3030-8093(+) 154.00 -16.44 2 21 3436 3462 23 69.57% 73.91%
>OV651813.1_173 TRINITY_DN10447_c0_g1_	4:0-2551(-) 166.00 -18.47 2 21 2233 2254 19 78.95% 84.21%
>OV651813.1_173 TRINITY_DN10462_c1_g1_	6:410-513(+) 150.00 -13.67 2 17 37 58 15 80.00% 80.00%
>OV651813.1_173 TRINITY_DN10462_c1_g1_	9:376-667(+) 150.00 -13.67 2 17 225 246 15 80.00% 80.00%
>OV651813.1_173 TRINITY_DN10468_c0_g1_	1:1089-5602(+) 145.00 -12.08 2 21 1739 1759 19 68.42% 68.42%
>OV651813.1_173 TRINITY_DN10468_c0_g1_	1:2226-5602(+) 145.00 -12.08 2 21 602 622 19 68.42% 68.42%
>OV651813.1_173 TRINITY_DN104_c0_g1_	4:0-3345(-) 140.00 -11.60 2 9 756 778 7 100.00% 100.00%
>OV651813.1_173 TRINITY_DN104_c0_g1_	7:0-3346(-) 140.00 -11.60 2 9 756 778 7 100.00% 100.00%
>OV651813.1_173 TRINITY_DN104_c0_g1_	9:0-3349(-) 140.00 -11.60 2 9 756 778 7 100.00% 100.00%
>OV651813.1_173 TRINITY_DN10528_c1_g1_	1:2110-2451(+) 155.00 -13.86 2 12 101 123 10 100.00% 100.00%
>OV651813.1_173 TRINITY_DN10528_c1_g1_	4:2110-2545(+) 155.00 -13.64 2 12 101 123 10 100.00% 100.00%
>OV651813.1_173 TRINITY_DN10534_c0_g2_	5:425-2384(+) 148.00 -9.77 2 21 546 568 19 63.16% 68.42%
>OV651813.1_173 TRINITY_DN10534_c0_g2_	8:425-2405(+) 148.00 -9.77 2 21 567 589 19 63.16% 68.42%
>OV651813.1_173 TRINITY_DN10534_c0_g2_	9:425-2281(+) 148.00 -9.77 2 21 567 589 19 63.16% 68.42%
>OV651813.1_173 TRINITY_DN10541_c0_g1_	1:780-3401(+) 156.00 -17.16 2 21 1391 1411 19 78.95% 78.95%
>OV651813.1_173 TRINITY_DN10541_c0_g1_	3:779-3400(+) 156.00 -17.16 2 21 1391 1411 19 78.95% 78.95%
>OV651813.1_173 TRINITY_DN105589_c0_g1_	1:0-145(-) 169.00 -30.60 2 22 122 144 20 75.00% 80.00%
>OV651813.1_173 TRINITY_DN10578_c0_g1_	13:1806-6353(+) 168.00 -17.08 2 19 3353 3374 17 88.24% 88.24%
>OV651813.1_173 TRINITY_DN10578_c0_g1_	15:0-3860(-) 143.00 -17.02 2 16 441 460 14 78.57% 78.57%
>OV651813.1_173 TRINITY_DN10578_c0_g1_	15:3812-6932(+) 168.00 -17.08 2 19 1926 1947 17 88.24% 88.24%
>OV651813.1_173 TRINITY_DN10578_c0_g1_	8:0-3857(-) 143.00 -17.02 2 16 441 460 14 78.57% 78.57%
>OV651813.1_173 TRINITY_DN10578_c0_g1_	8:3809-6929(+) 168.00 -17.08 2 19 1926 1947 17 88.24% 88.24%
>OV651813.1_173 TRINITY_DN1057_c0_g1_	18:2153-3479(+) 140.00 -12.05 2 9 173 195 7 100.00% 100.00%
>OV651813.1_173 TRINITY_DN10621_c1_g1_	11:0-2272(-) 147.00 -10.32 2 18 1853 1874 16 75.00% 75.00%
>OV651813.1_173 TRINITY_DN10621_c1_g1_	11:1859-3753(+) 147.00 -10.32 2 18 1853 1874 16 75.00% 75.00%
>OV651813.1_173 TRINITY_DN10621_c1_g1_	5:0-2273(-) 147.00 -10.32 2 18 1853 1874 16 75.00% 75.00%
>OV651813.1_173 TRINITY_DN10621_c1_g1_	7:0-2273(-) 147.00 -10.32 2 18 1853 1874 16 75.00% 75.00%
>OV651813.1_173 TRINITY_DN10621_c1_g1_	7:0-2316(-) 147.00 -10.32 2 18 1896 1917 16 75.00% 75.00%
>OV651813.1_173 TRINITY_DN10654_c0_g1_	11:0-1691(-) 150.00 -16.96 2 19 67 89 17 70.59% 70.59%
>OV651813.1_173 TRINITY_DN10654_c0_g1_	11:0-5205(-) 150.00 -16.96 2 19 3581 3603 17 70.59% 70.59%
>OV651813.1_173 TRINITY_DN10654_c0_g1_	15:0-1792(-) 150.00 -16.96 2 19 168 190 17 70.59% 70.59%
>OV651813.1_173 TRINITY_DN10654_c0_g1_	18:0-1691(-) 150.00 -16.96 2 19 67 89 17 70.59% 70.59%
>OV651813.1_173 TRINITY_DN10654_c0_g1_	34:0-1697(-) 150.00 -16.96 2 19 168 190 17 70.59% 70.59%
>OV651813.1_173 TRINITY_DN10654_c0_g1_	34:0-5166(-) 150.00 -16.96 2 19 3637 3659 17 70.59% 70.59%
>OV651813.1_173 TRINITY_DN10654_c0_g1_	35:0-1775(-) 150.00 -16.96 2 19 168 190 17 70.59% 70.59%
>OV651813.1_173 TRINITY_DN10654_c0_g1_	38:0-1792(-) 150.00 -16.96 2 19 168 190 17 70.59% 70.59%
>OV651813.1_173 TRINITY_DN10654_c0_g1_	38:0-5258(-) 150.00 -16.96 2 19 3634 3656 17 70.59% 70.59%
>OV651813.1_173 TRINITY_DN10654_c0_g1_	40:0-1714(-) 150.00 -16.96 2 19 168 190 17 70.59% 70.59%
>OV651813.1_173 TRINITY_DN10654_c0_g1_	49:0-1714(-) 150.00 -16.96 2 19 168 190 17 70.59% 70.59%
>OV651813.1_173 TRINITY_DN10654_c0_g1_	49:0-5191(-) 150.00 -16.96 2 19 3645 3667 17 70.59% 70.59%
>OV651813.1_173 TRINITY_DN10654_c0_g1_	52:0-1716(-) 150.00 -16.96 2 19 168 190 17 70.59% 70.59%
>OV651813.1_173 TRINITY_DN10675_c0_g1_	1:0-3493(-) 145.00 -16.30 2 22 132 154 20 60.00% 65.00%
>OV651813.1_173 TRINITY_DN10675_c0_g1_	2:0-3496(-) 145.00 -16.30 2 22 135 157 20 60.00% 65.00%
>OV651813.1_173 TRINITY_DN10675_c0_g1_	3:0-3468(-) 145.00 -16.30 2 22 132 154 20 60.00% 65.00%
>OV651813.1_173 TRINITY_DN10675_c0_g1_	4:0-3493(-) 145.00 -16.30 2 22 132 154 20 60.00% 65.00%
>OV651813.1_173 TRINITY_DN10675_c0_g1_	7:0-3493(-) 145.00 -16.30 2 22 132 154 20 60.00% 65.00%
>OV651813.1_173 TRINITY_DN10699_c0_g1_	1:0-5037(-) 145.00 -15.01 2 10 2990 3012 8 100.00% 100.00%
>OV651813.1_173 TRINITY_DN106_c0_g1_	28:0-2189(-) 158.00 -19.52 2 16 1928 1951 15 86.67% 86.67%
>OV651813.1_173 TRINITY_DN106_c0_g1_	29:0-2296(-) 158.00 -19.52 2 16 2035 2058 15 86.67% 86.67%
>OV651813.1_173 TRINITY_DN106_c0_g1_	31:0-2205(-) 158.00 -19.52 2 16 1944 1967 15 86.67% 86.67%
>OV651813.1_173 TRINITY_DN106_c0_g1_	33:0-2191(-) 158.00 -19.52 2 16 1930 1953 15 86.67% 86.67%
>OV651813.1_173 TRINITY_DN106_c0_g1_	9:0-2198(-) 158.00 -19.52 2 16 1937 1960 15 86.67% 86.67%
>OV651813.1_173 TRINITY_DN10702_c0_g1_	2:1528-5804(+) 142.00 -14.29 2 11 269 291 9 88.89% 88.89%
>OV651813.1_173 TRINITY_DN10702_c0_g1_	3:1528-5488(+) 142.00 -14.29 2 11 269 291 9 88.89% 88.89%
>OV651813.1_173 TRINITY_DN10702_c0_g1_	4:1528-5569(+) 142.00 -14.29 2 11 269 291 9 88.89% 88.89%
>OV651813.1_173 TRINITY_DN1070_c0_g2_	1:0-561(-) 161.00 -22.66 2 20 235 256 18 77.78% 83.33%
>OV651813.1_173 TRINITY_DN1070_c0_g2_	1:0-683(-) 161.00 -22.66 2 20 357 378 18 77.78% 83.33%
>OV651813.1_173 TRINITY_DN10762_c0_g1_	1:0-3474(-) 144.00 -9.34 2 22 1395 1419 22 63.64% 63.64%
>OV651813.1_173 TRINITY_DN10762_c0_g1_	5:0-3429(-) 144.00 -9.34 2 22 1395 1419 22 63.64% 63.64%
>OV651813.1_173 TRINITY_DN10778_c1_g1_	21:0-2305(-) 150.00 -11.02 2 21 218 242 21 71.43% 71.43%
>OV651813.1_173 TRINITY_DN10778_c1_g1_	21:0-2305(-) 151.00 -15.33 2 16 645 667 14 78.57% 78.57%
>OV651813.1_173 TRINITY_DN10778_c1_g1_	21:0-2817(-) 150.00 -11.02 2 21 730 754 21 71.43% 71.43%
>OV651813.1_173 TRINITY_DN10778_c1_g1_	21:0-2817(-) 151.00 -15.33 2 16 1157 1179 14 78.57% 78.57%
>OV651813.1_173 TRINITY_DN10778_c1_g1_	23:0-1786(-) 151.00 -15.33 2 16 131 153 14 78.57% 78.57%
>OV651813.1_173 TRINITY_DN10778_c1_g1_	41:0-2303(-) 150.00 -11.02 2 21 233 257 21 71.43% 71.43%
>OV651813.1_173 TRINITY_DN10778_c1_g1_	41:0-2303(-) 151.00 -15.33 2 16 660 682 14 78.57% 78.57%
>OV651813.1_173 TRINITY_DN10778_c1_g1_	41:0-2815(-) 150.00 -11.02 2 21 745 769 21 71.43% 71.43%
>OV651813.1_173 TRINITY_DN10778_c1_g1_	41:0-2815(-) 151.00 -15.33 2 16 1172 1194 14 78.57% 78.57%
>OV651813.1_173 TRINITY_DN10778_c1_g1_	42:0-2320(-) 150.00 -11.02 2 21 233 257 21 71.43% 71.43%
>OV651813.1_173 TRINITY_DN10778_c1_g1_	42:0-2320(-) 151.00 -15.33 2 16 660 682 14 78.57% 78.57%
>OV651813.1_173 TRINITY_DN10778_c1_g1_	42:0-2832(-) 150.00 -11.02 2 21 745 769 21 71.43% 71.43%
>OV651813.1_173 TRINITY_DN10778_c1_g1_	42:0-2832(-) 151.00 -15.33 2 16 1172 1194 14 78.57% 78.57%
>OV651813.1_173 TRINITY_DN1088_c0_g1_	10:0-5373(-) 140.00 -10.19 2 9 2441 2463 7 100.00% 100.00%
>OV651813.1_173 TRINITY_DN1088_c0_g1_	10:4230-7174(+) 140.00 -9.30 2 9 1438 1460 7 100.00% 100.00%
>OV651813.1_173 TRINITY_DN1088_c0_g1_	10:4230-7174(+) 140.00 -9.49 2 9 1406 1428 7 100.00% 100.00%
>OV651813.1_173 TRINITY_DN1088_c0_g1_	10:4230-7174(+) 140.00 -9.88 2 9 1309 1331 7 100.00% 100.00%
>OV651813.1_173 TRINITY_DN1088_c0_g1_	1:0-5374(-) 140.00 -10.19 2 9 2442 2464 7 100.00% 100.00%
>OV651813.1_173 TRINITY_DN1088_c0_g1_	12:0-5388(-) 140.00 -10.19 2 9 2441 2463 7 100.00% 100.00%
>OV651813.1_173 TRINITY_DN1088_c0_g1_	12:4245-7189(+) 140.00 -9.30 2 9 1438 1460 7 100.00% 100.00%
>OV651813.1_173 TRINITY_DN1088_c0_g1_	12:4245-7189(+) 140.00 -9.49 2 9 1406 1428 7 100.00% 100.00%
>OV651813.1_173 TRINITY_DN1088_c0_g1_	12:4245-7189(+) 140.00 -9.88 2 9 1309 1331 7 100.00% 100.00%
>OV651813.1_173 TRINITY_DN1088_c0_g1_	1:4231-7175(+) 140.00 -9.30 2 9 1438 1460 7 100.00% 100.00%
>OV651813.1_173 TRINITY_DN1088_c0_g1_	1:4231-7175(+) 140.00 -9.49 2 9 1406 1428 7 100.00% 100.00%
>OV651813.1_173 TRINITY_DN1088_c0_g1_	1:4231-7175(+) 140.00 -9.88 2 9 1309 1331 7 100.00% 100.00%
>OV651813.1_173 TRINITY_DN1088_c0_g1_	2:0-5349(-) 140.00 -10.19 2 9 2441 2463 7 100.00% 100.00%
>OV651813.1_173 TRINITY_DN1088_c0_g1_	23:0-5365(-) 140.00 -10.19 2 9 2457 2479 7 100.00% 100.00%
>OV651813.1_173 TRINITY_DN1088_c0_g1_	23:4222-7166(+) 140.00 -9.30 2 9 1438 1460 7 100.00% 100.00%
>OV651813.1_173 TRINITY_DN1088_c0_g1_	23:4222-7166(+) 140.00 -9.49 2 9 1406 1428 7 100.00% 100.00%
>OV651813.1_173 TRINITY_DN1088_c0_g1_	23:4222-7166(+) 140.00 -9.88 2 9 1309 1331 7 100.00% 100.00%
>OV651813.1_173 TRINITY_DN1088_c0_g1_	24:0-5404(-) 140.00 -10.19 2 9 2457 2479 7 100.00% 100.00%
>OV651813.1_173 TRINITY_DN1088_c0_g1_	2:4206-7150(+) 140.00 -9.30 2 9 1438 1460 7 100.00% 100.00%
>OV651813.1_173 TRINITY_DN1088_c0_g1_	2:4206-7150(+) 140.00 -9.49 2 9 1406 1428 7 100.00% 100.00%
>OV651813.1_173 TRINITY_DN1088_c0_g1_	2:4206-7150(+) 140.00 -9.88 2 9 1309 1331 7 100.00% 100.00%
>OV651813.1_173 TRINITY_DN1088_c0_g1_	24:4261-7205(+) 140.00 -9.30 2 9 1438 1460 7 100.00% 100.00%
>OV651813.1_173 TRINITY_DN1088_c0_g1_	24:4261-7205(+) 140.00 -9.49 2 9 1406 1428 7 100.00% 100.00%
>OV651813.1_173 TRINITY_DN1088_c0_g1_	24:4261-7205(+) 140.00 -9.88 2 9 1309 1331 7 100.00% 100.00%
>OV651813.1_173 TRINITY_DN1088_c0_g1_	26:0-5389(-) 140.00 -10.19 2 9 2457 2479 7 100.00% 100.00%
>OV651813.1_173 TRINITY_DN1088_c0_g1_	26:4246-7190(+) 140.00 -9.30 2 9 1438 1460 7 100.00% 100.00%
>OV651813.1_173 TRINITY_DN1088_c0_g1_	26:4246-7190(+) 140.00 -9.49 2 9 1406 1428 7 100.00% 100.00%
>OV651813.1_173 TRINITY_DN1088_c0_g1_	26:4246-7190(+) 140.00 -9.88 2 9 1309 1331 7 100.00% 100.00%
>OV651813.1_173 TRINITY_DN1088_c0_g1_	8:0-5390(-) 140.00 -10.19 2 9 2442 2464 7 100.00% 100.00%
>OV651813.1_173 TRINITY_DN1088_c0_g1_	8:4247-7191(+) 140.00 -9.30 2 9 1438 1460 7 100.00% 100.00%
>OV651813.1_173 TRINITY_DN1088_c0_g1_	8:4247-7191(+) 140.00 -9.49 2 9 1406 1428 7 100.00% 100.00%
>OV651813.1_173 TRINITY_DN1088_c0_g1_	8:4247-7191(+) 140.00 -9.88 2 9 1309 1331 7 100.00% 100.00%
>OV651813.1_173 TRINITY_DN10933_c0_g1_	1:0-1655(-) 140.00 -12.46 2 9 317 339 7 100.00% 100.00%
>OV651813.1_173 TRINITY_DN10933_c0_g1_	12:0-1655(-) 140.00 -12.46 2 9 317 339 7 100.00% 100.00%
>OV651813.1_173 TRINITY_DN10933_c0_g1_	12:0-2277(-) 140.00 -12.46 2 9 939 961 7 100.00% 100.00%
>OV651813.1_173 TRINITY_DN10933_c0_g1_	14:0-1655(-) 140.00 -12.46 2 9 317 339 7 100.00% 100.00%
>OV651813.1_173 TRINITY_DN10933_c0_g1_	14:0-2277(-) 140.00 -12.46 2 9 939 961 7 100.00% 100.00%
>OV651813.1_173 TRINITY_DN10935_c0_g1_	1:470-578(+) 140.00 -9.72 2 9 56 78 7 100.00% 100.00%
>OV651813.1_173 TRINITY_DN10960_c0_g1_	12:0-736(-) 153.00 -10.48 2 19 399 423 19 73.68% 73.68%
>OV651813.1_173 TRINITY_DN10960_c0_g1_	3:0-739(-) 153.00 -10.48 2 19 402 426 19 73.68% 73.68%
>OV651813.1_173 TRINITY_DN109_c1_g1_	1:0-990(-) 151.00 -12.11 2 13 89 112 12 91.67% 91.67%
>OV651813.1_173 TRINITY_DN109_c1_g1_	12:0-990(-) 151.00 -12.11 2 13 89 112 12 91.67% 91.67%
>OV651813.1_173 TRINITY_DN109_c1_g1_	13:0-990(-) 151.00 -12.11 2 13 89 112 12 91.67% 91.67%
>OV651813.1_173 TRINITY_DN109_c1_g1_	22:0-990(-) 151.00 -12.11 2 13 89 112 12 91.67% 91.67%
>OV651813.1_173 TRINITY_DN109_c1_g1_	25:1463-2989(+) 151.00 -12.11 2 13 89 112 12 91.67% 91.67%
>OV651813.1_173 TRINITY_DN109_c1_g1_	35:0-990(-) 151.00 -12.11 2 13 89 112 12 91.67% 91.67%
>OV651813.1_173 TRINITY_DN109_c1_g1_	38:1463-3111(+) 151.00 -12.11 2 13 89 112 12 91.67% 91.67%
>OV651813.1_173 TRINITY_DN109_c1_g1_	48:1463-3231(+) 151.00 -12.11 2 13 89 112 12 91.67% 91.67%
>OV651813.1_173 TRINITY_DN109_c1_g1_	49:1179-2159(+) 151.00 -12.11 2 13 89 112 12 91.67% 91.67%
>OV651813.1_173 TRINITY_DN11079_c0_g1_	1:1021-2328(+) 142.00 -16.20 2 11 394 416 9 88.89% 88.89%
>OV651813.1_173 TRINITY_DN11081_c0_g1_	1:990-2718(+) 153.00 -21.55 2 21 1077 1097 19 68.42% 78.95%
>OV651813.1_173 TRINITY_DN11132_c0_g1_	3:0-3503(-) 147.00 -20.41 2 12 559 581 10 90.00% 90.00%
>OV651813.1_173 TRINITY_DN11132_c0_g1_	6:0-2928(-) 147.00 -20.41 2 12 559 581 10 90.00% 90.00%
>OV651813.1_173 TRINITY_DN11132_c0_g1_	7:0-2994(-) 147.00 -20.41 2 12 559 581 10 90.00% 90.00%
>OV651813.1_173 TRINITY_DN11147_c0_g3_	1:916-2717(+) 148.00 -15.47 2 22 801 824 21 66.67% 66.67%
>OV651813.1_173 TRINITY_DN11147_c0_g3_	2:916-2682(+) 148.00 -15.47 2 22 766 789 21 66.67% 66.67%
>OV651813.1_173 TRINITY_DN11161_c2_g1_	1:0-1305(-) 140.00 -8.67 2 9 793 815 7 100.00% 100.00%
>OV651813.1_173 TRINITY_DN11163_c0_g1_	3:0-1262(-) 157.00 -15.26 2 22 531 553 20 70.00% 70.00%
>OV651813.1_173 TRINITY_DN11163_c0_g1_	4:0-1276(-) 157.00 -15.26 2 22 533 555 20 70.00% 70.00%
>OV651813.1_173 TRINITY_DN11165_c0_g1_	11:2729-7617(+) 144.00 -10.46 2 16 2219 2239 14 78.57% 78.57%
>OV651813.1_173 TRINITY_DN11165_c0_g1_	43:2729-7685(+) 144.00 -10.46 2 16 2219 2239 14 78.57% 78.57%
>OV651813.1_173 TRINITY_DN11165_c0_g1_	45:2729-7434(+) 144.00 -10.46 2 16 2219 2239 14 78.57% 78.57%
>OV651813.1_173 TRINITY_DN11165_c0_g1_	5:2729-7502(+) 144.00 -10.46 2 16 2219 2239 14 78.57% 78.57%
>OV651813.1_173 TRINITY_DN11207_c0_g1_	37:0-1057(-) 147.00 -10.32 2 21 549 572 20 65.00% 70.00%
>OV651813.1_173 TRINITY_DN11207_c0_g1_	37:0-1596(-) 147.00 -10.32 2 21 1088 1111 20 65.00% 70.00%
>OV651813.1_173 TRINITY_DN11207_c0_g1_	37:0-828(-) 147.00 -10.32 2 21 320 343 20 65.00% 70.00%
>OV651813.1_173 TRINITY_DN11207_c0_g1_	39:0-1039(-) 147.00 -10.32 2 21 549 572 20 65.00% 70.00%
>OV651813.1_173 TRINITY_DN11207_c0_g1_	39:0-1578(-) 147.00 -10.32 2 21 1088 1111 20 65.00% 70.00%
>OV651813.1_173 TRINITY_DN11207_c0_g1_	39:0-810(-) 147.00 -10.32 2 21 320 343 20 65.00% 70.00%
>OV651813.1_173 TRINITY_DN11207_c0_g1_	40:0-1550(-) 147.00 -10.32 2 21 1042 1065 20 65.00% 70.00%
>OV651813.1_173 TRINITY_DN11207_c0_g1_	40:0-2010(-) 147.00 -10.32 2 21 1502 1525 20 65.00% 70.00%
>OV651813.1_173 TRINITY_DN11207_c0_g1_	40:0-828(-) 147.00 -10.32 2 21 320 343 20 65.00% 70.00%
>OV651813.1_173 TRINITY_DN11207_c0_g1_	46:0-1532(-) 147.00 -10.32 2 21 1042 1065 20 65.00% 70.00%
>OV651813.1_173 TRINITY_DN11207_c0_g1_	46:0-1992(-) 147.00 -10.32 2 21 1502 1525 20 65.00% 70.00%
>OV651813.1_173 TRINITY_DN11207_c0_g1_	46:0-810(-) 147.00 -10.32 2 21 320 343 20 65.00% 70.00%
>OV651813.1_173 TRINITY_DN11207_c0_g1_	66:0-1057(-) 147.00 -10.32 2 21 549 572 20 65.00% 70.00%
>OV651813.1_173 TRINITY_DN11207_c0_g1_	66:0-828(-) 147.00 -10.32 2 21 320 343 20 65.00% 70.00%
>OV651813.1_173 TRINITY_DN1120_c0_g1_	19:0-3147(-) 150.00 -10.39 2 20 866 890 20 70.00% 70.00%
>OV651813.1_173 TRINITY_DN1120_c0_g1_	4:0-3147(-) 150.00 -10.39 2 20 866 890 20 70.00% 70.00%
>OV651813.1_173 TRINITY_DN1120_c0_g1_	53:0-3131(-) 150.00 -10.39 2 20 866 890 20 70.00% 70.00%
>OV651813.1_173 TRINITY_DN1120_c0_g1_	55:0-3149(-) 150.00 -10.39 2 20 866 890 20 70.00% 70.00%
>OV651813.1_173 TRINITY_DN11224_c0_g1_	2:0-1033(-) 150.00 -11.80 2 11 285 307 9 100.00% 100.00%
>OV651813.1_173 TRINITY_DN11238_c0_g1_	2:681-3019(+) 155.00 -15.80 2 20 1001 1020 18 77.78% 77.78%
>OV651813.1_173 TRINITY_DN11238_c0_g1_	7:813-3433(+) 155.00 -15.80 2 20 1283 1302 18 77.78% 77.78%
>OV651813.1_173 TRINITY_DN11238_c0_g1_	8:801-3495(+) 155.00 -15.80 2 20 1357 1376 18 77.78% 77.78%
>OV651813.1_173 TRINITY_DN11245_c0_g1_	1:763-984(+) 144.00 -14.92 2 18 4 29 19 68.42% 68.42%
>OV651813.1_173 TRINITY_DN11256_c0_g1_	2:1274-1656(+) 163.00 -17.43 2 16 196 218 14 85.71% 92.86%
>OV651813.1_173 TRINITY_DN11296_c0_g1_	1:0-1508(-) 145.00 -10.32 2 10 1006 1028 8 100.00% 100.00%
>OV651813.1_173 TRINITY_DN11296_c0_g1_	2:0-1508(-) 145.00 -10.32 2 10 1006 1028 8 100.00% 100.00%
>OV651813.1_173 TRINITY_DN11296_c0_g1_	3:0-1508(-) 145.00 -10.32 2 10 1006 1028 8 100.00% 100.00%
>OV651813.1_173 TRINITY_DN11318_c0_g2_	10:0-2456(-) 147.00 -14.81 2 20 996 1015 18 66.67% 77.78%
>OV651813.1_173 TRINITY_DN11318_c0_g2_	10:0-2981(-) 147.00 -14.81 2 20 1521 1540 18 66.67% 77.78%
>OV651813.1_173 TRINITY_DN11318_c0_g2_	12:0-2456(-) 147.00 -14.81 2 20 996 1015 18 66.67% 77.78%
>OV651813.1_173 TRINITY_DN11318_c0_g2_	12:0-2981(-) 147.00 -14.81 2 20 1521 1540 18 66.67% 77.78%
>OV651813.1_173 TRINITY_DN11318_c0_g2_	9:0-2456(-) 147.00 -14.81 2 20 996 1015 18 66.67% 77.78%
>OV651813.1_173 TRINITY_DN11318_c0_g2_	9:0-2981(-) 147.00 -14.81 2 20 1521 1540 18 66.67% 77.78%
>OV651813.1_173 TRINITY_DN11334_c0_g1_	10:0-1047(-) 159.00 -11.62 2 16 92 114 14 85.71% 85.71%
>OV651813.1_173 TRINITY_DN11334_c0_g1_	18:0-1047(-) 159.00 -11.62 2 16 92 114 14 85.71% 85.71%
>OV651813.1_173 TRINITY_DN11334_c0_g1_	20:0-531(-) 159.00 -11.62 2 16 92 114 14 85.71% 85.71%
>OV651813.1_173 TRINITY_DN11334_c0_g1_	9:0-1047(-) 159.00 -11.62 2 16 92 114 14 85.71% 85.71%
>OV651813.1_173 TRINITY_DN11351_c0_g2_	4:2297-4117(+) 155.00 -11.59 2 21 76 100 21 66.67% 76.19%
>OV651813.1_173 TRINITY_DN11359_c0_g1_	4:0-837(-) 151.00 -16.76 2 16 418 440 14 78.57% 78.57%
>OV651813.1_173 TRINITY_DN11359_c0_g1_	5:0-836(-) 151.00 -16.76 2 16 417 439 14 78.57% 78.57%
>OV651813.1_173 TRINITY_DN1138_c0_g1_	1:0-896(-) 150.00 -21.57 2 20 316 343 23 65.22% 69.57%
>OV651813.1_173 TRINITY_DN1138_c0_g1_	2:0-896(-) 150.00 -21.57 2 20 316 343 23 65.22% 69.57%
>OV651813.1_173 TRINITY_DN1138_c0_g1_	3:0-896(-) 150.00 -21.57 2 20 316 343 23 65.22% 69.57%
>OV651813.1_173 TRINITY_DN1138_c0_g1_	5:0-896(-) 150.00 -21.57 2 20 316 343 23 65.22% 69.57%
>OV651813.1_173 TRINITY_DN1139_c1_g1_	5:0-1238(-) 152.00 -14.59 2 21 129 148 19 68.42% 78.95%
>OV651813.1_173 TRINITY_DN1140_c9_g1_	1:0-1418(-) 140.00 -10.09 2 9 514 536 7 100.00% 100.00%
>OV651813.1_173 TRINITY_DN1140_c9_g1_	2:0-1418(-) 140.00 -10.09 2 9 514 536 7 100.00% 100.00%
>OV651813.1_173 TRINITY_DN1140_c9_g1_	3:0-1418(-) 140.00 -10.09 2 9 514 536 7 100.00% 100.00%
>OV651813.1_173 TRINITY_DN1140_c9_g1_	4:0-1417(-) 140.00 -10.09 2 9 515 537 7 100.00% 100.00%
>OV651813.1_173 TRINITY_DN1140_c9_g1_	6:0-1420(-) 140.00 -10.09 2 9 515 537 7 100.00% 100.00%
>OV651813.1_173 TRINITY_DN11422_c0_g1_	3:710-3892(+) 140.00 -13.46 2 9 2844 2866 7 100.00% 100.00%
>OV651813.1_173 TRINITY_DN11422_c0_g1_	5:710-3892(+) 140.00 -13.46 2 9 2844 2866 7 100.00% 100.00%
>OV651813.1_173 TRINITY_DN11454_c1_g1_	1:0-447(-) 140.00 -15.17 2 9 113 135 7 100.00% 100.00%
>OV651813.1_173 TRINITY_DN11454_c1_g1_	1:0-447(-) 160.00 -21.73 2 19 137 158 17 82.35% 82.35%
>OV651813.1_173 TRINITY_DN11454_c1_g1_	2:0-447(-) 140.00 -15.17 2 9 113 135 7 100.00% 100.00%
>OV651813.1_173 TRINITY_DN11454_c1_g1_	2:0-447(-) 160.00 -21.73 2 19 137 158 17 82.35% 82.35%
>OV651813.1_173 TRINITY_DN11463_c0_g1_	1:1033-7009(+) 150.00 -11.97 2 11 3336 3358 9 100.00% 100.00%
>OV651813.1_173 TRINITY_DN11463_c0_g1_	1:2095-7009(+) 150.00 -11.97 2 11 2274 2296 9 100.00% 100.00%
>OV651813.1_173 TRINITY_DN11463_c0_g1_	3:0-8648(-) 140.00 -11.25 2 9 4520 4542 7 100.00% 100.00%
>OV651813.1_173 TRINITY_DN11463_c0_g1_	3:1033-9525(+) 150.00 -11.97 2 11 3249 3271 9 100.00% 100.00%
>OV651813.1_173 TRINITY_DN11463_c0_g1_	3:2011-9525(+) 150.00 -11.97 2 11 2271 2293 9 100.00% 100.00%
>OV651813.1_173 TRINITY_DN11463_c0_g1_	7:0-8648(-) 140.00 -11.25 2 9 4520 4542 7 100.00% 100.00%
>OV651813.1_173 TRINITY_DN11463_c0_g1_	7:1033-9492(+) 150.00 -11.97 2 11 3249 3271 9 100.00% 100.00%
>OV651813.1_173 TRINITY_DN11463_c0_g1_	7:2011-9492(+) 150.00 -11.97 2 11 2271 2293 9 100.00% 100.00%
>OV651813.1_173 TRINITY_DN11463_c0_g1_	8:1033-7303(+) 150.00 -11.97 2 11 3249 3271 9 100.00% 100.00%
>OV651813.1_173 TRINITY_DN11463_c0_g1_	8:2011-7303(+) 150.00 -11.97 2 11 2271 2293 9 100.00% 100.00%
>OV651813.1_173 TRINITY_DN11498_c1_g1_	3:748-5455(+) 144.00 -13.86 2 21 2373 2392 19 68.42% 68.42%
>OV651813.1_173 TRINITY_DN11498_c1_g1_	7:748-5379(+) 144.00 -13.86 2 21 2259 2278 19 68.42% 68.42%
>OV651813.1_173 TRINITY_DN1150_c0_g1_	10:0-10641(-) 145.00 -12.58 2 10 2637 2659 8 100.00% 100.00%
>OV651813.1_173 TRINITY_DN1150_c0_g1_	10:0-10641(-) 146.00 -11.31 2 21 40 61 19 68.42% 68.42%
>OV651813.1_173 TRINITY_DN1150_c0_g1_	10:0-13932(-) 145.00 -12.58 2 10 5928 5950 8 100.00% 100.00%
>OV651813.1_173 TRINITY_DN1150_c0_g1_	10:0-13932(-) 146.00 -11.31 2 21 3331 3352 19 68.42% 68.42%
>OV651813.1_173 TRINITY_DN1150_c0_g1_	10:3749-15687(+) 140.00 -13.44 2 9 6819 6841 7 100.00% 100.00%
>OV651813.1_173 TRINITY_DN1150_c0_g1_	10:5296-15687(+) 140.00 -13.44 2 9 5272 5294 7 100.00% 100.00%
>OV651813.1_173 TRINITY_DN1150_c0_g1_	10:5801-15687(+) 140.00 -13.44 2 9 4767 4789 7 100.00% 100.00%
>OV651813.1_173 TRINITY_DN1150_c0_g1_	10:7037-15687(+) 140.00 -13.44 2 9 3531 3553 7 100.00% 100.00%
>OV651813.1_173 TRINITY_DN1150_c0_g1_	14:0-10618(-) 145.00 -12.58 2 10 2637 2659 8 100.00% 100.00%
>OV651813.1_173 TRINITY_DN1150_c0_g1_	14:0-10618(-) 146.00 -11.31 2 21 40 61 19 68.42% 68.42%
>OV651813.1_173 TRINITY_DN1150_c0_g1_	14:0-13897(-) 145.00 -12.58 2 10 5916 5938 8 100.00% 100.00%
>OV651813.1_173 TRINITY_DN1150_c0_g1_	14:0-13897(-) 146.00 -11.31 2 21 3319 3340 19 68.42% 68.42%
>OV651813.1_173 TRINITY_DN1150_c0_g1_	14:3726-15652(+) 140.00 -13.44 2 9 6819 6841 7 100.00% 100.00%
>OV651813.1_173 TRINITY_DN1150_c0_g1_	14:5273-15652(+) 140.00 -13.44 2 9 5272 5294 7 100.00% 100.00%
>OV651813.1_173 TRINITY_DN1150_c0_g1_	14:5778-15652(+) 140.00 -13.44 2 9 4767 4789 7 100.00% 100.00%
>OV651813.1_173 TRINITY_DN1150_c0_g1_	14:7014-15652(+) 140.00 -13.44 2 9 3531 3553 7 100.00% 100.00%
>OV651813.1_173 TRINITY_DN1150_c0_g1_	15:0-10618(-) 145.00 -12.58 2 10 2637 2659 8 100.00% 100.00%
>OV651813.1_173 TRINITY_DN1150_c0_g1_	15:0-10618(-) 146.00 -11.31 2 21 40 61 19 68.42% 68.42%
>OV651813.1_173 TRINITY_DN1150_c0_g1_	15:0-13909(-) 145.00 -12.58 2 10 5928 5950 8 100.00% 100.00%
>OV651813.1_173 TRINITY_DN1150_c0_g1_	15:0-13909(-) 146.00 -11.31 2 21 3331 3352 19 68.42% 68.42%
>OV651813.1_173 TRINITY_DN1150_c0_g1_	15:3726-15664(+) 140.00 -13.44 2 9 6819 6841 7 100.00% 100.00%
>OV651813.1_173 TRINITY_DN1150_c0_g1_	15:5273-15664(+) 140.00 -13.44 2 9 5272 5294 7 100.00% 100.00%
>OV651813.1_173 TRINITY_DN1150_c0_g1_	15:5778-15664(+) 140.00 -13.44 2 9 4767 4789 7 100.00% 100.00%
>OV651813.1_173 TRINITY_DN1150_c0_g1_	15:7014-15664(+) 140.00 -13.44 2 9 3531 3553 7 100.00% 100.00%
>OV651813.1_173 TRINITY_DN1150_c0_g1_	16:0-10396(-) 145.00 -12.58 2 10 2637 2659 8 100.00% 100.00%
>OV651813.1_173 TRINITY_DN1150_c0_g1_	16:0-10396(-) 146.00 -11.31 2 21 40 61 19 68.42% 68.42%
>OV651813.1_173 TRINITY_DN1150_c0_g1_	16:3726-11549(+) 140.00 -13.44 2 9 6597 6619 7 100.00% 100.00%
>OV651813.1_173 TRINITY_DN1150_c0_g1_	16:5273-11549(+) 140.00 -13.44 2 9 5050 5072 7 100.00% 100.00%
>OV651813.1_173 TRINITY_DN1150_c0_g1_	16:5778-11549(+) 140.00 -13.44 2 9 4545 4567 7 100.00% 100.00%
>OV651813.1_173 TRINITY_DN1150_c0_g1_	3:0-10419(-) 145.00 -12.58 2 10 2637 2659 8 100.00% 100.00%
>OV651813.1_173 TRINITY_DN1150_c0_g1_	3:0-10419(-) 146.00 -11.31 2 21 40 61 19 68.42% 68.42%
>OV651813.1_173 TRINITY_DN1150_c0_g1_	3:3749-11572(+) 140.00 -13.44 2 9 6597 6619 7 100.00% 100.00%
>OV651813.1_173 TRINITY_DN1150_c0_g1_	3:5296-11572(+) 140.00 -13.44 2 9 5050 5072 7 100.00% 100.00%
>OV651813.1_173 TRINITY_DN1150_c0_g1_	3:5801-11572(+) 140.00 -13.44 2 9 4545 4567 7 100.00% 100.00%
>OV651813.1_173 TRINITY_DN11548_c0_g1_	3:0-459(-) 157.00 -22.99 2 22 216 236 20 75.00% 80.00%
>OV651813.1_173 TRINITY_DN11548_c0_g1_	4:0-528(-) 157.00 -22.99 2 22 285 305 20 75.00% 80.00%
>OV651813.1_173 TRINITY_DN1154_c0_g1_	15:0-11535(-) 154.00 -13.27 2 15 3112 3134 13 84.62% 84.62%
>OV651813.1_173 TRINITY_DN1154_c0_g1_	15:0-12429(-) 140.00 -9.30 2 9 841 863 7 100.00% 100.00%
>OV651813.1_173 TRINITY_DN1154_c0_g1_	15:0-12429(-) 154.00 -13.27 2 15 4006 4028 13 84.62% 84.62%
>OV651813.1_173 TRINITY_DN1154_c0_g1_	23:0-11535(-) 154.00 -13.27 2 15 3112 3134 13 84.62% 84.62%
>OV651813.1_173 TRINITY_DN1154_c0_g1_	32:0-11535(-) 154.00 -13.27 2 15 3112 3134 13 84.62% 84.62%
>OV651813.1_173 TRINITY_DN1154_c0_g1_	32:0-12429(-) 140.00 -9.30 2 9 841 863 7 100.00% 100.00%
>OV651813.1_173 TRINITY_DN1154_c0_g1_	32:0-12429(-) 154.00 -13.27 2 15 4006 4028 13 84.62% 84.62%
>OV651813.1_173 TRINITY_DN1154_c0_g1_	32:0-13149(-) 140.00 -9.30 2 9 1561 1583 7 100.00% 100.00%
>OV651813.1_173 TRINITY_DN1154_c0_g1_	32:0-13149(-) 154.00 -13.27 2 15 4726 4748 13 84.62% 84.62%
>OV651813.1_173 TRINITY_DN1154_c0_g1_	32:0-13387(-) 140.00 -9.30 2 9 1799 1821 7 100.00% 100.00%
>OV651813.1_173 TRINITY_DN1154_c0_g1_	32:0-13387(-) 154.00 -13.27 2 15 4964 4986 13 84.62% 84.62%
>OV651813.1_173 TRINITY_DN1154_c0_g1_	34:0-11535(-) 154.00 -13.27 2 15 3112 3134 13 84.62% 84.62%
>OV651813.1_173 TRINITY_DN1154_c0_g1_	34:0-12429(-) 140.00 -9.30 2 9 841 863 7 100.00% 100.00%
>OV651813.1_173 TRINITY_DN1154_c0_g1_	34:0-12429(-) 154.00 -13.27 2 15 4006 4028 13 84.62% 84.62%
>OV651813.1_173 TRINITY_DN1154_c0_g1_	5:0-11535(-) 154.00 -13.27 2 15 3112 3134 13 84.62% 84.62%
>OV651813.1_173 TRINITY_DN1154_c0_g1_	5:0-12429(-) 140.00 -9.30 2 9 841 863 7 100.00% 100.00%
>OV651813.1_173 TRINITY_DN1154_c0_g1_	5:0-12429(-) 154.00 -13.27 2 15 4006 4028 13 84.62% 84.62%
>OV651813.1_173 TRINITY_DN1154_c0_g1_	5:0-13515(-) 140.00 -9.30 2 9 1927 1949 7 100.00% 100.00%
>OV651813.1_173 TRINITY_DN1154_c0_g1_	5:0-13515(-) 154.00 -13.27 2 15 5092 5114 13 84.62% 84.62%
>OV651813.1_173 TRINITY_DN1154_c0_g1_	5:0-13753(-) 140.00 -9.30 2 9 2165 2187 7 100.00% 100.00%
>OV651813.1_173 TRINITY_DN1154_c0_g1_	5:0-13753(-) 154.00 -13.27 2 15 5330 5352 13 84.62% 84.62%
>OV651813.1_173 TRINITY_DN11551_c0_g3_	1:1318-1630(+) 143.00 -14.96 2 14 24 45 12 83.33% 83.33%
>OV651813.1_173 TRINITY_DN11611_c0_g1_	1:0-1467(-) 140.00 -14.98 2 9 1303 1325 7 100.00% 100.00%
>OV651813.1_173 TRINITY_DN1163_c0_g1_	11:2188-2850(+) 148.00 -11.76 2 22 35 58 21 66.67% 66.67%
>OV651813.1_173 TRINITY_DN1163_c0_g1_	15:790-1133(+) 148.00 -11.76 2 22 35 58 21 66.67% 66.67%
>OV651813.1_173 TRINITY_DN1163_c0_g1_	17:2190-3133(+) 148.00 -11.76 2 22 35 58 21 66.67% 66.67%
>OV651813.1_173 TRINITY_DN1163_c0_g1_	18:2190-3107(+) 148.00 -11.76 2 22 35 58 21 66.67% 66.67%
>OV651813.1_173 TRINITY_DN1163_c0_g1_	20:1569-2940(+) 148.00 -11.76 2 22 735 758 21 66.67% 66.67%
>OV651813.1_173 TRINITY_DN1163_c0_g1_	20:2269-2940(+) 148.00 -11.76 2 22 35 58 21 66.67% 66.67%
>OV651813.1_173 TRINITY_DN1163_c0_g1_	2:790-870(+) 148.00 -11.76 2 22 35 58 21 66.67% 66.67%
>OV651813.1_173 TRINITY_DN1163_c0_g1_	7:2190-3154(+) 148.00 -11.76 2 22 35 58 21 66.67% 66.67%
>OV651813.1_173 TRINITY_DN116402_c0_g1_	2:2051-2157(+) 140.00 -13.61 2 9 61 83 7 100.00% 100.00%
>OV651813.1_173 TRINITY_DN11695_c0_g1_	1:0-240(-) 140.00 -10.78 2 9 156 178 7 100.00% 100.00%
>OV651813.1_173 TRINITY_DN11695_c0_g1_	1:0-240(-) 140.00 -11.19 2 9 61 83 7 100.00% 100.00%
>OV651813.1_173 TRINITY_DN11737_c0_g1_	13:489-1088(+) 153.00 -12.66 2 16 415 436 14 85.71% 85.71%
>OV651813.1_173 TRINITY_DN11737_c0_g1_	14:483-1271(+) 153.00 -12.66 2 16 415 436 14 85.71% 85.71%
>OV651813.1_173 TRINITY_DN11737_c0_g1_	19:483-1288(+) 153.00 -12.66 2 16 415 436 14 85.71% 85.71%
>OV651813.1_173 TRINITY_DN11737_c0_g1_	33:483-1185(+) 153.00 -12.66 2 16 415 436 14 85.71% 85.71%
>OV651813.1_173 TRINITY_DN11755_c0_g1_	27:0-2211(-) 144.00 -9.34 2 22 626 650 22 63.64% 63.64%
>OV651813.1_173 TRINITY_DN11755_c0_g1_	27:0-2528(-) 144.00 -9.34 2 22 943 967 22 63.64% 63.64%
>OV651813.1_173 TRINITY_DN11759_c0_g1_	1:0-3104(-) 144.00 -13.86 2 21 1762 1784 19 57.89% 68.42%
>OV651813.1_173 TRINITY_DN11783_c0_g1_	1:2722-4569(+) 140.00 -9.17 2 9 1045 1067 7 100.00% 100.00%
>OV651813.1_173 TRINITY_DN11783_c0_g1_	8:2722-5158(+) 140.00 -9.17 2 9 1045 1067 7 100.00% 100.00%
>OV651813.1_173 TRINITY_DN1181_c0_g1_	1:0-357(-) 152.00 -14.70 2 21 54 76 19 63.16% 73.68%
>OV651813.1_173 TRINITY_DN1181_c0_g1_	4:0-534(-) 152.00 -14.70 2 21 231 253 19 63.16% 73.68%
>OV651813.1_173 TRINITY_DN1181_c0_g1_	5:0-302(-) 152.00 -14.70 2 21 54 76 19 63.16% 73.68%
>OV651813.1_173 TRINITY_DN1189_c2_g1_	3:655-2476(+) 156.00 -12.00 2 21 508 528 19 78.95% 78.95%
>OV651813.1_173 TRINITY_DN1189_c2_g1_	5:655-2477(+) 156.00 -12.00 2 21 508 528 19 78.95% 78.95%
>OV651813.1_173 TRINITY_DN1189_c2_g1_	6:670-2436(+) 156.00 -12.00 2 21 501 521 19 78.95% 78.95%
>OV651813.1_173 TRINITY_DN1189_c2_g1_	9:670-2442(+) 156.00 -12.00 2 21 501 521 19 78.95% 78.95%
>OV651813.1_173 TRINITY_DN11966_c1_g1_	1:724-1629(+) 142.00 -8.62 2 11 620 642 9 88.89% 88.89%
>OV651813.1_173 TRINITY_DN1199_c0_g1_	1:1610-2586(+) 152.00 -11.61 2 13 290 312 11 90.91% 90.91%
>OV651813.1_173 TRINITY_DN1199_c0_g1_	2:1610-2778(+) 152.00 -11.61 2 13 290 312 11 90.91% 90.91%
>OV651813.1_173 TRINITY_DN12013_c0_g1_	24:655-2724(+) 144.00 -14.52 2 21 307 329 19 63.16% 63.16%
>OV651813.1_173 TRINITY_DN12013_c0_g1_	9:614-2563(+) 144.00 -14.52 2 21 307 329 19 63.16% 63.16%
>OV651813.1_173 TRINITY_DN12203_c0_g1_	15:1018-2136(+) 152.00 -14.13 2 13 489 511 11 90.91% 90.91%
>OV651813.1_173 TRINITY_DN12203_c0_g1_	25:1018-2143(+) 152.00 -14.13 2 13 489 511 11 90.91% 90.91%
>OV651813.1_173 TRINITY_DN12225_c0_g1_	10:0-651(-) 142.00 -9.50 2 11 190 212 9 88.89% 88.89%
>OV651813.1_173 TRINITY_DN12225_c0_g1_	15:0-722(-) 142.00 -9.50 2 11 261 283 9 88.89% 88.89%
>OV651813.1_173 TRINITY_DN12225_c0_g1_	16:0-651(-) 142.00 -9.50 2 11 190 212 9 88.89% 88.89%
>OV651813.1_173 TRINITY_DN12225_c0_g1_	7:0-651(-) 142.00 -9.50 2 11 190 212 9 88.89% 88.89%
>OV651813.1_173 TRINITY_DN12238_c0_g1_	12:3775-4762(+) 140.00 -9.17 2 9 795 817 7 100.00% 100.00%
>OV651813.1_173 TRINITY_DN12238_c0_g1_	6:4078-4628(+) 140.00 -9.17 2 9 358 380 7 100.00% 100.00%
>OV651813.1_173 TRINITY_DN12238_c0_g1_	9:3775-4708(+) 140.00 -9.17 2 9 741 763 7 100.00% 100.00%
>OV651813.1_173 TRINITY_DN12238_c0_g1_	9:4158-4708(+) 140.00 -9.17 2 9 358 380 7 100.00% 100.00%
>OV651813.1_173 TRINITY_DN12243_c0_g1_	2:0-1030(-) 147.00 -14.61 2 20 210 229 18 72.22% 72.22%
>OV651813.1_173 TRINITY_DN12243_c0_g1_	2:0-879(-) 147.00 -14.61 2 20 59 78 18 72.22% 72.22%
>OV651813.1_173 TRINITY_DN12247_c0_g1_	1:0-1426(-) 140.00 -13.86 2 9 884 906 7 100.00% 100.00%
>OV651813.1_173 TRINITY_DN12247_c0_g1_	12:0-1425(-) 140.00 -13.86 2 9 883 905 7 100.00% 100.00%
>OV651813.1_173 TRINITY_DN12247_c0_g1_	14:0-1425(-) 140.00 -13.86 2 9 883 905 7 100.00% 100.00%
>OV651813.1_173 TRINITY_DN12247_c0_g1_	22:0-1425(-) 140.00 -13.86 2 9 883 905 7 100.00% 100.00%
>OV651813.1_173 TRINITY_DN12264_c1_g2_	1:0-952(-) 140.00 -15.55 2 9 171 193 7 100.00% 100.00%
>OV651813.1_173 TRINITY_DN12264_c1_g2_	2:0-1320(-) 140.00 -15.55 2 9 539 561 7 100.00% 100.00%
>OV651813.1_173 TRINITY_DN12271_c1_g1_	1:0-2387(-) 150.00 -13.67 2 16 1712 1735 15 80.00% 80.00%
>OV651813.1_173 TRINITY_DN12271_c1_g1_	1:0-886(-) 150.00 -13.67 2 16 211 234 15 80.00% 80.00%
>OV651813.1_173 TRINITY_DN12271_c1_g1_	5:0-2388(-) 150.00 -13.67 2 16 1714 1737 15 80.00% 80.00%
>OV651813.1_173 TRINITY_DN12271_c1_g1_	5:0-3155(-) 150.00 -13.67 2 16 2481 2504 15 80.00% 80.00%
>OV651813.1_173 TRINITY_DN12271_c1_g1_	6:0-1790(-) 150.00 -13.67 2 16 1116 1139 15 80.00% 80.00%
>OV651813.1_173 TRINITY_DN12271_c1_g1_	7:0-1790(-) 150.00 -13.67 2 16 1116 1139 15 80.00% 80.00%
>OV651813.1_173 TRINITY_DN12271_c1_g1_	7:0-2407(-) 150.00 -13.67 2 16 1733 1756 15 80.00% 80.00%
>OV651813.1_173 TRINITY_DN122741_c0_g1_	1:0-48(-) 140.00 -11.21 2 9 16 38 7 100.00% 100.00%
>OV651813.1_173 TRINITY_DN12277_c2_g1_	9:611-1405(+) 145.00 -9.62 2 10 508 530 8 100.00% 100.00%
>OV651813.1_173 TRINITY_DN1237_c0_g1_	10:2955-7486(+) 149.00 -17.63 2 22 4091 4111 20 70.00% 75.00%
>OV651813.1_173 TRINITY_DN1237_c0_g1_	10:5594-7486(+) 149.00 -17.63 2 22 1452 1472 20 70.00% 75.00%
>OV651813.1_173 TRINITY_DN1237_c0_g1_	12:2959-7490(+) 149.00 -17.63 2 22 4091 4111 20 70.00% 75.00%
>OV651813.1_173 TRINITY_DN1237_c0_g1_	12:5598-7490(+) 149.00 -17.63 2 22 1452 1472 20 70.00% 75.00%
>OV651813.1_173 TRINITY_DN1237_c0_g1_	13:2931-7462(+) 149.00 -17.63 2 22 4091 4111 20 70.00% 75.00%
>OV651813.1_173 TRINITY_DN1237_c0_g1_	13:5570-7462(+) 149.00 -17.63 2 22 1452 1472 20 70.00% 75.00%
>OV651813.1_173 TRINITY_DN1237_c0_g1_	18:2983-7514(+) 149.00 -17.63 2 22 4091 4111 20 70.00% 75.00%
>OV651813.1_173 TRINITY_DN1237_c0_g1_	18:5622-7514(+) 149.00 -17.63 2 22 1452 1472 20 70.00% 75.00%
>OV651813.1_173 TRINITY_DN1237_c0_g1_	37:2931-7462(+) 149.00 -17.63 2 22 4091 4111 20 70.00% 75.00%
>OV651813.1_173 TRINITY_DN1237_c0_g1_	37:5570-7462(+) 149.00 -17.63 2 22 1452 1472 20 70.00% 75.00%
>OV651813.1_173 TRINITY_DN12424_c0_g2_	1:0-633(-) 142.00 -10.18 2 17 38 59 15 73.33% 73.33%
>OV651813.1_173 TRINITY_DN1243_c0_g1_	13:1751-9702(+) 163.00 -14.66 2 21 5284 5307 20 75.00% 80.00%
>OV651813.1_173 TRINITY_DN1243_c0_g1_	13:6453-9702(+) 163.00 -14.66 2 21 582 605 20 75.00% 80.00%
>OV651813.1_173 TRINITY_DN1243_c0_g1_	15:1751-8497(+) 163.00 -14.66 2 21 5389 5412 20 75.00% 80.00%
>OV651813.1_173 TRINITY_DN1243_c0_g1_	15:6558-8497(+) 163.00 -14.66 2 21 582 605 20 75.00% 80.00%
>OV651813.1_173 TRINITY_DN1243_c0_g1_	2:1751-8616(+) 163.00 -14.66 2 21 5284 5307 20 75.00% 80.00%
>OV651813.1_173 TRINITY_DN1243_c0_g1_	23:1751-8801(+) 163.00 -14.66 2 21 5284 5307 20 75.00% 80.00%
>OV651813.1_173 TRINITY_DN1243_c0_g1_	23:6453-8801(+) 163.00 -14.66 2 21 582 605 20 75.00% 80.00%
>OV651813.1_173 TRINITY_DN1243_c0_g1_	2:6453-8616(+) 163.00 -14.66 2 21 582 605 20 75.00% 80.00%
>OV651813.1_173 TRINITY_DN1243_c0_g1_	55:1751-8515(+) 163.00 -14.66 2 21 5407 5430 20 75.00% 80.00%
>OV651813.1_173 TRINITY_DN1243_c0_g1_	55:6576-8515(+) 163.00 -14.66 2 21 582 605 20 75.00% 80.00%
>OV651813.1_173 TRINITY_DN1243_c0_g1_	59:1751-8783(+) 163.00 -14.66 2 21 5266 5289 20 75.00% 80.00%
>OV651813.1_173 TRINITY_DN1243_c0_g1_	59:6435-8783(+) 163.00 -14.66 2 21 582 605 20 75.00% 80.00%
>OV651813.1_173 TRINITY_DN1243_c0_g1_	65:1751-8593(+) 163.00 -14.66 2 21 5266 5289 20 75.00% 80.00%
>OV651813.1_173 TRINITY_DN1243_c0_g1_	65:6435-8593(+) 163.00 -14.66 2 21 582 605 20 75.00% 80.00%
>OV651813.1_173 TRINITY_DN1243_c0_g1_	80:1751-8611(+) 163.00 -14.66 2 21 5284 5307 20 75.00% 80.00%
>OV651813.1_173 TRINITY_DN1243_c0_g1_	80:6453-8611(+) 163.00 -14.66 2 21 582 605 20 75.00% 80.00%
>OV651813.1_173 TRINITY_DN12462_c0_g1_	1:0-2363(-) 140.00 -10.47 2 9 274 296 7 100.00% 100.00%
>OV651813.1_173 TRINITY_DN12462_c0_g1_	2:0-2365(-) 140.00 -10.47 2 9 274 296 7 100.00% 100.00%
>OV651813.1_173 TRINITY_DN12462_c0_g1_	5:0-1244(-) 140.00 -10.47 2 9 274 296 7 100.00% 100.00%
>OV651813.1_173 TRINITY_DN1246_c0_g1_	11:0-1888(-) 150.00 -11.48 2 16 1182 1205 15 80.00% 80.00%
>OV651813.1_173 TRINITY_DN1246_c0_g1_	23:0-1887(-) 150.00 -11.48 2 16 1181 1204 15 80.00% 80.00%
>OV651813.1_173 TRINITY_DN1246_c0_g1_	3:0-1887(-) 150.00 -11.48 2 16 1180 1203 15 80.00% 80.00%
>OV651813.1_173 TRINITY_DN1246_c0_g1_	8:0-1886(-) 150.00 -11.48 2 16 1178 1201 15 80.00% 80.00%
>OV651813.1_173 TRINITY_DN12497_c0_g1_	11:517-2602(+) 145.00 -17.32 2 10 50 72 8 100.00% 100.00%
>OV651813.1_173 TRINITY_DN12510_c0_g1_	2:741-1009(+) 140.00 -9.61 2 9 74 96 7 100.00% 100.00%
>OV651813.1_173 TRINITY_DN12522_c0_g1_	15:1256-2191(+) 152.00 -15.39 2 21 889 911 19 68.42% 68.42%
>OV651813.1_173 TRINITY_DN12522_c0_g1_	40:1256-4213(+) 154.00 -19.55 2 19 1470 1492 17 70.59% 76.47%
>OV651813.1_173 TRINITY_DN12522_c0_g1_	47:1256-3174(+) 154.00 -19.55 2 19 1470 1492 17 70.59% 76.47%
>OV651813.1_173 TRINITY_DN12522_c0_g1_	52:1256-5225(+) 154.00 -19.55 2 19 1470 1492 17 70.59% 76.47%
>OV651813.1_173 TRINITY_DN12567_c0_g1_	1:757-942(+) 153.00 -14.73 2 21 92 114 20 70.00% 80.00%
>OV651813.1_173 TRINITY_DN12577_c0_g1_	10:1551-5886(+) 151.00 -17.63 2 21 3630 3653 20 70.00% 70.00%
>OV651813.1_173 TRINITY_DN12577_c0_g1_	10:1551-5886(+) 157.00 -15.44 2 20 3335 3356 18 77.78% 77.78%
>OV651813.1_173 TRINITY_DN12577_c0_g1_	18:1551-5887(+) 151.00 -17.63 2 21 3631 3654 20 70.00% 70.00%
>OV651813.1_173 TRINITY_DN12577_c0_g1_	18:1551-5887(+) 157.00 -15.44 2 20 3336 3357 18 77.78% 77.78%
>OV651813.1_173 TRINITY_DN12577_c0_g1_	27:0-6042(-) 152.00 -13.90 2 15 961 985 15 86.67% 86.67%
>OV651813.1_173 TRINITY_DN12577_c0_g1_	27:1512-6802(+) 151.00 -17.63 2 21 3630 3653 20 70.00% 70.00%
>OV651813.1_173 TRINITY_DN12577_c0_g1_	27:1512-6802(+) 157.00 -15.44 2 20 3335 3356 18 77.78% 77.78%
>OV651813.1_173 TRINITY_DN1261_c1_g1_	10:0-1251(-) 151.00 -15.78 2 21 541 564 20 70.00% 70.00%
>OV651813.1_173 TRINITY_DN12647_c0_g1_	2:2423-3068(+) 158.00 -17.49 2 20 507 530 19 73.68% 78.95%
>OV651813.1_173 TRINITY_DN12647_c0_g1_	6:2423-3068(+) 158.00 -17.49 2 20 507 530 19 73.68% 78.95%
>OV651813.1_173 TRINITY_DN12686_c0_g1_	12:0-4277(-) 149.00 -11.65 2 19 2042 2065 18 72.22% 72.22%
>OV651813.1_173 TRINITY_DN12686_c0_g1_	17:0-4329(-) 149.00 -11.65 2 19 2042 2065 18 72.22% 72.22%
>OV651813.1_173 TRINITY_DN12686_c0_g1_	2:0-4329(-) 149.00 -11.65 2 19 2042 2065 18 72.22% 72.22%
>OV651813.1_173 TRINITY_DN12686_c0_g1_	2:0-4830(-) 149.00 -11.65 2 19 2543 2566 18 72.22% 72.22%
>OV651813.1_173 TRINITY_DN12686_c0_g1_	25:0-4329(-) 149.00 -11.65 2 19 2042 2065 18 72.22% 72.22%
>OV651813.1_173 TRINITY_DN12686_c0_g1_	25:0-5614(-) 149.00 -11.65 2 19 3327 3350 18 72.22% 72.22%
>OV651813.1_173 TRINITY_DN12686_c0_g1_	26:0-4329(-) 149.00 -11.65 2 19 2042 2065 18 72.22% 72.22%
>OV651813.1_173 TRINITY_DN12686_c0_g1_	34:0-4277(-) 149.00 -11.65 2 19 2042 2065 18 72.22% 72.22%
>OV651813.1_173 TRINITY_DN1270_c0_g1_	11:0-4309(-) 140.00 -8.67 2 9 3618 3640 7 100.00% 100.00%
>OV651813.1_173 TRINITY_DN1270_c0_g1_	11:2369-6276(+) 147.00 -13.87 2 20 3000 3022 18 66.67% 66.67%
>OV651813.1_173 TRINITY_DN1270_c0_g1_	11:5341-6276(+) 147.00 -13.87 2 20 28 50 18 66.67% 66.67%
>OV651813.1_173 TRINITY_DN1270_c0_g1_	16:0-4307(-) 140.00 -8.67 2 9 3616 3638 7 100.00% 100.00%
>OV651813.1_173 TRINITY_DN1270_c0_g1_	16:2369-6274(+) 147.00 -13.87 2 20 2998 3020 18 66.67% 66.67%
>OV651813.1_173 TRINITY_DN1270_c0_g1_	16:5339-6274(+) 147.00 -13.87 2 20 28 50 18 66.67% 66.67%
>OV651813.1_173 TRINITY_DN1270_c0_g1_	20:0-4212(-) 140.00 -8.67 2 9 3521 3543 7 100.00% 100.00%
>OV651813.1_173 TRINITY_DN1270_c0_g1_	20:2369-6179(+) 147.00 -13.87 2 20 2903 2925 18 66.67% 66.67%
>OV651813.1_173 TRINITY_DN1270_c0_g1_	20:5244-6179(+) 147.00 -13.87 2 20 28 50 18 66.67% 66.67%
>OV651813.1_173 TRINITY_DN1270_c0_g1_	25:0-4213(-) 140.00 -8.67 2 9 3522 3544 7 100.00% 100.00%
>OV651813.1_173 TRINITY_DN1270_c0_g1_	25:2369-6180(+) 147.00 -13.87 2 20 2904 2926 18 66.67% 66.67%
>OV651813.1_173 TRINITY_DN1270_c0_g1_	25:5245-6180(+) 147.00 -13.87 2 20 28 50 18 66.67% 66.67%
>OV651813.1_173 TRINITY_DN1270_c0_g1_	32:0-4308(-) 140.00 -8.67 2 9 3617 3639 7 100.00% 100.00%
>OV651813.1_173 TRINITY_DN1270_c0_g1_	32:2369-6275(+) 147.00 -13.87 2 20 2999 3021 18 66.67% 66.67%
>OV651813.1_173 TRINITY_DN1270_c0_g1_	32:5340-6275(+) 147.00 -13.87 2 20 28 50 18 66.67% 66.67%
>OV651813.1_173 TRINITY_DN12740_c0_g1_	10:450-1446(+) 153.00 -10.76 2 21 855 875 19 73.68% 73.68%
>OV651813.1_173 TRINITY_DN12740_c0_g1_	10:850-1446(+) 153.00 -10.76 2 21 455 475 19 73.68% 73.68%
>OV651813.1_173 TRINITY_DN12740_c0_g1_	5:450-1426(+) 153.00 -10.76 2 21 835 855 19 73.68% 73.68%
>OV651813.1_173 TRINITY_DN12740_c0_g1_	5:850-1426(+) 153.00 -10.76 2 21 435 455 19 73.68% 73.68%
>OV651813.1_173 TRINITY_DN12740_c0_g1_	8:308-1180(+) 153.00 -10.76 2 21 731 751 19 73.68% 73.68%
>OV651813.1_173 TRINITY_DN12740_c0_g1_	8:643-1180(+) 153.00 -10.76 2 21 396 416 19 73.68% 73.68%
>OV651813.1_173 TRINITY_DN127644_c0_g1_	1:474-2184(+) 150.00 -17.95 2 11 73 95 9 100.00% 100.00%
>OV651813.1_173 TRINITY_DN12766_c0_g1_	17:1338-2080(+) 144.00 -12.49 2 22 81 102 21 71.43% 71.43%
>OV651813.1_173 TRINITY_DN12766_c0_g1_	19:674-1144(+) 144.00 -12.49 2 22 81 102 21 71.43% 71.43%
>OV651813.1_173 TRINITY_DN12766_c0_g1_	21:399-1160(+) 144.00 -12.49 2 22 191 212 21 71.43% 71.43%
>OV651813.1_173 TRINITY_DN12766_c0_g1_	27:1338-2080(+) 144.00 -12.49 2 22 81 102 21 71.43% 71.43%
>OV651813.1_173 TRINITY_DN12766_c0_g1_	28:1339-2081(+) 144.00 -12.49 2 22 81 102 21 71.43% 71.43%
>OV651813.1_173 TRINITY_DN12766_c0_g1_	28:903-2081(+) 144.00 -12.49 2 22 517 538 21 71.43% 71.43%
>OV651813.1_173 TRINITY_DN12766_c0_g1_	29:399-1085(+) 144.00 -12.49 2 22 191 212 21 71.43% 71.43%
>OV651813.1_173 TRINITY_DN12766_c0_g1_	31:673-1324(+) 144.00 -12.49 2 22 81 102 21 71.43% 71.43%
>OV651813.1_173 TRINITY_DN12773_c0_g1_	6:0-5636(-) 142.00 -9.07 2 11 1049 1071 9 88.89% 88.89%
>OV651813.1_173 TRINITY_DN12773_c0_g1_	6:2457-7057(+) 147.00 -21.67 2 20 4386 4408 18 61.11% 72.22%
>OV651813.1_173 TRINITY_DN12773_c0_g1_	6:4047-7057(+) 147.00 -21.67 2 20 2796 2818 18 61.11% 72.22%
>OV651813.1_173 TRINITY_DN12773_c0_g1_	6:4871-7057(+) 147.00 -21.67 2 20 1972 1994 18 61.11% 72.22%
>OV651813.1_173 TRINITY_DN127832_c0_g1_	1:1190-2249(+) 146.00 -9.18 2 15 832 854 13 76.92% 76.92%
>OV651813.1_173 TRINITY_DN12798_c0_g1_	10:0-1870(-) 148.00 -19.16 2 21 759 781 19 57.89% 73.68%
>OV651813.1_173 TRINITY_DN12798_c0_g1_	5:0-1870(-) 148.00 -19.16 2 21 759 781 19 57.89% 73.68%
>OV651813.1_173 TRINITY_DN12798_c0_g1_	8:0-1870(-) 148.00 -19.16 2 21 759 781 19 57.89% 73.68%
>OV651813.1_173 TRINITY_DN12802_c0_g4_	1:322-1163(+) 140.00 -13.30 2 9 198 220 7 100.00% 100.00%
>OV651813.1_173 TRINITY_DN128055_c0_g1_	2:0-281(-) 140.00 -9.37 2 9 83 105 7 100.00% 100.00%
>OV651813.1_173 TRINITY_DN12809_c0_g1_	11:1046-2149(+) 150.00 -18.43 2 22 253 275 21 71.43% 71.43%
>OV651813.1_173 TRINITY_DN12809_c0_g1_	19:1046-2149(+) 150.00 -18.43 2 22 253 275 21 71.43% 71.43%
>OV651813.1_173 TRINITY_DN12809_c0_g1_	32:405-1513(+) 150.00 -18.43 2 22 258 280 21 71.43% 71.43%
>OV651813.1_173 TRINITY_DN12816_c0_g1_	1:1698-2054(+) 160.00 -15.66 2 13 257 279 11 100.00% 100.00%
>OV651813.1_173 TRINITY_DN12816_c0_g1_	2:1698-2057(+) 160.00 -15.66 2 13 260 282 11 100.00% 100.00%
>OV651813.1_173 TRINITY_DN12831_c0_g1_	2:878-1035(+) 166.00 -16.60 2 21 108 129 19 78.95% 84.21%
>OV651813.1_173 TRINITY_DN12831_c0_g1_	4:926-1083(+) 166.00 -16.60 2 21 108 129 19 78.95% 84.21%
>OV651813.1_173 TRINITY_DN128622_c0_g1_	1:0-1308(-) 161.00 -22.45 2 21 830 850 19 73.68% 84.21%
>OV651813.1_173 TRINITY_DN128652_c0_g1_	1:0-99(-) 155.00 -11.20 2 20 33 55 18 72.22% 72.22%
>OV651813.1_173 TRINITY_DN12927_c0_g1_	4:3751-4370(+) 143.00 -12.06 2 20 494 516 18 61.11% 66.67%
>OV651813.1_173 TRINITY_DN12928_c0_g1_	1:0-155(-) 150.00 -10.67 2 11 1 19 9 100.00% 100.00%
>OV651813.1_173 TRINITY_DN12928_c0_g1_	2:0-155(-) 150.00 -10.67 2 11 1 19 9 100.00% 100.00%
>OV651813.1_173 TRINITY_DN12928_c0_g1_	3:0-155(-) 150.00 -10.67 2 11 1 19 9 100.00% 100.00%
>OV651813.1_173 TRINITY_DN12985_c0_g3_	15:0-4354(-) 142.00 -10.84 2 19 1036 1058 17 64.71% 64.71%
>OV651813.1_173 TRINITY_DN12985_c0_g3_	15:0-4354(-) 150.00 -11.72 2 16 2523 2546 15 80.00% 80.00%
>OV651813.1_173 TRINITY_DN12985_c0_g3_	2:0-4236(-) 142.00 -10.84 2 19 921 943 17 64.71% 64.71%
>OV651813.1_173 TRINITY_DN12985_c0_g3_	2:0-4236(-) 150.00 -11.72 2 16 2405 2428 15 80.00% 80.00%
>OV651813.1_173 TRINITY_DN12985_c0_g3_	5:0-4336(-) 142.00 -10.84 2 19 1021 1043 17 64.71% 64.71%
>OV651813.1_173 TRINITY_DN12985_c0_g3_	5:0-4336(-) 150.00 -11.72 2 16 2505 2528 15 80.00% 80.00%
>OV651813.1_173 TRINITY_DN1298_c1_g1_	1:1363-2829(+) 142.00 -16.87 2 21 137 162 22 63.64% 68.18%
>OV651813.1_173 TRINITY_DN1298_c1_g1_	3:1365-2831(+) 142.00 -16.87 2 21 137 162 22 63.64% 68.18%
>OV651813.1_173 TRINITY_DN1303_c0_g1_	1:0-1772(-) 140.00 -10.05 2 9 1132 1154 7 100.00% 100.00%
>OV651813.1_173 TRINITY_DN1303_c0_g1_	3:0-1772(-) 140.00 -10.05 2 9 1132 1154 7 100.00% 100.00%
>OV651813.1_173 TRINITY_DN1306_c0_g2_	10:0-6569(-) 151.00 -23.32 2 22 10 28 20 75.00% 75.00%
>OV651813.1_173 TRINITY_DN1306_c0_g2_	10:0-7172(-) 151.00 -23.32 2 22 613 631 20 75.00% 75.00%
>OV651813.1_173 TRINITY_DN1306_c0_g2_	1:0-6546(-) 151.00 -23.32 2 22 10 28 20 75.00% 75.00%
>OV651813.1_173 TRINITY_DN1306_c0_g2_	3:0-6581(-) 151.00 -23.32 2 22 10 28 20 75.00% 75.00%
>OV651813.1_173 TRINITY_DN1306_c0_g2_	4:0-6581(-) 151.00 -23.32 2 22 10 28 20 75.00% 75.00%
>OV651813.1_173 TRINITY_DN1306_c0_g2_	9:0-6539(-) 151.00 -23.32 2 22 10 28 20 75.00% 75.00%
>OV651813.1_173 TRINITY_DN1306_c0_g2_	9:0-7142(-) 151.00 -23.32 2 22 613 631 20 75.00% 75.00%
>OV651813.1_173 TRINITY_DN13090_c0_g1_	1:2217-4196(+) 149.00 -9.18 2 14 1 13 12 83.33% 83.33%
>OV651813.1_173 TRINITY_DN13090_c0_g1_	26:1531-4166(+) 155.00 -14.95 2 16 650 672 14 78.57% 85.71%
>OV651813.1_173 TRINITY_DN13090_c0_g1_	26:2190-4166(+) 149.00 -9.18 2 14 1 13 12 83.33% 83.33%
>OV651813.1_173 TRINITY_DN13098_c0_g1_	1:568-1381(+) 145.00 -10.67 2 10 507 529 8 100.00% 100.00%
>OV651813.1_173 TRINITY_DN13116_c0_g2_	1:0-2188(-) 164.00 -23.21 2 22 2008 2032 22 72.73% 77.27%
>OV651813.1_173 TRINITY_DN13116_c0_g2_	1:0-699(-) 164.00 -23.21 2 22 519 543 22 72.73% 77.27%
>OV651813.1_173 TRINITY_DN1325_c0_g1_	13:2226-6765(+) 140.00 -13.47 2 9 4497 4519 7 100.00% 100.00%
>OV651813.1_173 TRINITY_DN1325_c0_g1_	14:2226-6426(+) 140.00 -13.47 2 9 4158 4180 7 100.00% 100.00%
>OV651813.1_173 TRINITY_DN1325_c0_g1_	18:2226-6479(+) 140.00 -13.47 2 9 4211 4233 7 100.00% 100.00%
>OV651813.1_173 TRINITY_DN1325_c0_g1_	21:2226-6261(+) 140.00 -13.47 2 9 3993 4015 7 100.00% 100.00%
>OV651813.1_173 TRINITY_DN1325_c0_g1_	22:2226-6497(+) 140.00 -13.47 2 9 4229 4251 7 100.00% 100.00%
>OV651813.1_173 TRINITY_DN1325_c0_g1_	57:2226-6497(+) 140.00 -13.47 2 9 4229 4251 7 100.00% 100.00%
>OV651813.1_173 TRINITY_DN13270_c0_g1_	14:1619-3318(+) 158.00 -18.50 2 22 895 917 21 76.19% 76.19%
>OV651813.1_173 TRINITY_DN13270_c0_g1_	26:840-2516(+) 158.00 -18.50 2 22 894 916 21 76.19% 76.19%
>OV651813.1_173 TRINITY_DN13270_c0_g1_	28:1619-3324(+) 158.00 -18.50 2 22 893 915 21 76.19% 76.19%
>OV651813.1_173 TRINITY_DN13270_c0_g1_	4:1002-2678(+) 158.00 -18.50 2 22 894 916 21 76.19% 76.19%
>OV651813.1_173 TRINITY_DN13270_c0_g1_	6:1619-3317(+) 158.00 -18.50 2 22 895 917 21 76.19% 76.19%
>OV651813.1_173 TRINITY_DN13270_c0_g1_	9:1619-3297(+) 158.00 -18.50 2 22 894 916 21 76.19% 76.19%
>OV651813.1_173 TRINITY_DN13278_c1_g1_	11:1791-6418(+) 152.00 -17.50 2 22 1196 1219 21 66.67% 71.43%
>OV651813.1_173 TRINITY_DN13278_c1_g1_	11:2262-6418(+) 152.00 -17.50 2 22 725 748 21 66.67% 71.43%
>OV651813.1_173 TRINITY_DN13278_c1_g1_	17:1791-9140(+) 148.00 -13.56 2 22 6018 6041 21 66.67% 66.67%
>OV651813.1_173 TRINITY_DN13278_c1_g1_	17:1791-9140(+) 152.00 -17.50 2 22 1187 1210 21 66.67% 71.43%
>OV651813.1_173 TRINITY_DN13278_c1_g1_	17:2250-9140(+) 148.00 -13.56 2 22 5559 5582 21 66.67% 66.67%
>OV651813.1_173 TRINITY_DN13278_c1_g1_	17:2250-9140(+) 152.00 -17.50 2 22 728 751 21 66.67% 71.43%
>OV651813.1_173 TRINITY_DN13278_c1_g1_	17:6489-9140(+) 148.00 -13.56 2 22 1320 1343 21 66.67% 66.67%
>OV651813.1_173 TRINITY_DN13278_c1_g1_	20:1791-6424(+) 152.00 -17.50 2 22 1202 1225 21 66.67% 71.43%
>OV651813.1_173 TRINITY_DN13278_c1_g1_	20:2262-6424(+) 152.00 -17.50 2 22 731 754 21 66.67% 71.43%
>OV651813.1_173 TRINITY_DN13278_c1_g1_	7:1791-9143(+) 148.00 -13.56 2 22 6021 6044 21 66.67% 66.67%
>OV651813.1_173 TRINITY_DN13278_c1_g1_	7:1791-9143(+) 152.00 -17.50 2 22 1190 1213 21 66.67% 71.43%
>OV651813.1_173 TRINITY_DN13278_c1_g1_	7:2250-9143(+) 148.00 -13.56 2 22 5562 5585 21 66.67% 66.67%
>OV651813.1_173 TRINITY_DN13278_c1_g1_	7:2250-9143(+) 152.00 -17.50 2 22 731 754 21 66.67% 71.43%
>OV651813.1_173 TRINITY_DN13278_c1_g1_	7:6492-9143(+) 148.00 -13.56 2 22 1320 1343 21 66.67% 66.67%
>OV651813.1_173 TRINITY_DN1328_c5_g2_	1:0-465(-) 145.00 -13.28 2 10 378 400 8 100.00% 100.00%
>OV651813.1_173 TRINITY_DN1329_c0_g1_	12:990-5844(+) 140.00 -9.17 2 9 1478 1500 7 100.00% 100.00%
>OV651813.1_173 TRINITY_DN1329_c0_g1_	12:990-5844(+) 146.00 -10.77 2 12 2098 2121 11 90.91% 90.91%
>OV651813.1_173 TRINITY_DN1329_c0_g1_	14:990-5856(+) 140.00 -9.17 2 9 1478 1500 7 100.00% 100.00%
>OV651813.1_173 TRINITY_DN1329_c0_g1_	14:990-5856(+) 146.00 -10.77 2 12 2098 2121 11 90.91% 90.91%
>OV651813.1_173 TRINITY_DN1329_c0_g1_	18:990-4909(+) 140.00 -9.17 2 9 1478 1500 7 100.00% 100.00%
>OV651813.1_173 TRINITY_DN1329_c0_g1_	18:990-4909(+) 146.00 -10.77 2 12 2098 2121 11 90.91% 90.91%
>OV651813.1_173 TRINITY_DN1329_c0_g1_	20:990-5826(+) 140.00 -9.17 2 9 1478 1500 7 100.00% 100.00%
>OV651813.1_173 TRINITY_DN1329_c0_g1_	20:990-5826(+) 146.00 -10.77 2 12 2080 2103 11 90.91% 90.91%
>OV651813.1_173 TRINITY_DN1329_c0_g1_	24:990-5659(+) 140.00 -9.17 2 9 1478 1500 7 100.00% 100.00%
>OV651813.1_173 TRINITY_DN1329_c0_g1_	24:990-5659(+) 146.00 -10.77 2 12 2098 2121 11 90.91% 90.91%
>OV651813.1_173 TRINITY_DN1329_c0_g1_	25:990-5647(+) 140.00 -9.17 2 9 1478 1500 7 100.00% 100.00%
>OV651813.1_173 TRINITY_DN1329_c0_g1_	25:990-5647(+) 146.00 -10.77 2 12 2098 2121 11 90.91% 90.91%
>OV651813.1_173 TRINITY_DN1329_c0_g1_	27:990-3168(+) 140.00 -9.17 2 9 1478 1500 7 100.00% 100.00%
>OV651813.1_173 TRINITY_DN1329_c0_g1_	34:990-5629(+) 140.00 -9.17 2 9 1478 1500 7 100.00% 100.00%
>OV651813.1_173 TRINITY_DN1329_c0_g1_	34:990-5629(+) 146.00 -10.77 2 12 2080 2103 11 90.91% 90.91%
>OV651813.1_173 TRINITY_DN1329_c0_g1_	3:992-2834(+) 140.00 -9.17 2 9 1478 1500 7 100.00% 100.00%
>OV651813.1_173 TRINITY_DN1329_c0_g1_	6:990-2924(+) 140.00 -9.17 2 9 1478 1500 7 100.00% 100.00%
>OV651813.1_173 TRINITY_DN13317_c1_g1_	2:0-206(-) 141.00 -12.34 2 22 157 176 20 65.00% 65.00%
>OV651813.1_173 TRINITY_DN13317_c1_g1_	2:0-655(-) 141.00 -12.34 2 22 606 625 20 65.00% 65.00%
>OV651813.1_173 TRINITY_DN13324_c0_g1_	2:3145-4199(+) 144.00 -9.07 2 16 280 300 14 78.57% 78.57%
>OV651813.1_173 TRINITY_DN13363_c0_g1_	11:0-915(-) 147.00 -12.32 2 13 447 470 12 83.33% 91.67%
>OV651813.1_173 TRINITY_DN13363_c0_g1_	37:0-898(-) 149.00 -14.55 2 22 448 470 20 60.00% 70.00%
>OV651813.1_173 TRINITY_DN13363_c0_g1_	38:0-875(-) 147.00 -12.32 2 13 407 430 12 83.33% 91.67%
>OV651813.1_173 TRINITY_DN13363_c0_g1_	4:0-986(-) 147.00 -12.32 2 13 518 541 12 83.33% 91.67%
>OV651813.1_173 TRINITY_DN13394_c0_g1_	1:0-1036(-) 159.00 -19.33 2 21 679 702 20 70.00% 80.00%
>OV651813.1_173 TRINITY_DN13394_c0_g1_	2:0-1037(-) 159.00 -19.33 2 21 680 703 20 70.00% 80.00%
>OV651813.1_173 TRINITY_DN13394_c0_g1_	3:0-1037(-) 159.00 -19.33 2 21 680 703 20 70.00% 80.00%
>OV651813.1_173 TRINITY_DN133_c0_g2_	1:0-3252(-) 144.00 -12.84 2 21 324 345 20 70.00% 70.00%
>OV651813.1_173 TRINITY_DN133_c0_g2_	2:0-3261(-) 144.00 -12.84 2 21 324 345 20 70.00% 70.00%
>OV651813.1_173 TRINITY_DN133_c0_g2_	4:0-3268(-) 144.00 -12.84 2 21 324 345 20 70.00% 70.00%
>OV651813.1_173 TRINITY_DN133_c0_g2_	6:0-3250(-) 144.00 -12.84 2 21 324 345 20 70.00% 70.00%
>OV651813.1_173 TRINITY_DN1340_c0_g2_	11:0-3435(-) 140.00 -13.86 2 9 117 139 7 100.00% 100.00%
>OV651813.1_173 TRINITY_DN1340_c0_g2_	11:0-3957(-) 140.00 -13.86 2 9 639 661 7 100.00% 100.00%
>OV651813.1_173 TRINITY_DN1340_c0_g2_	14:0-3958(-) 140.00 -13.86 2 9 640 662 7 100.00% 100.00%
>OV651813.1_173 TRINITY_DN1340_c0_g2_	7:0-4052(-) 140.00 -13.86 2 9 733 755 7 100.00% 100.00%
>OV651813.1_173 TRINITY_DN13447_c0_g1_	3:2042-3043(+) 146.00 -9.77 2 15 135 157 13 76.92% 76.92%
>OV651813.1_173 TRINITY_DN13447_c0_g1_	6:2042-3062(+) 146.00 -9.77 2 15 135 157 13 76.92% 76.92%
>OV651813.1_173 TRINITY_DN13447_c0_g1_	7:2042-3062(+) 146.00 -9.77 2 15 135 157 13 76.92% 76.92%
>OV651813.1_173 TRINITY_DN13447_c0_g1_	8:2042-3062(+) 146.00 -9.77 2 15 135 157 13 76.92% 76.92%
>OV651813.1_173 TRINITY_DN13479_c1_g1_	2:0-2098(-) 150.00 -11.70 2 21 1198 1219 19 68.42% 73.68%
>OV651813.1_173 TRINITY_DN1348_c0_g1_	1:0-1055(-) 140.00 -9.17 2 9 796 818 7 100.00% 100.00%
>OV651813.1_173 TRINITY_DN1348_c0_g1_	1:0-533(-) 140.00 -9.17 2 9 274 296 7 100.00% 100.00%
>OV651813.1_173 TRINITY_DN1348_c0_g1_	2:0-1056(-) 140.00 -9.17 2 9 797 819 7 100.00% 100.00%
>OV651813.1_173 TRINITY_DN1348_c0_g1_	2:0-533(-) 140.00 -9.17 2 9 274 296 7 100.00% 100.00%
>OV651813.1_173 TRINITY_DN13503_c0_g1_	1:0-2653(-) 140.00 -9.21 2 9 536 558 7 100.00% 100.00%
>OV651813.1_173 TRINITY_DN13503_c0_g1_	23:0-2665(-) 140.00 -9.21 2 9 547 569 7 100.00% 100.00%
>OV651813.1_173 TRINITY_DN13503_c0_g1_	6:0-2651(-) 140.00 -9.21 2 9 534 556 7 100.00% 100.00%
>OV651813.1_173 TRINITY_DN13503_c0_g1_	8:0-2669(-) 140.00 -9.21 2 9 551 573 7 100.00% 100.00%
>OV651813.1_173 TRINITY_DN13553_c0_g2_	2:0-5862(-) 146.00 -16.40 2 21 4818 4839 19 68.42% 68.42%
>OV651813.1_173 TRINITY_DN13553_c0_g2_	3:0-5861(-) 146.00 -16.40 2 21 4817 4838 19 68.42% 68.42%
>OV651813.1_173 TRINITY_DN13553_c0_g2_	4:0-5861(-) 146.00 -16.40 2 21 4817 4838 19 68.42% 68.42%
>OV651813.1_173 TRINITY_DN13553_c0_g2_	7:0-5861(-) 146.00 -16.40 2 21 4817 4838 19 68.42% 68.42%
>OV651813.1_173 TRINITY_DN13636_c0_g1_	1:0-1429(-) 143.00 -9.06 2 14 540 561 12 83.33% 83.33%
>OV651813.1_173 TRINITY_DN1368_c0_g1_	9:0-786(-) 145.00 -18.15 2 10 13 35 8 100.00% 100.00%
>OV651813.1_173 TRINITY_DN13731_c0_g1_	2:1702-2040(+) 156.00 -15.99 2 21 121 143 19 68.42% 73.68%
>OV651813.1_173 TRINITY_DN13731_c0_g1_	4:1702-2074(+) 156.00 -15.99 2 21 122 144 19 68.42% 73.68%
>OV651813.1_173 TRINITY_DN13731_c0_g1_	7:1704-2630(+) 156.00 -15.99 2 21 122 144 19 68.42% 73.68%
>OV651813.1_173 TRINITY_DN13731_c0_g3_	1:317-561(+) 156.00 -15.99 2 21 151 173 19 68.42% 73.68%
>OV651813.1_173 TRINITY_DN1381_c0_g1_	1:974-13240(+) 140.00 -10.19 2 9 6563 6585 7 100.00% 100.00%
>OV651813.1_173 TRINITY_DN1381_c0_g1_	1:974-13240(+) 150.00 -21.49 2 21 7993 8014 19 63.16% 78.95%
>OV651813.1_173 TRINITY_DN1390_c0_g1_	16:2242-4973(+) 143.00 -11.18 2 21 416 444 25 60.00% 64.00%
>OV651813.1_173 TRINITY_DN1390_c0_g1_	17:2242-4619(+) 143.00 -11.18 2 21 416 444 25 60.00% 64.00%
>OV651813.1_173 TRINITY_DN1390_c0_g1_	18:2434-5165(+) 143.00 -11.18 2 21 416 444 25 60.00% 64.00%
>OV651813.1_173 TRINITY_DN1390_c0_g1_	24:2434-4811(+) 143.00 -11.18 2 21 416 444 25 60.00% 64.00%
>OV651813.1_173 TRINITY_DN1390_c0_g1_	5:2260-4637(+) 143.00 -11.18 2 21 416 444 25 60.00% 64.00%
>OV651813.1_173 TRINITY_DN1390_c0_g1_	7:2260-4991(+) 143.00 -11.18 2 21 416 444 25 60.00% 64.00%
>OV651813.1_173 TRINITY_DN1392_c0_g1_	12:0-4884(-) 140.00 -9.30 2 9 3245 3267 7 100.00% 100.00%
>OV651813.1_173 TRINITY_DN1392_c0_g1_	17:0-4866(-) 140.00 -9.30 2 9 3227 3249 7 100.00% 100.00%
>OV651813.1_173 TRINITY_DN1392_c0_g1_	33:0-4883(-) 140.00 -9.30 2 9 3244 3266 7 100.00% 100.00%
>OV651813.1_173 TRINITY_DN1392_c0_g1_	38:0-4560(-) 140.00 -9.30 2 9 2921 2943 7 100.00% 100.00%
>OV651813.1_173 TRINITY_DN1392_c0_g1_	8:0-4873(-) 140.00 -9.30 2 9 3234 3256 7 100.00% 100.00%
>OV651813.1_173 TRINITY_DN13949_c0_g1_	21:575-843(+) 140.00 -9.45 2 9 58 80 7 100.00% 100.00%
>OV651813.1_173 TRINITY_DN13949_c0_g1_	32:578-1228(+) 140.00 -9.45 2 9 69 91 7 100.00% 100.00%
>OV651813.1_173 TRINITY_DN13949_c0_g1_	35:578-1217(+) 140.00 -9.45 2 9 58 80 7 100.00% 100.00%
>OV651813.1_173 TRINITY_DN13949_c0_g1_	36:578-1118(+) 140.00 -9.45 2 9 58 80 7 100.00% 100.00%
>OV651813.1_173 TRINITY_DN139_c0_g1_	1:1433-2275(+) 140.00 -8.12 2 9 1 8 7 100.00% 100.00%
>OV651813.1_173 TRINITY_DN13_c1_g2_	1:0-1322(-) 144.00 -16.45 2 19 654 679 20 70.00% 70.00%
>OV651813.1_173 TRINITY_DN13_c1_g2_	1:0-3506(-) 144.00 -16.45 2 19 2838 2863 20 70.00% 70.00%
>OV651813.1_173 TRINITY_DN13_c1_g2_	2:0-1322(-) 144.00 -16.45 2 19 654 679 20 70.00% 70.00%
>OV651813.1_173 TRINITY_DN13_c1_g2_	2:0-3485(-) 144.00 -16.45 2 19 2817 2842 20 70.00% 70.00%
>OV651813.1_173 TRINITY_DN1401_c0_g1_	11:3198-4387(+) 140.00 -14.43 2 9 503 525 7 100.00% 100.00%
>OV651813.1_173 TRINITY_DN1401_c0_g1_	12:3257-4446(+) 140.00 -14.43 2 9 503 525 7 100.00% 100.00%
>OV651813.1_173 TRINITY_DN1401_c0_g1_	13:3062-4251(+) 140.00 -14.43 2 9 503 525 7 100.00% 100.00%
>OV651813.1_173 TRINITY_DN1401_c0_g1_	9:3032-4221(+) 140.00 -14.43 2 9 503 525 7 100.00% 100.00%
>OV651813.1_173 TRINITY_DN14042_c0_g1_	12:0-4159(-) 152.00 -15.71 2 21 1872 1893 20 75.00% 75.00%
>OV651813.1_173 TRINITY_DN14042_c0_g1_	13:0-4167(-) 152.00 -15.71 2 21 1873 1894 20 75.00% 75.00%
>OV651813.1_173 TRINITY_DN14042_c0_g1_	5:0-4144(-) 152.00 -15.71 2 21 1873 1894 20 75.00% 75.00%
>OV651813.1_173 TRINITY_DN1414_c0_g2_	11:4322-5849(+) 140.00 -9.96 2 9 1239 1261 7 100.00% 100.00%
>OV651813.1_173 TRINITY_DN1414_c0_g2_	12:4322-6013(+) 140.00 -9.96 2 9 1229 1251 7 100.00% 100.00%
>OV651813.1_173 TRINITY_DN1414_c0_g2_	14:4322-6011(+) 140.00 -9.96 2 9 1227 1249 7 100.00% 100.00%
>OV651813.1_173 TRINITY_DN1414_c0_g2_	15:4322-5850(+) 140.00 -9.96 2 9 1240 1262 7 100.00% 100.00%
>OV651813.1_173 TRINITY_DN14180_c0_g1_	1:1594-2436(+) 144.00 -11.84 2 22 335 359 22 63.64% 63.64%
>OV651813.1_173 TRINITY_DN1418_c0_g1_	1:0-135(-) 145.00 -12.02 2 10 9 31 8 100.00% 100.00%
>OV651813.1_173 TRINITY_DN1419_c0_g3_	2:0-544(-) 142.00 -13.47 2 11 54 76 9 88.89% 88.89%
>OV651813.1_173 TRINITY_DN1419_c0_g3_	4:0-544(-) 142.00 -13.47 2 11 54 76 9 88.89% 88.89%
>OV651813.1_173 TRINITY_DN1419_c0_g3_	5:0-544(-) 142.00 -13.47 2 11 54 76 9 88.89% 88.89%
>OV651813.1_173 TRINITY_DN14280_c1_g1_	1:0-1636(-) 144.00 -9.39 2 13 1389 1411 11 81.82% 81.82%
>OV651813.1_173 TRINITY_DN14280_c1_g1_	4:0-1636(-) 144.00 -9.39 2 13 1389 1411 11 81.82% 81.82%
>OV651813.1_173 TRINITY_DN142_c1_g1_	3:0-1921(-) 140.00 -12.07 2 9 1077 1099 7 100.00% 100.00%
>OV651813.1_173 TRINITY_DN142_c1_g1_	3:0-2520(-) 140.00 -12.07 2 9 1676 1698 7 100.00% 100.00%
>OV651813.1_173 TRINITY_DN142_c1_g1_	3:0-2520(-) 145.00 -16.33 2 16 276 297 14 78.57% 78.57%
>OV651813.1_173 TRINITY_DN142_c1_g1_	4:0-1921(-) 140.00 -12.07 2 9 1077 1099 7 100.00% 100.00%
>OV651813.1_173 TRINITY_DN142_c1_g1_	4:0-2520(-) 140.00 -12.07 2 9 1676 1698 7 100.00% 100.00%
>OV651813.1_173 TRINITY_DN142_c1_g1_	4:0-2520(-) 145.00 -16.33 2 16 276 297 14 78.57% 78.57%
>OV651813.1_173 TRINITY_DN142_c1_g1_	6:0-1954(-) 140.00 -12.07 2 9 1110 1132 7 100.00% 100.00%
>OV651813.1_173 TRINITY_DN142_c1_g1_	6:0-2553(-) 140.00 -12.07 2 9 1709 1731 7 100.00% 100.00%
>OV651813.1_173 TRINITY_DN142_c1_g1_	6:0-2553(-) 145.00 -16.33 2 16 276 297 14 78.57% 78.57%
>OV651813.1_173 TRINITY_DN142_c1_g1_	9:0-2584(-) 140.00 -12.07 2 9 1740 1762 7 100.00% 100.00%
>OV651813.1_173 TRINITY_DN142_c1_g1_	9:0-2584(-) 145.00 -16.33 2 16 276 297 14 78.57% 78.57%
>OV651813.1_173 TRINITY_DN14318_c1_g1_	1:1381-2753(+) 140.00 -12.40 2 9 215 237 7 100.00% 100.00%
>OV651813.1_173 TRINITY_DN14318_c1_g1_	2:0-2122(-) 154.00 -11.00 2 20 479 502 19 73.68% 73.68%
>OV651813.1_173 TRINITY_DN14318_c1_g1_	2:1393-2775(+) 140.00 -12.40 2 9 215 237 7 100.00% 100.00%
>OV651813.1_173 TRINITY_DN1437_c0_g1_	1:1032-5632(+) 150.00 -12.61 2 11 4034 4056 9 100.00% 100.00%
>OV651813.1_173 TRINITY_DN1437_c0_g1_	2:1032-6131(+) 150.00 -12.61 2 11 4034 4056 9 100.00% 100.00%
>OV651813.1_173 TRINITY_DN1437_c0_g1_	2:1032-6131(+) 175.00 -22.43 2 21 4735 4759 21 80.95% 85.71%
>OV651813.1_173 TRINITY_DN1437_c0_g1_	3:1032-6010(+) 150.00 -12.61 2 11 4034 4056 9 100.00% 100.00%
>OV651813.1_173 TRINITY_DN1437_c0_g1_	4:1032-5783(+) 150.00 -12.61 2 11 4034 4056 9 100.00% 100.00%
>OV651813.1_173 TRINITY_DN1437_c0_g1_	8:1030-5630(+) 150.00 -12.61 2 11 4034 4056 9 100.00% 100.00%
>OV651813.1_173 TRINITY_DN1444_c9_g1_	2:0-52(-) 140.00 -8.67 2 9 18 40 7 100.00% 100.00%
>OV651813.1_173 TRINITY_DN1445_c4_g1_	1:0-8393(-) 140.00 -12.08 2 9 5444 5466 7 100.00% 100.00%
>OV651813.1_173 TRINITY_DN1445_c4_g1_	1:0-8393(-) 155.00 -11.24 2 20 7056 7078 18 72.22% 72.22%
>OV651813.1_173 TRINITY_DN1445_c4_g1_	5:0-8425(-) 140.00 -12.08 2 9 5474 5496 7 100.00% 100.00%
>OV651813.1_173 TRINITY_DN1445_c4_g1_	5:0-8425(-) 155.00 -11.24 2 20 7086 7108 18 72.22% 72.22%
>OV651813.1_173 TRINITY_DN14467_c0_g1_	3:0-2812(-) 140.00 -11.79 2 9 876 898 7 100.00% 100.00%
>OV651813.1_173 TRINITY_DN1451_c0_g1_	12:1084-3490(+) 140.00 -8.96 2 9 2127 2149 7 100.00% 100.00%
>OV651813.1_173 TRINITY_DN1451_c0_g1_	12:1084-3490(+) 140.00 -9.32 2 9 1806 1828 7 100.00% 100.00%
>OV651813.1_173 TRINITY_DN1451_c0_g1_	12:1137-3490(+) 140.00 -8.96 2 9 2074 2096 7 100.00% 100.00%
>OV651813.1_173 TRINITY_DN1451_c0_g1_	12:1137-3490(+) 140.00 -9.32 2 9 1753 1775 7 100.00% 100.00%
>OV651813.1_173 TRINITY_DN1451_c0_g1_	18:1098-3486(+) 140.00 -8.96 2 9 2109 2131 7 100.00% 100.00%
>OV651813.1_173 TRINITY_DN1451_c0_g1_	18:1098-3486(+) 140.00 -9.32 2 9 1788 1810 7 100.00% 100.00%
>OV651813.1_173 TRINITY_DN1451_c0_g1_	18:1151-3486(+) 140.00 -8.96 2 9 2056 2078 7 100.00% 100.00%
>OV651813.1_173 TRINITY_DN1451_c0_g1_	18:1151-3486(+) 140.00 -9.32 2 9 1735 1757 7 100.00% 100.00%
>OV651813.1_173 TRINITY_DN1451_c0_g1_	20:1098-3504(+) 140.00 -8.96 2 9 2127 2149 7 100.00% 100.00%
>OV651813.1_173 TRINITY_DN1451_c0_g1_	20:1098-3504(+) 140.00 -9.32 2 9 1806 1828 7 100.00% 100.00%
>OV651813.1_173 TRINITY_DN1451_c0_g1_	20:1151-3504(+) 140.00 -8.96 2 9 2074 2096 7 100.00% 100.00%
>OV651813.1_173 TRINITY_DN1451_c0_g1_	20:1151-3504(+) 140.00 -9.32 2 9 1753 1775 7 100.00% 100.00%
>OV651813.1_173 TRINITY_DN14526_c0_g1_	10:1810-5780(+) 149.00 -10.76 2 14 1463 1485 12 83.33% 83.33%
>OV651813.1_173 TRINITY_DN14526_c0_g1_	10:2557-5780(+) 149.00 -10.76 2 14 716 738 12 83.33% 83.33%
>OV651813.1_173 TRINITY_DN14526_c0_g1_	11:1879-5848(+) 149.00 -10.76 2 14 1462 1484 12 83.33% 83.33%
>OV651813.1_173 TRINITY_DN14526_c0_g1_	11:2625-5848(+) 149.00 -10.76 2 14 716 738 12 83.33% 83.33%
>OV651813.1_173 TRINITY_DN14526_c0_g1_	14:1879-5852(+) 149.00 -10.76 2 14 1466 1488 12 83.33% 83.33%
>OV651813.1_173 TRINITY_DN14526_c0_g1_	14:2629-5852(+) 149.00 -10.76 2 14 716 738 12 83.33% 83.33%
>OV651813.1_173 TRINITY_DN14526_c0_g1_	9:1879-5852(+) 149.00 -10.76 2 14 1466 1488 12 83.33% 83.33%
>OV651813.1_173 TRINITY_DN14526_c0_g1_	9:2629-5852(+) 149.00 -10.76 2 14 716 738 12 83.33% 83.33%
>OV651813.1_173 TRINITY_DN1461_c0_g1_	1:0-1661(-) 142.00 -9.41 2 11 1319 1341 9 88.89% 88.89%
>OV651813.1_173 TRINITY_DN1461_c0_g1_	1:0-2181(-) 142.00 -9.41 2 11 1839 1861 9 88.89% 88.89%
>OV651813.1_173 TRINITY_DN1461_c0_g1_	12:0-1954(-) 142.00 -9.41 2 11 1328 1350 9 88.89% 88.89%
>OV651813.1_173 TRINITY_DN1461_c0_g1_	12:0-2474(-) 142.00 -9.41 2 11 1848 1870 9 88.89% 88.89%
>OV651813.1_173 TRINITY_DN1461_c0_g1_	19:0-1951(-) 142.00 -9.41 2 11 1325 1347 9 88.89% 88.89%
>OV651813.1_173 TRINITY_DN1461_c0_g1_	19:0-2471(-) 142.00 -9.41 2 11 1845 1867 9 88.89% 88.89%
>OV651813.1_173 TRINITY_DN1461_c0_g1_	22:0-1954(-) 142.00 -9.41 2 11 1328 1350 9 88.89% 88.89%
>OV651813.1_173 TRINITY_DN1461_c0_g1_	22:0-2474(-) 142.00 -9.41 2 11 1848 1870 9 88.89% 88.89%
>OV651813.1_173 TRINITY_DN1463_c0_g1_	10:2263-6927(+) 140.00 -9.51 2 9 1317 1339 7 100.00% 100.00%
>OV651813.1_173 TRINITY_DN1463_c0_g1_	13:2325-7013(+) 140.00 -9.51 2 9 1317 1339 7 100.00% 100.00%
>OV651813.1_173 TRINITY_DN1463_c0_g1_	13:808-7013(+) 140.00 -9.51 2 9 2834 2856 7 100.00% 100.00%
>OV651813.1_173 TRINITY_DN1463_c0_g1_	28:2263-6951(+) 140.00 -9.51 2 9 1317 1339 7 100.00% 100.00%
>OV651813.1_173 TRINITY_DN1463_c0_g1_	3:2263-6955(+) 140.00 -9.51 2 9 1317 1339 7 100.00% 100.00%
>OV651813.1_173 TRINITY_DN1463_c0_g1_	33:2263-6156(+) 140.00 -9.51 2 9 1317 1339 7 100.00% 100.00%
>OV651813.1_173 TRINITY_DN1463_c0_g1_	37:1996-6151(+) 140.00 -9.51 2 9 1588 1610 7 100.00% 100.00%
>OV651813.1_173 TRINITY_DN1463_c0_g1_	37:2267-6151(+) 140.00 -9.51 2 9 1317 1339 7 100.00% 100.00%
>OV651813.1_173 TRINITY_DN1463_c0_g1_	38:2263-6934(+) 140.00 -9.51 2 9 1317 1339 7 100.00% 100.00%
>OV651813.1_173 TRINITY_DN1463_c0_g1_	40:2263-6938(+) 140.00 -9.51 2 9 1317 1339 7 100.00% 100.00%
>OV651813.1_173 TRINITY_DN1463_c0_g1_	46:2263-5647(+) 140.00 -9.51 2 9 1317 1339 7 100.00% 100.00%
>OV651813.1_173 TRINITY_DN1463_c0_g1_	49:2314-7002(+) 140.00 -9.51 2 9 1317 1339 7 100.00% 100.00%
>OV651813.1_173 TRINITY_DN1463_c0_g1_	7:2263-6011(+) 140.00 -9.51 2 9 1317 1339 7 100.00% 100.00%
>OV651813.1_173 TRINITY_DN14676_c0_g1_	3:0-1523(-) 161.00 -15.61 2 21 1108 1133 22 77.27% 81.82%
>OV651813.1_173 TRINITY_DN14676_c0_g1_	7:0-1524(-) 161.00 -15.61 2 21 1109 1134 22 77.27% 81.82%
>OV651813.1_173 TRINITY_DN14676_c0_g1_	7:0-617(-) 161.00 -15.61 2 21 202 227 22 77.27% 81.82%
>OV651813.1_173 TRINITY_DN1469_c0_g1_	11:2200-4334(+) 142.00 -9.17 2 11 1 11 9 88.89% 88.89%
>OV651813.1_173 TRINITY_DN1469_c0_g1_	14:2200-4333(+) 142.00 -9.17 2 11 1 11 9 88.89% 88.89%
>OV651813.1_173 TRINITY_DN1469_c0_g1_	17:2193-4327(+) 142.00 -9.17 2 11 1 11 9 88.89% 88.89%
>OV651813.1_173 TRINITY_DN1469_c0_g1_	19:2203-4337(+) 142.00 -9.17 2 11 1 11 9 88.89% 88.89%
>OV651813.1_173 TRINITY_DN1469_c0_g1_	21:2005-4139(+) 142.00 -9.17 2 11 1 11 9 88.89% 88.89%
>OV651813.1_173 TRINITY_DN1469_c0_g1_	25:2201-4335(+) 142.00 -9.17 2 11 1 11 9 88.89% 88.89%
>OV651813.1_173 TRINITY_DN1469_c0_g1_	30:1729-2682(+) 142.00 -9.17 2 11 1 11 9 88.89% 88.89%
>OV651813.1_173 TRINITY_DN1473_c0_g1_	1:0-2528(-) 140.00 -13.86 2 9 537 559 7 100.00% 100.00%
>OV651813.1_173 TRINITY_DN1473_c0_g1_	1:0-2528(-) 148.00 -20.15 2 14 389 412 13 84.62% 84.62%
>OV651813.1_173 TRINITY_DN1473_c0_g1_	2:0-2628(-) 140.00 -13.86 2 9 537 559 7 100.00% 100.00%
>OV651813.1_173 TRINITY_DN1473_c0_g1_	2:0-2628(-) 148.00 -20.15 2 14 389 412 13 84.62% 84.62%
>OV651813.1_173 TRINITY_DN1476_c0_g1_	2:0-781(-) 153.00 -16.86 2 21 659 682 21 71.43% 76.19%
>OV651813.1_173 TRINITY_DN1476_c0_g1_	5:0-786(-) 153.00 -16.86 2 21 664 687 21 71.43% 76.19%
>OV651813.1_173 TRINITY_DN1476_c0_g1_	6:0-781(-) 153.00 -16.86 2 21 659 682 21 71.43% 76.19%
>OV651813.1_173 TRINITY_DN1486_c0_g1_	11:0-1560(-) 146.00 -15.06 2 15 1411 1433 13 76.92% 76.92%
>OV651813.1_173 TRINITY_DN1486_c0_g1_	7:0-1560(-) 146.00 -15.06 2 15 1411 1433 13 76.92% 76.92%
>OV651813.1_173 TRINITY_DN14911_c0_g2_	1:3894-6009(+) 143.00 -11.65 2 21 317 340 20 60.00% 70.00%
>OV651813.1_173 TRINITY_DN14911_c0_g2_	2:3894-6287(+) 143.00 -11.65 2 21 317 340 20 60.00% 70.00%
>OV651813.1_173 TRINITY_DN14911_c0_g2_	3:3894-5953(+) 143.00 -11.65 2 21 317 340 20 60.00% 70.00%
>OV651813.1_173 TRINITY_DN1491_c0_g1_	10:3201-7029(+) 143.00 -19.47 2 21 237 265 25 60.00% 64.00%
>OV651813.1_173 TRINITY_DN1491_c0_g1_	1:2008-5836(+) 143.00 -19.47 2 21 237 265 25 60.00% 64.00%
>OV651813.1_173 TRINITY_DN1491_c0_g1_	14:3287-7115(+) 143.00 -19.47 2 21 237 265 25 60.00% 64.00%
>OV651813.1_173 TRINITY_DN14963_c0_g1_	2:1663-5436(+) 161.00 -20.15 2 22 697 719 20 70.00% 75.00%
>OV651813.1_173 TRINITY_DN14963_c0_g1_	4:1664-5710(+) 161.00 -20.15 2 22 697 719 20 70.00% 75.00%
>OV651813.1_173 TRINITY_DN14983_c0_g1_	6:0-1120(-) 140.00 -9.06 2 9 97 119 7 100.00% 100.00%
>OV651813.1_173 TRINITY_DN1507_c0_g1_	11:2482-5402(+) 168.00 -16.25 2 21 671 693 19 73.68% 84.21%
>OV651813.1_173 TRINITY_DN1507_c0_g1_	11:946-5402(+) 168.00 -16.25 2 21 2207 2229 19 73.68% 84.21%
>OV651813.1_173 TRINITY_DN1507_c0_g1_	5:1801-4147(+) 168.00 -16.25 2 21 671 693 19 73.68% 84.21%
>OV651813.1_173 TRINITY_DN1507_c0_g1_	5:946-4147(+) 168.00 -16.25 2 21 1526 1548 19 73.68% 84.21%
>OV651813.1_173 TRINITY_DN1507_c0_g1_	6:2482-5068(+) 168.00 -16.25 2 21 671 693 19 73.68% 84.21%
>OV651813.1_173 TRINITY_DN1507_c0_g1_	6:946-5068(+) 168.00 -16.25 2 21 2207 2229 19 73.68% 84.21%
>OV651813.1_173 TRINITY_DN1507_c0_g1_	9:1331-3677(+) 168.00 -16.25 2 21 671 693 19 73.68% 84.21%
>OV651813.1_173 TRINITY_DN15113_c0_g1_	1:0-251(-) 140.00 -11.56 2 9 115 137 7 100.00% 100.00%
>OV651813.1_173 TRINITY_DN15138_c0_g1_	1:2283-5063(+) 145.00 -13.25 2 20 2501 2529 24 66.67% 66.67%
>OV651813.1_173 TRINITY_DN15138_c0_g1_	3:2283-5556(+) 145.00 -13.25 2 20 2501 2529 24 66.67% 66.67%
>OV651813.1_173 TRINITY_DN15138_c0_g1_	4:2283-5301(+) 145.00 -13.25 2 20 2501 2529 24 66.67% 66.67%
>OV651813.1_173 TRINITY_DN15138_c0_g1_	6:2283-5556(+) 145.00 -13.25 2 20 2501 2529 24 66.67% 66.67%
>OV651813.1_173 TRINITY_DN15144_c0_g1_	1:0-853(-) 142.00 -15.25 2 16 645 668 15 73.33% 73.33%
>OV651813.1_173 TRINITY_DN1520_c1_g1_	1:1770-11877(+) 142.00 -8.62 2 11 2739 2761 9 88.89% 88.89%
>OV651813.1_173 TRINITY_DN1520_c1_g1_	1:1770-11877(+) 157.00 -16.97 2 14 1372 1394 12 91.67% 91.67%
>OV651813.1_173 TRINITY_DN1520_c1_g1_	2:1770-11895(+) 142.00 -8.62 2 11 2739 2761 9 88.89% 88.89%
>OV651813.1_173 TRINITY_DN1520_c1_g1_	2:1770-11895(+) 157.00 -16.97 2 14 1372 1394 12 91.67% 91.67%
>OV651813.1_173 TRINITY_DN15232_c0_g1_	20:0-1393(-) 140.00 -9.46 2 9 872 894 7 100.00% 100.00%
>OV651813.1_173 TRINITY_DN15232_c0_g1_	20:0-923(-) 140.00 -9.46 2 9 402 424 7 100.00% 100.00%
>OV651813.1_173 TRINITY_DN15232_c0_g1_	24:0-1425(-) 140.00 -9.46 2 9 904 926 7 100.00% 100.00%
>OV651813.1_173 TRINITY_DN15232_c0_g1_	24:0-955(-) 140.00 -9.46 2 9 434 456 7 100.00% 100.00%
>OV651813.1_173 TRINITY_DN15232_c0_g1_	33:0-1393(-) 140.00 -9.46 2 9 872 894 7 100.00% 100.00%
>OV651813.1_173 TRINITY_DN15232_c0_g1_	33:0-923(-) 140.00 -9.46 2 9 402 424 7 100.00% 100.00%
>OV651813.1_173 TRINITY_DN15232_c0_g1_	34:0-1393(-) 140.00 -9.46 2 9 872 894 7 100.00% 100.00%
>OV651813.1_173 TRINITY_DN15232_c0_g1_	34:0-923(-) 140.00 -9.46 2 9 402 424 7 100.00% 100.00%
>OV651813.1_173 TRINITY_DN15232_c0_g1_	4:0-1425(-) 140.00 -9.46 2 9 904 926 7 100.00% 100.00%
>OV651813.1_173 TRINITY_DN15232_c0_g1_	4:0-955(-) 140.00 -9.46 2 9 434 456 7 100.00% 100.00%
>OV651813.1_173 TRINITY_DN1523_c0_g1_	11:0-1365(-) 146.00 -14.94 2 20 1199 1223 20 65.00% 70.00%
>OV651813.1_173 TRINITY_DN1523_c0_g1_	11:0-5496(-) 146.00 -14.94 2 20 5330 5354 20 65.00% 70.00%
>OV651813.1_173 TRINITY_DN1523_c0_g1_	22:0-1306(-) 146.00 -14.94 2 20 1140 1164 20 65.00% 70.00%
>OV651813.1_173 TRINITY_DN1523_c0_g1_	22:0-5239(-) 146.00 -14.94 2 20 5073 5097 20 65.00% 70.00%
>OV651813.1_173 TRINITY_DN1523_c0_g1_	23:0-1365(-) 146.00 -14.94 2 20 1199 1223 20 65.00% 70.00%
>OV651813.1_173 TRINITY_DN1523_c0_g1_	23:0-5298(-) 146.00 -14.94 2 20 5132 5156 20 65.00% 70.00%
>OV651813.1_173 TRINITY_DN1523_c0_g1_	27:0-1306(-) 146.00 -14.94 2 20 1140 1164 20 65.00% 70.00%
>OV651813.1_173 TRINITY_DN1523_c0_g1_	27:0-5127(-) 146.00 -14.94 2 20 4961 4985 20 65.00% 70.00%
>OV651813.1_173 TRINITY_DN1523_c0_g1_	31:0-1306(-) 146.00 -14.94 2 20 1140 1164 20 65.00% 70.00%
>OV651813.1_173 TRINITY_DN1523_c0_g1_	31:0-5259(-) 146.00 -14.94 2 20 5093 5117 20 65.00% 70.00%
>OV651813.1_173 TRINITY_DN1523_c0_g1_	34:0-1365(-) 146.00 -14.94 2 20 1199 1223 20 65.00% 70.00%
>OV651813.1_173 TRINITY_DN1523_c0_g1_	34:0-5318(-) 146.00 -14.94 2 20 5152 5176 20 65.00% 70.00%
>OV651813.1_173 TRINITY_DN1523_c0_g1_	46:0-1306(-) 146.00 -14.94 2 20 1140 1164 20 65.00% 70.00%
>OV651813.1_173 TRINITY_DN1523_c0_g1_	49:0-1365(-) 146.00 -14.94 2 20 1199 1223 20 65.00% 70.00%
>OV651813.1_173 TRINITY_DN1523_c0_g1_	49:0-5186(-) 146.00 -14.94 2 20 5020 5044 20 65.00% 70.00%
>OV651813.1_173 TRINITY_DN1523_c0_g1_	6:0-1323(-) 146.00 -14.94 2 20 1157 1181 20 65.00% 70.00%
>OV651813.1_173 TRINITY_DN15289_c0_g1_	2:0-975(-) 142.00 -16.24 2 14 827 847 12 83.33% 83.33%
>OV651813.1_173 TRINITY_DN1528_c0_g1_	1:0-2125(-) 148.00 -10.31 2 21 42 61 19 68.42% 73.68%
>OV651813.1_173 TRINITY_DN1528_c0_g1_	11:0-2192(-) 148.00 -10.31 2 21 42 61 19 68.42% 73.68%
>OV651813.1_173 TRINITY_DN1528_c0_g1_	14:0-2125(-) 148.00 -10.31 2 21 42 61 19 68.42% 73.68%
>OV651813.1_173 TRINITY_DN1528_c0_g1_	8:0-2109(-) 148.00 -10.31 2 21 42 61 19 68.42% 73.68%
>OV651813.1_173 TRINITY_DN152_c0_g2_	1:2342-5569(+) 143.00 -9.94 2 21 1519 1544 22 63.64% 63.64%
>OV651813.1_173 TRINITY_DN152_c0_g2_	3:2342-4508(+) 143.00 -9.94 2 21 1519 1544 22 63.64% 63.64%
>OV651813.1_173 TRINITY_DN152_c0_g2_	4:2342-5544(+) 143.00 -9.94 2 21 1520 1545 22 63.64% 63.64%
>OV651813.1_173 TRINITY_DN1533_c0_g1_	35:0-278(-) 148.00 -12.37 2 22 121 145 22 63.64% 68.18%
>OV651813.1_173 TRINITY_DN15419_c0_g1_	2:301-5383(+) 142.00 -11.68 2 16 4349 4372 15 73.33% 73.33%
>OV651813.1_173 TRINITY_DN15419_c0_g1_	2:979-5383(+) 142.00 -11.68 2 16 3671 3694 15 73.33% 73.33%
>OV651813.1_173 TRINITY_DN15428_c0_g1_	4:2114-2416(+) 140.00 -10.67 2 9 85 107 7 100.00% 100.00%
>OV651813.1_173 TRINITY_DN15428_c0_g1_	5:2129-2431(+) 140.00 -10.67 2 9 85 107 7 100.00% 100.00%
>OV651813.1_173 TRINITY_DN15486_c0_g1_	10:5561-7282(+) 149.00 -8.62 2 20 1042 1063 18 72.22% 72.22%
>OV651813.1_173 TRINITY_DN15486_c0_g1_	12:5309-7030(+) 149.00 -8.62 2 20 1042 1063 18 72.22% 72.22%
>OV651813.1_173 TRINITY_DN15486_c0_g1_	2:3444-5165(+) 149.00 -8.62 2 20 1042 1063 18 72.22% 72.22%
>OV651813.1_173 TRINITY_DN15486_c0_g1_	3:5309-6982(+) 149.00 -8.62 2 20 994 1015 18 72.22% 72.22%
>OV651813.1_173 TRINITY_DN15486_c0_g1_	6:5225-6946(+) 149.00 -8.62 2 20 1042 1063 18 72.22% 72.22%
>OV651813.1_173 TRINITY_DN15486_c0_g1_	8:1702-3423(+) 149.00 -8.62 2 20 1042 1063 18 72.22% 72.22%
>OV651813.1_173 TRINITY_DN1551_c4_g2_	1:1303-2850(+) 146.00 -12.51 2 21 92 116 21 66.67% 71.43%
>OV651813.1_173 TRINITY_DN1551_c4_g2_	2:1303-2851(+) 146.00 -12.51 2 21 92 116 21 66.67% 71.43%
>OV651813.1_173 TRINITY_DN155_c0_g1_	4:0-1460(-) 145.00 -10.16 2 10 1295 1317 8 100.00% 100.00%
>OV651813.1_173 TRINITY_DN155_c0_g1_	8:0-1478(-) 145.00 -10.16 2 10 1313 1335 8 100.00% 100.00%
>OV651813.1_173 TRINITY_DN15629_c0_g1_	10:0-1488(-) 145.00 -16.24 2 19 619 644 20 65.00% 70.00%
>OV651813.1_173 TRINITY_DN15629_c0_g1_	10:0-885(-) 145.00 -16.24 2 19 16 41 20 65.00% 70.00%
>OV651813.1_173 TRINITY_DN15629_c0_g1_	5:0-1488(-) 145.00 -16.24 2 19 619 644 20 65.00% 70.00%
>OV651813.1_173 TRINITY_DN15629_c0_g1_	5:0-885(-) 145.00 -16.24 2 19 16 41 20 65.00% 70.00%
>OV651813.1_173 TRINITY_DN15629_c0_g1_	8:0-1488(-) 145.00 -16.24 2 19 619 644 20 65.00% 70.00%
>OV651813.1_173 TRINITY_DN15629_c0_g1_	8:0-885(-) 145.00 -16.24 2 19 16 41 20 65.00% 70.00%
>OV651813.1_173 TRINITY_DN15639_c0_g2_	2:317-1403(+) 160.00 -20.14 2 21 972 994 19 73.68% 73.68%
>OV651813.1_173 TRINITY_DN1564_c0_g1_	2:533-7690(+) 155.00 -12.57 2 20 1766 1788 18 72.22% 72.22%
>OV651813.1_173 TRINITY_DN1564_c0_g1_	6:533-6920(+) 155.00 -12.57 2 20 1766 1788 18 72.22% 72.22%
>OV651813.1_173 TRINITY_DN1564_c0_g1_	7:533-7691(+) 155.00 -12.57 2 20 1766 1788 18 72.22% 72.22%
>OV651813.1_173 TRINITY_DN1566_c0_g1_	10:0-1750(-) 145.00 -10.16 2 10 48 70 8 100.00% 100.00%
>OV651813.1_173 TRINITY_DN1566_c0_g1_	10:0-1750(-) 157.00 -13.98 2 14 1626 1648 12 91.67% 91.67%
>OV651813.1_173 TRINITY_DN1566_c0_g1_	12:0-1761(-) 145.00 -10.16 2 10 48 70 8 100.00% 100.00%
>OV651813.1_173 TRINITY_DN1566_c0_g1_	12:0-1761(-) 157.00 -13.98 2 14 1637 1659 12 91.67% 91.67%
>OV651813.1_173 TRINITY_DN1566_c0_g1_	13:0-1750(-) 145.00 -10.16 2 10 48 70 8 100.00% 100.00%
>OV651813.1_173 TRINITY_DN1566_c0_g1_	13:0-1750(-) 157.00 -13.98 2 14 1626 1648 12 91.67% 91.67%
>OV651813.1_173 TRINITY_DN1566_c0_g1_	28:0-1750(-) 145.00 -10.16 2 10 48 70 8 100.00% 100.00%
>OV651813.1_173 TRINITY_DN1566_c0_g1_	28:0-1750(-) 157.00 -13.98 2 14 1626 1648 12 91.67% 91.67%
>OV651813.1_173 TRINITY_DN1566_c0_g1_	4:0-1750(-) 145.00 -10.16 2 10 48 70 8 100.00% 100.00%
>OV651813.1_173 TRINITY_DN1566_c0_g1_	4:0-1750(-) 157.00 -13.98 2 14 1626 1648 12 91.67% 91.67%
>OV651813.1_173 TRINITY_DN1566_c0_g1_	8:0-1764(-) 145.00 -10.16 2 10 49 71 8 100.00% 100.00%
>OV651813.1_173 TRINITY_DN1566_c0_g1_	8:0-1764(-) 157.00 -13.98 2 14 1640 1662 12 91.67% 91.67%
>OV651813.1_173 TRINITY_DN15671_c0_g2_	1:522-1060(+) 155.00 -10.89 2 20 215 237 18 72.22% 72.22%
>OV651813.1_173 TRINITY_DN15810_c0_g1_	1:0-2752(-) 140.00 -11.06 2 9 22 44 7 100.00% 100.00%
>OV651813.1_173 TRINITY_DN15810_c0_g1_	1:0-3398(-) 140.00 -11.06 2 9 668 690 7 100.00% 100.00%
>OV651813.1_173 TRINITY_DN15810_c0_g1_	2:0-2744(-) 140.00 -11.06 2 9 22 44 7 100.00% 100.00%
>OV651813.1_173 TRINITY_DN15810_c0_g1_	2:0-3390(-) 140.00 -11.06 2 9 668 690 7 100.00% 100.00%
>OV651813.1_173 TRINITY_DN15884_c0_g1_	2:0-951(-) 168.00 -16.30 2 22 681 704 21 76.19% 80.95%
>OV651813.1_173 TRINITY_DN15884_c0_g1_	3:0-930(-) 168.00 -16.30 2 22 660 683 21 76.19% 80.95%
>OV651813.1_173 TRINITY_DN1591_c0_g1_	13:0-1712(-) 146.00 -18.04 2 21 1006 1030 21 66.67% 71.43%
>OV651813.1_173 TRINITY_DN1591_c0_g1_	13:883-3713(+) 144.00 -11.04 2 21 1603 1625 19 63.16% 63.16%
>OV651813.1_173 TRINITY_DN1591_c0_g1_	19:0-1639(-) 146.00 -18.04 2 21 933 957 21 66.67% 71.43%
>OV651813.1_173 TRINITY_DN1591_c0_g1_	27:0-1615(-) 146.00 -18.04 2 21 933 957 21 66.67% 71.43%
>OV651813.1_173 TRINITY_DN1591_c0_g1_	4:0-1630(-) 146.00 -18.04 2 21 933 957 21 66.67% 71.43%
>OV651813.1_173 TRINITY_DN15985_c0_g1_	1:1420-2950(+) 159.00 -16.31 2 20 286 308 18 72.22% 77.78%
>OV651813.1_173 TRINITY_DN16003_c0_g2_	1:1118-2624(+) 141.00 -20.54 2 19 847 872 20 65.00% 65.00%
>OV651813.1_173 TRINITY_DN16070_c0_g1_	25:1864-3028(+) 146.00 -11.48 2 20 515 539 20 65.00% 70.00%
>OV651813.1_173 TRINITY_DN16070_c0_g1_	3:381-951(+) 146.00 -11.48 2 20 515 539 20 65.00% 70.00%
>OV651813.1_173 TRINITY_DN16070_c0_g1_	50:1864-2943(+) 146.00 -11.48 2 20 590 614 20 65.00% 70.00%
>OV651813.1_173 TRINITY_DN16079_c0_g1_	4:569-1390(+) 142.00 -9.03 2 16 423 446 15 73.33% 73.33%
>OV651813.1_173 TRINITY_DN16079_c0_g1_	6:569-1465(+) 142.00 -9.03 2 16 498 521 15 73.33% 73.33%
>OV651813.1_173 TRINITY_DN160_c0_g1_	1:0-653(-) 140.00 -9.01 2 9 499 521 7 100.00% 100.00%
>OV651813.1_173 TRINITY_DN160_c0_g1_	2:0-624(-) 140.00 -9.01 2 9 470 492 7 100.00% 100.00%
>OV651813.1_173 TRINITY_DN16175_c1_g2_	2:0-1326(-) 146.00 -13.47 2 15 319 341 13 76.92% 76.92%
>OV651813.1_173 TRINITY_DN16301_c0_g1_	18:0-1785(-) 147.00 -12.94 2 15 1564 1584 13 84.62% 84.62%
>OV651813.1_173 TRINITY_DN16301_c0_g1_	22:0-1806(-) 147.00 -12.94 2 15 1584 1604 13 84.62% 84.62%
>OV651813.1_173 TRINITY_DN16301_c0_g1_	26:0-1806(-) 147.00 -12.94 2 15 1584 1604 13 84.62% 84.62%
>OV651813.1_173 TRINITY_DN16301_c0_g1_	37:0-1694(-) 147.00 -12.94 2 15 1472 1492 13 84.62% 84.62%
>OV651813.1_173 TRINITY_DN16312_c0_g1_	11:0-1907(-) 151.00 -13.84 2 17 196 221 18 72.22% 77.78%
>OV651813.1_173 TRINITY_DN16312_c0_g1_	12:0-1791(-) 151.00 -13.84 2 17 196 221 18 72.22% 77.78%
>OV651813.1_173 TRINITY_DN16312_c0_g1_	13:0-1791(-) 151.00 -13.84 2 17 196 221 18 72.22% 77.78%
>OV651813.1_173 TRINITY_DN16312_c0_g1_	17:0-1907(-) 151.00 -13.84 2 17 196 221 18 72.22% 77.78%
>OV651813.1_173 TRINITY_DN16312_c0_g1_	19:0-1791(-) 151.00 -13.84 2 17 196 221 18 72.22% 77.78%
>OV651813.1_173 TRINITY_DN16321_c0_g1_	1:1292-2178(+) 142.00 -9.06 2 11 728 750 9 88.89% 88.89%
>OV651813.1_173 TRINITY_DN16322_c0_g1_	1:573-1242(+) 141.00 -13.43 2 22 604 625 21 61.90% 71.43%
>OV651813.1_173 TRINITY_DN16324_c0_g1_	1:0-6613(-) 148.00 -19.30 2 13 1832 1854 11 81.82% 90.91%
>OV651813.1_173 TRINITY_DN16324_c0_g1_	1:0-6613(-) 152.00 -16.00 2 13 2204 2226 11 90.91% 90.91%
>OV651813.1_173 TRINITY_DN16324_c0_g1_	1:0-7863(-) 148.00 -19.30 2 13 3082 3104 11 81.82% 90.91%
>OV651813.1_173 TRINITY_DN16324_c0_g1_	1:0-7863(-) 150.00 -16.71 2 22 852 872 20 70.00% 70.00%
>OV651813.1_173 TRINITY_DN16324_c0_g1_	1:0-7863(-) 152.00 -16.00 2 13 3454 3476 11 90.91% 90.91%
>OV651813.1_173 TRINITY_DN16324_c0_g1_	11:0-6613(-) 148.00 -19.30 2 13 1832 1854 11 81.82% 90.91%
>OV651813.1_173 TRINITY_DN16324_c0_g1_	11:0-6613(-) 152.00 -16.00 2 13 2204 2226 11 90.91% 90.91%
>OV651813.1_173 TRINITY_DN16324_c0_g1_	11:0-7863(-) 148.00 -19.30 2 13 3082 3104 11 81.82% 90.91%
>OV651813.1_173 TRINITY_DN16324_c0_g1_	11:0-7863(-) 150.00 -16.71 2 22 852 872 20 70.00% 70.00%
>OV651813.1_173 TRINITY_DN16324_c0_g1_	11:0-7863(-) 152.00 -16.00 2 13 3454 3476 11 90.91% 90.91%
>OV651813.1_173 TRINITY_DN16324_c0_g1_	11:1449-12777(+) 140.00 -12.63 2 9 3298 3320 7 100.00% 100.00%
>OV651813.1_173 TRINITY_DN16324_c0_g1_	11:1449-12777(+) 145.00 -11.02 2 20 5528 5552 20 70.00% 70.00%
>OV651813.1_173 TRINITY_DN16324_c0_g1_	11:3974-12777(+) 140.00 -12.63 2 9 773 795 7 100.00% 100.00%
>OV651813.1_173 TRINITY_DN16324_c0_g1_	11:3974-12777(+) 145.00 -11.02 2 20 3003 3027 20 70.00% 70.00%
>OV651813.1_173 TRINITY_DN16324_c0_g1_	1:1449-12777(+) 140.00 -12.63 2 9 3298 3320 7 100.00% 100.00%
>OV651813.1_173 TRINITY_DN16324_c0_g1_	1:1449-12777(+) 145.00 -11.02 2 20 5528 5552 20 70.00% 70.00%
>OV651813.1_173 TRINITY_DN16324_c0_g1_	12:0-6613(-) 148.00 -19.30 2 13 1832 1854 11 81.82% 90.91%
>OV651813.1_173 TRINITY_DN16324_c0_g1_	12:0-6613(-) 152.00 -16.00 2 13 2204 2226 11 90.91% 90.91%
>OV651813.1_173 TRINITY_DN16324_c0_g1_	12:0-7863(-) 148.00 -19.30 2 13 3082 3104 11 81.82% 90.91%
>OV651813.1_173 TRINITY_DN16324_c0_g1_	12:0-7863(-) 150.00 -16.71 2 22 852 872 20 70.00% 70.00%
>OV651813.1_173 TRINITY_DN16324_c0_g1_	12:0-7863(-) 152.00 -16.00 2 13 3454 3476 11 90.91% 90.91%
>OV651813.1_173 TRINITY_DN16324_c0_g1_	12:1449-12767(+) 140.00 -12.63 2 9 3298 3320 7 100.00% 100.00%
>OV651813.1_173 TRINITY_DN16324_c0_g1_	12:1449-12767(+) 145.00 -11.02 2 20 5528 5552 20 70.00% 70.00%
>OV651813.1_173 TRINITY_DN16324_c0_g1_	12:3974-12767(+) 140.00 -12.63 2 9 773 795 7 100.00% 100.00%
>OV651813.1_173 TRINITY_DN16324_c0_g1_	12:3974-12767(+) 145.00 -11.02 2 20 3003 3027 20 70.00% 70.00%
>OV651813.1_173 TRINITY_DN16324_c0_g1_	1:3974-12777(+) 140.00 -12.63 2 9 773 795 7 100.00% 100.00%
>OV651813.1_173 TRINITY_DN16324_c0_g1_	1:3974-12777(+) 145.00 -11.02 2 20 3003 3027 20 70.00% 70.00%
>OV651813.1_173 TRINITY_DN16324_c0_g1_	22:0-6613(-) 148.00 -19.30 2 13 1832 1854 11 81.82% 90.91%
>OV651813.1_173 TRINITY_DN16324_c0_g1_	22:0-6613(-) 152.00 -16.00 2 13 2204 2226 11 90.91% 90.91%
>OV651813.1_173 TRINITY_DN16324_c0_g1_	22:0-7863(-) 148.00 -19.30 2 13 3082 3104 11 81.82% 90.91%
>OV651813.1_173 TRINITY_DN16324_c0_g1_	22:0-7863(-) 150.00 -16.71 2 22 852 872 20 70.00% 70.00%
>OV651813.1_173 TRINITY_DN16324_c0_g1_	22:0-7863(-) 152.00 -16.00 2 13 3454 3476 11 90.91% 90.91%
>OV651813.1_173 TRINITY_DN16324_c0_g1_	22:1449-12769(+) 140.00 -12.63 2 9 3298 3320 7 100.00% 100.00%
>OV651813.1_173 TRINITY_DN16324_c0_g1_	22:1449-12769(+) 145.00 -11.02 2 20 5528 5552 20 70.00% 70.00%
>OV651813.1_173 TRINITY_DN16324_c0_g1_	22:3974-12769(+) 140.00 -12.63 2 9 773 795 7 100.00% 100.00%
>OV651813.1_173 TRINITY_DN16324_c0_g1_	22:3974-12769(+) 145.00 -11.02 2 20 3003 3027 20 70.00% 70.00%
>OV651813.1_173 TRINITY_DN16324_c0_g1_	24:0-6613(-) 148.00 -19.30 2 13 1832 1854 11 81.82% 90.91%
>OV651813.1_173 TRINITY_DN16324_c0_g1_	24:0-6613(-) 152.00 -16.00 2 13 2204 2226 11 90.91% 90.91%
>OV651813.1_173 TRINITY_DN16324_c0_g1_	24:0-7863(-) 148.00 -19.30 2 13 3082 3104 11 81.82% 90.91%
>OV651813.1_173 TRINITY_DN16324_c0_g1_	24:0-7863(-) 150.00 -16.71 2 22 852 872 20 70.00% 70.00%
>OV651813.1_173 TRINITY_DN16324_c0_g1_	24:0-7863(-) 152.00 -16.00 2 13 3454 3476 11 90.91% 90.91%
>OV651813.1_173 TRINITY_DN16324_c0_g1_	24:1449-12163(+) 140.00 -12.63 2 9 3298 3320 7 100.00% 100.00%
>OV651813.1_173 TRINITY_DN16324_c0_g1_	24:1449-12163(+) 145.00 -11.02 2 20 5528 5552 20 70.00% 70.00%
>OV651813.1_173 TRINITY_DN16324_c0_g1_	24:3974-12163(+) 140.00 -12.63 2 9 773 795 7 100.00% 100.00%
>OV651813.1_173 TRINITY_DN16324_c0_g1_	24:3974-12163(+) 145.00 -11.02 2 20 3003 3027 20 70.00% 70.00%
>OV651813.1_173 TRINITY_DN1636_c0_g1_	6:1436-1777(+) 144.00 -14.09 2 21 231 253 19 63.16% 63.16%
>OV651813.1_173 TRINITY_DN16499_c0_g1_	3:0-1156(-) 142.00 -13.39 2 17 730 755 18 72.22% 72.22%
>OV651813.1_173 TRINITY_DN1649_c0_g1_	1:0-2151(-) 140.00 -11.40 2 9 488 510 7 100.00% 100.00%
>OV651813.1_173 TRINITY_DN1649_c0_g1_	1:0-2151(-) 150.00 -12.81 2 20 244 267 19 68.42% 73.68%
>OV651813.1_173 TRINITY_DN1649_c0_g1_	3:0-2148(-) 140.00 -11.40 2 9 488 510 7 100.00% 100.00%
>OV651813.1_173 TRINITY_DN1649_c0_g1_	3:0-2148(-) 150.00 -12.81 2 20 244 267 19 68.42% 73.68%
>OV651813.1_173 TRINITY_DN1649_c0_g1_	4:0-2134(-) 140.00 -11.40 2 9 488 510 7 100.00% 100.00%
>OV651813.1_173 TRINITY_DN1649_c0_g1_	4:0-2134(-) 150.00 -12.81 2 20 244 267 19 68.42% 73.68%
>OV651813.1_173 TRINITY_DN1649_c0_g1_	6:0-2148(-) 140.00 -11.40 2 9 488 510 7 100.00% 100.00%
>OV651813.1_173 TRINITY_DN1649_c0_g1_	6:0-2148(-) 150.00 -12.81 2 20 244 267 19 68.42% 73.68%
>OV651813.1_173 TRINITY_DN1655_c1_g2_	3:0-1567(-) 143.00 -19.40 2 20 1263 1282 18 66.67% 72.22%
>OV651813.1_173 TRINITY_DN1655_c1_g2_	5:0-1567(-) 143.00 -19.40 2 20 1263 1282 18 66.67% 72.22%
>OV651813.1_173 TRINITY_DN1655_c1_g2_	6:0-1567(-) 143.00 -19.40 2 20 1263 1282 18 66.67% 72.22%
>OV651813.1_173 TRINITY_DN1655_c1_g2_	7:0-1567(-) 143.00 -19.40 2 20 1263 1282 18 66.67% 72.22%
>OV651813.1_173 TRINITY_DN16658_c0_g1_	1:637-1427(+) 150.00 -17.62 2 20 361 386 21 66.67% 71.43%
>OV651813.1_173 TRINITY_DN1665_c0_g1_	1:0-1861(-) 140.00 -12.97 2 9 10 32 7 100.00% 100.00%
>OV651813.1_173 TRINITY_DN1665_c0_g1_	14:0-1856(-) 140.00 -12.81 2 9 5 27 7 100.00% 100.00%
>OV651813.1_173 TRINITY_DN1665_c0_g1_	14:736-3905(+) 140.00 -9.17 2 9 819 841 7 100.00% 100.00%
>OV651813.1_173 TRINITY_DN1665_c0_g1_	15:0-1388(-) 140.00 -12.97 2 9 10 32 7 100.00% 100.00%
>OV651813.1_173 TRINITY_DN1665_c0_g1_	15:735-1692(+) 142.00 -13.05 2 20 346 369 19 63.16% 68.42%
>OV651813.1_173 TRINITY_DN1665_c0_g1_	16:736-2374(+) 140.00 -9.17 2 9 819 841 7 100.00% 100.00%
>OV651813.1_173 TRINITY_DN1665_c0_g1_	1:736-3922(+) 140.00 -9.17 2 9 819 841 7 100.00% 100.00%
>OV651813.1_173 TRINITY_DN1665_c0_g1_	2:0-1893(-) 140.00 -12.97 2 9 10 32 7 100.00% 100.00%
>OV651813.1_173 TRINITY_DN1665_c0_g1_	20:735-1662(+) 142.00 -13.05 2 20 346 369 19 63.16% 68.42%
>OV651813.1_173 TRINITY_DN1665_c0_g1_	27:0-1880(-) 140.00 -12.97 2 9 10 32 7 100.00% 100.00%
>OV651813.1_173 TRINITY_DN1665_c0_g1_	2:736-3940(+) 140.00 -9.17 2 9 819 841 7 100.00% 100.00%
>OV651813.1_173 TRINITY_DN1665_c0_g1_	27:736-3941(+) 140.00 -9.17 2 9 819 841 7 100.00% 100.00%
>OV651813.1_173 TRINITY_DN1665_c0_g1_	28:736-3557(+) 140.00 -9.17 2 9 819 841 7 100.00% 100.00%
>OV651813.1_173 TRINITY_DN1665_c0_g1_	6:0-1880(-) 140.00 -12.97 2 9 10 32 7 100.00% 100.00%
>OV651813.1_173 TRINITY_DN1665_c0_g1_	6:736-3927(+) 140.00 -9.17 2 9 819 841 7 100.00% 100.00%
>OV651813.1_173 TRINITY_DN1668_c0_g1_	1:0-2998(-) 152.00 -13.21 2 22 1798 1823 23 65.22% 69.57%
>OV651813.1_173 TRINITY_DN1668_c0_g1_	29:0-2998(-) 152.00 -13.21 2 22 1798 1823 23 65.22% 69.57%
>OV651813.1_173 TRINITY_DN1668_c0_g1_	32:0-2998(-) 152.00 -13.21 2 22 1798 1823 23 65.22% 69.57%
>OV651813.1_173 TRINITY_DN1668_c0_g1_	33:0-2998(-) 152.00 -13.21 2 22 1798 1823 23 65.22% 69.57%
>OV651813.1_173 TRINITY_DN1668_c0_g1_	33:0-4562(-) 152.00 -13.21 2 22 3362 3387 23 65.22% 69.57%
>OV651813.1_173 TRINITY_DN1668_c0_g1_	33:0-5290(-) 152.00 -13.21 2 22 4090 4115 23 65.22% 69.57%
>OV651813.1_173 TRINITY_DN1668_c0_g1_	33:0-6704(-) 152.00 -13.21 2 22 5504 5529 23 65.22% 69.57%
>OV651813.1_173 TRINITY_DN1668_c0_g1_	35:0-2998(-) 152.00 -13.21 2 22 1798 1823 23 65.22% 69.57%
>OV651813.1_173 TRINITY_DN1668_c0_g1_	35:0-4562(-) 152.00 -13.21 2 22 3362 3387 23 65.22% 69.57%
>OV651813.1_173 TRINITY_DN1668_c0_g1_	35:0-5290(-) 152.00 -13.21 2 22 4090 4115 23 65.22% 69.57%
>OV651813.1_173 TRINITY_DN1668_c0_g1_	44:1385-3477(+) 149.00 -17.68 2 19 549 577 23 65.22% 69.57%
>OV651813.1_173 TRINITY_DN1668_c0_g1_	45:1067-1528(+) 149.00 -17.68 2 19 122 150 23 65.22% 69.57%
>OV651813.1_173 TRINITY_DN1668_c0_g1_	53:0-2970(-) 152.00 -13.21 2 22 1770 1795 23 65.22% 69.57%
>OV651813.1_173 TRINITY_DN1668_c0_g1_	55:0-2998(-) 152.00 -13.21 2 22 1798 1823 23 65.22% 69.57%
>OV651813.1_173 TRINITY_DN1688_c1_g1_	11:3866-14470(+) 149.00 -11.38 2 19 3699 3722 18 72.22% 72.22%
>OV651813.1_173 TRINITY_DN1688_c1_g1_	11:5282-14470(+) 149.00 -11.38 2 19 2283 2306 18 72.22% 72.22%
>OV651813.1_173 TRINITY_DN1688_c1_g1_	11:6622-14470(+) 149.00 -11.38 2 19 943 966 18 72.22% 72.22%
>OV651813.1_173 TRINITY_DN1688_c1_g1_	11:6686-14470(+) 149.00 -11.38 2 19 879 902 18 72.22% 72.22%
>OV651813.1_173 TRINITY_DN1688_c1_g1_	12:492-8684(+) 149.00 -11.38 2 19 1287 1310 18 72.22% 72.22%
>OV651813.1_173 TRINITY_DN1688_c1_g1_	12:836-8684(+) 149.00 -11.38 2 19 943 966 18 72.22% 72.22%
>OV651813.1_173 TRINITY_DN1688_c1_g1_	12:900-8684(+) 149.00 -11.38 2 19 879 902 18 72.22% 72.22%
>OV651813.1_173 TRINITY_DN1688_c1_g1_	16:3866-14794(+) 149.00 -11.38 2 19 4023 4046 18 72.22% 72.22%
>OV651813.1_173 TRINITY_DN1688_c1_g1_	16:5282-14794(+) 149.00 -11.38 2 19 2607 2630 18 72.22% 72.22%
>OV651813.1_173 TRINITY_DN1688_c1_g1_	16:6946-14794(+) 149.00 -11.38 2 19 943 966 18 72.22% 72.22%
>OV651813.1_173 TRINITY_DN1688_c1_g1_	16:7010-14794(+) 149.00 -11.38 2 19 879 902 18 72.22% 72.22%
>OV651813.1_173 TRINITY_DN1688_c1_g1_	20:3950-14716(+) 149.00 -11.38 2 19 3861 3884 18 72.22% 72.22%
>OV651813.1_173 TRINITY_DN1688_c1_g1_	20:5366-14716(+) 149.00 -11.38 2 19 2445 2468 18 72.22% 72.22%
>OV651813.1_173 TRINITY_DN1688_c1_g1_	20:6868-14716(+) 149.00 -11.38 2 19 943 966 18 72.22% 72.22%
>OV651813.1_173 TRINITY_DN1688_c1_g1_	20:6932-14716(+) 149.00 -11.38 2 19 879 902 18 72.22% 72.22%
>OV651813.1_173 TRINITY_DN1688_c1_g1_	2:3950-14878(+) 149.00 -11.38 2 19 4023 4046 18 72.22% 72.22%
>OV651813.1_173 TRINITY_DN1688_c1_g1_	2:5366-14878(+) 149.00 -11.38 2 19 2607 2630 18 72.22% 72.22%
>OV651813.1_173 TRINITY_DN1688_c1_g1_	2:7030-14878(+) 149.00 -11.38 2 19 943 966 18 72.22% 72.22%
>OV651813.1_173 TRINITY_DN1688_c1_g1_	2:7094-14878(+) 149.00 -11.38 2 19 879 902 18 72.22% 72.22%
>OV651813.1_173 TRINITY_DN1692_c0_g1_	1:0-175(-) 150.00 -12.55 2 21 38 64 23 69.57% 69.57%
>OV651813.1_173 TRINITY_DN1692_c0_g1_	11:0-1699(-) 150.00 -12.55 2 21 1562 1588 23 69.57% 69.57%
>OV651813.1_173 TRINITY_DN1692_c0_g1_	11:0-1699(-) 160.00 -15.85 2 22 651 674 21 71.43% 76.19%
>OV651813.1_173 TRINITY_DN1692_c0_g1_	11:0-175(-) 150.00 -12.55 2 21 38 64 23 69.57% 69.57%
>OV651813.1_173 TRINITY_DN1692_c0_g1_	14:0-1699(-) 150.00 -12.55 2 21 1562 1588 23 69.57% 69.57%
>OV651813.1_173 TRINITY_DN1692_c0_g1_	14:0-1699(-) 160.00 -15.85 2 22 651 674 21 71.43% 76.19%
>OV651813.1_173 TRINITY_DN1692_c0_g1_	14:0-175(-) 150.00 -12.55 2 21 38 64 23 69.57% 69.57%
>OV651813.1_173 TRINITY_DN1692_c0_g1_	20:0-1699(-) 150.00 -12.55 2 21 1562 1588 23 69.57% 69.57%
>OV651813.1_173 TRINITY_DN1692_c0_g1_	20:0-1699(-) 160.00 -15.85 2 22 651 674 21 71.43% 76.19%
>OV651813.1_173 TRINITY_DN1692_c0_g1_	20:0-175(-) 150.00 -12.55 2 21 38 64 23 69.57% 69.57%
>OV651813.1_173 TRINITY_DN1695_c0_g1_	22:0-5238(-) 140.00 -14.33 2 9 2344 2366 7 100.00% 100.00%
>OV651813.1_173 TRINITY_DN1695_c0_g1_	22:0-5238(-) 155.00 -15.20 2 12 4294 4316 10 100.00% 100.00%
>OV651813.1_173 TRINITY_DN1695_c0_g1_	32:0-5223(-) 140.00 -14.33 2 9 2329 2351 7 100.00% 100.00%
>OV651813.1_173 TRINITY_DN1695_c0_g1_	32:0-5223(-) 155.00 -15.20 2 12 4279 4301 10 100.00% 100.00%
>OV651813.1_173 TRINITY_DN1695_c2_g1_	10:1448-4470(+) 145.00 -13.19 2 10 2078 2100 8 100.00% 100.00%
>OV651813.1_173 TRINITY_DN1695_c2_g1_	10:3331-4470(+) 145.00 -13.19 2 10 195 217 8 100.00% 100.00%
>OV651813.1_173 TRINITY_DN1695_c2_g1_	11:1303-2514(+) 145.00 -13.19 2 10 267 289 8 100.00% 100.00%
>OV651813.1_173 TRINITY_DN16973_c0_g1_	12:1829-4241(+) 155.00 -17.42 2 22 352 377 23 69.57% 73.91%
>OV651813.1_173 TRINITY_DN16973_c0_g1_	15:1807-4219(+) 155.00 -17.42 2 22 352 377 23 69.57% 73.91%
>OV651813.1_173 TRINITY_DN16973_c0_g1_	22:1513-3925(+) 155.00 -17.42 2 22 352 377 23 69.57% 73.91%
>OV651813.1_173 TRINITY_DN16973_c0_g1_	26:1486-3898(+) 155.00 -17.42 2 22 352 377 23 69.57% 73.91%
>OV651813.1_173 TRINITY_DN16973_c0_g1_	3:1567-3979(+) 155.00 -17.42 2 22 352 377 23 69.57% 73.91%
>OV651813.1_173 TRINITY_DN16973_c0_g1_	6:1813-4225(+) 155.00 -17.42 2 22 352 377 23 69.57% 73.91%
>OV651813.1_173 TRINITY_DN16973_c0_g1_	9:1834-4246(+) 155.00 -17.42 2 22 352 377 23 69.57% 73.91%
>OV651813.1_173 TRINITY_DN16985_c0_g1_	2:0-1153(-) 152.00 -10.62 2 21 334 356 19 68.42% 68.42%
>OV651813.1_173 TRINITY_DN16990_c0_g1_	12:0-938(-) 154.00 -12.92 2 21 835 856 19 73.68% 73.68%
>OV651813.1_173 TRINITY_DN1699_c0_g1_	10:864-976(+) 149.00 -13.65 2 19 1 24 18 72.22% 72.22%
>OV651813.1_173 TRINITY_DN1699_c0_g1_	11:1524-1950(+) 149.00 -13.65 2 19 1 24 18 72.22% 72.22%
>OV651813.1_173 TRINITY_DN1699_c0_g1_	1:1524-1930(+) 149.00 -13.65 2 19 1 24 18 72.22% 72.22%
>OV651813.1_173 TRINITY_DN1699_c0_g1_	2:1524-1948(+) 149.00 -13.65 2 19 1 24 18 72.22% 72.22%
>OV651813.1_173 TRINITY_DN17054_c1_g1_	113:894-2658(+) 140.00 -8.62 2 9 1149 1171 7 100.00% 100.00%
>OV651813.1_173 TRINITY_DN17054_c1_g1_	40:894-2413(+) 140.00 -8.62 2 9 1150 1172 7 100.00% 100.00%
>OV651813.1_173 TRINITY_DN17056_c1_g1_	1:0-1209(-) 149.00 -16.39 2 21 447 467 19 68.42% 73.68%
>OV651813.1_173 TRINITY_DN17056_c1_g1_	1:0-3299(-) 149.00 -16.39 2 21 2537 2557 19 68.42% 73.68%
>OV651813.1_173 TRINITY_DN17056_c1_g1_	4:0-1209(-) 149.00 -16.39 2 21 447 467 19 68.42% 73.68%
>OV651813.1_173 TRINITY_DN17056_c1_g1_	4:0-3313(-) 149.00 -16.39 2 21 2551 2571 19 68.42% 73.68%
>OV651813.1_173 TRINITY_DN17056_c1_g1_	6:0-1209(-) 149.00 -16.39 2 21 447 467 19 68.42% 73.68%
>OV651813.1_173 TRINITY_DN17056_c1_g1_	6:0-3389(-) 149.00 -16.39 2 21 2627 2647 19 68.42% 73.68%
>OV651813.1_173 TRINITY_DN17056_c1_g1_	7:0-1209(-) 149.00 -16.39 2 21 447 467 19 68.42% 73.68%
>OV651813.1_173 TRINITY_DN17056_c1_g1_	7:0-3299(-) 149.00 -16.39 2 21 2537 2557 19 68.42% 73.68%
>OV651813.1_173 TRINITY_DN1707_c0_g2_	16:0-1611(-) 140.00 -13.47 2 9 1152 1174 7 100.00% 100.00%
>OV651813.1_173 TRINITY_DN1707_c0_g2_	16:0-1611(-) 140.00 -15.98 2 9 12 34 7 100.00% 100.00%
>OV651813.1_173 TRINITY_DN1707_c0_g2_	16:0-1611(-) 145.00 -14.33 2 10 142 164 8 100.00% 100.00%
>OV651813.1_173 TRINITY_DN1707_c0_g2_	22:0-1611(-) 140.00 -13.47 2 9 1152 1174 7 100.00% 100.00%
>OV651813.1_173 TRINITY_DN1707_c0_g2_	22:0-1611(-) 140.00 -15.98 2 9 12 34 7 100.00% 100.00%
>OV651813.1_173 TRINITY_DN1707_c0_g2_	22:0-1611(-) 145.00 -14.33 2 10 142 164 8 100.00% 100.00%
>OV651813.1_173 TRINITY_DN1707_c0_g2_	27:0-1611(-) 140.00 -13.47 2 9 1152 1174 7 100.00% 100.00%
>OV651813.1_173 TRINITY_DN1707_c0_g2_	27:0-1611(-) 140.00 -15.98 2 9 12 34 7 100.00% 100.00%
>OV651813.1_173 TRINITY_DN1707_c0_g2_	27:0-1611(-) 145.00 -14.33 2 10 142 164 8 100.00% 100.00%
>OV651813.1_173 TRINITY_DN1707_c0_g2_	32:0-1328(-) 140.00 -13.47 2 9 1152 1174 7 100.00% 100.00%
>OV651813.1_173 TRINITY_DN1707_c0_g2_	32:0-1328(-) 140.00 -15.98 2 9 12 34 7 100.00% 100.00%
>OV651813.1_173 TRINITY_DN1707_c0_g2_	32:0-1328(-) 145.00 -14.33 2 10 142 164 8 100.00% 100.00%
>OV651813.1_173 TRINITY_DN1707_c0_g2_	32:375-2227(+) 140.00 -13.47 2 9 1423 1445 7 100.00% 100.00%
>OV651813.1_173 TRINITY_DN1707_c0_g2_	32:375-2227(+) 140.00 -13.47 2 9 1573 1595 7 100.00% 100.00%
>OV651813.1_173 TRINITY_DN1707_c0_g2_	32:375-2227(+) 140.00 -14.50 2 9 907 929 7 100.00% 100.00%
>OV651813.1_173 TRINITY_DN1707_c0_g2_	32:375-2227(+) 140.00 -14.84 2 9 1153 1175 7 100.00% 100.00%
>OV651813.1_173 TRINITY_DN1707_c0_g2_	32:375-2227(+) 140.00 -14.91 2 9 1825 1847 7 100.00% 100.00%
>OV651813.1_173 TRINITY_DN1707_c0_g2_	32:375-2227(+) 145.00 -12.06 2 10 1176 1198 8 100.00% 100.00%
>OV651813.1_173 TRINITY_DN1707_c0_g2_	32:375-2227(+) 145.00 -17.26 2 10 279 301 8 100.00% 100.00%
>OV651813.1_173 TRINITY_DN1707_c0_g2_	32:375-2227(+) 153.00 -16.03 2 16 303 324 14 85.71% 85.71%
>OV651813.1_173 TRINITY_DN1707_c0_g2_	32:375-2227(+) 164.00 -16.68 2 20 1596 1618 19 84.21% 84.21%
>OV651813.1_173 TRINITY_DN1707_c1_g1_	1:1470-6849(+) 154.00 -21.60 2 17 3728 3749 15 80.00% 86.67%
>OV651813.1_173 TRINITY_DN1707_c1_g1_	13:2102-3972(+) 154.00 -21.60 2 17 1807 1828 15 80.00% 86.67%
>OV651813.1_173 TRINITY_DN1707_c1_g1_	1:3374-6849(+) 154.00 -21.60 2 17 1824 1845 15 80.00% 86.67%
>OV651813.1_173 TRINITY_DN1707_c1_g1_	20:1470-5494(+) 154.00 -21.60 2 17 3710 3731 15 80.00% 86.67%
>OV651813.1_173 TRINITY_DN1707_c1_g1_	20:3374-5494(+) 154.00 -21.60 2 17 1806 1827 15 80.00% 86.67%
>OV651813.1_173 TRINITY_DN1707_c1_g1_	21:1470-6979(+) 154.00 -21.60 2 17 3728 3749 15 80.00% 86.67%
>OV651813.1_173 TRINITY_DN1707_c1_g1_	21:3374-6979(+) 154.00 -21.60 2 17 1824 1845 15 80.00% 86.67%
>OV651813.1_173 TRINITY_DN1707_c1_g1_	25:1470-6992(+) 154.00 -21.60 2 17 3728 3749 15 80.00% 86.67%
>OV651813.1_173 TRINITY_DN1707_c1_g1_	25:3374-6992(+) 154.00 -21.60 2 17 1824 1845 15 80.00% 86.67%
>OV651813.1_173 TRINITY_DN1707_c1_g1_	26:2102-3970(+) 154.00 -21.60 2 17 1805 1826 15 80.00% 86.67%
>OV651813.1_173 TRINITY_DN1707_c1_g1_	30:1470-6574(+) 154.00 -21.60 2 17 3709 3730 15 80.00% 86.67%
>OV651813.1_173 TRINITY_DN1707_c1_g1_	30:3374-6574(+) 154.00 -21.60 2 17 1805 1826 15 80.00% 86.67%
>OV651813.1_173 TRINITY_DN1707_c1_g1_	31:1470-6680(+) 154.00 -21.60 2 17 3723 3744 15 80.00% 86.67%
>OV651813.1_173 TRINITY_DN1707_c1_g1_	31:3374-6680(+) 154.00 -21.60 2 17 1819 1840 15 80.00% 86.67%
>OV651813.1_173 TRINITY_DN1709_c0_g2_	1:1087-1192(+) 140.00 -9.17 2 9 33 55 7 100.00% 100.00%
>OV651813.1_173 TRINITY_DN1709_c0_g2_	2:976-1081(+) 140.00 -9.17 2 9 33 55 7 100.00% 100.00%
>OV651813.1_173 TRINITY_DN1709_c0_g2_	7:1095-1200(+) 140.00 -9.17 2 9 33 55 7 100.00% 100.00%
>OV651813.1_173 TRINITY_DN1714_c1_g1_	18:0-2274(-) 152.00 -12.06 2 22 248 271 21 66.67% 71.43%
>OV651813.1_173 TRINITY_DN1714_c1_g1_	21:0-2232(-) 152.00 -12.06 2 22 248 271 21 66.67% 71.43%
>OV651813.1_173 TRINITY_DN1714_c1_g1_	22:0-2087(-) 152.00 -12.06 2 22 248 271 21 66.67% 71.43%
>OV651813.1_173 TRINITY_DN1714_c1_g1_	25:0-2261(-) 152.00 -12.06 2 22 248 271 21 66.67% 71.43%
>OV651813.1_173 TRINITY_DN1714_c1_g1_	3:0-2261(-) 152.00 -12.06 2 22 248 271 21 66.67% 71.43%
>OV651813.1_173 TRINITY_DN1714_c1_g1_	34:0-2257(-) 152.00 -12.06 2 22 248 271 21 66.67% 71.43%
>OV651813.1_173 TRINITY_DN1714_c1_g1_	4:0-2273(-) 152.00 -12.06 2 22 248 271 21 66.67% 71.43%
>OV651813.1_173 TRINITY_DN1719_c0_g1_	9:0-2364(-) 140.00 -11.34 2 9 2009 2031 7 100.00% 100.00%
>OV651813.1_173 TRINITY_DN1723_c0_g1_	45:0-1744(-) 140.00 -8.78 2 9 619 641 7 100.00% 100.00%
>OV651813.1_173 TRINITY_DN1723_c0_g1_	48:0-2799(-) 140.00 -8.78 2 9 1664 1686 7 100.00% 100.00%
>OV651813.1_173 TRINITY_DN17248_c0_g1_	1:0-2492(-) 140.00 -9.50 2 9 1697 1719 7 100.00% 100.00%
>OV651813.1_173 TRINITY_DN17248_c0_g1_	5:0-2492(-) 140.00 -9.50 2 9 1697 1719 7 100.00% 100.00%
>OV651813.1_173 TRINITY_DN17305_c0_g3_	1:775-3574(+) 152.00 -16.38 2 22 429 453 22 68.18% 68.18%
>OV651813.1_173 TRINITY_DN1731_c0_g1_	35:0-5640(-) 149.00 -16.11 2 21 1195 1215 19 68.42% 73.68%
>OV651813.1_173 TRINITY_DN1731_c0_g1_	35:1129-7615(+) 145.00 -15.19 2 10 2570 2592 8 100.00% 100.00%
>OV651813.1_173 TRINITY_DN1731_c0_g1_	35:1129-7615(+) 158.00 -10.98 2 21 1831 1856 22 72.73% 77.27%
>OV651813.1_173 TRINITY_DN1731_c0_g1_	36:0-5619(-) 149.00 -16.11 2 21 1195 1215 19 68.42% 73.68%
>OV651813.1_173 TRINITY_DN1731_c0_g1_	38:1124-5280(+) 145.00 -15.19 2 10 2570 2592 8 100.00% 100.00%
>OV651813.1_173 TRINITY_DN1731_c0_g1_	38:1124-5280(+) 158.00 -10.98 2 21 1831 1856 22 72.73% 77.27%
>OV651813.1_173 TRINITY_DN1731_c0_g1_	39:0-5637(-) 149.00 -16.11 2 21 1195 1215 19 68.42% 73.68%
>OV651813.1_173 TRINITY_DN1731_c0_g1_	40:0-5634(-) 149.00 -16.11 2 21 1195 1215 19 68.42% 73.68%
>OV651813.1_173 TRINITY_DN1731_c0_g1_	48:0-5642(-) 149.00 -16.11 2 21 1202 1222 19 68.42% 73.68%
>OV651813.1_173 TRINITY_DN1731_c0_g1_	50:1129-4246(+) 145.00 -15.19 2 10 2572 2594 8 100.00% 100.00%
>OV651813.1_173 TRINITY_DN1731_c0_g1_	50:1129-4246(+) 158.00 -10.98 2 21 1833 1858 22 72.73% 77.27%
>OV651813.1_173 TRINITY_DN1731_c0_g1_	55:0-5643(-) 149.00 -16.11 2 21 1202 1222 19 68.42% 73.68%
>OV651813.1_173 TRINITY_DN1731_c0_g1_	8:0-5637(-) 149.00 -16.11 2 21 1195 1215 19 68.42% 73.68%
>OV651813.1_173 TRINITY_DN17365_c0_g1_	37:0-1068(-) 140.00 -13.41 2 9 770 792 7 100.00% 100.00%
>OV651813.1_173 TRINITY_DN1741_c0_g1_	10:3651-8759(+) 164.00 -15.89 2 21 4699 4721 19 68.42% 84.21%
>OV651813.1_173 TRINITY_DN1741_c0_g1_	8:3627-8735(+) 164.00 -15.89 2 21 4699 4721 19 68.42% 84.21%
>OV651813.1_173 TRINITY_DN1755_c0_g1_	1:3320-4127(+) 143.00 -15.04 2 13 463 488 14 78.57% 78.57%
>OV651813.1_173 TRINITY_DN1755_c0_g1_	16:3344-4151(+) 143.00 -15.04 2 13 463 488 14 78.57% 78.57%
>OV651813.1_173 TRINITY_DN1755_c0_g1_	17:3344-4151(+) 143.00 -15.04 2 13 463 488 14 78.57% 78.57%
>OV651813.1_173 TRINITY_DN1755_c0_g1_	20:3320-4127(+) 143.00 -15.04 2 13 463 488 14 78.57% 78.57%
>OV651813.1_173 TRINITY_DN1755_c0_g1_	21:3548-4355(+) 143.00 -15.04 2 13 463 488 14 78.57% 78.57%
>OV651813.1_173 TRINITY_DN1755_c0_g1_	22:3572-4379(+) 143.00 -15.04 2 13 463 488 14 78.57% 78.57%
>OV651813.1_173 TRINITY_DN1755_c0_g1_	23:0-1041(-) 142.00 -21.65 2 20 490 516 22 59.09% 68.18%
>OV651813.1_173 TRINITY_DN1755_c0_g1_	4:3548-4355(+) 143.00 -15.04 2 13 463 488 14 78.57% 78.57%
>OV651813.1_173 TRINITY_DN1755_c0_g1_	9:3201-4008(+) 143.00 -15.04 2 13 463 488 14 78.57% 78.57%
>OV651813.1_173 TRINITY_DN17565_c0_g1_	42:0-2810(-) 148.00 -14.34 2 22 33 60 25 64.00% 64.00%
>OV651813.1_173 TRINITY_DN17570_c0_g1_	1:1203-1827(+) 152.00 -12.54 2 13 562 584 11 90.91% 90.91%
>OV651813.1_173 TRINITY_DN17613_c0_g1_	1:0-8216(-) 140.00 -12.15 2 9 1624 1646 7 100.00% 100.00%
>OV651813.1_173 TRINITY_DN17613_c0_g1_	6:0-8214(-) 140.00 -12.15 2 9 1624 1646 7 100.00% 100.00%
>OV651813.1_173 TRINITY_DN17613_c0_g1_	7:0-8217(-) 140.00 -12.15 2 9 1624 1646 7 100.00% 100.00%
>OV651813.1_173 TRINITY_DN17627_c0_g2_	5:710-1494(+) 140.00 -9.01 2 9 508 530 7 100.00% 100.00%
>OV651813.1_173 TRINITY_DN17651_c0_g1_	1:0-1602(-) 142.00 -8.78 2 20 1041 1060 18 72.22% 72.22%
>OV651813.1_173 TRINITY_DN17651_c0_g1_	18:0-1601(-) 142.00 -8.78 2 20 1041 1060 18 72.22% 72.22%
>OV651813.1_173 TRINITY_DN17746_c0_g1_	1:595-774(+) 145.00 -9.01 2 21 45 70 22 68.18% 72.73%
>OV651813.1_173 TRINITY_DN1775_c0_g2_	2:0-2434(-) 142.00 -8.67 2 16 401 424 15 73.33% 73.33%
>OV651813.1_173 TRINITY_DN1775_c0_g2_	3:0-2434(-) 142.00 -8.67 2 16 401 424 15 73.33% 73.33%
>OV651813.1_173 TRINITY_DN1775_c0_g2_	4:0-2434(-) 142.00 -8.67 2 16 401 424 15 73.33% 73.33%
>OV651813.1_173 TRINITY_DN1775_c0_g2_	6:0-2434(-) 142.00 -8.67 2 16 401 424 15 73.33% 73.33%
>OV651813.1_173 TRINITY_DN17766_c0_g1_	1:0-483(-) 152.00 -16.12 2 17 16 38 15 73.33% 80.00%
>OV651813.1_173 TRINITY_DN1793_c0_g2_	1:1209-2294(+) 161.00 -17.24 2 21 489 509 19 73.68% 84.21%
>OV651813.1_173 TRINITY_DN1793_c0_g2_	2:1209-2236(+) 161.00 -17.24 2 21 489 509 19 73.68% 84.21%
>OV651813.1_173 TRINITY_DN1795_c1_g1_	1:0-610(-) 158.00 -18.24 2 22 460 480 20 75.00% 75.00%
>OV651813.1_173 TRINITY_DN1795_c1_g1_	3:0-566(-) 158.00 -18.24 2 22 459 479 20 75.00% 75.00%
>OV651813.1_173 TRINITY_DN1795_c1_g1_	5:0-609(-) 158.00 -18.24 2 22 459 479 20 75.00% 75.00%
>OV651813.1_173 TRINITY_DN1795_c1_g1_	7:0-609(-) 158.00 -18.24 2 22 459 479 20 75.00% 75.00%
>OV651813.1_173 TRINITY_DN1795_c1_g1_	8:0-566(-) 158.00 -18.24 2 22 459 479 20 75.00% 75.00%
>OV651813.1_173 TRINITY_DN1795_c3_g1_	2:831-3395(+) 142.00 -11.46 2 21 1612 1638 23 65.22% 65.22%
>OV651813.1_173 TRINITY_DN1795_c3_g1_	3:831-3365(+) 142.00 -11.46 2 21 1612 1638 23 65.22% 65.22%
>OV651813.1_173 TRINITY_DN17_c0_g1_	1:0-4172(-) 151.00 -10.68 2 21 3369 3394 22 68.18% 68.18%
>OV651813.1_173 TRINITY_DN17_c0_g1_	11:0-4171(-) 151.00 -10.68 2 21 3366 3391 22 68.18% 68.18%
>OV651813.1_173 TRINITY_DN1809_c0_g1_	2:0-1097(-) 142.00 -9.17 2 11 587 609 9 88.89% 88.89%
>OV651813.1_173 TRINITY_DN1809_c0_g1_	4:0-913(-) 142.00 -9.17 2 11 403 425 9 88.89% 88.89%
>OV651813.1_173 TRINITY_DN1812_c0_g1_	2:1397-5556(+) 145.00 -10.18 2 15 2446 2469 14 78.57% 78.57%
>OV651813.1_173 TRINITY_DN1812_c0_g1_	2:2024-5556(+) 145.00 -10.18 2 15 1819 1842 14 78.57% 78.57%
>OV651813.1_173 TRINITY_DN1812_c0_g1_	2:3523-5556(+) 145.00 -10.18 2 15 320 343 14 78.57% 78.57%
>OV651813.1_173 TRINITY_DN1812_c0_g1_	2:3819-5556(+) 145.00 -10.18 2 15 24 47 14 78.57% 78.57%
>OV651813.1_173 TRINITY_DN1812_c0_g2_	1:0-2051(-) 158.00 -16.88 2 21 1728 1749 19 73.68% 78.95%
>OV651813.1_173 TRINITY_DN1812_c0_g2_	1:0-2943(-) 158.00 -16.88 2 21 2620 2641 19 73.68% 78.95%
>OV651813.1_173 TRINITY_DN1812_c0_g2_	1:0-468(-) 158.00 -16.88 2 21 145 166 19 73.68% 78.95%
>OV651813.1_173 TRINITY_DN1812_c0_g2_	1:0-4836(-) 158.00 -16.88 2 21 4513 4534 19 73.68% 78.95%
>OV651813.1_173 TRINITY_DN1812_c0_g2_	1:0-6364(-) 158.00 -16.88 2 21 6041 6062 19 73.68% 78.95%
>OV651813.1_173 TRINITY_DN1812_c0_g2_	1:0-8159(-) 158.00 -16.88 2 21 7836 7857 19 73.68% 78.95%
>OV651813.1_173 TRINITY_DN1812_c0_g2_	2:0-2051(-) 158.00 -16.88 2 21 1728 1749 19 73.68% 78.95%
>OV651813.1_173 TRINITY_DN1812_c0_g2_	2:0-2944(-) 158.00 -16.88 2 21 2621 2642 19 73.68% 78.95%
>OV651813.1_173 TRINITY_DN1812_c0_g2_	2:0-468(-) 158.00 -16.88 2 21 145 166 19 73.68% 78.95%
>OV651813.1_173 TRINITY_DN1812_c0_g2_	2:0-4837(-) 158.00 -16.88 2 21 4514 4535 19 73.68% 78.95%
>OV651813.1_173 TRINITY_DN1812_c0_g2_	2:0-6632(-) 158.00 -16.88 2 21 6309 6330 19 73.68% 78.95%
>OV651813.1_173 TRINITY_DN18237_c0_g1_	11:0-2302(-) 147.00 -19.22 2 12 625 647 10 90.00% 90.00%
>OV651813.1_173 TRINITY_DN18237_c0_g1_	11:0-3610(-) 147.00 -19.22 2 12 1933 1955 10 90.00% 90.00%
>OV651813.1_173 TRINITY_DN18237_c0_g1_	11:0-4476(-) 147.00 -19.22 2 12 2799 2821 10 90.00% 90.00%
>OV651813.1_173 TRINITY_DN18237_c0_g1_	3:0-2244(-) 147.00 -19.22 2 12 625 647 10 90.00% 90.00%
>OV651813.1_173 TRINITY_DN18237_c0_g1_	3:0-3552(-) 147.00 -19.22 2 12 1933 1955 10 90.00% 90.00%
>OV651813.1_173 TRINITY_DN18237_c0_g1_	7:0-2244(-) 147.00 -19.22 2 12 625 647 10 90.00% 90.00%
>OV651813.1_173 TRINITY_DN18237_c0_g1_	7:0-3552(-) 147.00 -19.22 2 12 1933 1955 10 90.00% 90.00%
>OV651813.1_173 TRINITY_DN18237_c0_g1_	7:0-4418(-) 147.00 -19.22 2 12 2799 2821 10 90.00% 90.00%
>OV651813.1_173 TRINITY_DN18237_c0_g1_	8:0-2244(-) 147.00 -19.22 2 12 625 647 10 90.00% 90.00%
>OV651813.1_173 TRINITY_DN18237_c0_g1_	8:0-3552(-) 147.00 -19.22 2 12 1933 1955 10 90.00% 90.00%
>OV651813.1_173 TRINITY_DN18294_c0_g1_	30:0-349(-) 140.00 -9.17 2 9 25 47 7 100.00% 100.00%
>OV651813.1_173 TRINITY_DN18351_c1_g2_	3:0-141(-) 140.00 -9.17 2 9 1 9 7 100.00% 100.00%
>OV651813.1_173 TRINITY_DN18351_c1_g2_	3:0-3064(-) 149.00 -14.13 2 22 2913 2932 20 70.00% 70.00%
>OV651813.1_173 TRINITY_DN18351_c1_g2_	4:0-141(-) 140.00 -9.17 2 9 1 9 7 100.00% 100.00%
>OV651813.1_173 TRINITY_DN1842_c0_g1_	2:0-1602(-) 152.00 -10.36 2 22 241 265 22 63.64% 72.73%
>OV651813.1_173 TRINITY_DN1842_c0_g1_	3:0-1645(-) 152.00 -10.36 2 22 241 265 22 63.64% 72.73%
>OV651813.1_173 TRINITY_DN1842_c0_g1_	4:0-1602(-) 152.00 -10.36 2 22 241 265 22 63.64% 72.73%
>OV651813.1_173 TRINITY_DN18440_c1_g1_	1:883-1068(+) 140.00 -9.06 2 9 1 11 7 100.00% 100.00%
>OV651813.1_173 TRINITY_DN1845_c0_g1_	12:1493-3590(+) 140.00 -9.46 2 9 1021 1043 7 100.00% 100.00%
>OV651813.1_173 TRINITY_DN1845_c0_g1_	8:1493-3805(+) 140.00 -9.46 2 9 1236 1258 7 100.00% 100.00%
>OV651813.1_173 TRINITY_DN18462_c0_g2_	2:0-722(-) 148.00 -14.02 2 21 479 499 19 73.68% 73.68%
>OV651813.1_173 TRINITY_DN1847_c4_g1_	1:1680-3028(+) 151.00 -11.27 2 22 759 780 20 70.00% 70.00%
>OV651813.1_173 TRINITY_DN1847_c4_g1_	2:1680-3080(+) 151.00 -11.27 2 22 811 832 20 70.00% 70.00%
>OV651813.1_173 TRINITY_DN18562_c0_g1_	20:969-1677(+) 153.00 -15.48 2 15 114 139 16 81.25% 81.25%
>OV651813.1_173 TRINITY_DN1863_c0_g1_	20:0-5870(-) 140.00 -8.62 2 9 4425 4447 7 100.00% 100.00%
>OV651813.1_173 TRINITY_DN1863_c0_g1_	24:0-5852(-) 140.00 -8.62 2 9 4407 4429 7 100.00% 100.00%
>OV651813.1_173 TRINITY_DN1866_c1_g1_	10:0-2992(-) 149.00 -16.59 2 20 1698 1719 18 72.22% 72.22%
>OV651813.1_173 TRINITY_DN1866_c1_g1_	10:0-2992(-) 151.00 -15.12 2 13 1057 1080 12 91.67% 91.67%
>OV651813.1_173 TRINITY_DN1866_c1_g1_	11:0-2992(-) 149.00 -16.59 2 20 1698 1719 18 72.22% 72.22%
>OV651813.1_173 TRINITY_DN1866_c1_g1_	11:0-2992(-) 151.00 -15.12 2 13 1057 1080 12 91.67% 91.67%
>OV651813.1_173 TRINITY_DN1866_c1_g1_	3:0-2992(-) 149.00 -16.59 2 20 1698 1719 18 72.22% 72.22%
>OV651813.1_173 TRINITY_DN1866_c1_g1_	3:0-2992(-) 151.00 -15.12 2 13 1057 1080 12 91.67% 91.67%
>OV651813.1_173 TRINITY_DN1866_c1_g1_	4:0-2992(-) 149.00 -16.59 2 20 1698 1719 18 72.22% 72.22%
>OV651813.1_173 TRINITY_DN1866_c1_g1_	4:0-2992(-) 151.00 -15.12 2 13 1057 1080 12 91.67% 91.67%
>OV651813.1_173 TRINITY_DN1866_c1_g1_	5:0-2992(-) 149.00 -16.59 2 20 1698 1719 18 72.22% 72.22%
>OV651813.1_173 TRINITY_DN1866_c1_g1_	5:0-2992(-) 151.00 -15.12 2 13 1057 1080 12 91.67% 91.67%
>OV651813.1_173 TRINITY_DN1866_c1_g1_	7:0-2992(-) 149.00 -16.59 2 20 1698 1719 18 72.22% 72.22%
>OV651813.1_173 TRINITY_DN1866_c1_g1_	7:0-2992(-) 151.00 -15.12 2 13 1057 1080 12 91.67% 91.67%
>OV651813.1_173 TRINITY_DN1866_c1_g1_	8:0-2992(-) 149.00 -16.59 2 20 1698 1719 18 72.22% 72.22%
>OV651813.1_173 TRINITY_DN1866_c1_g1_	8:0-2992(-) 151.00 -15.12 2 13 1057 1080 12 91.67% 91.67%
>OV651813.1_173 TRINITY_DN1866_c1_g1_	9:0-2992(-) 149.00 -16.59 2 20 1698 1719 18 72.22% 72.22%
>OV651813.1_173 TRINITY_DN1866_c1_g1_	9:0-2992(-) 151.00 -15.12 2 13 1057 1080 12 91.67% 91.67%
>OV651813.1_173 TRINITY_DN18682_c0_g1_	1:0-1611(-) 154.00 -14.60 2 20 1267 1290 19 73.68% 73.68%
>OV651813.1_173 TRINITY_DN1868_c0_g1_	3:0-2694(-) 145.00 -14.33 2 10 442 464 8 100.00% 100.00%
>OV651813.1_173 TRINITY_DN1868_c0_g1_	7:0-2694(-) 145.00 -14.33 2 10 442 464 8 100.00% 100.00%
>OV651813.1_173 TRINITY_DN1868_c0_g1_	8:0-2694(-) 145.00 -14.33 2 10 442 464 8 100.00% 100.00%
>OV651813.1_173 TRINITY_DN18704_c1_g1_	17:0-2668(-) 150.00 -10.61 2 19 1667 1689 17 70.59% 70.59%
>OV651813.1_173 TRINITY_DN18704_c1_g1_	5:0-2668(-) 150.00 -10.61 2 19 1667 1689 17 70.59% 70.59%
>OV651813.1_173 TRINITY_DN18706_c0_g1_	1:2109-2492(+) 148.00 -8.62 2 21 292 314 19 63.16% 68.42%
>OV651813.1_173 TRINITY_DN18713_c0_g1_	3:1647-2724(+) 164.00 -18.07 2 21 559 581 19 73.68% 78.95%
>OV651813.1_173 TRINITY_DN18713_c0_g1_	3:907-2724(+) 164.00 -18.07 2 21 1299 1321 19 73.68% 78.95%
>OV651813.1_173 TRINITY_DN18713_c0_g1_	6:1662-2731(+) 164.00 -18.07 2 21 551 573 19 73.68% 78.95%
>OV651813.1_173 TRINITY_DN18713_c0_g1_	6:922-2731(+) 164.00 -18.07 2 21 1291 1313 19 73.68% 78.95%
>OV651813.1_173 TRINITY_DN1872_c0_g1_	6:514-2006(+) 140.00 -9.87 2 9 1045 1067 7 100.00% 100.00%
>OV651813.1_173 TRINITY_DN1872_c0_g1_	7:514-2058(+) 140.00 -9.87 2 9 1097 1119 7 100.00% 100.00%
>OV651813.1_173 TRINITY_DN1872_c0_g1_	8:514-2021(+) 140.00 -9.87 2 9 1060 1082 7 100.00% 100.00%
>OV651813.1_173 TRINITY_DN1882_c0_g1_	10:1166-5579(+) 148.00 -15.22 2 22 1097 1120 21 66.67% 66.67%
>OV651813.1_173 TRINITY_DN1882_c0_g1_	10:2253-5579(+) 148.00 -15.22 2 22 10 33 21 66.67% 66.67%
>OV651813.1_173 TRINITY_DN1882_c0_g1_	1:1166-5724(+) 148.00 -15.22 2 22 1097 1120 21 66.67% 66.67%
>OV651813.1_173 TRINITY_DN1882_c0_g1_	1:2253-5724(+) 148.00 -15.22 2 22 10 33 21 66.67% 66.67%
>OV651813.1_173 TRINITY_DN1882_c0_g1_	2:1073-2114(+) 148.00 -15.22 2 22 62 85 21 66.67% 66.67%
>OV651813.1_173 TRINITY_DN1882_c0_g1_	2:1125-2114(+) 148.00 -15.22 2 22 10 33 21 66.67% 66.67%
>OV651813.1_173 TRINITY_DN1882_c0_g1_	3:1166-4135(+) 148.00 -15.22 2 22 1097 1120 21 66.67% 66.67%
>OV651813.1_173 TRINITY_DN1882_c0_g1_	3:2253-4135(+) 148.00 -15.22 2 22 10 33 21 66.67% 66.67%
>OV651813.1_173 TRINITY_DN1882_c0_g1_	4:1166-4916(+) 148.00 -15.22 2 22 1097 1120 21 66.67% 66.67%
>OV651813.1_173 TRINITY_DN1882_c0_g1_	4:2253-4916(+) 148.00 -15.22 2 22 10 33 21 66.67% 66.67%
>OV651813.1_173 TRINITY_DN1882_c0_g1_	6:1166-3915(+) 148.00 -15.22 2 22 1097 1120 21 66.67% 66.67%
>OV651813.1_173 TRINITY_DN1882_c0_g1_	6:2253-3915(+) 148.00 -15.22 2 22 10 33 21 66.67% 66.67%
>OV651813.1_173 TRINITY_DN1882_c0_g1_	9:1166-5884(+) 148.00 -15.22 2 22 1097 1120 21 66.67% 66.67%
>OV651813.1_173 TRINITY_DN1882_c0_g1_	9:2253-5884(+) 148.00 -15.22 2 22 10 33 21 66.67% 66.67%
>OV651813.1_173 TRINITY_DN1890_c0_g1_	12:874-1371(+) 151.00 -22.24 2 20 188 210 18 61.11% 77.78%
>OV651813.1_173 TRINITY_DN1890_c0_g1_	4:998-1495(+) 151.00 -22.24 2 20 188 210 18 61.11% 77.78%
>OV651813.1_173 TRINITY_DN1890_c0_g1_	6:927-1424(+) 151.00 -22.24 2 20 188 210 18 61.11% 77.78%
>OV651813.1_173 TRINITY_DN1890_c0_g1_	7:907-1404(+) 151.00 -22.24 2 20 188 210 18 61.11% 77.78%
>OV651813.1_173 TRINITY_DN1890_c0_g1_	8:998-1494(+) 151.00 -22.24 2 20 188 210 18 61.11% 77.78%
>OV651813.1_173 TRINITY_DN18956_c0_g1_	1:0-818(-) 142.00 -11.83 2 11 756 778 9 88.89% 88.89%
>OV651813.1_173 TRINITY_DN18956_c0_g1_	12:0-848(-) 142.00 -11.83 2 11 786 808 9 88.89% 88.89%
>OV651813.1_173 TRINITY_DN18956_c0_g1_	2:0-852(-) 142.00 -11.83 2 11 790 812 9 88.89% 88.89%
>OV651813.1_173 TRINITY_DN18956_c0_g1_	3:0-852(-) 142.00 -11.83 2 11 790 812 9 88.89% 88.89%
>OV651813.1_173 TRINITY_DN18956_c0_g1_	6:0-853(-) 142.00 -11.83 2 11 791 813 9 88.89% 88.89%
>OV651813.1_173 TRINITY_DN1901_c0_g1_	10:0-6218(-) 156.00 -19.82 2 17 1288 1310 15 73.33% 86.67%
>OV651813.1_173 TRINITY_DN1901_c0_g1_	10:1896-9907(+) 142.00 -8.62 2 11 3000 3022 9 88.89% 88.89%
>OV651813.1_173 TRINITY_DN1901_c0_g1_	10:1896-9907(+) 150.00 -12.97 2 21 6852 6877 22 68.18% 72.73%
>OV651813.1_173 TRINITY_DN1901_c0_g1_	1:0-6203(-) 156.00 -19.82 2 17 1288 1310 15 73.33% 86.67%
>OV651813.1_173 TRINITY_DN1901_c0_g1_	10:7970-9907(+) 150.00 -12.97 2 21 778 803 22 68.18% 72.73%
>OV651813.1_173 TRINITY_DN1901_c0_g1_	1:1881-9887(+) 142.00 -8.62 2 11 3000 3022 9 88.89% 88.89%
>OV651813.1_173 TRINITY_DN1901_c0_g1_	1:1881-9887(+) 150.00 -12.97 2 21 6852 6877 22 68.18% 72.73%
>OV651813.1_173 TRINITY_DN1901_c0_g1_	13:0-6218(-) 156.00 -19.82 2 17 1288 1310 15 73.33% 86.67%
>OV651813.1_173 TRINITY_DN1901_c0_g1_	13:1896-9901(+) 142.00 -8.62 2 11 3000 3022 9 88.89% 88.89%
>OV651813.1_173 TRINITY_DN1901_c0_g1_	13:1896-9901(+) 150.00 -12.97 2 21 6852 6877 22 68.18% 72.73%
>OV651813.1_173 TRINITY_DN1901_c0_g1_	13:7970-9901(+) 150.00 -12.97 2 21 778 803 22 68.18% 72.73%
>OV651813.1_173 TRINITY_DN1901_c0_g1_	16:0-1769(-) 156.00 -19.82 2 17 1288 1310 15 73.33% 86.67%
>OV651813.1_173 TRINITY_DN1901_c0_g1_	16:3629-5566(+) 150.00 -12.97 2 21 778 803 22 68.18% 72.73%
>OV651813.1_173 TRINITY_DN1901_c0_g1_	1:7955-9887(+) 150.00 -12.97 2 21 778 803 22 68.18% 72.73%
>OV651813.1_173 TRINITY_DN1901_c0_g1_	24:0-6218(-) 156.00 -19.82 2 17 1288 1310 15 73.33% 86.67%
>OV651813.1_173 TRINITY_DN1901_c0_g1_	24:1896-10015(+) 142.00 -8.62 2 11 3000 3022 9 88.89% 88.89%
>OV651813.1_173 TRINITY_DN1901_c0_g1_	24:1896-10015(+) 150.00 -12.97 2 21 6960 6985 22 68.18% 72.73%
>OV651813.1_173 TRINITY_DN1901_c0_g1_	24:8078-10015(+) 150.00 -12.97 2 21 778 803 22 68.18% 72.73%
>OV651813.1_173 TRINITY_DN19118_c0_g1_	1:0-1168(-) 147.00 -10.07 2 17 71 94 16 75.00% 75.00%
>OV651813.1_173 TRINITY_DN19118_c0_g1_	17:0-1087(-) 147.00 -10.07 2 17 79 102 16 75.00% 75.00%
>OV651813.1_173 TRINITY_DN19118_c0_g1_	2:0-1175(-) 147.00 -10.07 2 17 79 102 16 75.00% 75.00%
>OV651813.1_173 TRINITY_DN1912_c0_g1_	11:0-4998(-) 162.00 -25.79 2 22 3291 3311 20 75.00% 80.00%
>OV651813.1_173 TRINITY_DN1912_c0_g1_	17:0-5082(-) 157.00 -17.58 2 21 1602 1622 19 73.68% 78.95%
>OV651813.1_173 TRINITY_DN1912_c0_g1_	17:0-5082(-) 162.00 -25.79 2 22 3375 3395 20 75.00% 80.00%
>OV651813.1_173 TRINITY_DN1912_c0_g1_	28:0-5040(-) 157.00 -17.58 2 21 1602 1622 19 73.68% 78.95%
>OV651813.1_173 TRINITY_DN1912_c0_g1_	28:0-5040(-) 162.00 -25.79 2 22 3333 3353 20 75.00% 80.00%
>OV651813.1_173 TRINITY_DN1915_c0_g1_	2:1347-1827(+) 146.00 -17.21 2 12 338 361 11 90.91% 90.91%
>OV651813.1_173 TRINITY_DN1915_c0_g1_	3:1550-2030(+) 146.00 -17.21 2 12 338 361 11 90.91% 90.91%
>OV651813.1_173 TRINITY_DN1915_c0_g1_	9:1561-2041(+) 146.00 -17.21 2 12 338 361 11 90.91% 90.91%
>OV651813.1_173 TRINITY_DN1918_c0_g1_	17:0-3331(-) 142.00 -9.03 2 19 1214 1236 17 64.71% 64.71%
>OV651813.1_173 TRINITY_DN1918_c0_g1_	19:0-3395(-) 142.00 -9.03 2 19 1220 1242 17 64.71% 64.71%
>OV651813.1_173 TRINITY_DN1918_c0_g1_	29:0-3392(-) 142.00 -9.03 2 19 1214 1236 17 64.71% 64.71%
>OV651813.1_173 TRINITY_DN1918_c0_g1_	35:0-3334(-) 142.00 -9.03 2 19 1214 1236 17 64.71% 64.71%
>OV651813.1_173 TRINITY_DN191_c0_g1_	5:2144-6608(+) 148.00 -13.38 2 22 4108 4132 22 63.64% 68.18%
>OV651813.1_173 TRINITY_DN191_c0_g1_	6:2143-6543(+) 148.00 -13.22 2 22 4108 4132 22 63.64% 68.18%
>OV651813.1_173 TRINITY_DN191_c0_g1_	8:2143-6607(+) 148.00 -13.38 2 22 4108 4132 22 63.64% 68.18%
>OV651813.1_173 TRINITY_DN19200_c0_g3_	1:0-3168(-) 146.00 -15.18 2 15 2746 2768 13 76.92% 76.92%
>OV651813.1_173 TRINITY_DN19200_c0_g3_	1:0-3945(-) 146.00 -15.18 2 15 3523 3545 13 76.92% 76.92%
>OV651813.1_173 TRINITY_DN19200_c0_g3_	4:0-3944(-) 146.00 -15.18 2 15 3522 3544 13 76.92% 76.92%
>OV651813.1_173 TRINITY_DN19200_c0_g3_	5:0-3168(-) 146.00 -15.18 2 15 2746 2768 13 76.92% 76.92%
>OV651813.1_173 TRINITY_DN1920_c1_g1_	14:2111-2253(+) 147.00 -10.71 2 12 91 113 10 90.00% 90.00%
>OV651813.1_173 TRINITY_DN1920_c1_g1_	17:1717-1859(+) 147.00 -10.71 2 12 91 113 10 90.00% 90.00%
>OV651813.1_173 TRINITY_DN19228_c0_g1_	1:0-1379(-) 151.00 -15.20 2 22 280 301 20 70.00% 70.00%
>OV651813.1_173 TRINITY_DN19228_c0_g1_	2:0-1380(-) 151.00 -15.20 2 22 285 306 20 70.00% 70.00%
>OV651813.1_173 TRINITY_DN1935_c0_g1_	3:0-2138(-) 140.00 -14.72 2 9 329 351 7 100.00% 100.00%
>OV651813.1_173 TRINITY_DN1935_c0_g2_	1:0-965(-) 140.00 -14.72 2 9 877 899 7 100.00% 100.00%
>OV651813.1_173 TRINITY_DN1938_c0_g1_	10:0-3583(-) 156.00 -27.11 2 22 87 115 26 65.38% 69.23%
>OV651813.1_173 TRINITY_DN1938_c0_g1_	12:0-3586(-) 156.00 -27.11 2 22 87 115 26 65.38% 69.23%
>OV651813.1_173 TRINITY_DN1938_c0_g1_	13:0-3583(-) 156.00 -27.11 2 22 87 115 26 65.38% 69.23%
>OV651813.1_173 TRINITY_DN1938_c0_g1_	14:0-3586(-) 156.00 -27.11 2 22 87 115 26 65.38% 69.23%
>OV651813.1_173 TRINITY_DN1938_c0_g1_	6:0-1544(-) 156.00 -27.11 2 22 87 115 26 65.38% 69.23%
>OV651813.1_173 TRINITY_DN1938_c0_g1_	7:0-3586(-) 156.00 -27.11 2 22 87 115 26 65.38% 69.23%
>OV651813.1_173 TRINITY_DN19457_c0_g1_	12:0-1721(-) 149.00 -16.49 2 22 566 587 21 71.43% 71.43%
>OV651813.1_173 TRINITY_DN19457_c0_g1_	8:0-1722(-) 149.00 -16.49 2 22 567 588 21 71.43% 71.43%
>OV651813.1_173 TRINITY_DN1947_c0_g1_	13:0-1248(-) 140.00 -8.78 2 9 1200 1222 7 100.00% 100.00%
>OV651813.1_173 TRINITY_DN1947_c0_g1_	13:0-499(-) 140.00 -8.78 2 9 451 473 7 100.00% 100.00%
>OV651813.1_173 TRINITY_DN1947_c0_g1_	14:0-1248(-) 140.00 -8.78 2 9 1200 1222 7 100.00% 100.00%
>OV651813.1_173 TRINITY_DN1947_c0_g1_	14:0-499(-) 140.00 -8.78 2 9 451 473 7 100.00% 100.00%
>OV651813.1_173 TRINITY_DN1947_c0_g1_	15:0-1247(-) 140.00 -8.78 2 9 1199 1221 7 100.00% 100.00%
>OV651813.1_173 TRINITY_DN1947_c0_g1_	15:0-498(-) 140.00 -8.78 2 9 450 472 7 100.00% 100.00%
>OV651813.1_173 TRINITY_DN1947_c0_g1_	17:0-1248(-) 140.00 -8.78 2 9 1200 1222 7 100.00% 100.00%
>OV651813.1_173 TRINITY_DN1947_c0_g1_	17:0-499(-) 140.00 -8.78 2 9 451 473 7 100.00% 100.00%
>OV651813.1_173 TRINITY_DN1947_c0_g1_	18:0-1248(-) 140.00 -8.78 2 9 1200 1222 7 100.00% 100.00%
>OV651813.1_173 TRINITY_DN1947_c0_g1_	18:0-499(-) 140.00 -8.78 2 9 451 473 7 100.00% 100.00%
>OV651813.1_173 TRINITY_DN1947_c0_g1_	19:0-1247(-) 140.00 -8.78 2 9 1199 1221 7 100.00% 100.00%
>OV651813.1_173 TRINITY_DN1947_c0_g1_	19:0-1972(-) 140.00 -8.78 2 9 1924 1946 7 100.00% 100.00%
>OV651813.1_173 TRINITY_DN1947_c0_g1_	19:0-498(-) 140.00 -8.78 2 9 450 472 7 100.00% 100.00%
>OV651813.1_173 TRINITY_DN1947_c0_g1_	2:0-1248(-) 140.00 -8.78 2 9 1200 1222 7 100.00% 100.00%
>OV651813.1_173 TRINITY_DN1947_c0_g1_	2:0-499(-) 140.00 -8.78 2 9 451 473 7 100.00% 100.00%
>OV651813.1_173 TRINITY_DN1947_c0_g1_	4:0-1248(-) 140.00 -8.78 2 9 1200 1222 7 100.00% 100.00%
>OV651813.1_173 TRINITY_DN1947_c0_g1_	4:0-1973(-) 140.00 -8.78 2 9 1925 1947 7 100.00% 100.00%
>OV651813.1_173 TRINITY_DN1947_c0_g1_	4:0-499(-) 140.00 -8.78 2 9 451 473 7 100.00% 100.00%
>OV651813.1_173 TRINITY_DN1950_c0_g1_	12:728-2175(+) 147.00 -15.83 2 13 185 208 12 83.33% 91.67%
>OV651813.1_173 TRINITY_DN1950_c0_g1_	5:728-2190(+) 147.00 -15.83 2 13 185 208 12 83.33% 91.67%
>OV651813.1_173 TRINITY_DN1950_c0_g1_	6:728-1954(+) 147.00 -15.83 2 13 185 208 12 83.33% 91.67%
>OV651813.1_173 TRINITY_DN19561_c1_g2_	3:385-1395(+) 140.00 -9.01 2 9 709 731 7 100.00% 100.00%
>OV651813.1_173 TRINITY_DN19588_c0_g1_	1:1074-2476(+) 148.00 -15.41 2 16 1150 1170 14 78.57% 85.71%
>OV651813.1_173 TRINITY_DN19613_c0_g1_	2:0-902(-) 140.00 -8.62 2 9 85 107 7 100.00% 100.00%
>OV651813.1_173 TRINITY_DN1961_c2_g4_	1:303-1345(+) 153.00 -13.68 2 18 932 954 16 75.00% 75.00%
>OV651813.1_173 TRINITY_DN1961_c2_g4_	2:303-1327(+) 153.00 -13.68 2 18 914 936 16 75.00% 75.00%
>OV651813.1_173 TRINITY_DN1961_c3_g1_	2:0-1953(-) 145.00 -12.07 2 10 11 33 8 100.00% 100.00%
>OV651813.1_173 TRINITY_DN1961_c3_g1_	22:0-2250(-) 145.00 -12.07 2 10 297 319 8 100.00% 100.00%
>OV651813.1_173 TRINITY_DN1961_c3_g1_	36:0-1964(-) 145.00 -12.07 2 10 11 33 8 100.00% 100.00%
>OV651813.1_173 TRINITY_DN1961_c3_g1_	9:0-1953(-) 145.00 -12.07 2 10 11 33 8 100.00% 100.00%
>OV651813.1_173 TRINITY_DN1969_c3_g1_	10:0-1029(-) 143.00 -8.78 2 16 593 615 14 71.43% 71.43%
>OV651813.1_173 TRINITY_DN1969_c3_g1_	1:0-945(-) 143.00 -8.78 2 16 593 615 14 71.43% 71.43%
>OV651813.1_173 TRINITY_DN1969_c3_g1_	11:0-945(-) 143.00 -8.78 2 16 593 615 14 71.43% 71.43%
>OV651813.1_173 TRINITY_DN1969_c3_g1_	18:0-1029(-) 143.00 -8.78 2 16 593 615 14 71.43% 71.43%
>OV651813.1_173 TRINITY_DN1969_c3_g1_	6:0-957(-) 143.00 -8.78 2 16 605 627 14 71.43% 71.43%
>OV651813.1_173 TRINITY_DN1969_c3_g1_	8:0-1026(-) 143.00 -8.78 2 16 590 612 14 71.43% 71.43%
>OV651813.1_173 TRINITY_DN1974_c0_g1_	11:0-3601(-) 142.00 -13.80 2 19 804 825 18 72.22% 72.22%
>OV651813.1_173 TRINITY_DN1974_c0_g1_	12:0-3586(-) 142.00 -13.80 2 19 804 825 18 72.22% 72.22%
>OV651813.1_173 TRINITY_DN1974_c0_g1_	15:0-3608(-) 142.00 -13.80 2 19 804 825 18 72.22% 72.22%
>OV651813.1_173 TRINITY_DN1974_c0_g1_	19:0-3601(-) 142.00 -13.80 2 19 804 825 18 72.22% 72.22%
>OV651813.1_173 TRINITY_DN1974_c0_g1_	20:0-3598(-) 142.00 -13.80 2 19 804 825 18 72.22% 72.22%
>OV651813.1_173 TRINITY_DN1974_c0_g1_	2:0-3582(-) 142.00 -13.80 2 19 804 825 18 72.22% 72.22%
>OV651813.1_173 TRINITY_DN1978_c0_g1_	18:0-2411(-) 149.00 -12.92 2 19 445 470 20 70.00% 70.00%
>OV651813.1_173 TRINITY_DN19827_c0_g4_	1:0-573(-) 146.00 -13.86 2 15 487 509 13 76.92% 76.92%
>OV651813.1_173 TRINITY_DN19936_c0_g4_	1:0-1280(-) 140.00 -9.06 2 9 650 672 7 100.00% 100.00%
>OV651813.1_173 TRINITY_DN2004_c0_g1_	3:503-2673(+) 145.00 -11.70 2 10 1664 1686 8 100.00% 100.00%
>OV651813.1_173 TRINITY_DN2004_c0_g1_	4:503-2674(+) 145.00 -11.70 2 10 1665 1687 8 100.00% 100.00%
>OV651813.1_173 TRINITY_DN2004_c0_g1_	5:503-2675(+) 145.00 -11.70 2 10 1666 1688 8 100.00% 100.00%
>OV651813.1_173 TRINITY_DN20101_c0_g1_	1:0-3487(-) 150.00 -17.57 2 22 1122 1150 26 69.23% 69.23%
>OV651813.1_173 TRINITY_DN2025_c0_g1_	1:0-4622(-) 152.00 -17.23 2 13 940 962 11 90.91% 90.91%
>OV651813.1_173 TRINITY_DN2025_c0_g1_	14:0-4607(-) 152.00 -17.23 2 13 940 962 11 90.91% 90.91%
>OV651813.1_173 TRINITY_DN2025_c0_g1_	21:0-4637(-) 152.00 -17.23 2 13 940 962 11 90.91% 90.91%
>OV651813.1_173 TRINITY_DN2025_c0_g1_	8:0-4604(-) 152.00 -17.23 2 13 940 962 11 90.91% 90.91%
>OV651813.1_173 TRINITY_DN20260_c0_g1_	4:0-157(-) 151.00 -19.89 2 16 42 64 14 78.57% 78.57%
>OV651813.1_173 TRINITY_DN203_c0_g1_	11:0-459(-) 153.00 -11.95 2 22 1 19 20 75.00% 75.00%
>OV651813.1_173 TRINITY_DN203_c0_g1_	2:0-439(-) 153.00 -11.95 2 22 1 19 20 75.00% 75.00%
>OV651813.1_173 TRINITY_DN2047_c0_g1_	77:0-5886(-) 140.00 -13.86 2 9 3158 3180 7 100.00% 100.00%
>OV651813.1_173 TRINITY_DN2047_c0_g1_	77:0-5886(-) 142.00 -10.63 2 16 3107 3132 17 70.59% 70.59%
>OV651813.1_173 TRINITY_DN204_c0_g1_	9:0-377(-) 140.00 -9.01 2 9 298 320 7 100.00% 100.00%
>OV651813.1_173 TRINITY_DN20590_c0_g1_	12:309-2951(+) 146.00 -16.49 2 19 780 802 17 64.71% 70.59%
>OV651813.1_173 TRINITY_DN20590_c0_g1_	1:309-2946(+) 146.00 -16.49 2 19 780 802 17 64.71% 70.59%
>OV651813.1_173 TRINITY_DN20590_c0_g1_	13:309-2960(+) 146.00 -16.49 2 19 789 811 17 64.71% 70.59%
>OV651813.1_173 TRINITY_DN20590_c0_g1_	7:309-3078(+) 146.00 -16.49 2 19 780 802 17 64.71% 70.59%
>OV651813.1_173 TRINITY_DN20777_c0_g1_	1:0-882(-) 153.00 -13.72 2 19 332 355 18 72.22% 77.78%
>OV651813.1_173 TRINITY_DN20796_c0_g1_	1:0-2756(-) 142.00 -13.48 2 11 1464 1486 9 88.89% 88.89%
>OV651813.1_173 TRINITY_DN207_c0_g1_	41:0-1794(-) 154.00 -10.28 2 21 1191 1212 19 73.68% 73.68%
>OV651813.1_173 TRINITY_DN207_c0_g1_	47:0-1795(-) 154.00 -10.28 2 21 1192 1213 19 73.68% 73.68%
>OV651813.1_173 TRINITY_DN2094_c0_g1_	12:1664-7101(+) 150.00 -13.68 2 16 1032 1055 15 80.00% 80.00%
>OV651813.1_173 TRINITY_DN2094_c0_g1_	15:1598-7035(+) 150.00 -13.68 2 16 1032 1055 15 80.00% 80.00%
>OV651813.1_173 TRINITY_DN2094_c0_g1_	16:1525-6980(+) 150.00 -13.68 2 16 1032 1055 15 80.00% 80.00%
>OV651813.1_173 TRINITY_DN2094_c0_g1_	20:1525-4095(+) 150.00 -13.68 2 16 1032 1055 15 80.00% 80.00%
>OV651813.1_173 TRINITY_DN2094_c0_g1_	22:1525-7055(+) 150.00 -13.68 2 16 1032 1055 15 80.00% 80.00%
>OV651813.1_173 TRINITY_DN2094_c0_g1_	4:1525-6962(+) 150.00 -13.68 2 16 1032 1055 15 80.00% 80.00%
>OV651813.1_173 TRINITY_DN20977_c1_g1_	2:320-452(+) 151.00 -12.45 2 16 1 22 14 78.57% 78.57%
>OV651813.1_173 TRINITY_DN2097_c0_g4_	1:0-2320(-) 144.00 -14.12 2 13 155 177 11 81.82% 81.82%
>OV651813.1_173 TRINITY_DN2097_c0_g4_	2:0-2050(-) 144.00 -14.12 2 13 155 177 11 81.82% 81.82%
>OV651813.1_173 TRINITY_DN20982_c1_g1_	3:369-1099(+) 151.00 -13.02 2 21 217 240 20 70.00% 70.00%
>OV651813.1_173 TRINITY_DN2099_c0_g1_	2:0-2284(-) 140.00 -18.11 2 9 611 633 7 100.00% 100.00%
>OV651813.1_173 TRINITY_DN2099_c0_g1_	3:0-2463(-) 140.00 -18.11 2 9 611 633 7 100.00% 100.00%
>OV651813.1_173 TRINITY_DN2099_c0_g1_	4:0-2284(-) 140.00 -18.11 2 9 611 633 7 100.00% 100.00%
>OV651813.1_173 TRINITY_DN2099_c0_g1_	6:0-2284(-) 140.00 -18.11 2 9 611 633 7 100.00% 100.00%
>OV651813.1_173 TRINITY_DN209_c6_g4_	1:0-118(-) 169.00 -22.34 2 21 74 100 23 82.61% 82.61%
>OV651813.1_173 TRINITY_DN21054_c0_g2_	1:0-855(-) 147.00 -9.01 2 16 311 333 14 71.43% 78.57%
>OV651813.1_173 TRINITY_DN21060_c0_g1_	18:2852-4064(+) 145.00 -12.43 2 10 660 682 8 100.00% 100.00%
>OV651813.1_173 TRINITY_DN21060_c0_g1_	18:2852-4064(+) 145.00 -9.51 2 10 609 631 8 100.00% 100.00%
>OV651813.1_173 TRINITY_DN21060_c0_g1_	18:790-4064(+) 145.00 -12.43 2 10 2722 2744 8 100.00% 100.00%
>OV651813.1_173 TRINITY_DN21060_c0_g1_	18:790-4064(+) 145.00 -9.51 2 10 2671 2693 8 100.00% 100.00%
>OV651813.1_173 TRINITY_DN21060_c0_g1_	5:2852-4124(+) 145.00 -12.43 2 10 720 742 8 100.00% 100.00%
>OV651813.1_173 TRINITY_DN21060_c0_g1_	5:2852-4124(+) 145.00 -9.51 2 10 669 691 8 100.00% 100.00%
>OV651813.1_173 TRINITY_DN21060_c0_g1_	5:790-4124(+) 145.00 -12.43 2 10 2782 2804 8 100.00% 100.00%
>OV651813.1_173 TRINITY_DN21060_c0_g1_	5:790-4124(+) 145.00 -9.51 2 10 2731 2753 8 100.00% 100.00%
>OV651813.1_173 TRINITY_DN2110_c2_g1_	10:0-4072(-) 140.00 -9.24 2 9 3096 3118 7 100.00% 100.00%
>OV651813.1_173 TRINITY_DN2110_c2_g1_	4:0-4074(-) 140.00 -9.24 2 9 3098 3120 7 100.00% 100.00%
>OV651813.1_173 TRINITY_DN21114_c0_g1_	1:415-2572(+) 144.00 -9.59 2 22 594 618 22 63.64% 63.64%
>OV651813.1_173 TRINITY_DN2118_c0_g1_	13:0-2822(-) 152.00 -19.77 2 22 1194 1218 22 63.64% 72.73%
>OV651813.1_173 TRINITY_DN2118_c0_g1_	13:0-6175(-) 152.00 -19.77 2 22 4547 4571 22 63.64% 72.73%
>OV651813.1_173 TRINITY_DN2118_c0_g1_	13:0-6175(-) 155.00 -19.73 2 20 1171 1193 18 66.67% 77.78%
>OV651813.1_173 TRINITY_DN2118_c0_g1_	15:0-3783(-) 152.00 -19.77 2 22 1194 1218 22 63.64% 72.73%
>OV651813.1_173 TRINITY_DN2118_c0_g1_	15:0-7136(-) 152.00 -19.77 2 22 4547 4571 22 63.64% 72.73%
>OV651813.1_173 TRINITY_DN2118_c0_g1_	15:0-7136(-) 155.00 -19.73 2 20 1171 1193 18 66.67% 77.78%
>OV651813.1_173 TRINITY_DN2118_c0_g1_	17:0-3873(-) 152.00 -19.77 2 22 1194 1218 22 63.64% 72.73%
>OV651813.1_173 TRINITY_DN2118_c0_g1_	17:0-7226(-) 152.00 -19.77 2 22 4547 4571 22 63.64% 72.73%
>OV651813.1_173 TRINITY_DN2118_c0_g1_	17:0-7226(-) 155.00 -19.73 2 20 1171 1193 18 66.67% 77.78%
>OV651813.1_173 TRINITY_DN2118_c0_g1_	5:0-3873(-) 152.00 -19.77 2 22 1194 1218 22 63.64% 72.73%
>OV651813.1_173 TRINITY_DN2118_c0_g1_	5:0-7226(-) 152.00 -19.77 2 22 4547 4571 22 63.64% 72.73%
>OV651813.1_173 TRINITY_DN2118_c0_g1_	5:0-7226(-) 155.00 -19.73 2 20 1171 1193 18 66.67% 77.78%
>OV651813.1_173 TRINITY_DN2118_c0_g1_	5:0-7799(-) 152.00 -19.77 2 22 5120 5144 22 63.64% 72.73%
>OV651813.1_173 TRINITY_DN2118_c0_g1_	5:0-7799(-) 155.00 -19.73 2 20 1744 1766 18 66.67% 77.78%
>OV651813.1_173 TRINITY_DN21199_c0_g1_	2:0-421(-) 140.00 -15.08 2 9 373 395 7 100.00% 100.00%
>OV651813.1_173 TRINITY_DN21199_c0_g1_	3:0-421(-) 140.00 -15.08 2 9 373 395 7 100.00% 100.00%
>OV651813.1_173 TRINITY_DN21199_c0_g1_	5:0-421(-) 140.00 -15.08 2 9 373 395 7 100.00% 100.00%
>OV651813.1_173 TRINITY_DN2138_c0_g1_	4:0-413(-) 140.00 -13.10 2 9 328 350 7 100.00% 100.00%
>OV651813.1_173 TRINITY_DN2138_c0_g1_	6:0-414(-) 140.00 -13.10 2 9 329 351 7 100.00% 100.00%
>OV651813.1_173 TRINITY_DN2138_c0_g1_	7:0-414(-) 140.00 -13.10 2 9 329 351 7 100.00% 100.00%
>OV651813.1_173 TRINITY_DN2140_c1_g1_	17:3014-6182(+) 145.00 -10.78 2 10 2940 2962 8 100.00% 100.00%
>OV651813.1_173 TRINITY_DN2140_c1_g1_	17:3014-6182(+) 151.00 -12.76 2 16 2643 2665 14 71.43% 85.71%
>OV651813.1_173 TRINITY_DN2140_c1_g1_	7:2326-5494(+) 145.00 -10.78 2 10 2940 2962 8 100.00% 100.00%
>OV651813.1_173 TRINITY_DN2140_c1_g1_	7:2326-5494(+) 151.00 -12.76 2 16 2643 2665 14 71.43% 85.71%
>OV651813.1_173 TRINITY_DN2141_c0_g1_	12:0-18682(-) 142.00 -13.86 2 11 10504 10526 9 88.89% 88.89%
>OV651813.1_173 TRINITY_DN2141_c0_g1_	12:0-18682(-) 143.00 -9.06 2 16 5761 5783 14 71.43% 71.43%
>OV651813.1_173 TRINITY_DN2141_c0_g1_	12:0-18682(-) 144.00 -16.72 2 13 6793 6815 11 81.82% 81.82%
>OV651813.1_173 TRINITY_DN2141_c0_g1_	12:0-22246(-) 140.00 -15.77 2 9 1236 1258 7 100.00% 100.00%
>OV651813.1_173 TRINITY_DN2141_c0_g1_	12:0-22246(-) 142.00 -13.86 2 11 14068 14090 9 88.89% 88.89%
>OV651813.1_173 TRINITY_DN2141_c0_g1_	12:0-22246(-) 143.00 -9.06 2 16 9325 9347 14 71.43% 71.43%
>OV651813.1_173 TRINITY_DN2141_c0_g1_	12:0-22246(-) 144.00 -16.72 2 13 10357 10379 11 81.82% 81.82%
>OV651813.1_173 TRINITY_DN2141_c0_g1_	12:17421-26764(+) 140.00 -11.42 2 9 3555 3577 7 100.00% 100.00%
>OV651813.1_173 TRINITY_DN2141_c0_g1_	12:6417-26764(+) 140.00 -11.16 2 9 6639 6661 7 100.00% 100.00%
>OV651813.1_173 TRINITY_DN2141_c0_g1_	12:6417-26764(+) 140.00 -11.42 2 9 14559 14581 7 100.00% 100.00%
>OV651813.1_173 TRINITY_DN2141_c0_g1_	16:0-18685(-) 142.00 -13.86 2 11 10504 10526 9 88.89% 88.89%
>OV651813.1_173 TRINITY_DN2141_c0_g1_	16:0-18685(-) 143.00 -9.06 2 16 5761 5783 14 71.43% 71.43%
>OV651813.1_173 TRINITY_DN2141_c0_g1_	16:0-18685(-) 144.00 -16.72 2 13 6793 6815 11 81.82% 81.82%
>OV651813.1_173 TRINITY_DN2141_c0_g1_	16:0-22249(-) 140.00 -15.77 2 9 1236 1258 7 100.00% 100.00%
>OV651813.1_173 TRINITY_DN2141_c0_g1_	16:0-22249(-) 142.00 -13.86 2 11 14068 14090 9 88.89% 88.89%
>OV651813.1_173 TRINITY_DN2141_c0_g1_	16:0-22249(-) 143.00 -9.06 2 16 9325 9347 14 71.43% 71.43%
>OV651813.1_173 TRINITY_DN2141_c0_g1_	16:0-22249(-) 144.00 -16.72 2 13 10357 10379 11 81.82% 81.82%
>OV651813.1_173 TRINITY_DN2141_c0_g1_	16:17424-26653(+) 140.00 -11.42 2 9 3555 3577 7 100.00% 100.00%
>OV651813.1_173 TRINITY_DN2141_c0_g1_	16:6420-26653(+) 140.00 -11.16 2 9 6639 6661 7 100.00% 100.00%
>OV651813.1_173 TRINITY_DN2141_c0_g1_	16:6420-26653(+) 140.00 -11.42 2 9 14559 14581 7 100.00% 100.00%
>OV651813.1_173 TRINITY_DN2141_c0_g1_	22:0-18199(-) 142.00 -13.86 2 11 10504 10526 9 88.89% 88.89%
>OV651813.1_173 TRINITY_DN2141_c0_g1_	22:0-18199(-) 143.00 -9.06 2 16 5761 5783 14 71.43% 71.43%
>OV651813.1_173 TRINITY_DN2141_c0_g1_	22:0-18199(-) 144.00 -16.72 2 13 6793 6815 11 81.82% 81.82%
>OV651813.1_173 TRINITY_DN2141_c0_g1_	22:0-21763(-) 140.00 -15.77 2 9 1236 1258 7 100.00% 100.00%
>OV651813.1_173 TRINITY_DN2141_c0_g1_	22:0-21763(-) 142.00 -13.86 2 11 14068 14090 9 88.89% 88.89%
>OV651813.1_173 TRINITY_DN2141_c0_g1_	22:0-21763(-) 143.00 -9.06 2 16 9325 9347 14 71.43% 71.43%
>OV651813.1_173 TRINITY_DN2141_c0_g1_	22:0-21763(-) 144.00 -16.72 2 13 10357 10379 11 81.82% 81.82%
>OV651813.1_173 TRINITY_DN2141_c0_g1_	22:16938-24081(+) 140.00 -11.42 2 9 3555 3577 7 100.00% 100.00%
>OV651813.1_173 TRINITY_DN2141_c0_g1_	22:5934-24081(+) 140.00 -11.16 2 9 6639 6661 7 100.00% 100.00%
>OV651813.1_173 TRINITY_DN2141_c0_g1_	22:5934-24081(+) 140.00 -11.42 2 9 14559 14581 7 100.00% 100.00%
>OV651813.1_173 TRINITY_DN2141_c0_g1_	26:0-18553(-) 142.00 -13.86 2 11 10504 10526 9 88.89% 88.89%
>OV651813.1_173 TRINITY_DN2141_c0_g1_	26:0-18553(-) 143.00 -9.06 2 16 5761 5783 14 71.43% 71.43%
>OV651813.1_173 TRINITY_DN2141_c0_g1_	26:0-18553(-) 144.00 -16.72 2 13 6793 6815 11 81.82% 81.82%
>OV651813.1_173 TRINITY_DN2141_c0_g1_	26:0-22117(-) 140.00 -15.77 2 9 1236 1258 7 100.00% 100.00%
>OV651813.1_173 TRINITY_DN2141_c0_g1_	26:0-22117(-) 142.00 -13.86 2 11 14068 14090 9 88.89% 88.89%
>OV651813.1_173 TRINITY_DN2141_c0_g1_	26:0-22117(-) 143.00 -9.06 2 16 9325 9347 14 71.43% 71.43%
>OV651813.1_173 TRINITY_DN2141_c0_g1_	26:0-22117(-) 144.00 -16.72 2 13 10357 10379 11 81.82% 81.82%
>OV651813.1_173 TRINITY_DN2141_c0_g1_	26:17292-24242(+) 140.00 -11.42 2 9 3555 3577 7 100.00% 100.00%
>OV651813.1_173 TRINITY_DN2141_c0_g1_	26:6288-24242(+) 140.00 -11.16 2 9 6639 6661 7 100.00% 100.00%
>OV651813.1_173 TRINITY_DN2141_c0_g1_	26:6288-24242(+) 140.00 -11.42 2 9 14559 14581 7 100.00% 100.00%
>OV651813.1_173 TRINITY_DN2141_c0_g1_	27:0-17435(-) 142.00 -13.86 2 11 10504 10526 9 88.89% 88.89%
>OV651813.1_173 TRINITY_DN2141_c0_g1_	27:0-17435(-) 143.00 -9.06 2 16 5761 5783 14 71.43% 71.43%
>OV651813.1_173 TRINITY_DN2141_c0_g1_	27:0-17435(-) 144.00 -16.72 2 13 6793 6815 11 81.82% 81.82%
>OV651813.1_173 TRINITY_DN2141_c0_g1_	27:0-20999(-) 140.00 -15.77 2 9 1236 1258 7 100.00% 100.00%
>OV651813.1_173 TRINITY_DN2141_c0_g1_	27:0-20999(-) 142.00 -13.86 2 11 14068 14090 9 88.89% 88.89%
>OV651813.1_173 TRINITY_DN2141_c0_g1_	27:0-20999(-) 143.00 -9.06 2 16 9325 9347 14 71.43% 71.43%
>OV651813.1_173 TRINITY_DN2141_c0_g1_	27:0-20999(-) 144.00 -16.72 2 13 10357 10379 11 81.82% 81.82%
>OV651813.1_173 TRINITY_DN2141_c0_g1_	27:16174-21584(+) 140.00 -11.42 2 9 3555 3577 7 100.00% 100.00%
>OV651813.1_173 TRINITY_DN2141_c0_g1_	27:5170-21584(+) 140.00 -11.16 2 9 6639 6661 7 100.00% 100.00%
>OV651813.1_173 TRINITY_DN2141_c0_g1_	27:5170-21584(+) 140.00 -11.42 2 9 14559 14581 7 100.00% 100.00%
>OV651813.1_173 TRINITY_DN2141_c0_g1_	37:0-18766(-) 142.00 -13.86 2 11 10504 10526 9 88.89% 88.89%
>OV651813.1_173 TRINITY_DN2141_c0_g1_	37:0-18766(-) 143.00 -9.06 2 16 5761 5783 14 71.43% 71.43%
>OV651813.1_173 TRINITY_DN2141_c0_g1_	37:0-18766(-) 144.00 -16.72 2 13 6793 6815 11 81.82% 81.82%
>OV651813.1_173 TRINITY_DN2141_c0_g1_	37:0-22330(-) 140.00 -15.77 2 9 1236 1258 7 100.00% 100.00%
>OV651813.1_173 TRINITY_DN2141_c0_g1_	37:0-22330(-) 142.00 -13.86 2 11 14068 14090 9 88.89% 88.89%
>OV651813.1_173 TRINITY_DN2141_c0_g1_	37:0-22330(-) 143.00 -9.06 2 16 9325 9347 14 71.43% 71.43%
>OV651813.1_173 TRINITY_DN2141_c0_g1_	37:0-22330(-) 144.00 -16.72 2 13 10357 10379 11 81.82% 81.82%
>OV651813.1_173 TRINITY_DN2141_c0_g1_	37:17505-26844(+) 140.00 -11.42 2 9 3555 3577 7 100.00% 100.00%
>OV651813.1_173 TRINITY_DN2141_c0_g1_	37:6501-26844(+) 140.00 -11.16 2 9 6639 6661 7 100.00% 100.00%
>OV651813.1_173 TRINITY_DN2141_c0_g1_	37:6501-26844(+) 140.00 -11.42 2 9 14559 14581 7 100.00% 100.00%
>OV651813.1_173 TRINITY_DN2141_c0_g1_	4:0-18685(-) 142.00 -13.86 2 11 10504 10526 9 88.89% 88.89%
>OV651813.1_173 TRINITY_DN2141_c0_g1_	4:0-18685(-) 143.00 -9.06 2 16 5761 5783 14 71.43% 71.43%
>OV651813.1_173 TRINITY_DN2141_c0_g1_	4:0-18685(-) 144.00 -16.72 2 13 6793 6815 11 81.82% 81.82%
>OV651813.1_173 TRINITY_DN2141_c0_g1_	4:0-22249(-) 140.00 -15.77 2 9 1236 1258 7 100.00% 100.00%
>OV651813.1_173 TRINITY_DN2141_c0_g1_	4:0-22249(-) 142.00 -13.86 2 11 14068 14090 9 88.89% 88.89%
>OV651813.1_173 TRINITY_DN2141_c0_g1_	4:0-22249(-) 143.00 -9.06 2 16 9325 9347 14 71.43% 71.43%
>OV651813.1_173 TRINITY_DN2141_c0_g1_	4:0-22249(-) 144.00 -16.72 2 13 10357 10379 11 81.82% 81.82%
>OV651813.1_173 TRINITY_DN2141_c0_g1_	4:17424-26629(+) 140.00 -11.42 2 9 3555 3577 7 100.00% 100.00%
>OV651813.1_173 TRINITY_DN2141_c0_g1_	4:6420-26629(+) 140.00 -11.16 2 9 6639 6661 7 100.00% 100.00%
>OV651813.1_173 TRINITY_DN2141_c0_g1_	4:6420-26629(+) 140.00 -11.42 2 9 14559 14581 7 100.00% 100.00%
>OV651813.1_173 TRINITY_DN21421_c0_g1_	1:2312-9238(+) 157.00 -11.61 2 21 1700 1720 19 73.68% 78.95%
>OV651813.1_173 TRINITY_DN21421_c0_g1_	1:3868-9238(+) 157.00 -11.61 2 21 144 164 19 73.68% 78.95%
>OV651813.1_173 TRINITY_DN21421_c0_g1_	15:0-2233(-) 140.00 -19.98 2 9 1367 1389 7 100.00% 100.00%
>OV651813.1_173 TRINITY_DN21421_c0_g1_	15:0-7147(-) 140.00 -19.98 2 9 6281 6303 7 100.00% 100.00%
>OV651813.1_173 TRINITY_DN21421_c0_g1_	16:0-1960(-) 140.00 -19.98 2 9 1367 1389 7 100.00% 100.00%
>OV651813.1_173 TRINITY_DN21421_c0_g1_	16:0-6874(-) 140.00 -19.98 2 9 6281 6303 7 100.00% 100.00%
>OV651813.1_173 TRINITY_DN21421_c0_g1_	2:2312-5926(+) 149.00 -12.55 2 14 3528 3550 12 83.33% 83.33%
>OV651813.1_173 TRINITY_DN21421_c0_g1_	2:2312-5926(+) 157.00 -11.61 2 21 1700 1720 19 73.68% 78.95%
>OV651813.1_173 TRINITY_DN21421_c0_g1_	2:3868-5926(+) 149.00 -12.55 2 14 1972 1994 12 83.33% 83.33%
>OV651813.1_173 TRINITY_DN21421_c0_g1_	2:3868-5926(+) 157.00 -11.61 2 21 144 164 19 73.68% 78.95%
>OV651813.1_173 TRINITY_DN21421_c0_g1_	8:0-2233(-) 140.00 -19.98 2 9 1367 1389 7 100.00% 100.00%
>OV651813.1_173 TRINITY_DN21421_c0_g1_	9:0-1960(-) 140.00 -19.98 2 9 1367 1389 7 100.00% 100.00%
>OV651813.1_173 TRINITY_DN2144_c0_g1_	1:0-864(-) 145.00 -15.05 2 10 779 801 8 100.00% 100.00%
>OV651813.1_173 TRINITY_DN2163_c0_g1_	13:1608-4437(+) 147.00 -15.27 2 19 2247 2267 17 70.59% 76.47%
>OV651813.1_173 TRINITY_DN2163_c0_g1_	14:1674-6456(+) 147.00 -15.27 2 19 2247 2267 17 70.59% 76.47%
>OV651813.1_173 TRINITY_DN2163_c0_g1_	15:1838-6937(+) 147.00 -15.27 2 19 2247 2267 17 70.59% 76.47%
>OV651813.1_173 TRINITY_DN2163_c0_g1_	18:1937-7608(+) 147.00 -15.27 2 19 2244 2264 17 70.59% 76.47%
>OV651813.1_173 TRINITY_DN2163_c0_g1_	19:1838-7512(+) 147.00 -15.27 2 19 2247 2267 17 70.59% 76.47%
>OV651813.1_173 TRINITY_DN2163_c0_g1_	24:1838-7192(+) 147.00 -15.27 2 19 2247 2267 17 70.59% 76.47%
>OV651813.1_173 TRINITY_DN2163_c0_g1_	32:1838-7513(+) 147.00 -15.27 2 19 2247 2267 17 70.59% 76.47%
>OV651813.1_173 TRINITY_DN2163_c0_g1_	34:1937-6711(+) 147.00 -15.27 2 19 2247 2267 17 70.59% 76.47%
>OV651813.1_173 TRINITY_DN2163_c0_g1_	7:1674-5511(+) 147.00 -15.27 2 19 2247 2267 17 70.59% 76.47%
>OV651813.1_173 TRINITY_DN2164_c0_g1_	10:1101-4717(+) 157.00 -14.18 2 18 590 612 16 75.00% 81.25%
>OV651813.1_173 TRINITY_DN2164_c0_g1_	1:1101-2530(+) 157.00 -14.18 2 18 590 612 16 75.00% 81.25%
>OV651813.1_173 TRINITY_DN2164_c0_g1_	4:1101-4715(+) 157.00 -14.18 2 18 590 612 16 75.00% 81.25%
>OV651813.1_173 TRINITY_DN2164_c0_g1_	6:1101-1771(+) 157.00 -14.18 2 18 586 608 16 75.00% 81.25%
>OV651813.1_173 TRINITY_DN2164_c0_g1_	7:1101-4716(+) 157.00 -14.18 2 18 590 612 16 75.00% 81.25%
>OV651813.1_173 TRINITY_DN2164_c0_g1_	8:1101-4715(+) 157.00 -14.18 2 18 590 612 16 75.00% 81.25%
>OV651813.1_173 TRINITY_DN21656_c0_g1_	1:0-1011(-) 154.00 -13.77 2 22 474 496 21 71.43% 76.19%
>OV651813.1_173 TRINITY_DN21656_c0_g1_	1:0-2691(-) 140.00 -10.13 2 9 1396 1418 7 100.00% 100.00%
>OV651813.1_173 TRINITY_DN21656_c0_g1_	1:0-2691(-) 154.00 -13.77 2 22 2154 2176 21 71.43% 76.19%
>OV651813.1_173 TRINITY_DN21665_c0_g1_	11:2903-4422(+) 146.00 -10.53 2 20 106 129 19 68.42% 68.42%
>OV651813.1_173 TRINITY_DN21665_c0_g1_	11:2903-4422(+) 153.00 -10.14 2 21 396 418 20 75.00% 75.00%
>OV651813.1_173 TRINITY_DN21665_c0_g1_	14:2719-4238(+) 146.00 -10.53 2 20 106 129 19 68.42% 68.42%
>OV651813.1_173 TRINITY_DN21665_c0_g1_	14:2719-4238(+) 153.00 -10.14 2 21 396 418 20 75.00% 75.00%
>OV651813.1_173 TRINITY_DN21665_c0_g1_	15:2719-3928(+) 146.00 -10.53 2 20 106 129 19 68.42% 68.42%
>OV651813.1_173 TRINITY_DN21665_c0_g1_	15:2719-3928(+) 153.00 -10.14 2 21 396 418 20 75.00% 75.00%
>OV651813.1_173 TRINITY_DN21665_c0_g1_	21:2710-3926(+) 146.00 -10.53 2 20 106 129 19 68.42% 68.42%
>OV651813.1_173 TRINITY_DN21665_c0_g1_	21:2710-3926(+) 153.00 -10.14 2 21 396 418 20 75.00% 75.00%
>OV651813.1_173 TRINITY_DN21665_c0_g1_	4:2710-4222(+) 146.00 -10.53 2 20 106 129 19 68.42% 68.42%
>OV651813.1_173 TRINITY_DN21665_c0_g1_	4:2710-4222(+) 153.00 -10.14 2 21 396 418 20 75.00% 75.00%
>OV651813.1_173 TRINITY_DN21665_c0_g1_	8:2701-4220(+) 146.00 -10.53 2 20 106 129 19 68.42% 68.42%
>OV651813.1_173 TRINITY_DN21665_c0_g1_	8:2701-4220(+) 153.00 -10.14 2 21 396 418 20 75.00% 75.00%
>OV651813.1_173 TRINITY_DN216_c0_g1_	11:1165-2065(+) 166.00 -11.04 2 19 475 497 17 82.35% 82.35%
>OV651813.1_173 TRINITY_DN216_c0_g1_	1:1165-2063(+) 166.00 -11.04 2 19 473 495 17 82.35% 82.35%
>OV651813.1_173 TRINITY_DN216_c0_g1_	14:1165-5788(+) 166.00 -11.04 2 19 3285 3307 17 82.35% 82.35%
>OV651813.1_173 TRINITY_DN216_c0_g1_	3:1165-2048(+) 166.00 -11.04 2 19 458 480 17 82.35% 82.35%
>OV651813.1_173 TRINITY_DN216_c0_g1_	6:1165-5075(+) 166.00 -11.04 2 19 3285 3307 17 82.35% 82.35%
>OV651813.1_173 TRINITY_DN21710_c0_g1_	8:501-827(+) 140.00 -9.18 2 9 1 9 7 100.00% 100.00%
>OV651813.1_173 TRINITY_DN217_c0_g1_	12:0-24144(-) 140.00 -8.78 2 9 6653 6675 7 100.00% 100.00%
>OV651813.1_173 TRINITY_DN217_c0_g1_	12:12689-31097(+) 157.00 -17.90 2 20 4765 4790 21 76.19% 76.19%
>OV651813.1_173 TRINITY_DN217_c0_g1_	12:14621-31097(+) 157.00 -17.90 2 20 2833 2858 21 76.19% 76.19%
>OV651813.1_173 TRINITY_DN217_c0_g1_	12:15197-31097(+) 157.00 -17.90 2 20 2257 2282 21 76.19% 76.19%
>OV651813.1_173 TRINITY_DN217_c0_g1_	12:15647-31097(+) 157.00 -17.90 2 20 1807 1832 21 76.19% 76.19%
>OV651813.1_173 TRINITY_DN217_c0_g1_	12:827-31097(+) 157.00 -17.90 2 20 16627 16652 21 76.19% 76.19%
>OV651813.1_173 TRINITY_DN217_c0_g1_	12:9665-31097(+) 157.00 -17.90 2 20 7789 7814 21 76.19% 76.19%
>OV651813.1_173 TRINITY_DN217_c0_g1_	19:0-24594(-) 140.00 -8.78 2 9 6653 6675 7 100.00% 100.00%
>OV651813.1_173 TRINITY_DN217_c0_g1_	19:12689-31547(+) 157.00 -17.90 2 20 5215 5240 21 76.19% 76.19%
>OV651813.1_173 TRINITY_DN217_c0_g1_	19:15071-31547(+) 157.00 -17.90 2 20 2833 2858 21 76.19% 76.19%
>OV651813.1_173 TRINITY_DN217_c0_g1_	19:15647-31547(+) 157.00 -17.90 2 20 2257 2282 21 76.19% 76.19%
>OV651813.1_173 TRINITY_DN217_c0_g1_	19:16097-31547(+) 157.00 -17.90 2 20 1807 1832 21 76.19% 76.19%
>OV651813.1_173 TRINITY_DN217_c0_g1_	19:827-31547(+) 157.00 -17.90 2 20 17077 17102 21 76.19% 76.19%
>OV651813.1_173 TRINITY_DN217_c0_g1_	19:9665-31547(+) 157.00 -17.90 2 20 8239 8264 21 76.19% 76.19%
>OV651813.1_173 TRINITY_DN217_c0_g1_	2:0-24591(-) 140.00 -8.78 2 9 6653 6675 7 100.00% 100.00%
>OV651813.1_173 TRINITY_DN217_c0_g1_	2:12689-31544(+) 157.00 -17.90 2 20 5212 5237 21 76.19% 76.19%
>OV651813.1_173 TRINITY_DN217_c0_g1_	2:15068-31544(+) 157.00 -17.90 2 20 2833 2858 21 76.19% 76.19%
>OV651813.1_173 TRINITY_DN217_c0_g1_	2:15644-31544(+) 157.00 -17.90 2 20 2257 2282 21 76.19% 76.19%
>OV651813.1_173 TRINITY_DN217_c0_g1_	2:16094-31544(+) 157.00 -17.90 2 20 1807 1832 21 76.19% 76.19%
>OV651813.1_173 TRINITY_DN217_c0_g1_	2:827-31544(+) 157.00 -17.90 2 20 17074 17099 21 76.19% 76.19%
>OV651813.1_173 TRINITY_DN217_c0_g1_	2:9665-31544(+) 157.00 -17.90 2 20 8236 8261 21 76.19% 76.19%
>OV651813.1_173 TRINITY_DN217_c0_g1_	6:0-8107(-) 140.00 -8.78 2 9 6653 6675 7 100.00% 100.00%
>OV651813.1_173 TRINITY_DN217_c0_g1_	7:0-24594(-) 140.00 -8.78 2 9 6653 6675 7 100.00% 100.00%
>OV651813.1_173 TRINITY_DN217_c0_g1_	7:12689-31547(+) 157.00 -17.90 2 20 5215 5240 21 76.19% 76.19%
>OV651813.1_173 TRINITY_DN217_c0_g1_	7:15071-31547(+) 157.00 -17.90 2 20 2833 2858 21 76.19% 76.19%
>OV651813.1_173 TRINITY_DN217_c0_g1_	7:15647-31547(+) 157.00 -17.90 2 20 2257 2282 21 76.19% 76.19%
>OV651813.1_173 TRINITY_DN217_c0_g1_	7:16097-31547(+) 157.00 -17.90 2 20 1807 1832 21 76.19% 76.19%
>OV651813.1_173 TRINITY_DN217_c0_g1_	7:827-31547(+) 157.00 -17.90 2 20 17077 17102 21 76.19% 76.19%
>OV651813.1_173 TRINITY_DN217_c0_g1_	7:9665-31547(+) 157.00 -17.90 2 20 8239 8264 21 76.19% 76.19%
>OV651813.1_173 TRINITY_DN2186_c0_g1_	1:940-2508(+) 161.00 -15.78 2 21 1320 1342 20 80.00% 80.00%
>OV651813.1_173 TRINITY_DN2186_c0_g1_	3:940-2499(+) 161.00 -15.78 2 21 1311 1333 20 80.00% 80.00%
>OV651813.1_173 TRINITY_DN2186_c0_g1_	9:940-2473(+) 161.00 -15.78 2 21 1285 1307 20 80.00% 80.00%
>OV651813.1_173 TRINITY_DN2188_c0_g1_	11:11590-13266(+) 153.00 -14.16 2 21 369 392 21 71.43% 76.19%
>OV651813.1_173 TRINITY_DN2188_c0_g1_	1:11590-13266(+) 153.00 -14.16 2 21 369 392 21 71.43% 76.19%
>OV651813.1_173 TRINITY_DN2188_c0_g1_	7:11590-13266(+) 153.00 -14.16 2 21 369 392 21 71.43% 76.19%
>OV651813.1_173 TRINITY_DN2189_c0_g1_	10:0-8764(-) 146.00 -13.87 2 22 6194 6217 22 63.64% 72.73%
>OV651813.1_173 TRINITY_DN2189_c0_g1_	10:341-9731(+) 161.00 -17.32 2 22 785 807 20 70.00% 75.00%
>OV651813.1_173 TRINITY_DN2189_c0_g1_	1:0-8206(-) 146.00 -13.87 2 22 5636 5659 22 63.64% 72.73%
>OV651813.1_173 TRINITY_DN2189_c0_g1_	1:341-9173(+) 161.00 -17.32 2 22 785 807 20 70.00% 75.00%
>OV651813.1_173 TRINITY_DN2189_c0_g1_	15:0-8706(-) 146.00 -13.87 2 22 6136 6159 22 63.64% 72.73%
>OV651813.1_173 TRINITY_DN2189_c0_g1_	15:341-9673(+) 161.00 -17.32 2 22 785 807 20 70.00% 75.00%
>OV651813.1_173 TRINITY_DN2189_c0_g1_	26:0-8761(-) 146.00 -13.87 2 22 6191 6214 22 63.64% 72.73%
>OV651813.1_173 TRINITY_DN2189_c0_g1_	26:341-9728(+) 161.00 -17.32 2 22 785 807 20 70.00% 75.00%
>OV651813.1_173 TRINITY_DN2189_c0_g1_	33:0-8758(-) 146.00 -13.87 2 22 6188 6211 22 63.64% 72.73%
>OV651813.1_173 TRINITY_DN2189_c0_g1_	33:341-9725(+) 161.00 -17.32 2 22 785 807 20 70.00% 75.00%
>OV651813.1_173 TRINITY_DN2189_c0_g1_	7:0-8766(-) 146.00 -13.87 2 22 6196 6219 22 63.64% 72.73%
>OV651813.1_173 TRINITY_DN2189_c0_g1_	7:341-9733(+) 161.00 -17.32 2 22 785 807 20 70.00% 75.00%
>OV651813.1_173 TRINITY_DN2189_c0_g1_	8:0-8716(-) 146.00 -13.87 2 22 6146 6169 22 63.64% 72.73%
>OV651813.1_173 TRINITY_DN2189_c0_g1_	8:341-9683(+) 161.00 -17.32 2 22 785 807 20 70.00% 75.00%
>OV651813.1_173 TRINITY_DN21915_c0_g2_	2:0-2762(-) 150.00 -15.02 2 16 680 703 15 80.00% 80.00%
>OV651813.1_173 TRINITY_DN21915_c0_g2_	3:0-2934(-) 150.00 -15.02 2 16 680 703 15 80.00% 80.00%
>OV651813.1_173 TRINITY_DN21998_c0_g1_	10:0-360(-) 160.00 -12.12 2 21 176 198 19 73.68% 73.68%
>OV651813.1_173 TRINITY_DN21998_c0_g1_	1:0-3093(-) 160.00 -12.12 2 21 176 198 19 73.68% 73.68%
>OV651813.1_173 TRINITY_DN22022_c0_g1_	18:0-1521(-) 146.00 -15.12 2 16 752 775 15 73.33% 80.00%
>OV651813.1_173 TRINITY_DN22022_c0_g1_	2:0-1114(-) 146.00 -15.12 2 16 752 775 15 73.33% 80.00%
>OV651813.1_173 TRINITY_DN22022_c0_g1_	2:0-1897(-) 146.00 -15.12 2 16 1535 1558 15 73.33% 80.00%
>OV651813.1_173 TRINITY_DN22022_c0_g1_	2:0-1897(-) 154.00 -18.32 2 22 462 482 20 65.00% 80.00%
>OV651813.1_173 TRINITY_DN22022_c0_g1_	4:0-1520(-) 146.00 -15.12 2 16 751 774 15 73.33% 80.00%
>OV651813.1_173 TRINITY_DN22022_c0_g1_	6:0-982(-) 146.00 -15.12 2 16 751 774 15 73.33% 80.00%
>OV651813.1_173 TRINITY_DN22022_c0_g1_	8:0-1743(-) 146.00 -15.12 2 16 1535 1558 15 73.33% 80.00%
>OV651813.1_173 TRINITY_DN22022_c0_g1_	8:0-1743(-) 154.00 -18.32 2 22 462 482 20 65.00% 80.00%
>OV651813.1_173 TRINITY_DN22022_c0_g1_	8:0-960(-) 146.00 -15.12 2 16 752 775 15 73.33% 80.00%
>OV651813.1_173 TRINITY_DN22091_c0_g1_	34:0-1865(-) 145.00 -9.62 2 10 773 795 8 100.00% 100.00%
>OV651813.1_173 TRINITY_DN22091_c0_g1_	6:0-4007(-) 145.00 -9.62 2 10 2927 2949 8 100.00% 100.00%
>OV651813.1_173 TRINITY_DN22091_c0_g1_	6:0-4007(-) 153.00 -17.78 2 21 1312 1332 19 73.68% 73.68%
>OV651813.1_173 TRINITY_DN2212_c0_g1_	1:0-2998(-) 158.00 -11.75 2 17 74 95 15 86.67% 86.67%
>OV651813.1_173 TRINITY_DN2225_c0_g1_	1:0-3923(-) 145.00 -17.17 2 10 745 767 8 100.00% 100.00%
>OV651813.1_173 TRINITY_DN2225_c0_g1_	8:0-3922(-) 145.00 -17.17 2 10 745 767 8 100.00% 100.00%
>OV651813.1_173 TRINITY_DN2229_c0_g1_	1:0-1793(-) 140.00 -9.01 2 9 1583 1605 7 100.00% 100.00%
>OV651813.1_173 TRINITY_DN2229_c0_g1_	14:0-1793(-) 140.00 -9.01 2 9 1583 1605 7 100.00% 100.00%
>OV651813.1_173 TRINITY_DN2229_c0_g1_	16:0-1793(-) 140.00 -9.01 2 9 1583 1605 7 100.00% 100.00%
>OV651813.1_173 TRINITY_DN2229_c0_g1_	5:0-1793(-) 140.00 -9.01 2 9 1583 1605 7 100.00% 100.00%
>OV651813.1_173 TRINITY_DN22345_c0_g1_	1:0-465(-) 142.00 -9.22 2 11 48 70 9 88.89% 88.89%
>OV651813.1_173 TRINITY_DN22345_c0_g1_	2:0-465(-) 142.00 -9.22 2 11 48 70 9 88.89% 88.89%
>OV651813.1_173 TRINITY_DN22377_c0_g1_	3:0-796(-) 156.00 -13.12 2 17 474 496 15 80.00% 80.00%
>OV651813.1_173 TRINITY_DN2239_c1_g1_	4:1521-3321(+) 147.00 -15.77 2 21 1740 1763 20 65.00% 70.00%
>OV651813.1_173 TRINITY_DN2239_c1_g1_	8:1521-3359(+) 147.00 -15.77 2 21 1740 1763 20 65.00% 70.00%
>OV651813.1_173 TRINITY_DN22625_c0_g1_	1:3786-4801(+) 154.00 -16.03 2 15 27 49 13 84.62% 84.62%
>OV651813.1_173 TRINITY_DN22633_c0_g2_	1:1437-4473(+) 156.00 -17.55 2 22 2914 2939 23 65.22% 73.91%
>OV651813.1_173 TRINITY_DN2277_c0_g1_	1:719-1308(+) 140.00 -9.17 2 9 530 552 7 100.00% 100.00%
>OV651813.1_173 TRINITY_DN2277_c0_g1_	2:719-1325(+) 140.00 -9.17 2 9 547 569 7 100.00% 100.00%
>OV651813.1_173 TRINITY_DN2290_c0_g1_	1:0-131(-) 152.00 -13.52 2 13 53 75 11 90.91% 90.91%
>OV651813.1_173 TRINITY_DN22918_c0_g1_	2:0-1041(-) 151.00 -18.80 2 22 19 37 20 75.00% 75.00%
>OV651813.1_173 TRINITY_DN2292_c0_g1_	1:0-1864(-) 151.00 -16.94 2 21 303 322 19 73.68% 78.95%
>OV651813.1_173 TRINITY_DN2292_c0_g1_	3:0-1863(-) 151.00 -16.94 2 21 303 322 19 73.68% 78.95%
>OV651813.1_173 TRINITY_DN2292_c0_g1_	4:0-1868(-) 151.00 -16.94 2 21 303 322 19 73.68% 78.95%
>OV651813.1_173 TRINITY_DN2292_c0_g1_	5:0-1868(-) 151.00 -16.94 2 21 303 322 19 73.68% 78.95%
>OV651813.1_173 TRINITY_DN2292_c0_g1_	6:0-1868(-) 151.00 -16.94 2 21 303 322 19 73.68% 78.95%
>OV651813.1_173 TRINITY_DN2294_c0_g1_	13:0-415(-) 140.00 -13.47 2 9 310 332 7 100.00% 100.00%
>OV651813.1_173 TRINITY_DN2294_c0_g1_	13:0-5175(-) 140.00 -13.47 2 9 5070 5092 7 100.00% 100.00%
>OV651813.1_173 TRINITY_DN2294_c0_g1_	13:0-5175(-) 140.00 -16.11 2 9 3767 3789 7 100.00% 100.00%
>OV651813.1_173 TRINITY_DN2294_c0_g1_	15:0-415(-) 140.00 -13.47 2 9 310 332 7 100.00% 100.00%
>OV651813.1_173 TRINITY_DN2294_c0_g1_	15:0-5082(-) 140.00 -13.47 2 9 4977 4999 7 100.00% 100.00%
>OV651813.1_173 TRINITY_DN2294_c0_g1_	15:0-5082(-) 140.00 -16.11 2 9 3674 3696 7 100.00% 100.00%
>OV651813.1_173 TRINITY_DN2294_c0_g1_	30:0-5148(-) 140.00 -16.11 2 9 3674 3696 7 100.00% 100.00%
>OV651813.1_173 TRINITY_DN229_c0_g1_	34:0-5785(-) 142.00 -10.93 2 11 1119 1141 9 88.89% 88.89%
>OV651813.1_173 TRINITY_DN229_c0_g1_	34:2166-8353(+) 140.00 -8.78 2 9 2466 2488 7 100.00% 100.00%
>OV651813.1_173 TRINITY_DN229_c0_g1_	34:2166-8353(+) 149.00 -20.50 2 22 2394 2417 22 68.18% 77.27%
>OV651813.1_173 TRINITY_DN229_c0_g1_	34:3072-8353(+) 140.00 -8.78 2 9 1560 1582 7 100.00% 100.00%
>OV651813.1_173 TRINITY_DN229_c0_g1_	34:3072-8353(+) 149.00 -20.50 2 22 1488 1511 22 68.18% 77.27%
>OV651813.1_173 TRINITY_DN229_c0_g1_	37:0-5785(-) 142.00 -10.93 2 11 1119 1141 9 88.89% 88.89%
>OV651813.1_173 TRINITY_DN229_c0_g1_	37:2166-8356(+) 140.00 -8.78 2 9 2466 2488 7 100.00% 100.00%
>OV651813.1_173 TRINITY_DN229_c0_g1_	37:2166-8356(+) 149.00 -20.50 2 22 2394 2417 22 68.18% 77.27%
>OV651813.1_173 TRINITY_DN229_c0_g1_	37:3072-8356(+) 140.00 -8.78 2 9 1560 1582 7 100.00% 100.00%
>OV651813.1_173 TRINITY_DN229_c0_g1_	37:3072-8356(+) 149.00 -20.50 2 22 1488 1511 22 68.18% 77.27%
>OV651813.1_173 TRINITY_DN229_c0_g1_	44:1449-4446(+) 140.00 -8.78 2 9 1560 1582 7 100.00% 100.00%
>OV651813.1_173 TRINITY_DN229_c0_g1_	44:1449-4446(+) 149.00 -20.50 2 22 1488 1511 22 68.18% 77.27%
>OV651813.1_173 TRINITY_DN229_c0_g1_	44:543-4446(+) 140.00 -8.78 2 9 2466 2488 7 100.00% 100.00%
>OV651813.1_173 TRINITY_DN229_c0_g1_	44:543-4446(+) 149.00 -20.50 2 22 2394 2417 22 68.18% 77.27%
>OV651813.1_173 TRINITY_DN23065_c0_g1_	3:0-3495(-) 150.00 -19.91 2 21 3468 3493 22 63.64% 77.27%
>OV651813.1_173 TRINITY_DN23065_c0_g1_	4:0-5667(-) 150.00 -19.91 2 21 5640 5665 22 63.64% 77.27%
>OV651813.1_173 TRINITY_DN23065_c0_g1_	6:0-3495(-) 150.00 -19.91 2 21 3468 3493 22 63.64% 77.27%
>OV651813.1_173 TRINITY_DN23065_c0_g1_	7:0-5667(-) 150.00 -19.91 2 21 5640 5665 22 63.64% 77.27%
>OV651813.1_173 TRINITY_DN23065_c0_g1_	9:0-5676(-) 150.00 -19.91 2 21 5649 5674 22 63.64% 77.27%
>OV651813.1_173 TRINITY_DN2314_c0_g1_	18:343-1010(+) 150.00 -18.59 2 11 53 75 9 100.00% 100.00%
>OV651813.1_173 TRINITY_DN2319_c0_g1_	13:0-3573(-) 163.00 -17.15 2 20 1632 1654 18 77.78% 77.78%
>OV651813.1_173 TRINITY_DN2319_c0_g1_	2:0-3567(-) 163.00 -17.15 2 20 1632 1654 18 77.78% 77.78%
>OV651813.1_173 TRINITY_DN2319_c0_g1_	22:0-3584(-) 163.00 -17.15 2 20 1632 1654 18 77.78% 77.78%
>OV651813.1_173 TRINITY_DN2319_c0_g1_	25:0-3577(-) 163.00 -17.15 2 20 1632 1654 18 77.78% 77.78%
>OV651813.1_173 TRINITY_DN2323_c0_g1_	10:0-1840(-) 155.00 -14.35 2 22 641 665 22 72.73% 72.73%
>OV651813.1_173 TRINITY_DN2323_c0_g1_	1:0-1840(-) 155.00 -14.35 2 22 641 665 22 72.73% 72.73%
>OV651813.1_173 TRINITY_DN2323_c0_g1_	2:0-1840(-) 155.00 -14.35 2 22 641 665 22 72.73% 72.73%
>OV651813.1_173 TRINITY_DN2323_c0_g1_	5:0-1840(-) 155.00 -14.35 2 22 641 665 22 72.73% 72.73%
>OV651813.1_173 TRINITY_DN2323_c0_g1_	9:0-1840(-) 155.00 -14.35 2 22 641 665 22 72.73% 72.73%
>OV651813.1_173 TRINITY_DN23250_c0_g1_	1:883-6508(+) 145.00 -10.67 2 10 4389 4411 8 100.00% 100.00%
>OV651813.1_173 TRINITY_DN23250_c0_g1_	1:883-6508(+) 145.00 -9.24 2 21 902 922 19 68.42% 68.42%
>OV651813.1_173 TRINITY_DN23250_c0_g1_	2:883-6537(+) 145.00 -10.67 2 10 4389 4411 8 100.00% 100.00%
>OV651813.1_173 TRINITY_DN23250_c0_g1_	2:883-6537(+) 145.00 -9.24 2 21 902 922 19 68.42% 68.42%
>OV651813.1_173 TRINITY_DN23250_c0_g1_	6:883-6404(+) 145.00 -10.67 2 10 4389 4411 8 100.00% 100.00%
>OV651813.1_173 TRINITY_DN23250_c0_g1_	6:883-6404(+) 145.00 -9.24 2 21 902 922 19 68.42% 68.42%
>OV651813.1_173 TRINITY_DN2337_c0_g1_	2:0-749(-) 144.00 -12.39 2 22 694 717 21 61.90% 66.67%
>OV651813.1_173 TRINITY_DN2337_c0_g1_	2:0-749(-) 146.00 -14.82 2 21 718 745 24 62.50% 70.83%
>OV651813.1_173 TRINITY_DN2337_c0_g1_	23:0-749(-) 144.00 -12.39 2 22 694 717 21 61.90% 66.67%
>OV651813.1_173 TRINITY_DN2337_c0_g1_	23:0-749(-) 146.00 -14.82 2 21 718 745 24 62.50% 70.83%
>OV651813.1_173 TRINITY_DN2337_c0_g1_	4:0-749(-) 144.00 -12.39 2 22 694 717 21 61.90% 66.67%
>OV651813.1_173 TRINITY_DN2337_c0_g1_	4:0-749(-) 146.00 -14.82 2 21 718 745 24 62.50% 70.83%
>OV651813.1_173 TRINITY_DN2337_c0_g1_	7:0-749(-) 144.00 -12.39 2 22 694 717 21 61.90% 66.67%
>OV651813.1_173 TRINITY_DN2337_c0_g1_	7:0-749(-) 146.00 -14.82 2 21 718 745 24 62.50% 70.83%
>OV651813.1_173 TRINITY_DN23429_c0_g2_	1:0-687(-) 144.00 -9.45 2 21 614 636 19 63.16% 63.16%
>OV651813.1_173 TRINITY_DN23429_c0_g2_	19:0-700(-) 144.00 -9.45 2 21 610 632 19 63.16% 63.16%
>OV651813.1_173 TRINITY_DN23429_c0_g2_	2:0-683(-) 144.00 -9.45 2 21 610 632 19 63.16% 63.16%
>OV651813.1_173 TRINITY_DN23429_c0_g2_	3:0-684(-) 144.00 -9.45 2 21 611 633 19 63.16% 63.16%
>OV651813.1_173 TRINITY_DN23429_c0_g2_	5:0-704(-) 144.00 -9.45 2 21 614 636 19 63.16% 63.16%
>OV651813.1_173 TRINITY_DN23429_c0_g2_	7:0-684(-) 144.00 -9.45 2 21 611 633 19 63.16% 63.16%
>OV651813.1_173 TRINITY_DN23429_c0_g2_	8:0-704(-) 143.00 -10.03 2 16 615 637 14 71.43% 71.43%
>OV651813.1_173 TRINITY_DN2361_c0_g1_	16:920-2435(+) 147.00 -15.58 2 20 1085 1107 18 61.11% 72.22%
>OV651813.1_173 TRINITY_DN2361_c0_g1_	31:848-2363(+) 147.00 -15.58 2 20 1085 1107 18 61.11% 72.22%
>OV651813.1_173 TRINITY_DN2361_c0_g1_	36:950-2465(+) 147.00 -15.58 2 20 1085 1107 18 61.11% 72.22%
>OV651813.1_173 TRINITY_DN2361_c0_g1_	3:920-2435(+) 147.00 -15.58 2 20 1085 1107 18 61.11% 72.22%
>OV651813.1_173 TRINITY_DN2361_c0_g1_	45:920-2435(+) 147.00 -15.58 2 20 1085 1107 18 61.11% 72.22%
>OV651813.1_173 TRINITY_DN2365_c0_g2_	1:0-1674(-) 140.00 -10.03 2 9 863 885 7 100.00% 100.00%
>OV651813.1_173 TRINITY_DN23661_c0_g1_	1:513-3554(+) 140.00 -10.91 2 9 106 128 7 100.00% 100.00%
>OV651813.1_173 TRINITY_DN2367_c0_g1_	2:1184-5744(+) 161.00 -15.02 2 22 1204 1226 20 70.00% 75.00%
>OV651813.1_173 TRINITY_DN236_c0_g1_	17:1060-2297(+) 151.00 -17.48 2 21 608 631 20 70.00% 70.00%
>OV651813.1_173 TRINITY_DN236_c0_g1_	17:1060-2297(+) 170.00 -25.51 2 15 483 505 13 100.00% 100.00%
>OV651813.1_173 TRINITY_DN236_c0_g1_	18:1144-2381(+) 151.00 -17.48 2 21 608 631 20 70.00% 70.00%
>OV651813.1_173 TRINITY_DN236_c0_g1_	18:1144-2381(+) 170.00 -25.51 2 15 483 505 13 100.00% 100.00%
>OV651813.1_173 TRINITY_DN236_c0_g1_	37:1159-2396(+) 151.00 -17.48 2 21 608 631 20 70.00% 70.00%
>OV651813.1_173 TRINITY_DN236_c0_g1_	37:1159-2396(+) 170.00 -25.51 2 15 483 505 13 100.00% 100.00%
>OV651813.1_173 TRINITY_DN236_c0_g1_	45:1060-2285(+) 151.00 -17.48 2 21 596 619 20 70.00% 70.00%
>OV651813.1_173 TRINITY_DN236_c0_g1_	45:1060-2285(+) 170.00 -25.51 2 15 471 493 13 100.00% 100.00%
>OV651813.1_173 TRINITY_DN236_c0_g1_	48:1039-2276(+) 151.00 -17.48 2 21 608 631 20 70.00% 70.00%
>OV651813.1_173 TRINITY_DN236_c0_g1_	48:1039-2276(+) 170.00 -25.51 2 15 483 505 13 100.00% 100.00%
>OV651813.1_173 TRINITY_DN236_c0_g1_	70:1081-2318(+) 151.00 -17.48 2 21 608 631 20 70.00% 70.00%
>OV651813.1_173 TRINITY_DN236_c0_g1_	70:1081-2318(+) 170.00 -25.51 2 15 483 505 13 100.00% 100.00%
>OV651813.1_173 TRINITY_DN23759_c0_g1_	1:0-172(-) 146.00 -14.30 2 21 32 57 22 68.18% 68.18%
>OV651813.1_173 TRINITY_DN23759_c0_g1_	2:0-172(-) 146.00 -14.30 2 21 32 57 22 68.18% 68.18%
>OV651813.1_173 TRINITY_DN23846_c0_g1_	12:1477-3030(+) 152.00 -21.19 2 22 650 674 22 63.64% 72.73%
>OV651813.1_173 TRINITY_DN23846_c0_g1_	7:1402-2955(+) 152.00 -21.19 2 22 650 674 22 63.64% 72.73%
>OV651813.1_173 TRINITY_DN23846_c0_g1_	8:1477-3041(+) 152.00 -21.19 2 22 661 685 22 63.64% 72.73%
>OV651813.1_173 TRINITY_DN23846_c0_g1_	9:1402-2956(+) 152.00 -21.19 2 22 661 685 22 63.64% 72.73%
>OV651813.1_173 TRINITY_DN239_c0_g1_	16:0-3259(-) 144.00 -10.99 2 21 326 348 19 57.89% 68.42%
>OV651813.1_173 TRINITY_DN239_c0_g1_	3:0-3254(-) 144.00 -10.99 2 21 326 348 19 57.89% 68.42%
>OV651813.1_173 TRINITY_DN239_c0_g1_	36:0-3257(-) 144.00 -10.99 2 21 329 351 19 57.89% 68.42%
>OV651813.1_173 TRINITY_DN239_c0_g1_	7:0-3263(-) 144.00 -10.99 2 21 329 351 19 57.89% 68.42%
>OV651813.1_173 TRINITY_DN239_c0_g1_	8:0-3262(-) 144.00 -10.99 2 21 329 351 19 57.89% 68.42%
>OV651813.1_173 TRINITY_DN2405_c0_g1_	1:0-1543(-) 145.00 -11.34 2 10 6 28 8 100.00% 100.00%
>OV651813.1_173 TRINITY_DN2405_c0_g1_	11:0-1558(-) 145.00 -11.34 2 10 6 28 8 100.00% 100.00%
>OV651813.1_173 TRINITY_DN2405_c0_g1_	3:0-1543(-) 145.00 -11.34 2 10 6 28 8 100.00% 100.00%
>OV651813.1_173 TRINITY_DN24208_c0_g2_	10:0-1552(-) 160.00 -16.73 2 21 1529 1551 19 68.42% 78.95%
>OV651813.1_173 TRINITY_DN24208_c0_g2_	10:0-371(-) 160.00 -16.73 2 21 348 370 19 68.42% 78.95%
>OV651813.1_173 TRINITY_DN24208_c0_g2_	10:0-742(-) 160.00 -16.73 2 21 719 741 19 68.42% 78.95%
>OV651813.1_173 TRINITY_DN24208_c0_g2_	1:0-1552(-) 160.00 -16.73 2 21 1529 1551 19 68.42% 78.95%
>OV651813.1_173 TRINITY_DN24208_c0_g2_	1:0-371(-) 160.00 -16.73 2 21 348 370 19 68.42% 78.95%
>OV651813.1_173 TRINITY_DN24208_c0_g2_	1:0-742(-) 160.00 -16.73 2 21 719 741 19 68.42% 78.95%
>OV651813.1_173 TRINITY_DN24208_c0_g2_	13:0-1552(-) 160.00 -16.73 2 21 1529 1551 19 68.42% 78.95%
>OV651813.1_173 TRINITY_DN24208_c0_g2_	13:0-371(-) 160.00 -16.73 2 21 348 370 19 68.42% 78.95%
>OV651813.1_173 TRINITY_DN24208_c0_g2_	13:0-742(-) 160.00 -16.73 2 21 719 741 19 68.42% 78.95%
>OV651813.1_173 TRINITY_DN24208_c0_g2_	15:0-1552(-) 160.00 -16.73 2 21 1529 1551 19 68.42% 78.95%
>OV651813.1_173 TRINITY_DN24208_c0_g2_	15:0-371(-) 160.00 -16.73 2 21 348 370 19 68.42% 78.95%
>OV651813.1_173 TRINITY_DN24208_c0_g2_	15:0-742(-) 160.00 -16.73 2 21 719 741 19 68.42% 78.95%
>OV651813.1_173 TRINITY_DN24208_c0_g2_	6:0-371(-) 160.00 -16.73 2 21 348 370 19 68.42% 78.95%
>OV651813.1_173 TRINITY_DN24208_c0_g2_	6:0-742(-) 160.00 -16.73 2 21 719 741 19 68.42% 78.95%
>OV651813.1_173 TRINITY_DN2423_c0_g1_	10:0-291(-) 144.00 -12.34 2 22 239 262 21 61.90% 66.67%
>OV651813.1_173 TRINITY_DN2423_c0_g1_	3:0-291(-) 144.00 -12.34 2 22 239 262 21 61.90% 66.67%
>OV651813.1_173 TRINITY_DN2423_c0_g1_	6:0-610(-) 144.00 -12.34 2 22 558 581 21 61.90% 66.67%
>OV651813.1_173 TRINITY_DN2423_c0_g1_	8:0-291(-) 144.00 -12.34 2 22 239 262 21 61.90% 66.67%
>OV651813.1_173 TRINITY_DN2423_c0_g1_	9:0-291(-) 144.00 -12.34 2 22 239 262 21 61.90% 66.67%
>OV651813.1_173 TRINITY_DN2454_c1_g1_	10:3111-9955(+) 140.00 -10.34 2 9 5911 5933 7 100.00% 100.00%
>OV651813.1_173 TRINITY_DN2454_c1_g1_	10:4011-9955(+) 140.00 -10.34 2 9 5011 5033 7 100.00% 100.00%
>OV651813.1_173 TRINITY_DN2454_c1_g1_	10:8652-9955(+) 140.00 -10.34 2 9 370 392 7 100.00% 100.00%
>OV651813.1_173 TRINITY_DN2454_c1_g1_	12:3111-9943(+) 140.00 -10.34 2 9 5899 5921 7 100.00% 100.00%
>OV651813.1_173 TRINITY_DN2454_c1_g1_	12:4011-9943(+) 140.00 -10.34 2 9 4999 5021 7 100.00% 100.00%
>OV651813.1_173 TRINITY_DN2454_c1_g1_	12:8640-9943(+) 140.00 -10.34 2 9 370 392 7 100.00% 100.00%
>OV651813.1_173 TRINITY_DN2454_c1_g1_	21:3111-9976(+) 140.00 -10.34 2 9 5932 5954 7 100.00% 100.00%
>OV651813.1_173 TRINITY_DN2454_c1_g1_	21:4011-9976(+) 140.00 -10.34 2 9 5032 5054 7 100.00% 100.00%
>OV651813.1_173 TRINITY_DN2454_c1_g1_	21:8673-9976(+) 140.00 -10.34 2 9 370 392 7 100.00% 100.00%
>OV651813.1_173 TRINITY_DN2454_c1_g1_	24:3110-9942(+) 140.00 -10.34 2 9 5899 5921 7 100.00% 100.00%
>OV651813.1_173 TRINITY_DN2454_c1_g1_	24:4010-9942(+) 140.00 -10.34 2 9 4999 5021 7 100.00% 100.00%
>OV651813.1_173 TRINITY_DN2454_c1_g1_	24:8639-9942(+) 140.00 -10.34 2 9 370 392 7 100.00% 100.00%
>OV651813.1_173 TRINITY_DN2454_c1_g1_	28:3111-9943(+) 140.00 -10.34 2 9 5899 5921 7 100.00% 100.00%
>OV651813.1_173 TRINITY_DN2454_c1_g1_	28:4011-9943(+) 140.00 -10.34 2 9 4999 5021 7 100.00% 100.00%
>OV651813.1_173 TRINITY_DN2454_c1_g1_	28:8640-9943(+) 140.00 -10.34 2 9 370 392 7 100.00% 100.00%
>OV651813.1_173 TRINITY_DN2454_c1_g1_	36:3111-9958(+) 140.00 -10.34 2 9 5914 5936 7 100.00% 100.00%
>OV651813.1_173 TRINITY_DN2454_c1_g1_	36:4011-9958(+) 140.00 -10.34 2 9 5014 5036 7 100.00% 100.00%
>OV651813.1_173 TRINITY_DN2454_c1_g1_	36:8655-9958(+) 140.00 -10.34 2 9 370 392 7 100.00% 100.00%
>OV651813.1_173 TRINITY_DN2454_c1_g1_	39:3111-9976(+) 140.00 -10.34 2 9 5932 5954 7 100.00% 100.00%
>OV651813.1_173 TRINITY_DN2454_c1_g1_	39:4011-9976(+) 140.00 -10.34 2 9 5032 5054 7 100.00% 100.00%
>OV651813.1_173 TRINITY_DN2454_c1_g1_	39:8673-9976(+) 140.00 -10.34 2 9 370 392 7 100.00% 100.00%
>OV651813.1_173 TRINITY_DN2454_c1_g1_	6:3111-9970(+) 140.00 -10.34 2 9 5926 5948 7 100.00% 100.00%
>OV651813.1_173 TRINITY_DN2454_c1_g1_	6:4011-9970(+) 140.00 -10.34 2 9 5026 5048 7 100.00% 100.00%
>OV651813.1_173 TRINITY_DN2454_c1_g1_	6:8667-9970(+) 140.00 -10.34 2 9 370 392 7 100.00% 100.00%
>OV651813.1_173 TRINITY_DN2454_c1_g1_	8:3110-9954(+) 140.00 -10.34 2 9 5911 5933 7 100.00% 100.00%
>OV651813.1_173 TRINITY_DN2454_c1_g1_	8:4010-9954(+) 140.00 -10.34 2 9 5011 5033 7 100.00% 100.00%
>OV651813.1_173 TRINITY_DN2454_c1_g1_	8:8651-9954(+) 140.00 -10.34 2 9 370 392 7 100.00% 100.00%
>OV651813.1_173 TRINITY_DN2456_c0_g1_	1:0-1058(-) 140.00 -9.01 2 9 979 1001 7 100.00% 100.00%
>OV651813.1_173 TRINITY_DN245_c0_g1_	100:0-6855(-) 148.00 -14.19 2 17 165 187 15 73.33% 73.33%
>OV651813.1_173 TRINITY_DN245_c0_g1_	100:0-8500(-) 148.00 -14.19 2 17 1810 1832 15 73.33% 73.33%
>OV651813.1_173 TRINITY_DN245_c0_g1_	100:0-8500(-) 151.00 -10.17 2 21 1629 1652 20 70.00% 70.00%
>OV651813.1_173 TRINITY_DN245_c0_g1_	4:0-6777(-) 148.00 -14.19 2 17 165 187 15 73.33% 73.33%
>OV651813.1_173 TRINITY_DN245_c0_g1_	4:0-8422(-) 148.00 -14.19 2 17 1810 1832 15 73.33% 73.33%
>OV651813.1_173 TRINITY_DN245_c0_g1_	4:0-8422(-) 151.00 -10.17 2 21 1629 1652 20 70.00% 70.00%
>OV651813.1_173 TRINITY_DN245_c0_g1_	54:0-6777(-) 148.00 -14.19 2 17 165 187 15 73.33% 73.33%
>OV651813.1_173 TRINITY_DN245_c0_g1_	54:0-8422(-) 148.00 -14.19 2 17 1810 1832 15 73.33% 73.33%
>OV651813.1_173 TRINITY_DN245_c0_g1_	54:0-8422(-) 151.00 -10.17 2 21 1629 1652 20 70.00% 70.00%
>OV651813.1_173 TRINITY_DN245_c0_g1_	85:0-6834(-) 148.00 -14.19 2 17 165 187 15 73.33% 73.33%
>OV651813.1_173 TRINITY_DN245_c0_g1_	85:0-8479(-) 148.00 -14.19 2 17 1810 1832 15 73.33% 73.33%
>OV651813.1_173 TRINITY_DN245_c0_g1_	85:0-8479(-) 151.00 -10.17 2 21 1629 1652 20 70.00% 70.00%
>OV651813.1_173 TRINITY_DN245_c0_g1_	85:3959-10406(+) 159.00 -14.41 2 16 1185 1207 14 85.71% 85.71%
>OV651813.1_173 TRINITY_DN24644_c0_g1_	1:0-39(-) 145.00 -13.42 2 10 6 28 8 100.00% 100.00%
>OV651813.1_173 TRINITY_DN2464_c7_g1_	2:0-389(-) 152.00 -9.17 2 22 153 177 22 68.18% 68.18%
>OV651813.1_173 TRINITY_DN2476_c0_g1_	1:1334-2172(+) 142.00 -8.62 2 11 320 342 9 88.89% 88.89%
>OV651813.1_173 TRINITY_DN2476_c0_g1_	2:2096-4306(+) 142.00 -8.62 2 11 320 342 9 88.89% 88.89%
>OV651813.1_173 TRINITY_DN2476_c0_g1_	3:2092-4302(+) 142.00 -8.62 2 11 320 342 9 88.89% 88.89%
>OV651813.1_173 TRINITY_DN24787_c0_g1_	2:0-311(-) 140.00 -10.48 2 9 104 126 7 100.00% 100.00%
>OV651813.1_173 TRINITY_DN2482_c0_g1_	10:1699-5625(+) 142.00 -12.14 2 21 2254 2278 21 66.67% 66.67%
>OV651813.1_173 TRINITY_DN2482_c0_g1_	1:1977-5903(+) 142.00 -12.14 2 21 2254 2278 21 66.67% 66.67%
>OV651813.1_173 TRINITY_DN2482_c0_g1_	13:1696-5622(+) 142.00 -12.14 2 21 2254 2278 21 66.67% 66.67%
>OV651813.1_173 TRINITY_DN2482_c0_g1_	14:1980-5906(+) 142.00 -12.14 2 21 2254 2278 21 66.67% 66.67%
>OV651813.1_173 TRINITY_DN2482_c0_g1_	3:1981-5907(+) 142.00 -12.14 2 21 2254 2278 21 66.67% 66.67%
>OV651813.1_173 TRINITY_DN24837_c0_g1_	12:0-1874(-) 141.00 -19.72 2 21 741 761 19 63.16% 68.42%
>OV651813.1_173 TRINITY_DN2485_c0_g1_	5:921-3048(+) 140.00 -9.07 2 9 366 388 7 100.00% 100.00%
>OV651813.1_173 TRINITY_DN2489_c10_g1_	25:1391-4351(+) 140.00 -8.67 2 9 2217 2239 7 100.00% 100.00%
>OV651813.1_173 TRINITY_DN2489_c10_g1_	25:2698-4351(+) 140.00 -8.67 2 9 910 932 7 100.00% 100.00%
>OV651813.1_173 TRINITY_DN2489_c10_g1_	27:1391-4414(+) 140.00 -8.67 2 9 2217 2239 7 100.00% 100.00%
>OV651813.1_173 TRINITY_DN2489_c10_g1_	27:2694-4414(+) 140.00 -8.67 2 9 914 936 7 100.00% 100.00%
>OV651813.1_173 TRINITY_DN2489_c10_g1_	3:1391-4611(+) 140.00 -8.67 2 9 2217 2239 7 100.00% 100.00%
>OV651813.1_173 TRINITY_DN2489_c10_g1_	32:1391-4418(+) 140.00 -8.67 2 9 2221 2243 7 100.00% 100.00%
>OV651813.1_173 TRINITY_DN2489_c10_g1_	32:2698-4418(+) 140.00 -8.67 2 9 914 936 7 100.00% 100.00%
>OV651813.1_173 TRINITY_DN2489_c10_g1_	3:2698-4611(+) 140.00 -8.67 2 9 910 932 7 100.00% 100.00%
>OV651813.1_173 TRINITY_DN2489_c10_g1_	33:1393-4175(+) 140.00 -8.67 2 9 2217 2239 7 100.00% 100.00%
>OV651813.1_173 TRINITY_DN2489_c10_g1_	33:2700-4175(+) 140.00 -8.67 2 9 910 932 7 100.00% 100.00%
>OV651813.1_173 TRINITY_DN2489_c10_g1_	9:1391-4607(+) 140.00 -8.67 2 9 2213 2235 7 100.00% 100.00%
>OV651813.1_173 TRINITY_DN2489_c10_g1_	9:2694-4607(+) 140.00 -8.67 2 9 910 932 7 100.00% 100.00%
>OV651813.1_173 TRINITY_DN2492_c0_g1_	18:0-2471(-) 152.00 -11.23 2 13 1681 1703 11 90.91% 90.91%
>OV651813.1_173 TRINITY_DN2492_c0_g1_	19:0-2471(-) 152.00 -11.23 2 13 1681 1703 11 90.91% 90.91%
>OV651813.1_173 TRINITY_DN2492_c0_g1_	24:0-2472(-) 152.00 -11.23 2 13 1682 1704 11 90.91% 90.91%
>OV651813.1_173 TRINITY_DN2492_c0_g1_	6:0-2471(-) 152.00 -11.23 2 13 1681 1703 11 90.91% 90.91%
>OV651813.1_173 TRINITY_DN24951_c0_g1_	23:1944-3825(+) 140.00 -13.86 2 9 1109 1131 7 100.00% 100.00%
>OV651813.1_173 TRINITY_DN24951_c0_g1_	9:1944-4109(+) 140.00 -13.86 2 9 1109 1131 7 100.00% 100.00%
>OV651813.1_173 TRINITY_DN2500_c0_g1_	1:0-2216(-) 141.00 -16.62 2 21 628 651 21 66.67% 66.67%
>OV651813.1_173 TRINITY_DN2500_c0_g1_	12:0-2213(-) 141.00 -16.62 2 21 628 651 21 66.67% 66.67%
>OV651813.1_173 TRINITY_DN2500_c0_g1_	15:0-2143(-) 141.00 -16.62 2 21 628 651 21 66.67% 66.67%
>OV651813.1_173 TRINITY_DN2500_c0_g1_	2:0-2201(-) 141.00 -16.62 2 21 616 639 21 66.67% 66.67%
>OV651813.1_173 TRINITY_DN2500_c0_g1_	8:0-2214(-) 141.00 -16.62 2 21 629 652 21 66.67% 66.67%
>OV651813.1_173 TRINITY_DN25047_c1_g2_	1:0-229(-) 140.00 -9.01 2 9 32 54 7 100.00% 100.00%
>OV651813.1_173 TRINITY_DN2504_c0_g1_	11:0-3708(-) 150.00 -10.21 2 19 2800 2822 17 70.59% 70.59%
>OV651813.1_173 TRINITY_DN2504_c0_g1_	13:0-3715(-) 150.00 -10.21 2 19 2807 2829 17 70.59% 70.59%
>OV651813.1_173 TRINITY_DN25088_c0_g1_	1:0-1221(-) 140.00 -13.93 2 9 495 517 7 100.00% 100.00%
>OV651813.1_173 TRINITY_DN25088_c0_g1_	1:0-1221(-) 142.00 -13.47 2 11 558 580 9 88.89% 88.89%
>OV651813.1_173 TRINITY_DN25088_c0_g1_	1:0-1221(-) 142.00 -17.39 2 16 594 618 16 68.75% 75.00%
>OV651813.1_173 TRINITY_DN25088_c0_g1_	1:0-1221(-) 152.00 -18.78 2 19 370 391 17 76.47% 76.47%
>OV651813.1_173 TRINITY_DN25088_c0_g1_	2:0-1237(-) 140.00 -13.93 2 9 495 517 7 100.00% 100.00%
>OV651813.1_173 TRINITY_DN25088_c0_g1_	2:0-1237(-) 142.00 -13.47 2 11 558 580 9 88.89% 88.89%
>OV651813.1_173 TRINITY_DN25088_c0_g1_	2:0-1237(-) 142.00 -17.39 2 16 594 618 16 68.75% 75.00%
>OV651813.1_173 TRINITY_DN25088_c0_g1_	2:0-1237(-) 152.00 -18.78 2 19 370 391 17 76.47% 76.47%
>OV651813.1_173 TRINITY_DN2510_c0_g2_	3:0-7441(-) 144.00 -9.58 2 21 1853 1875 19 57.89% 68.42%
>OV651813.1_173 TRINITY_DN2510_c0_g2_	6:0-7441(-) 144.00 -9.58 2 21 1853 1875 19 57.89% 68.42%
>OV651813.1_173 TRINITY_DN2514_c0_g1_	20:1555-4116(+) 157.00 -14.92 2 19 2077 2100 18 77.78% 77.78%
>OV651813.1_173 TRINITY_DN2514_c0_g1_	20:2729-4116(+) 157.00 -14.92 2 19 903 926 18 77.78% 77.78%
>OV651813.1_173 TRINITY_DN2514_c0_g1_	20:3622-4116(+) 157.00 -14.92 2 19 10 33 18 77.78% 77.78%
>OV651813.1_173 TRINITY_DN2514_c0_g1_	2:1884-3093(+) 157.00 -14.92 2 19 903 926 18 77.78% 77.78%
>OV651813.1_173 TRINITY_DN2514_c0_g1_	22:1884-3271(+) 157.00 -14.92 2 19 903 926 18 77.78% 77.78%
>OV651813.1_173 TRINITY_DN2514_c0_g1_	22:2777-3271(+) 157.00 -14.92 2 19 10 33 18 77.78% 77.78%
>OV651813.1_173 TRINITY_DN2514_c0_g1_	22:710-3271(+) 157.00 -14.92 2 19 2077 2100 18 77.78% 77.78%
>OV651813.1_173 TRINITY_DN2514_c0_g1_	2:2777-3093(+) 157.00 -14.92 2 19 10 33 18 77.78% 77.78%
>OV651813.1_173 TRINITY_DN2514_c0_g1_	2:710-3093(+) 157.00 -14.92 2 19 2077 2100 18 77.78% 77.78%
>OV651813.1_173 TRINITY_DN2514_c0_g1_	4:1884-3251(+) 157.00 -14.92 2 19 903 926 18 77.78% 77.78%
>OV651813.1_173 TRINITY_DN2514_c0_g1_	4:2777-3251(+) 157.00 -14.92 2 19 10 33 18 77.78% 77.78%
>OV651813.1_173 TRINITY_DN2514_c0_g1_	4:710-3251(+) 157.00 -14.92 2 19 2077 2100 18 77.78% 77.78%
>OV651813.1_173 TRINITY_DN2514_c0_g1_	6:1555-3842(+) 157.00 -14.92 2 19 2077 2100 18 77.78% 77.78%
>OV651813.1_173 TRINITY_DN2514_c0_g1_	6:2729-3842(+) 157.00 -14.92 2 19 903 926 18 77.78% 77.78%
>OV651813.1_173 TRINITY_DN2514_c0_g1_	6:3580-3842(+) 157.00 -14.92 2 19 52 75 18 77.78% 77.78%
>OV651813.1_173 TRINITY_DN2514_c0_g1_	8:1555-3848(+) 157.00 -14.92 2 19 2077 2100 18 77.78% 77.78%
>OV651813.1_173 TRINITY_DN2514_c0_g1_	8:2729-3848(+) 157.00 -14.92 2 19 903 926 18 77.78% 77.78%
>OV651813.1_173 TRINITY_DN2514_c0_g1_	8:3622-3848(+) 157.00 -14.92 2 19 10 33 18 77.78% 77.78%
>OV651813.1_173 TRINITY_DN2515_c0_g1_	9:0-6716(-) 140.00 -20.59 2 9 719 741 7 100.00% 100.00%
>OV651813.1_173 TRINITY_DN2518_c0_g1_	2:1399-1815(+) 150.00 -17.27 2 16 168 193 17 76.47% 76.47%
>OV651813.1_173 TRINITY_DN2518_c0_g1_	3:1235-1651(+) 150.00 -17.27 2 16 168 193 17 76.47% 76.47%
>OV651813.1_173 TRINITY_DN25302_c0_g1_	1:0-800(-) 155.00 -18.05 2 21 290 313 20 70.00% 75.00%
>OV651813.1_173 TRINITY_DN25302_c0_g1_	3:0-803(-) 155.00 -18.05 2 21 290 313 20 70.00% 75.00%
>OV651813.1_173 TRINITY_DN25357_c0_g1_	1:1307-7821(+) 150.00 -12.12 2 16 5190 5213 15 80.00% 80.00%
>OV651813.1_173 TRINITY_DN25357_c0_g1_	1:3113-7821(+) 150.00 -12.12 2 16 3384 3407 15 80.00% 80.00%
>OV651813.1_173 TRINITY_DN25357_c0_g1_	1:6104-7821(+) 150.00 -12.12 2 16 393 416 15 80.00% 80.00%
>OV651813.1_173 TRINITY_DN25357_c0_g1_	1:626-7821(+) 150.00 -12.12 2 16 5871 5894 15 80.00% 80.00%
>OV651813.1_173 TRINITY_DN25357_c0_g1_	2:1307-7818(+) 150.00 -12.12 2 16 5187 5210 15 80.00% 80.00%
>OV651813.1_173 TRINITY_DN25357_c0_g1_	2:3113-7818(+) 150.00 -12.12 2 16 3381 3404 15 80.00% 80.00%
>OV651813.1_173 TRINITY_DN25357_c0_g1_	2:6101-7818(+) 150.00 -12.12 2 16 393 416 15 80.00% 80.00%
>OV651813.1_173 TRINITY_DN25357_c0_g1_	2:626-7818(+) 150.00 -12.12 2 16 5868 5891 15 80.00% 80.00%
>OV651813.1_173 TRINITY_DN253_c0_g1_	5:1742-8517(+) 159.00 -17.54 2 20 1565 1587 18 72.22% 77.78%
>OV651813.1_173 TRINITY_DN25470_c0_g2_	1:762-1307(+) 141.00 -9.06 2 20 328 349 18 66.67% 66.67%
>OV651813.1_173 TRINITY_DN25500_c0_g1_	26:0-3712(-) 150.00 -16.02 2 21 1426 1452 23 69.57% 69.57%
>OV651813.1_173 TRINITY_DN25500_c0_g1_	31:0-3709(-) 150.00 -16.02 2 21 1423 1449 23 69.57% 69.57%
>OV651813.1_173 TRINITY_DN25500_c0_g1_	4:0-3655(-) 150.00 -16.02 2 21 1383 1409 23 69.57% 69.57%
>OV651813.1_173 TRINITY_DN25505_c0_g1_	10:1537-2983(+) 155.00 -20.06 2 12 1045 1067 10 100.00% 100.00%
>OV651813.1_173 TRINITY_DN25505_c0_g1_	3:1537-2834(+) 155.00 -20.06 2 12 1045 1067 10 100.00% 100.00%
>OV651813.1_173 TRINITY_DN25505_c0_g1_	6:1537-3176(+) 155.00 -20.06 2 12 1044 1066 10 100.00% 100.00%
>OV651813.1_173 TRINITY_DN25505_c0_g1_	7:1537-2746(+) 155.00 -20.06 2 12 1045 1067 10 100.00% 100.00%
>OV651813.1_173 TRINITY_DN25505_c0_g1_	9:1537-3173(+) 155.00 -20.06 2 12 1044 1066 10 100.00% 100.00%
>OV651813.1_173 TRINITY_DN2570_c0_g1_	8:0-4034(-) 140.00 -12.72 2 9 2706 2728 7 100.00% 100.00%
>OV651813.1_173 TRINITY_DN2570_c1_g1_	11:0-2194(-) 159.00 -18.96 2 21 1758 1781 20 70.00% 80.00%
>OV651813.1_173 TRINITY_DN2570_c1_g1_	11:0-453(-) 159.00 -18.96 2 21 17 40 20 70.00% 80.00%
>OV651813.1_173 TRINITY_DN2570_c1_g1_	12:0-1155(-) 159.00 -18.96 2 21 719 742 20 70.00% 80.00%
>OV651813.1_173 TRINITY_DN2570_c1_g1_	12:0-453(-) 159.00 -18.96 2 21 17 40 20 70.00% 80.00%
>OV651813.1_173 TRINITY_DN2570_c1_g1_	16:0-1155(-) 159.00 -18.96 2 21 719 742 20 70.00% 80.00%
>OV651813.1_173 TRINITY_DN2570_c1_g1_	16:0-2074(-) 159.00 -18.96 2 21 1638 1661 20 70.00% 80.00%
>OV651813.1_173 TRINITY_DN2570_c1_g1_	16:0-453(-) 159.00 -18.96 2 21 17 40 20 70.00% 80.00%
>OV651813.1_173 TRINITY_DN2570_c1_g1_	3:0-405(-) 159.00 -18.96 2 21 28 51 20 70.00% 80.00%
>OV651813.1_173 TRINITY_DN2570_c1_g1_	3:0-972(-) 159.00 -18.96 2 21 595 618 20 70.00% 80.00%
>OV651813.1_173 TRINITY_DN2570_c1_g1_	4:0-2194(-) 159.00 -18.96 2 21 1758 1781 20 70.00% 80.00%
>OV651813.1_173 TRINITY_DN2570_c1_g1_	4:0-453(-) 159.00 -18.96 2 21 17 40 20 70.00% 80.00%
>OV651813.1_173 TRINITY_DN25757_c0_g1_	2:0-1031(-) 157.00 -18.53 2 22 833 855 20 65.00% 75.00%
>OV651813.1_173 TRINITY_DN25757_c0_g1_	4:0-988(-) 157.00 -18.53 2 22 833 855 20 65.00% 75.00%
>OV651813.1_173 TRINITY_DN2583_c0_g1_	10:2733-6994(+) 145.00 -15.66 2 21 4092 4112 19 63.16% 73.68%
>OV651813.1_173 TRINITY_DN2583_c0_g1_	1:2730-6991(+) 145.00 -15.66 2 21 4092 4112 19 63.16% 73.68%
>OV651813.1_173 TRINITY_DN25909_c0_g1_	2:1690-4975(+) 140.00 -9.93 2 9 1827 1849 7 100.00% 100.00%
>OV651813.1_173 TRINITY_DN25909_c0_g1_	2:1690-4975(+) 166.00 -26.71 2 22 1853 1875 21 80.95% 80.95%
>OV651813.1_173 TRINITY_DN25_c0_g1_	12:1491-1816(+) 140.00 -10.78 2 9 123 145 7 100.00% 100.00%
>OV651813.1_173 TRINITY_DN25_c0_g1_	12:368-1816(+) 140.00 -10.78 2 9 1246 1268 7 100.00% 100.00%
>OV651813.1_173 TRINITY_DN25_c0_g1_	16:2281-4446(+) 140.00 -10.78 2 9 123 145 7 100.00% 100.00%
>OV651813.1_173 TRINITY_DN25_c0_g1_	18:2281-4476(+) 140.00 -10.78 2 9 123 145 7 100.00% 100.00%
>OV651813.1_173 TRINITY_DN25_c0_g1_	2:1027-2507(+) 140.00 -10.78 2 9 1246 1268 7 100.00% 100.00%
>OV651813.1_173 TRINITY_DN25_c0_g1_	21:2281-4527(+) 140.00 -10.78 2 9 123 145 7 100.00% 100.00%
>OV651813.1_173 TRINITY_DN25_c0_g1_	2:2150-2507(+) 140.00 -10.78 2 9 123 145 7 100.00% 100.00%
>OV651813.1_173 TRINITY_DN25_c0_g1_	23:1491-2270(+) 140.00 -10.78 2 9 123 145 7 100.00% 100.00%
>OV651813.1_173 TRINITY_DN25_c0_g1_	23:389-2270(+) 140.00 -10.78 2 9 1225 1247 7 100.00% 100.00%
>OV651813.1_173 TRINITY_DN25_c0_g1_	28:1258-2933(+) 140.00 -10.78 2 9 1019 1041 7 100.00% 100.00%
>OV651813.1_173 TRINITY_DN25_c0_g1_	28:2154-2933(+) 140.00 -10.78 2 9 123 145 7 100.00% 100.00%
>OV651813.1_173 TRINITY_DN25_c0_g1_	35:2281-3798(+) 140.00 -10.78 2 9 123 145 7 100.00% 100.00%
>OV651813.1_173 TRINITY_DN25_c0_g1_	45:1279-4400(+) 140.00 -10.78 2 9 998 1020 7 100.00% 100.00%
>OV651813.1_173 TRINITY_DN25_c0_g1_	45:2154-4400(+) 140.00 -10.78 2 9 123 145 7 100.00% 100.00%
>OV651813.1_173 TRINITY_DN26020_c0_g1_	14:1889-7185(+) 142.00 -18.06 2 11 4705 4727 9 88.89% 88.89%
>OV651813.1_173 TRINITY_DN26020_c0_g1_	14:4550-7185(+) 142.00 -18.06 2 11 2044 2066 9 88.89% 88.89%
>OV651813.1_173 TRINITY_DN26020_c0_g1_	14:5027-7185(+) 142.00 -18.06 2 11 1567 1589 9 88.89% 88.89%
>OV651813.1_173 TRINITY_DN26020_c0_g1_	14:5567-7185(+) 142.00 -18.06 2 11 1027 1049 9 88.89% 88.89%
>OV651813.1_173 TRINITY_DN26030_c0_g1_	11:0-2258(-) 142.00 -18.89 2 11 1801 1823 9 88.89% 88.89%
>OV651813.1_173 TRINITY_DN26030_c0_g1_	11:1127-2564(+) 142.00 -11.15 2 16 409 432 15 73.33% 73.33%
>OV651813.1_173 TRINITY_DN26030_c0_g1_	11:1251-2564(+) 142.00 -11.15 2 16 285 308 15 73.33% 73.33%
>OV651813.1_173 TRINITY_DN26030_c0_g1_	19:0-2273(-) 142.00 -18.89 2 11 1816 1838 9 88.89% 88.89%
>OV651813.1_173 TRINITY_DN26030_c0_g1_	19:1127-2579(+) 142.00 -11.15 2 16 409 432 15 73.33% 73.33%
>OV651813.1_173 TRINITY_DN26030_c0_g1_	19:1251-2579(+) 142.00 -11.15 2 16 285 308 15 73.33% 73.33%
>OV651813.1_173 TRINITY_DN26030_c0_g1_	5:0-2271(-) 142.00 -18.89 2 11 1814 1836 9 88.89% 88.89%
>OV651813.1_173 TRINITY_DN26030_c0_g1_	5:1127-2577(+) 142.00 -11.15 2 16 409 432 15 73.33% 73.33%
>OV651813.1_173 TRINITY_DN26030_c0_g1_	5:1251-2577(+) 142.00 -11.15 2 16 285 308 15 73.33% 73.33%
>OV651813.1_173 TRINITY_DN26030_c0_g1_	9:0-2240(-) 142.00 -18.89 2 11 1783 1805 9 88.89% 88.89%
>OV651813.1_173 TRINITY_DN26030_c0_g1_	9:1094-2546(+) 142.00 -11.15 2 16 409 432 15 73.33% 73.33%
>OV651813.1_173 TRINITY_DN26030_c0_g1_	9:1218-2546(+) 142.00 -11.15 2 16 285 308 15 73.33% 73.33%
>OV651813.1_173 TRINITY_DN26125_c0_g1_	1:827-5637(+) 143.00 -13.67 2 22 419 445 24 62.50% 66.67%
>OV651813.1_173 TRINITY_DN2612_c0_g1_	1:1123-2776(+) 150.00 -14.60 2 20 1311 1334 19 68.42% 73.68%
>OV651813.1_173 TRINITY_DN2612_c0_g1_	2:1123-2777(+) 150.00 -14.60 2 20 1312 1335 19 68.42% 73.68%
>OV651813.1_173 TRINITY_DN2612_c0_g1_	4:1120-2772(+) 150.00 -14.60 2 20 1310 1333 19 68.42% 73.68%
>OV651813.1_173 TRINITY_DN26153_c0_g1_	2:0-369(-) 148.00 -14.41 2 21 325 344 19 68.42% 73.68%
>OV651813.1_173 TRINITY_DN26196_c0_g1_	10:0-2394(-) 151.00 -12.97 2 16 281 303 14 78.57% 78.57%
>OV651813.1_173 TRINITY_DN26196_c0_g1_	1:0-2394(-) 151.00 -12.97 2 16 281 303 14 78.57% 78.57%
>OV651813.1_173 TRINITY_DN26196_c0_g1_	10:908-8939(+) 145.00 -13.29 2 16 2581 2602 14 78.57% 78.57%
>OV651813.1_173 TRINITY_DN26196_c0_g1_	11:0-2394(-) 151.00 -12.97 2 16 281 303 14 78.57% 78.57%
>OV651813.1_173 TRINITY_DN26196_c0_g1_	11:908-8978(+) 145.00 -13.29 2 16 2581 2602 14 78.57% 78.57%
>OV651813.1_173 TRINITY_DN26196_c0_g1_	12:0-2394(-) 151.00 -12.97 2 16 281 303 14 78.57% 78.57%
>OV651813.1_173 TRINITY_DN26196_c0_g1_	13:0-2394(-) 151.00 -12.97 2 16 281 303 14 78.57% 78.57%
>OV651813.1_173 TRINITY_DN26196_c0_g1_	13:908-8993(+) 145.00 -13.29 2 16 2581 2602 14 78.57% 78.57%
>OV651813.1_173 TRINITY_DN26196_c0_g1_	1:908-8951(+) 145.00 -13.29 2 16 2581 2602 14 78.57% 78.57%
>OV651813.1_173 TRINITY_DN26196_c0_g1_	5:0-2394(-) 151.00 -12.97 2 16 281 303 14 78.57% 78.57%
>OV651813.1_173 TRINITY_DN26196_c0_g1_	5:908-8936(+) 145.00 -13.29 2 16 2581 2602 14 78.57% 78.57%
>OV651813.1_173 TRINITY_DN26196_c0_g1_	9:0-2394(-) 151.00 -12.97 2 16 281 303 14 78.57% 78.57%
>OV651813.1_173 TRINITY_DN26196_c0_g1_	9:908-8924(+) 145.00 -13.29 2 16 2581 2602 14 78.57% 78.57%
>OV651813.1_173 TRINITY_DN26345_c1_g1_	2:0-514(-) 145.00 -16.39 2 14 453 475 12 75.00% 83.33%
>OV651813.1_173 TRINITY_DN26367_c0_g1_	15:0-4121(-) 150.00 -15.66 2 16 1126 1149 15 80.00% 80.00%
>OV651813.1_173 TRINITY_DN2645_c0_g1_	1:0-2089(-) 149.00 -16.25 2 18 189 211 16 68.75% 75.00%
>OV651813.1_173 TRINITY_DN2645_c0_g1_	1:0-2704(-) 149.00 -16.25 2 18 804 826 16 68.75% 75.00%
>OV651813.1_173 TRINITY_DN2645_c0_g1_	2:0-2089(-) 149.00 -16.25 2 18 189 211 16 68.75% 75.00%
>OV651813.1_173 TRINITY_DN2645_c0_g1_	2:0-2704(-) 149.00 -16.25 2 18 804 826 16 68.75% 75.00%
>OV651813.1_173 TRINITY_DN2645_c0_g1_	3:0-2089(-) 149.00 -16.25 2 18 189 211 16 68.75% 75.00%
>OV651813.1_173 TRINITY_DN2645_c0_g1_	3:0-2704(-) 149.00 -16.25 2 18 804 826 16 68.75% 75.00%
>OV651813.1_173 TRINITY_DN2650_c0_g1_	14:479-3459(+) 142.00 -15.97 2 12 2171 2195 12 83.33% 83.33%
>OV651813.1_173 TRINITY_DN2650_c0_g1_	2:479-3451(+) 142.00 -15.97 2 12 2163 2187 12 83.33% 83.33%
>OV651813.1_173 TRINITY_DN2650_c0_g1_	3:479-3418(+) 142.00 -15.97 2 12 2130 2154 12 83.33% 83.33%
>OV651813.1_173 TRINITY_DN2650_c0_g1_	5:479-3455(+) 142.00 -15.97 2 12 2167 2191 12 83.33% 83.33%
>OV651813.1_173 TRINITY_DN2654_c0_g1_	7:3413-3886(+) 164.00 -28.27 2 20 3 23 18 83.33% 83.33%
>OV651813.1_173 TRINITY_DN26560_c0_g1_	1:0-1525(-) 148.00 -16.05 2 21 737 759 19 63.16% 68.42%
>OV651813.1_173 TRINITY_DN26560_c0_g1_	5:0-1513(-) 148.00 -16.05 2 21 725 747 19 63.16% 68.42%
>OV651813.1_173 TRINITY_DN26560_c0_g1_	6:0-1304(-) 148.00 -16.05 2 21 516 538 19 63.16% 68.42%
>OV651813.1_173 TRINITY_DN2657_c0_g1_	20:2915-3982(+) 144.00 -9.65 2 13 718 740 11 81.82% 81.82%
>OV651813.1_173 TRINITY_DN26594_c0_g2_	1:1256-1944(+) 145.00 -9.62 2 10 412 434 8 100.00% 100.00%
>OV651813.1_173 TRINITY_DN2667_c0_g1_	3:2311-3839(+) 140.00 -9.73 2 9 349 371 7 100.00% 100.00%
>OV651813.1_173 TRINITY_DN2667_c0_g1_	3:809-3839(+) 140.00 -9.73 2 9 1851 1873 7 100.00% 100.00%
>OV651813.1_173 TRINITY_DN2667_c0_g1_	4:2311-3839(+) 140.00 -9.73 2 9 349 371 7 100.00% 100.00%
>OV651813.1_173 TRINITY_DN2667_c0_g1_	4:809-3839(+) 140.00 -9.73 2 9 1851 1873 7 100.00% 100.00%
>OV651813.1_173 TRINITY_DN2669_c0_g1_	1:0-3535(-) 157.00 -20.08 2 19 2321 2345 19 73.68% 78.95%
>OV651813.1_173 TRINITY_DN2669_c1_g1_	1:0-435(-) 155.00 -13.48 2 12 10 32 10 100.00% 100.00%
>OV651813.1_173 TRINITY_DN2691_c1_g1_	3:0-3262(-) 144.00 -8.78 2 21 2026 2048 19 63.16% 63.16%
>OV651813.1_173 TRINITY_DN26937_c0_g1_	1:715-1140(+) 158.00 -20.05 2 20 389 413 20 70.00% 80.00%
>OV651813.1_173 TRINITY_DN2697_c0_g1_	12:0-8883(-) 152.00 -12.17 2 13 2120 2142 11 90.91% 90.91%
>OV651813.1_173 TRINITY_DN27100_c0_g1_	14:0-1526(-) 144.00 -9.93 2 13 220 242 11 81.82% 81.82%
>OV651813.1_173 TRINITY_DN27100_c0_g1_	16:0-1526(-) 144.00 -9.93 2 13 220 242 11 81.82% 81.82%
>OV651813.1_173 TRINITY_DN27100_c0_g1_	19:0-1762(-) 144.00 -9.93 2 13 220 242 11 81.82% 81.82%
>OV651813.1_173 TRINITY_DN27100_c0_g1_	23:0-1526(-) 144.00 -9.93 2 13 220 242 11 81.82% 81.82%
>OV651813.1_173 TRINITY_DN27100_c0_g1_	23:0-3784(-) 144.00 -9.93 2 13 2478 2500 11 81.82% 81.82%
>OV651813.1_173 TRINITY_DN27100_c0_g1_	5:0-1526(-) 144.00 -9.93 2 13 220 242 11 81.82% 81.82%
>OV651813.1_173 TRINITY_DN27100_c0_g1_	8:0-1760(-) 144.00 -9.93 2 13 220 242 11 81.82% 81.82%
>OV651813.1_173 TRINITY_DN2716_c1_g1_	40:808-1828(+) 140.00 -9.01 2 9 483 505 7 100.00% 100.00%
>OV651813.1_173 TRINITY_DN2716_c1_g1_	42:727-1747(+) 140.00 -9.01 2 9 483 505 7 100.00% 100.00%
>OV651813.1_173 TRINITY_DN2719_c0_g1_	1:0-2778(-) 142.00 -12.90 2 15 1892 1914 13 69.23% 76.92%
>OV651813.1_173 TRINITY_DN2719_c0_g1_	3:0-2776(-) 142.00 -12.90 2 15 1892 1914 13 69.23% 76.92%
>OV651813.1_173 TRINITY_DN2719_c0_g1_	4:0-2776(-) 142.00 -12.90 2 15 1892 1914 13 69.23% 76.92%
>OV651813.1_173 TRINITY_DN2719_c0_g1_	6:0-2776(-) 142.00 -12.90 2 15 1892 1914 13 69.23% 76.92%
>OV651813.1_173 TRINITY_DN272_c0_g2_	5:1368-4271(+) 151.00 -11.12 2 16 2713 2735 14 78.57% 78.57%
>OV651813.1_173 TRINITY_DN272_c0_g2_	6:1368-4291(+) 151.00 -11.12 2 16 2733 2755 14 78.57% 78.57%
>OV651813.1_173 TRINITY_DN272_c0_g2_	8:1368-4291(+) 151.00 -11.12 2 16 2733 2755 14 78.57% 78.57%
>OV651813.1_173 TRINITY_DN2739_c0_g1_	16:0-9652(-) 140.00 -13.69 2 9 4079 4101 7 100.00% 100.00%
>OV651813.1_173 TRINITY_DN2739_c0_g1_	16:4651-10628(+) 140.00 -9.37 2 9 888 910 7 100.00% 100.00%
>OV651813.1_173 TRINITY_DN2739_c0_g1_	16:5551-10628(+) 140.00 -8.67 2 9 1 10 7 100.00% 100.00%
>OV651813.1_173 TRINITY_DN2739_c0_g1_	5:0-10111(-) 140.00 -13.69 2 9 4538 4560 7 100.00% 100.00%
>OV651813.1_173 TRINITY_DN2739_c0_g1_	5:0-9652(-) 140.00 -13.69 2 9 4079 4101 7 100.00% 100.00%
>OV651813.1_173 TRINITY_DN2739_c0_g1_	5:4651-10686(+) 140.00 -9.37 2 9 888 910 7 100.00% 100.00%
>OV651813.1_173 TRINITY_DN2739_c0_g1_	5:5551-10686(+) 140.00 -8.67 2 9 1 10 7 100.00% 100.00%
>OV651813.1_173 TRINITY_DN2739_c0_g1_	8:0-9646(-) 140.00 -13.69 2 9 4079 4101 7 100.00% 100.00%
>OV651813.1_173 TRINITY_DN2739_c0_g1_	8:4645-10280(+) 140.00 -9.37 2 9 888 910 7 100.00% 100.00%
>OV651813.1_173 TRINITY_DN2739_c0_g1_	8:5545-10280(+) 140.00 -8.67 2 9 1 10 7 100.00% 100.00%
>OV651813.1_173 TRINITY_DN27476_c0_g1_	3:0-6232(-) 142.00 -13.47 2 11 2877 2899 9 88.89% 88.89%
>OV651813.1_173 TRINITY_DN27476_c0_g1_	7:0-6232(-) 142.00 -13.47 2 11 2877 2899 9 88.89% 88.89%
>OV651813.1_173 TRINITY_DN27563_c0_g1_	1:351-746(+) 144.00 -15.64 2 22 39 63 22 63.64% 63.64%
>OV651813.1_173 TRINITY_DN27566_c0_g1_	3:0-1812(-) 161.00 -13.39 2 22 563 585 20 70.00% 75.00%
>OV651813.1_173 TRINITY_DN2756_c0_g1_	103:0-11785(-) 151.00 -12.74 2 21 6932 6955 20 70.00% 70.00%
>OV651813.1_173 TRINITY_DN2756_c0_g1_	103:0-7705(-) 151.00 -12.74 2 21 2852 2875 20 70.00% 70.00%
>OV651813.1_173 TRINITY_DN2756_c0_g1_	108:0-11698(-) 151.00 -12.74 2 21 6932 6955 20 70.00% 70.00%
>OV651813.1_173 TRINITY_DN2756_c0_g1_	108:0-7618(-) 151.00 -12.74 2 21 2852 2875 20 70.00% 70.00%
>OV651813.1_173 TRINITY_DN2756_c0_g1_	116:0-11770(-) 151.00 -12.74 2 21 6932 6955 20 70.00% 70.00%
>OV651813.1_173 TRINITY_DN2756_c0_g1_	116:0-7690(-) 151.00 -12.74 2 21 2852 2875 20 70.00% 70.00%
>OV651813.1_173 TRINITY_DN2756_c0_g1_	142:0-11713(-) 151.00 -12.74 2 21 6932 6955 20 70.00% 70.00%
>OV651813.1_173 TRINITY_DN2756_c0_g1_	142:0-7633(-) 151.00 -12.74 2 21 2852 2875 20 70.00% 70.00%
>OV651813.1_173 TRINITY_DN2756_c0_g1_	48:0-11848(-) 151.00 -12.74 2 21 6995 7018 20 70.00% 70.00%
>OV651813.1_173 TRINITY_DN2756_c0_g1_	48:0-7768(-) 151.00 -12.74 2 21 2915 2938 20 70.00% 70.00%
>OV651813.1_173 TRINITY_DN2756_c0_g1_	63:0-11698(-) 151.00 -12.74 2 21 6932 6955 20 70.00% 70.00%
>OV651813.1_173 TRINITY_DN2756_c0_g1_	63:0-7618(-) 151.00 -12.74 2 21 2852 2875 20 70.00% 70.00%
>OV651813.1_173 TRINITY_DN2756_c0_g1_	87:0-11716(-) 151.00 -12.74 2 21 6935 6958 20 70.00% 70.00%
[truncated: 721,948+ more rows]

## Sheet: miRNA-down trans-up
miRNA	gene_clean	binding score	redundant_targeting_count
OV651813.1_173	TRINITY_DN10043_c0_g1	148	14
OV651813.1_173	TRINITY_DN10129_c0_g1	140	1
OV651813.1_173	TRINITY_DN10170_c0_g1	161	3
OV651813.1_173	TRINITY_DN103_c0_g1	158	5
OV651813.1_173	TRINITY_DN11132_c0_g1	147	3
OV651813.1_173	TRINITY_DN11351_c0_g2	155	1
OV651813.1_173	TRINITY_DN1139_c1_g1	152	1
OV651813.1_173	TRINITY_DN11422_c0_g1	140	2
OV651813.1_173	TRINITY_DN1154_c0_g1	154	21
OV651813.1_173	TRINITY_DN11966_c1_g1	142	1
OV651813.1_173	TRINITY_DN1199_c0_g1	152	2
OV651813.1_173	TRINITY_DN12238_c0_g1	140	4
OV651813.1_173	TRINITY_DN127832_c0_g1	146	1
OV651813.1_173	TRINITY_DN12798_c0_g1	148	3
OV651813.1_173	TRINITY_DN12816_c0_g1	160	2
OV651813.1_173	TRINITY_DN1298_c1_g1	142	2
OV651813.1_173	TRINITY_DN1306_c0_g2	151	7
OV651813.1_173	TRINITY_DN13278_c1_g1	152	14
OV651813.1_173	TRINITY_DN13324_c0_g1	144	1
OV651813.1_173	TRINITY_DN13479_c1_g1	150	1
OV651813.1_173	TRINITY_DN13503_c0_g1	140	4
OV651813.1_173	TRINITY_DN139_c0_g1	140	1
OV651813.1_173	TRINITY_DN14318_c1_g1	154	3
OV651813.1_173	TRINITY_DN1445_c4_g1	155	4
OV651813.1_173	TRINITY_DN14911_c0_g2	143	3
OV651813.1_173	TRINITY_DN152_c0_g2	143	3
OV651813.1_173	TRINITY_DN16070_c0_g1	146	3
OV651813.1_173	TRINITY_DN16322_c0_g1	141	1
OV651813.1_173	TRINITY_DN16324_c0_g1	152	45
OV651813.1_173	TRINITY_DN1655_c1_g2	143	4
OV651813.1_173	TRINITY_DN1695_c2_g1	145	3
OV651813.1_173	TRINITY_DN16990_c0_g1	154	1
OV651813.1_173	TRINITY_DN17565_c0_g1	148	1
OV651813.1_173	TRINITY_DN1842_c0_g1	152	3
OV651813.1_173	TRINITY_DN1866_c1_g1	151	16
OV651813.1_173	TRINITY_DN18682_c0_g1	154	1
OV651813.1_173	TRINITY_DN18706_c0_g1	148	1
OV651813.1_173	TRINITY_DN1938_c0_g1	156	6
OV651813.1_173	TRINITY_DN2004_c0_g1	145	3
OV651813.1_173	TRINITY_DN2025_c0_g1	152	4
OV651813.1_173	TRINITY_DN21054_c0_g2	147	1
OV651813.1_173	TRINITY_DN2163_c0_g1	147	9
OV651813.1_173	TRINITY_DN21665_c0_g1	153	12
OV651813.1_173	TRINITY_DN229_c0_g1	149	14
OV651813.1_173	TRINITY_DN2365_c0_g2	140	1
OV651813.1_173	TRINITY_DN2492_c0_g1	152	4
OV651813.1_173	TRINITY_DN25909_c0_g1	166	2
OV651813.1_173	TRINITY_DN26030_c0_g1	142	12
OV651813.1_173	TRINITY_DN2667_c0_g1	140	4
OV651813.1_173	TRINITY_DN2669_c0_g1	157	1
OV651813.1_173	TRINITY_DN2719_c0_g1	142	4
OV651813.1_173	TRINITY_DN27476_c0_g1	142	2
OV651813.1_173	TRINITY_DN27572_c0_g1	140	1
OV651813.1_173	TRINITY_DN27957_c0_g1	143	2
OV651813.1_173	TRINITY_DN28173_c0_g1	142	2
OV651813.1_173	TRINITY_DN2841_c0_g1	142	2
OV651813.1_173	TRINITY_DN28758_c0_g1	145	6
OV651813.1_173	TRINITY_DN2_c0_g2	156	4
OV651813.1_173	TRINITY_DN3027_c0_g1	156	1
OV651813.1_173	TRINITY_DN3193_c0_g1	142	1
OV651813.1_173	TRINITY_DN3273_c0_g1	140	3
OV651813.1_173	TRINITY_DN3567_c0_g1	150	2
OV651813.1_173	TRINITY_DN35748_c0_g1	142	3
OV651813.1_173	TRINITY_DN3674_c1_g1	140	1
OV651813.1_173	TRINITY_DN36788_c0_g2	146	2
OV651813.1_173	TRINITY_DN36988_c0_g1	152	1
OV651813.1_173	TRINITY_DN3735_c0_g1	140	6
OV651813.1_173	TRINITY_DN392_c0_g1	159	1
OV651813.1_173	TRINITY_DN3964_c0_g1	160	5
OV651813.1_173	TRINITY_DN3981_c0_g2	155	7
OV651813.1_173	TRINITY_DN4015_c0_g2	142	1
OV651813.1_173	TRINITY_DN4046_c0_g1	148	6
OV651813.1_173	TRINITY_DN417_c0_g2	143	10
OV651813.1_173	TRINITY_DN4285_c0_g1	156	10
OV651813.1_173	TRINITY_DN43036_c0_g1	156	5
OV651813.1_173	TRINITY_DN43274_c0_g1	142	5
OV651813.1_173	TRINITY_DN4368_c0_g1	145	13
OV651813.1_173	TRINITY_DN4416_c0_g1	157	1
OV651813.1_173	TRINITY_DN445_c1_g1	152	12
OV651813.1_173	TRINITY_DN4487_c0_g1	146	2
OV651813.1_173	TRINITY_DN4737_c0_g1	159	2
OV651813.1_173	TRINITY_DN47_c1_g1	150	4
OV651813.1_173	TRINITY_DN4877_c0_g3	155	4
OV651813.1_173	TRINITY_DN4962_c0_g1	140	1
OV651813.1_173	TRINITY_DN5154_c0_g1	152	1
OV651813.1_173	TRINITY_DN5230_c0_g1	145	1
OV651813.1_173	TRINITY_DN5305_c0_g1	158	4
OV651813.1_173	TRINITY_DN5352_c0_g1	149	1
OV651813.1_173	TRINITY_DN5384_c0_g1	159	5
OV651813.1_173	TRINITY_DN5398_c0_g1	145	1
OV651813.1_173	TRINITY_DN5404_c0_g1	145	3
OV651813.1_173	TRINITY_DN5578_c3_g2	150	3
OV651813.1_173	TRINITY_DN5627_c1_g1	147	2
OV651813.1_173	TRINITY_DN5718_c0_g1	150	2
OV651813.1_173	TRINITY_DN6373_c0_g1	148	15
OV651813.1_173	TRINITY_DN6442_c0_g1	145	2
OV651813.1_173	TRINITY_DN6458_c0_g1	146	2
OV651813.1_173	TRINITY_DN6552_c0_g1	144	2
OV651813.1_173	TRINITY_DN6600_c0_g1	140	9
OV651813.1_173	TRINITY_DN718_c7_g1	161	1
OV651813.1_173	TRINITY_DN7359_c0_g1	142	7
OV651813.1_173	TRINITY_DN740_c0_g1	140	1
OV651813.1_173	TRINITY_DN7625_c1_g1	146	2
OV651813.1_173	TRINITY_DN7807_c0_g1	145	3
OV651813.1_173	TRINITY_DN7836_c0_g1	143	2
OV651813.1_173	TRINITY_DN8001_c0_g1	141	2
OV651813.1_173	TRINITY_DN8041_c1_g1	140	1
OV651813.1_173	TRINITY_DN8196_c0_g2	154	2
OV651813.1_173	TRINITY_DN8356_c0_g1	150	4
OV651813.1_173	TRINITY_DN8529_c0_g1	140	1
OV651813.1_173	TRINITY_DN8634_c0_g1	154	1
OV651813.1_173	TRINITY_DN8_c0_g1	141	1
OV651813.1_173	TRINITY_DN9120_c0_g1	156	5
OV651813.1_173	TRINITY_DN9121_c1_g1	152	2
OV651813.1_173	TRINITY_DN9176_c0_g1	149	5
OV651813.1_173	TRINITY_DN920_c0_g1	144	13
OV651813.1_173	TRINITY_DN9513_c0_g1	143	10
OV651813.1_175	TRINITY_DN10043_c0_g1	161	14
OV651813.1_175	TRINITY_DN103_c0_g1	142	1
OV651813.1_175	TRINITY_DN10690_c0_g1	140	4
OV651813.1_175	TRINITY_DN10925_c0_g1	144	1
OV651813.1_175	TRINITY_DN11408_c0_g1	145	2
OV651813.1_175	TRINITY_DN1172_c1_g1	140	3
OV651813.1_175	TRINITY_DN12231_c0_g1	155	2
OV651813.1_175	TRINITY_DN12553_c0_g1	145	3
OV651813.1_175	TRINITY_DN12798_c0_g1	145	4
OV651813.1_175	TRINITY_DN1287_c0_g1	144	2
OV651813.1_175	TRINITY_DN1306_c0_g2	154	11
OV651813.1_175	TRINITY_DN13144_c0_g1	140	1
OV651813.1_175	TRINITY_DN1321_c0_g1	142	3
OV651813.1_175	TRINITY_DN13275_c0_g1	150	7
OV651813.1_175	TRINITY_DN13278_c1_g1	144	8
OV651813.1_175	TRINITY_DN13288_c1_g1	142	4
OV651813.1_175	TRINITY_DN14017_c0_g2	141	3
OV651813.1_175	TRINITY_DN14583_c0_g1	149	7
OV651813.1_175	TRINITY_DN14911_c0_g2	140	3
OV651813.1_175	TRINITY_DN15315_c0_g1	140	4
OV651813.1_175	TRINITY_DN1604_c0_g1	140	3
OV651813.1_175	TRINITY_DN16324_c0_g1	146	10
OV651813.1_175	TRINITY_DN16612_c0_g1	147	1
OV651813.1_175	TRINITY_DN16853_c0_g1	141	2
OV651813.1_175	TRINITY_DN1695_c2_g1	146	1
OV651813.1_175	TRINITY_DN17045_c0_g1	140	1
OV651813.1_175	TRINITY_DN17306_c0_g1	145	4
OV651813.1_175	TRINITY_DN1777_c0_g1	149	3
OV651813.1_175	TRINITY_DN1839_c0_g1	152	2
OV651813.1_175	TRINITY_DN1959_c0_g1	143	1
OV651813.1_175	TRINITY_DN2004_c0_g1	140	4
OV651813.1_175	TRINITY_DN2078_c1_g3	144	2
OV651813.1_175	TRINITY_DN21322_c0_g1	142	2
OV651813.1_175	TRINITY_DN21665_c0_g1	146	12
OV651813.1_175	TRINITY_DN21942_c0_g1	150	2
OV651813.1_175	TRINITY_DN229_c0_g1	150	2
OV651813.1_175	TRINITY_DN2314_c0_g2	145	6
OV651813.1_175	TRINITY_DN23661_c1_g1	148	1
OV651813.1_175	TRINITY_DN2372_c1_g1	150	5
OV651813.1_175	TRINITY_DN23974_c0_g1	145	1
OV651813.1_175	TRINITY_DN23_c0_g1	145	2
OV651813.1_175	TRINITY_DN24059_c1_g1	140	1
OV651813.1_175	TRINITY_DN2435_c0_g1	147	3
OV651813.1_175	TRINITY_DN24673_c0_g2	140	2
OV651813.1_175	TRINITY_DN25909_c0_g1	140	1
OV651813.1_175	TRINITY_DN2599_c0_g1	142	2
OV651813.1_175	TRINITY_DN2628_c1_g1	140	2
OV651813.1_175	TRINITY_DN2707_c0_g1	146	5
OV651813.1_175	TRINITY_DN28089_c0_g1	148	13
OV651813.1_175	TRINITY_DN2919_c0_g1	142	1
OV651813.1_175	TRINITY_DN29995_c0_g2	145	1
OV651813.1_175	TRINITY_DN3097_c0_g1	152	3
OV651813.1_175	TRINITY_DN3183_c0_g1	151	5
OV651813.1_175	TRINITY_DN3216_c0_g1	145	15
OV651813.1_175	TRINITY_DN3273_c0_g1	144	2
OV651813.1_175	TRINITY_DN3288_c0_g1	150	1
OV651813.1_175	TRINITY_DN3531_c0_g1	150	3
OV651813.1_175	TRINITY_DN3567_c0_g1	145	1
OV651813.1_175	TRINITY_DN35748_c0_g1	157	3
OV651813.1_175	TRINITY_DN3674_c1_g1	147	1
OV651813.1_175	TRINITY_DN3735_c0_g1	141	5
OV651813.1_175	TRINITY_DN3785_c0_g1	151	10
OV651813.1_175	TRINITY_DN3796_c1_g2	152	6
OV651813.1_175	TRINITY_DN3981_c0_g2	156	7
OV651813.1_175	TRINITY_DN4161_c0_g1	145	1
OV651813.1_175	TRINITY_DN4173_c0_g2	145	1
OV651813.1_175	TRINITY_DN417_c0_g2	140	6
OV651813.1_175	TRINITY_DN4239_c0_g1	146	1
OV651813.1_175	TRINITY_DN441_c0_g1	144	7
OV651813.1_175	TRINITY_DN4442_c0_g1	144	1
OV651813.1_175	TRINITY_DN455_c0_g1	145	5
OV651813.1_175	TRINITY_DN4737_c0_g1	147	7
OV651813.1_175	TRINITY_DN47_c1_g1	145	2
OV651813.1_175	TRINITY_DN5067_c0_g1	142	1
OV651813.1_175	TRINITY_DN5154_c0_g1	143	1
OV651813.1_175	TRINITY_DN517_c0_g1	151	4
OV651813.1_175	TRINITY_DN5255_c0_g2	159	4
OV651813.1_175	TRINITY_DN5305_c0_g1	141	7
OV651813.1_175	TRINITY_DN531_c0_g1	147	10
OV651813.1_175	TRINITY_DN5384_c0_g1	142	20
OV651813.1_175	TRINITY_DN5414_c0_g1	140	4
OV651813.1_175	TRINITY_DN5526_c0_g1	140	6
OV651813.1_175	TRINITY_DN5585_c1_g1	142	1
OV651813.1_175	TRINITY_DN5627_c1_g1	147	5
OV651813.1_175	TRINITY_DN5641_c0_g1	144	1
OV651813.1_175	TRINITY_DN599_c4_g1	144	1
OV651813.1_175	TRINITY_DN6021_c0_g1	148	5
OV651813.1_175	TRINITY_DN6221_c0_g1	143	2
OV651813.1_175	TRINITY_DN6373_c0_g1	142	5
OV651813.1_175	TRINITY_DN6458_c0_g1	146	4
OV651813.1_175	TRINITY_DN6600_c0_g1	140	7
OV651813.1_175	TRINITY_DN6851_c0_g1	155	1
OV651813.1_175	TRINITY_DN699_c0_g1	142	1
OV651813.1_175	TRINITY_DN7173_c0_g3	147	1
OV651813.1_175	TRINITY_DN7408_c0_g1	140	2
OV651813.1_175	TRINITY_DN740_c0_g1	150	1
OV651813.1_175	TRINITY_DN7807_c0_g1	149	1
OV651813.1_175	TRINITY_DN8263_c1_g1	141	9
OV651813.1_175	TRINITY_DN8720_c0_g1	142	2
OV651813.1_175	TRINITY_DN8869_c0_g1	140	6
OV651813.1_175	TRINITY_DN8_c0_g1	151	1
OV651813.1_175	TRINITY_DN9050_c0_g1	147	2
OV651813.1_175	TRINITY_DN9120_c0_g1	150	6
OV651813.1_175	TRINITY_DN9513_c0_g1	142	4
OV651813.1_175	TRINITY_DN9579_c0_g1	145	2
OV651813.1_175	TRINITY_DN9727_c0_g2	140	1
OV651813.1_175	TRINITY_DN9821_c0_g1	163	4
OV651813.1_175	TRINITY_DN9888_c0_g1	140	6
OV651813.1_2526	TRINITY_DN10043_c0_g1	147	24
OV651813.1_2526	TRINITY_DN1037_c0_g1	154	1
OV651813.1_2526	TRINITY_DN1038_c2_g2	151	2
OV651813.1_2526	TRINITY_DN1041_c0_g1	171	2
OV651813.1_2526	TRINITY_DN10708_c0_g1	151	1
OV651813.1_2526	TRINITY_DN10756_c0_g1	144	1
OV651813.1_2526	TRINITY_DN11098_c0_g1	159	1
OV651813.1_2526	TRINITY_DN11328_c0_g1	141	1
OV651813.1_2526	TRINITY_DN1154_c0_g1	146	18
OV651813.1_2526	TRINITY_DN11990_c0_g1	153	1
OV651813.1_2526	TRINITY_DN1205_c0_g1	148	10
OV651813.1_2526	TRINITY_DN12231_c0_g1	154	2
OV651813.1_2526	TRINITY_DN1296_c4_g1	140	4
OV651813.1_2526	TRINITY_DN1306_c0_g2	154	1
OV651813.1_2526	TRINITY_DN1322_c0_g1	151	4
OV651813.1_2526	TRINITY_DN1438_c0_g1	160	6
OV651813.1_2526	TRINITY_DN1445_c4_g1	141	2
OV651813.1_2526	TRINITY_DN1496_c1_g1	158	4
OV651813.1_2526	TRINITY_DN1541_c0_g1	150	1
OV651813.1_2526	TRINITY_DN1586_c0_g1	149	6
OV651813.1_2526	TRINITY_DN16586_c0_g1	148	1
OV651813.1_2526	TRINITY_DN1695_c2_g1	148	3
OV651813.1_2526	TRINITY_DN17056_c0_g1	150	6
OV651813.1_2526	TRINITY_DN17565_c0_g1	167	1
OV651813.1_2526	TRINITY_DN18682_c0_g1	156	1
OV651813.1_2526	TRINITY_DN19373_c1_g1	153	1
OV651813.1_2526	TRINITY_DN1997_c3_g1	151	2
OV651813.1_2526	TRINITY_DN2015_c0_g2	157	2
OV651813.1_2526	TRINITY_DN2025_c0_g1	153	4
OV651813.1_2526	TRINITY_DN20711_c2_g1	146	1
OV651813.1_2526	TRINITY_DN2087_c0_g1	153	4
OV651813.1_2526	TRINITY_DN21148_c0_g1	155	1
OV651813.1_2526	TRINITY_DN2114_c0_g1	152	2
OV651813.1_2526	TRINITY_DN21322_c0_g1	150	2
OV651813.1_2526	TRINITY_DN21827_c0_g1	147	1
OV651813.1_2526	TRINITY_DN229_c0_g1	145	2
OV651813.1_2526	TRINITY_DN23648_c0_g1	142	4
OV651813.1_2526	TRINITY_DN25909_c0_g1	152	1
OV651813.1_2526	TRINITY_DN2601_c0_g1	172	4
OV651813.1_2526	TRINITY_DN27167_c0_g2	152	3
OV651813.1_2526	TRINITY_DN2732_c0_g1	147	1
OV651813.1_2526	TRINITY_DN2808_c0_g1	153	1
OV651813.1_2526	TRINITY_DN2837_c0_g1	170	2
OV651813.1_2526	TRINITY_DN2873_c0_g1	150	8
OV651813.1_2526	TRINITY_DN2874_c0_g1	155	6
OV651813.1_2526	TRINITY_DN2874_c0_g2	155	6
OV651813.1_2526	TRINITY_DN2878_c0_g1	156	1
OV651813.1_2526	TRINITY_DN2920_c0_g1	143	10
OV651813.1_2526	TRINITY_DN3023_c1_g1	158	6
OV651813.1_2526	TRINITY_DN3040_c0_g1	157	1
OV651813.1_2526	TRINITY_DN312_c0_g1	151	3
OV651813.1_2526	TRINITY_DN3137_c0_g1	156	2
OV651813.1_2526	TRINITY_DN314_c0_g1	145	1
OV651813.1_2526	TRINITY_DN3216_c0_g1	168	51
OV651813.1_2526	TRINITY_DN3259_c0_g1	148	1
OV651813.1_2526	TRINITY_DN3273_c0_g1	155	2
OV651813.1_2526	TRINITY_DN3279_c0_g1	149	4
OV651813.1_2526	TRINITY_DN331_c0_g1	149	1
OV651813.1_2526	TRINITY_DN3357_c0_g1	156	3
OV651813.1_2526	TRINITY_DN3485_c0_g1	142	1
OV651813.1_2526	TRINITY_DN3530_c0_g1	149	2
OV651813.1_2526	TRINITY_DN35934_c0_g1	163	2
OV651813.1_2526	TRINITY_DN3611_c0_g1	184	1
OV651813.1_2526	TRINITY_DN381_c3_g1	151	1
OV651813.1_2526	TRINITY_DN3_c0_g1	161	11
OV651813.1_2526	TRINITY_DN418_c1_g2	170	2
OV651813.1_2526	TRINITY_DN418_c1_g3	170	1
OV651813.1_2526	TRINITY_DN424_c0_g1	147	1
OV651813.1_2526	TRINITY_DN4368_c0_g1	159	9
OV651813.1_2526	TRINITY_DN445_c1_g1	148	5
OV651813.1_2526	TRINITY_DN471_c3_g1	156	2
OV651813.1_2526	TRINITY_DN4737_c0_g1	155	15
OV651813.1_2526	TRINITY_DN4738_c0_g1	162	7
OV651813.1_2526	TRINITY_DN493_c0_g1	148	5
OV651813.1_2526	TRINITY_DN50307_c0_g1	140	1
OV651813.1_2526	TRINITY_DN522_c0_g1	141	2
OV651813.1_2526	TRINITY_DN5255_c0_g2	153	4
OV651813.1_2526	TRINITY_DN5384_c0_g1	157	5
OV651813.1_2526	TRINITY_DN5398_c0_g1	164	1
OV651813.1_2526	TRINITY_DN5414_c0_g1	167	7
OV651813.1_2526	TRINITY_DN5486_c0_g1	152	2
OV651813.1_2526	TRINITY_DN550_c0_g1	160	1
OV651813.1_2526	TRINITY_DN5959_c0_g1	159	2
OV651813.1_2526	TRINITY_DN6014_c0_g3	155	2
OV651813.1_2526	TRINITY_DN6209_c0_g1	166	17
OV651813.1_2526	TRINITY_DN6310_c0_g1	143	1
OV651813.1_2526	TRINITY_DN6328_c0_g1	146	2
OV651813.1_2526	TRINITY_DN6376_c0_g1	151	1
OV651813.1_2526	TRINITY_DN6424_c1_g2	172	2
OV651813.1_2526	TRINITY_DN642_c6_g1	152	6
OV651813.1_2526	TRINITY_DN6552_c0_g1	145	2
OV651813.1_2526	TRINITY_DN6654_c0_g1	155	3
OV651813.1_2526	TRINITY_DN6667_c0_g1	159	4
OV651813.1_2526	TRINITY_DN718_c7_g1	152	1
OV651813.1_2526	TRINITY_DN7359_c0_g1	148	7
OV651813.1_2526	TRINITY_DN740_c0_g1	166	2
OV651813.1_2526	TRINITY_DN7807_c0_g1	171	1
OV651813.1_2526	TRINITY_DN7822_c0_g1	156	1
OV651813.1_2526	TRINITY_DN798_c0_g1	150	3
OV651813.1_2526	TRINITY_DN8025_c0_g1	147	2
OV651813.1_2526	TRINITY_DN8041_c1_g1	143	1
OV651813.1_2526	TRINITY_DN8049_c0_g1	163	2
OV651813.1_2526	TRINITY_DN815_c1_g1	154	4
OV651813.1_2526	TRINITY_DN8196_c0_g2	143	2
OV651813.1_2526	TRINITY_DN8224_c0_g1	147	4
OV651813.1_2526	TRINITY_DN8227_c0_g1	152	7
OV651813.1_2526	TRINITY_DN8228_c0_g1	160	1
OV651813.1_2526	TRINITY_DN8634_c0_g1	157	2
OV651813.1_2526	TRINITY_DN8869_c0_g1	149	1
OV651813.1_2526	TRINITY_DN9121_c1_g1	143	2
OV651813.1_2526	TRINITY_DN913_c0_g1	150	4
OV651813.1_2526	TRINITY_DN920_c0_g1	148	18
OV651813.1_2526	TRINITY_DN9234_c0_g2	142	4
OV651813.1_2526	TRINITY_DN9381_c0_g1	165	5
OV651813.1_2526	TRINITY_DN9956_c0_g1	142	2
OV651814.1_9182	TRINITY_DN10043_c0_g1	140	8
OV651814.1_9182	TRINITY_DN10257_c0_g1	150	3
OV651814.1_9182	TRINITY_DN10277_c0_g1	143	3
OV651814.1_9182	TRINITY_DN1028_c0_g3	158	3
OV651814.1_9182	TRINITY_DN103_c0_g1	142	5
OV651814.1_9182	TRINITY_DN1042_c0_g1	152	2
OV651814.1_9182	TRINITY_DN106422_c0_g1	146	1
OV651814.1_9182	TRINITY_DN1090_c0_g1	141	1
OV651814.1_9182	TRINITY_DN11504_c0_g1	148	2
OV651814.1_9182	TRINITY_DN1154_c0_g1	148	18
OV651814.1_9182	TRINITY_DN11774_c1_g1	160	4
OV651814.1_9182	TRINITY_DN11780_c2_g1	142	2
OV651814.1_9182	TRINITY_DN11991_c0_g1	151	1
OV651814.1_9182	TRINITY_DN12232_c0_g1	142	2
OV651814.1_9182	TRINITY_DN12728_c0_g1	140	1
OV651814.1_9182	TRINITY_DN1281_c0_g1	166	6
OV651814.1_9182	TRINITY_DN128_c6_g1	147	1
OV651814.1_9182	TRINITY_DN1298_c1_g1	145	2
OV651814.1_9182	TRINITY_DN13278_c1_g1	159	8
OV651814.1_9182	TRINITY_DN13621_c0_g1	140	4
OV651814.1_9182	TRINITY_DN139_c0_g1	147	3
OV651814.1_9182	TRINITY_DN1445_c4_g1	158	8
OV651814.1_9182	TRINITY_DN14819_c0_g1	152	2
OV651814.1_9182	TRINITY_DN1487_c0_g1	145	2
OV651814.1_9182	TRINITY_DN14911_c0_g2	150	6
OV651814.1_9182	TRINITY_DN14994_c0_g1	140	4
OV651814.1_9182	TRINITY_DN1530_c0_g1	147	3
OV651814.1_9182	TRINITY_DN15633_c1_g1	169	2
OV651814.1_9182	TRINITY_DN1583_c0_g1	143	12
OV651814.1_9182	TRINITY_DN15_c0_g1	166	6
OV651814.1_9182	TRINITY_DN1604_c0_g1	146	1
OV651814.1_9182	TRINITY_DN16612_c0_g1	140	1
OV651814.1_9182	TRINITY_DN16853_c0_g1	147	1
OV651814.1_9182	TRINITY_DN1729_c0_g1	147	12
OV651814.1_9182	TRINITY_DN17565_c0_g1	147	1
OV651814.1_9182	TRINITY_DN17654_c0_g1	140	1
OV651814.1_9182	TRINITY_DN1768_c0_g1	146	6
OV651814.1_9182	TRINITY_DN1805_c0_g1	152	4
OV651814.1_9182	TRINITY_DN1838_c0_g1	148	6
OV651814.1_9182	TRINITY_DN1842_c0_g1	150	3
OV651814.1_9182	TRINITY_DN184_c0_g3	161	6
OV651814.1_9182	TRINITY_DN19208_c0_g1	154	2
OV651814.1_9182	TRINITY_DN1938_c0_g1	140	10
OV651814.1_9182	TRINITY_DN1998_c0_g1	146	2
OV651814.1_9182	TRINITY_DN2004_c0_g1	146	3
OV651814.1_9182	TRINITY_DN20301_c0_g1	144	2
OV651814.1_9182	TRINITY_DN2103_c1_g1	142	3
OV651814.1_9182	TRINITY_DN21054_c0_g2	143	1
OV651814.1_9182	TRINITY_DN2105_c0_g1	143	7
OV651814.1_9182	TRINITY_DN21148_c0_g1	141	2
OV651814.1_9182	TRINITY_DN21322_c0_g1	147	2
OV651814.1_9182	TRINITY_DN229_c0_g1	167	2
OV651814.1_9182	TRINITY_DN2344_c0_g2	151	2
OV651814.1_9182	TRINITY_DN2365_c0_g2	161	1
OV651814.1_9182	TRINITY_DN23974_c0_g1	145	2
OV651814.1_9182	TRINITY_DN2499_c0_g1	164	4
OV651814.1_9182	TRINITY_DN2567_c0_g1	145	1
OV651814.1_9182	TRINITY_DN25786_c0_g1	155	1
OV651814.1_9182	TRINITY_DN25949_c0_g1	142	2
OV651814.1_9182	TRINITY_DN26030_c0_g1	145	4
OV651814.1_9182	TRINITY_DN26199_c0_g1	140	3
OV651814.1_9182	TRINITY_DN2669_c0_g1	148	1
OV651814.1_9182	TRINITY_DN2719_c0_g1	154	4
OV651814.1_9182	TRINITY_DN2729_c0_g1	140	2
OV651814.1_9182	TRINITY_DN2837_c0_g1	145	2
OV651814.1_9182	TRINITY_DN2873_c0_g1	158	4
OV651814.1_9182	TRINITY_DN2874_c0_g1	148	6
OV651814.1_9182	TRINITY_DN2874_c0_g2	148	8
OV651814.1_9182	TRINITY_DN2902_c0_g1	157	2
OV651814.1_9182	TRINITY_DN2949_c0_g1	145	3
OV651814.1_9182	TRINITY_DN2952_c0_g1	146	2
OV651814.1_9182	TRINITY_DN2980_c0_g1	142	4
OV651814.1_9182	TRINITY_DN2_c0_g2	140	4
OV651814.1_9182	TRINITY_DN301_c0_g5	152	1
OV651814.1_9182	TRINITY_DN3023_c1_g1	155	6
OV651814.1_9182	TRINITY_DN30784_c0_g2	140	3
OV651814.1_9182	TRINITY_DN31049_c0_g1	146	1
OV651814.1_9182	TRINITY_DN312_c0_g1	156	4
OV651814.1_9182	TRINITY_DN3159_c0_g1	144	1
OV651814.1_9182	TRINITY_DN317_c0_g1	142	6
OV651814.1_9182	TRINITY_DN3183_c0_g1	148	5
OV651814.1_9182	TRINITY_DN32286_c0_g1	145	2
OV651814.1_9182	TRINITY_DN3235_c0_g1	146	3
OV651814.1_9182	TRINITY_DN325_c0_g1	140	3
OV651814.1_9182	TRINITY_DN3288_c0_g1	164	2
OV651814.1_9182	TRINITY_DN3305_c0_g1	157	6
OV651814.1_9182	TRINITY_DN3451_c0_g1	140	1
OV651814.1_9182	TRINITY_DN3567_c0_g1	165	2
OV651814.1_9182	TRINITY_DN35748_c0_g1	167	8
OV651814.1_9182	TRINITY_DN3735_c0_g1	170	6
OV651814.1_9182	TRINITY_DN3742_c0_g1	155	1
OV651814.1_9182	TRINITY_DN3871_c1_g1	140	6
OV651814.1_9182	TRINITY_DN3930_c1_g1	155	1
OV651814.1_9182	TRINITY_DN3981_c0_g2	140	3
OV651814.1_9182	TRINITY_DN4127_c0_g2	148	3
OV651814.1_9182	TRINITY_DN417_c0_g2	162	10
OV651814.1_9182	TRINITY_DN424_c0_g1	158	1
OV651814.1_9182	TRINITY_DN4315_c0_g1	155	3
OV651814.1_9182	TRINITY_DN4419_c0_g1	140	12
OV651814.1_9182	TRINITY_DN4501_c0_g1	143	4
OV651814.1_9182	TRINITY_DN45436_c0_g1	170	1
OV651814.1_9182	TRINITY_DN46394_c0_g1	147	1
OV651814.1_9182	TRINITY_DN4732_c0_g1	143	1
OV651814.1_9182	TRINITY_DN4737_c0_g1	142	6
OV651814.1_9182	TRINITY_DN493_c1_g1	156	5
OV651814.1_9182	TRINITY_DN5067_c0_g1	168	1
OV651814.1_9182	TRINITY_DN5165_c0_g1	145	3
OV651814.1_9182	TRINITY_DN5195_c0_g1	150	1
OV651814.1_9182	TRINITY_DN521_c0_g1	161	6
OV651814.1_9182	TRINITY_DN522_c0_g1	146	3
OV651814.1_9182	TRINITY_DN537_c1_g3	143	6
OV651814.1_9182	TRINITY_DN5381_c0_g1	148	2
OV651814.1_9182	TRINITY_DN5384_c0_g1	141	5
OV651814.1_9182	TRINITY_DN5404_c0_g1	151	3
OV651814.1_9182	TRINITY_DN5522_c0_g1	140	1
OV651814.1_9182	TRINITY_DN5585_c1_g1	147	12
OV651814.1_9182	TRINITY_DN5641_c0_g1	170	1
OV651814.1_9182	TRINITY_DN5643_c0_g1	153	1
OV651814.1_9182	TRINITY_DN5954_c0_g2	149	1
OV651814.1_9182	TRINITY_DN5960_c0_g1	146	3
OV651814.1_9182	TRINITY_DN6128_c0_g1	145	4
OV651814.1_9182	TRINITY_DN6186_c0_g1	152	4
OV651814.1_9182	TRINITY_DN63010_c0_g1	149	15
OV651814.1_9182	TRINITY_DN642_c6_g1	144	6
OV651814.1_9182	TRINITY_DN646_c0_g1	161	2
OV651814.1_9182	TRINITY_DN6557_c1_g1	150	1
OV651814.1_9182	TRINITY_DN6782_c0_g2	157	7
OV651814.1_9182	TRINITY_DN6816_c0_g1	140	2
OV651814.1_9182	TRINITY_DN6851_c0_g1	146	2
OV651814.1_9182	TRINITY_DN687_c0_g1	148	1
OV651814.1_9182	TRINITY_DN688_c1_g2	146	3
OV651814.1_9182	TRINITY_DN6904_c0_g2	142	1
OV651814.1_9182	TRINITY_DN6916_c0_g1	147	2
OV651814.1_9182	TRINITY_DN697_c0_g2	143	2
OV651814.1_9182	TRINITY_DN7241_c2_g1	145	4
OV651814.1_9182	TRINITY_DN740_c0_g1	148	2
OV651814.1_9182	TRINITY_DN74_c0_g1	151	16
OV651814.1_9182	TRINITY_DN7625_c1_g1	147	3
OV651814.1_9182	TRINITY_DN7651_c0_g1	140	3
OV651814.1_9182	TRINITY_DN7726_c0_g1	140	6
OV651814.1_9182	TRINITY_DN7807_c0_g1	153	1
OV651814.1_9182	TRINITY_DN783_c6_g1	147	1
OV651814.1_9182	TRINITY_DN7934_c0_g1	149	1
OV651814.1_9182	TRINITY_DN7937_c0_g2	148	1
OV651814.1_9182	TRINITY_DN79_c0_g2	153	5
OV651814.1_9182	TRINITY_DN8160_c0_g1	154	1
OV651814.1_9182	TRINITY_DN8196_c0_g2	150	4
OV651814.1_9182	TRINITY_DN8254_c3_g1	141	3
OV651814.1_9182	TRINITY_DN8356_c0_g1	145	14
OV651814.1_9182	TRINITY_DN8398_c0_g1	151	5
OV651814.1_9182	TRINITY_DN8613_c1_g1	151	8
OV651814.1_9182	TRINITY_DN912_c0_g1	140	1
OV651814.1_9182	TRINITY_DN9194_c0_g1	151	2
OV651814.1_9182	TRINITY_DN9314_c0_g1	152	12
OV651814.1_9182	TRINITY_DN9843_c0_g1	152	6
OV651814.1_9182	TRINITY_DN9888_c0_g1	145	6
OV651814.1_9182	TRINITY_DN9968_c0_g1	151	9
OV651814.1_9184	TRINITY_DN10277_c0_g1	150	6
OV651814.1_9184	TRINITY_DN1030_c0_g1	144	3
OV651814.1_9184	TRINITY_DN1107_c0_g1	152	1
OV651814.1_9184	TRINITY_DN11132_c0_g1	149	3
OV651814.1_9184	TRINITY_DN1188_c0_g1	148	5
OV651814.1_9184	TRINITY_DN12227_c0_g1	147	1
OV651814.1_9184	TRINITY_DN1323_c0_g1	143	4
OV651814.1_9184	TRINITY_DN13278_c1_g1	149	8
OV651814.1_9184	TRINITY_DN1431_c1_g1	143	3
OV651814.1_9184	TRINITY_DN14839_c0_g1	145	2
OV651814.1_9184	TRINITY_DN14911_c0_g2	152	3
OV651814.1_9184	TRINITY_DN14994_c0_g1	144	4
OV651814.1_9184	TRINITY_DN157_c2_g1	147	1
OV651814.1_9184	TRINITY_DN15964_c0_g1	149	6
OV651814.1_9184	TRINITY_DN184_c0_g3	148	2
OV651814.1_9184	TRINITY_DN1853_c0_g1	140	1
OV651814.1_9184	TRINITY_DN1866_c1_g1	163	8
OV651814.1_9184	TRINITY_DN1889_c2_g1	147	3
OV651814.1_9184	TRINITY_DN1894_c0_g1	140	9
OV651814.1_9184	TRINITY_DN199_c0_g1	150	2
OV651814.1_9184	TRINITY_DN2025_c0_g1	147	10
OV651814.1_9184	TRINITY_DN2163_c0_g1	154	9
OV651814.1_9184	TRINITY_DN21827_c0_g1	154	1
OV651814.1_9184	TRINITY_DN22737_c0_g1	145	1
OV651814.1_9184	TRINITY_DN229_c0_g1	171	5
OV651814.1_9184	TRINITY_DN24673_c0_g2	140	2
OV651814.1_9184	TRINITY_DN2499_c0_g1	160	4
OV651814.1_9184	TRINITY_DN25786_c0_g1	145	1
OV651814.1_9184	TRINITY_DN2707_c0_g1	149	5
OV651814.1_9184	TRINITY_DN28135_c1_g1	149	11
OV651814.1_9184	TRINITY_DN28325_c0_g2	155	2
OV651814.1_9184	TRINITY_DN2873_c0_g1	153	4
OV651814.1_9184	TRINITY_DN2920_c0_g1	144	5
OV651814.1_9184	TRINITY_DN3023_c1_g1	151	2
OV651814.1_9184	TRINITY_DN30509_c0_g2	155	1
OV651814.1_9184	TRINITY_DN30784_c0_g2	157	1
OV651814.1_9184	TRINITY_DN3183_c0_g1	149	10
OV651814.1_9184	TRINITY_DN3288_c0_g1	146	1
OV651814.1_9184	TRINITY_DN3567_c0_g1	166	3
OV651814.1_9184	TRINITY_DN35748_c0_g1	155	5
OV651814.1_9184	TRINITY_DN3796_c1_g2	152	6
OV651814.1_9184	TRINITY_DN4015_c0_g2	157	1
OV651814.1_9184	TRINITY_DN40562_c0_g1	140	4
OV651814.1_9184	TRINITY_DN4107_c2_g1	147	1
OV651814.1_9184	TRINITY_DN417_c0_g2	154	10
OV651814.1_9184	TRINITY_DN4440_c0_g1	142	1
OV651814.1_9184	TRINITY_DN45436_c0_g1	155	1
OV651814.1_9184	TRINITY_DN4646_c0_g1	151	5
OV651814.1_9184	TRINITY_DN5025_c0_g1	144	3
OV651814.1_9184	TRINITY_DN5067_c0_g1	159	1
OV651814.1_9184	TRINITY_DN5154_c0_g1	144	1
OV651814.1_9184	TRINITY_DN5195_c0_g1	140	1
OV651814.1_9184	TRINITY_DN5255_c0_g2	148	16
OV651814.1_9184	TRINITY_DN5305_c0_g1	140	5
OV651814.1_9184	TRINITY_DN5320_c0_g1	145	4
OV651814.1_9184	TRINITY_DN5320_c0_g2	140	1
OV651814.1_9184	TRINITY_DN5352_c0_g1	142	1
OV651814.1_9184	TRINITY_DN5633_c0_g1	149	2
OV651814.1_9184	TRINITY_DN5765_c1_g1	154	1
OV651814.1_9184	TRINITY_DN6209_c0_g1	156	21
OV651814.1_9184	TRINITY_DN629_c0_g1	148	1
OV651814.1_9184	TRINITY_DN642_c6_g1	156	6
OV651814.1_9184	TRINITY_DN8529_c0_g1	147	1
OV651814.1_9184	TRINITY_DN9176_c0_g1	149	5
OV651814.1_9184	TRINITY_DN920_c0_g1	147	19
OV651814.1_9184	TRINITY_DN9314_c0_g1	161	2
OV651814.1_9184	TRINITY_DN941_c0_g1	151	2
OV651814.1_9184	TRINITY_DN9888_c0_g1	147	6
OV651815.1_12722	TRINITY_DN10050_c1_g1	159	4
OV651815.1_12722	TRINITY_DN1028_c0_g3	145	2
OV651815.1_12722	TRINITY_DN1030_c0_g1	148	3
OV651815.1_12722	TRINITY_DN10388_c0_g1	147	1
OV651815.1_12722	TRINITY_DN1059_c0_g1	154	6
OV651815.1_12722	TRINITY_DN1090_c0_g1	147	1
OV651815.1_12722	TRINITY_DN10987_c0_g1	150	2
OV651815.1_12722	TRINITY_DN11091_c0_g1	160	2
OV651815.1_12722	TRINITY_DN11098_c0_g1	155	1
OV651815.1_12722	TRINITY_DN11132_c0_g1	145	6
OV651815.1_12722	TRINITY_DN11138_c0_g2	152	4
OV651815.1_12722	TRINITY_DN11189_c0_g1	148	1
OV651815.1_12722	TRINITY_DN1131_c0_g4	156	1
OV651815.1_12722	TRINITY_DN11328_c0_g1	160	1
OV651815.1_12722	TRINITY_DN11351_c0_g2	148	2
OV651815.1_12722	TRINITY_DN11422_c0_g1	167	2
OV651815.1_12722	TRINITY_DN1142_c0_g1	156	6
OV651815.1_12722	TRINITY_DN1144_c0_g1	158	2
OV651815.1_12722	TRINITY_DN1147_c4_g1	155	9
OV651815.1_12722	TRINITY_DN11797_c0_g1	143	1
OV651815.1_12722	TRINITY_DN11865_c0_g1	145	2
OV651815.1_12722	TRINITY_DN11957_c0_g1	140	1
OV651815.1_12722	TRINITY_DN11966_c1_g1	151	1
OV651815.1_12722	TRINITY_DN1205_c0_g1	157	10
OV651815.1_12722	TRINITY_DN12231_c0_g1	164	2
OV651815.1_12722	TRINITY_DN12240_c1_g1	150	2
OV651815.1_12722	TRINITY_DN12361_c1_g1	148	1
OV651815.1_12722	TRINITY_DN12412_c0_g1	145	4
OV651815.1_12722	TRINITY_DN12499_c0_g2	155	2
OV651815.1_12722	TRINITY_DN1253_c0_g1	142	2
OV651815.1_12722	TRINITY_DN12553_c0_g1	163	3
OV651815.1_12722	TRINITY_DN12735_c0_g1	152	2
OV651815.1_12722	TRINITY_DN12766_c1_g1	153	9
OV651815.1_12722	TRINITY_DN1276_c1_g1	140	1
OV651815.1_12722	TRINITY_DN12816_c0_g1	154	2
OV651815.1_12722	TRINITY_DN12837_c0_g3	166	2
OV651815.1_12722	TRINITY_DN12861_c0_g1	165	7
OV651815.1_12722	TRINITY_DN1296_c4_g1	148	4
OV651815.1_12722	TRINITY_DN1298_c1_g1	164	6
OV651815.1_12722	TRINITY_DN1305_c3_g1	147	2
OV651815.1_12722	TRINITY_DN1306_c0_g2	158	7
OV651815.1_12722	TRINITY_DN13141_c0_g2	159	2
OV651815.1_12722	TRINITY_DN13151_c0_g2	145	2
OV651815.1_12722	TRINITY_DN1321_c0_g1	148	3
OV651815.1_12722	TRINITY_DN1322_c0_g1	174	6
OV651815.1_12722	TRINITY_DN13231_c0_g1	151	2
OV651815.1_12722	TRINITY_DN1323_c0_g1	153	4
OV651815.1_12722	TRINITY_DN13275_c0_g1	152	7
OV651815.1_12722	TRINITY_DN13288_c1_g1	149	3
OV651815.1_12722	TRINITY_DN1328_c2_g1	161	6
OV651815.1_12722	TRINITY_DN13409_c0_g1	147	1
OV651815.1_12722	TRINITY_DN1341_c0_g1	150	3
OV651815.1_12722	TRINITY_DN13432_c0_g1	158	33
OV651815.1_12722	TRINITY_DN13471_c0_g1	146	1
OV651815.1_12722	TRINITY_DN13503_c0_g1	146	4
OV651815.1_12722	TRINITY_DN13602_c0_g1	146	2
OV651815.1_12722	TRINITY_DN13621_c0_g1	146	2
OV651815.1_12722	TRINITY_DN1379_c0_g1	148	1
OV651815.1_12722	TRINITY_DN1396_c3_g1	145	2
OV651815.1_12722	TRINITY_DN1414_c1_g1	147	2
OV651815.1_12722	TRINITY_DN1415_c0_g1	140	3
OV651815.1_12722	TRINITY_DN14250_c1_g1	149	4
OV651815.1_12722	TRINITY_DN14318_c1_g1	154	2
OV651815.1_12722	TRINITY_DN1431_c1_g1	147	3
OV651815.1_12722	TRINITY_DN14359_c0_g1	147	2
OV651815.1_12722	TRINITY_DN1445_c4_g1	141	2
OV651815.1_12722	TRINITY_DN14474_c0_g1	150	1
OV651815.1_12722	TRINITY_DN14546_c0_g6	141	2
OV651815.1_12722	TRINITY_DN14583_c0_g1	157	5
OV651815.1_12722	TRINITY_DN14667_c0_g1	143	2
OV651815.1_12722	TRINITY_DN1467_c0_g1	154	1
OV651815.1_12722	TRINITY_DN14839_c0_g1	158	2
OV651815.1_12722	TRINITY_DN1487_c0_g1	152	6
OV651815.1_12722	TRINITY_DN1489_c0_g1	147	24
OV651815.1_12722	TRINITY_DN152_c0_g2	167	3
OV651815.1_12722	TRINITY_DN15315_c0_g1	160	8
OV651815.1_12722	TRINITY_DN1557_c5_g1	153	3
OV651815.1_12722	TRINITY_DN15633_c1_g1	145	4
OV651815.1_12722	TRINITY_DN15796_c0_g1	152	6
OV651815.1_12722	TRINITY_DN1586_c0_g1	151	6
OV651815.1_12722	TRINITY_DN15964_c0_g1	148	2
OV651815.1_12722	TRINITY_DN1597_c0_g3	146	1
OV651815.1_12722	TRINITY_DN16016_c0_g1	153	8
OV651815.1_12722	TRINITY_DN16031_c0_g1	152	9
OV651815.1_12722	TRINITY_DN16167_c0_g1	142	6
OV651815.1_12722	TRINITY_DN16167_c0_g2	150	2
OV651815.1_12722	TRINITY_DN1651_c0_g1	155	4
OV651815.1_12722	TRINITY_DN16586_c0_g1	151	1
OV651815.1_12722	TRINITY_DN16587_c0_g1	148	4
OV651815.1_12722	TRINITY_DN1678_c1_g1	147	1
OV651815.1_12722	TRINITY_DN16823_c0_g1	145	1
OV651815.1_12722	TRINITY_DN17045_c0_g1	145	1
OV651815.1_12722	TRINITY_DN17056_c0_g1	140	6
OV651815.1_12722	TRINITY_DN1712_c0_g1	150	10
OV651815.1_12722	TRINITY_DN17139_c0_g1	142	1
OV651815.1_12722	TRINITY_DN1729_c0_g1	154	2
OV651815.1_12722	TRINITY_DN17554_c0_g1	143	5
OV651815.1_12722	TRINITY_DN17630_c0_g1	151	2
OV651815.1_12722	TRINITY_DN1768_c0_g1	143	2
OV651815.1_12722	TRINITY_DN17764_c0_g1	151	2
OV651815.1_12722	TRINITY_DN1783_c1_g1	163	1
OV651815.1_12722	TRINITY_DN1799_c0_g1	145	3
OV651815.1_12722	TRINITY_DN1805_c0_g1	140	1
OV651815.1_12722	TRINITY_DN18154_c0_g1	162	10
OV651815.1_12722	TRINITY_DN18298_c1_g1	140	3
OV651815.1_12722	TRINITY_DN1839_c0_g1	157	2
OV651815.1_12722	TRINITY_DN1842_c0_g1	144	1
OV651815.1_12722	TRINITY_DN1866_c1_g1	171	48
OV651815.1_12722	TRINITY_DN1889_c2_g1	163	9
OV651815.1_12722	TRINITY_DN19222_c0_g1	150	5
OV651815.1_12722	TRINITY_DN1930_c0_g1	151	3
OV651815.1_12722	TRINITY_DN1938_c0_g1	153	8
OV651815.1_12722	TRINITY_DN1959_c0_g1	155	17
OV651815.1_12722	TRINITY_DN1998_c0_g1	145	6
OV651815.1_12722	TRINITY_DN199_c0_g1	146	2
OV651815.1_12722	TRINITY_DN20027_c0_g1	140	1
OV651815.1_12722	TRINITY_DN2015_c0_g2	140	2
OV651815.1_12722	TRINITY_DN2025_c0_g1	149	20
OV651815.1_12722	TRINITY_DN20301_c0_g1	160	4
OV651815.1_12722	TRINITY_DN2032_c0_g1	151	1
OV651815.1_12722	TRINITY_DN206_c0_g1	156	3
OV651815.1_12722	TRINITY_DN2078_c1_g3	146	3
OV651815.1_12722	TRINITY_DN2103_c1_g1	163	4
OV651815.1_12722	TRINITY_DN21063_c0_g1	167	2
OV651815.1_12722	TRINITY_DN21148_c0_g1	149	1
OV651815.1_12722	TRINITY_DN21322_c0_g1	154	3
OV651815.1_12722	TRINITY_DN21665_c0_g1	150	12
OV651815.1_12722	TRINITY_DN21673_c0_g1	158	3
OV651815.1_12722	TRINITY_DN21827_c0_g1	150	1
OV651815.1_12722	TRINITY_DN21869_c0_g1	149	1
OV651815.1_12722	TRINITY_DN21900_c0_g1	150	6
OV651815.1_12722	TRINITY_DN2202_c0_g1	165	2
OV651815.1_12722	TRINITY_DN2223_c0_g1	145	4
OV651815.1_12722	TRINITY_DN2253_c0_g1	154	4
OV651815.1_12722	TRINITY_DN2262_c0_g1	152	24
OV651815.1_12722	TRINITY_DN22976_c1_g1	142	1
OV651815.1_12722	TRINITY_DN229_c0_g1	141	3
OV651815.1_12722	TRINITY_DN230_c0_g2	155	9
OV651815.1_12722	TRINITY_DN23329_c0_g2	153	1
OV651815.1_12722	TRINITY_DN2339_c0_g1	144	1
OV651815.1_12722	TRINITY_DN23648_c0_g1	146	6
OV651815.1_12722	TRINITY_DN23661_c1_g1	159	6
OV651815.1_12722	TRINITY_DN2376_c0_g1	149	2
OV651815.1_12722	TRINITY_DN23988_c0_g1	155	2
OV651815.1_12722	TRINITY_DN24223_c0_g1	155	1
OV651815.1_12722	TRINITY_DN2450_c0_g1	154	3
OV651815.1_12722	TRINITY_DN248_c0_g1	158	3
OV651815.1_12722	TRINITY_DN2492_c0_g1	149	8
OV651815.1_12722	TRINITY_DN2499_c0_g1	146	4
OV651815.1_12722	TRINITY_DN2531_c0_g1	145	2
OV651815.1_12722	TRINITY_DN2553_c0_g1	148	2
OV651815.1_12722	TRINITY_DN2595_c0_g1	148	1
OV651815.1_12722	TRINITY_DN2628_c1_g1	160	3
OV651815.1_12722	TRINITY_DN26450_c0_g1	157	4
OV651815.1_12722	TRINITY_DN2667_c0_g1	152	8
OV651815.1_12722	TRINITY_DN2696_c0_g1	144	2
OV651815.1_12722	TRINITY_DN2712_c0_g1	164	1
OV651815.1_12722	TRINITY_DN27167_c0_g2	146	4
OV651815.1_12722	TRINITY_DN2719_c0_g1	156	14
OV651815.1_12722	TRINITY_DN28089_c0_g1	159	34
OV651815.1_12722	TRINITY_DN28135_c1_g1	151	11
OV651815.1_12722	TRINITY_DN28325_c0_g2	140	2
OV651815.1_12722	TRINITY_DN2837_c0_g1	150	3
OV651815.1_12722	TRINITY_DN28473_c1_g1	163	2
OV651815.1_12722	TRINITY_DN2849_c0_g1	149	7
OV651815.1_12722	TRINITY_DN2872_c0_g1	147	5
OV651815.1_12722	TRINITY_DN2873_c0_g1	152	1
OV651815.1_12722	TRINITY_DN28758_c0_g1	156	5
OV651815.1_12722	TRINITY_DN2920_c0_g1	150	8
OV651815.1_12722	TRINITY_DN2929_c0_g1	150	16
OV651815.1_12722	TRINITY_DN2992_c0_g1	146	7
OV651815.1_12722	TRINITY_DN2995_c0_g1	146	4
OV651815.1_12722	TRINITY_DN301_c0_g5	142	1
OV651815.1_12722	TRINITY_DN3046_c0_g1	150	10
OV651815.1_12722	TRINITY_DN3062_c0_g1	151	11
OV651815.1_12722	TRINITY_DN30753_c0_g1	150	2
OV651815.1_12722	TRINITY_DN31049_c0_g1	154	8
OV651815.1_12722	TRINITY_DN312_c0_g1	150	4
OV651815.1_12722	TRINITY_DN31433_c0_g1	167	2
OV651815.1_12722	TRINITY_DN3158_c0_g1	151	1
OV651815.1_12722	TRINITY_DN3159_c0_g1	159	1
OV651815.1_12722	TRINITY_DN317_c0_g1	143	9
OV651815.1_12722	TRINITY_DN3193_c0_g1	159	1
OV651815.1_12722	TRINITY_DN3216_c0_g1	161	27
OV651815.1_12722	TRINITY_DN3234_c0_g1	151	12
OV651815.1_12722	TRINITY_DN3235_c0_g1	152	3
OV651815.1_12722	TRINITY_DN3243_c0_g1	157	5
OV651815.1_12722	TRINITY_DN3257_c0_g2	150	1
OV651815.1_12722	TRINITY_DN3266_c0_g1	162	3
OV651815.1_12722	TRINITY_DN3278_c0_g1	140	4
OV651815.1_12722	TRINITY_DN327_c6_g1	142	1
OV651815.1_12722	TRINITY_DN32988_c0_g1	151	1
OV651815.1_12722	TRINITY_DN3314_c0_g1	140	1
OV651815.1_12722	TRINITY_DN3334_c1_g1	154	2
OV651815.1_12722	TRINITY_DN3357_c0_g1	149	3
OV651815.1_12722	TRINITY_DN338_c0_g1	152	4
OV651815.1_12722	TRINITY_DN3451_c0_g1	150	1
OV651815.1_12722	TRINITY_DN3484_c0_g1	142	3
OV651815.1_12722	TRINITY_DN3485_c0_g1	145	1
OV651815.1_12722	TRINITY_DN3489_c0_g1	145	1
OV651815.1_12722	TRINITY_DN3531_c0_g3	167	2
OV651815.1_12722	TRINITY_DN35335_c0_g1	141	2
OV651815.1_12722	TRINITY_DN3561_c0_g1	149	4
OV651815.1_12722	TRINITY_DN3567_c0_g1	158	1
OV651815.1_12722	TRINITY_DN35748_c0_g1	142	1
OV651815.1_12722	TRINITY_DN36291_c1_g3	158	1
OV651815.1_12722	TRINITY_DN3661_c0_g1	154	1
OV651815.1_12722	TRINITY_DN3665_c0_g1	153	2
OV651815.1_12722	TRINITY_DN36691_c3_g1	154	1
OV651815.1_12722	TRINITY_DN3689_c0_g1	149	1
OV651815.1_12722	TRINITY_DN36_c0_g4	154	2
OV651815.1_12722	TRINITY_DN3735_c0_g1	151	6
OV651815.1_12722	TRINITY_DN3742_c0_g1	140	2
OV651815.1_12722	TRINITY_DN3743_c0_g1	152	2
OV651815.1_12722	TRINITY_DN37728_c1_g2	157	6
OV651815.1_12722	TRINITY_DN3815_c0_g2	154	2
OV651815.1_12722	TRINITY_DN3836_c0_g1	144	2
OV651815.1_12722	TRINITY_DN3847_c0_g1	155	4
OV651815.1_12722	TRINITY_DN3871_c1_g1	159	6
OV651815.1_12722	TRINITY_DN389_c0_g1	157	2
OV651815.1_12722	TRINITY_DN3934_c0_g1	147	1
OV651815.1_12722	TRINITY_DN3971_c4_g1	152	1
OV651815.1_12722	TRINITY_DN3981_c0_g2	142	3
OV651815.1_12722	TRINITY_DN4015_c0_g2	163	1
OV651815.1_12722	TRINITY_DN4046_c0_g1	150	6
OV651815.1_12722	TRINITY_DN4107_c2_g1	148	1
OV651815.1_12722	TRINITY_DN417_c0_g2	148	9
OV651815.1_12722	TRINITY_DN418_c1_g2	151	2
OV651815.1_12722	TRINITY_DN418_c1_g3	151	1
OV651815.1_12722	TRINITY_DN4238_c0_g1	162	5
OV651815.1_12722	TRINITY_DN424_c0_g1	140	4
OV651815.1_12722	TRINITY_DN4293_c1_g1	163	8
OV651815.1_12722	TRINITY_DN4301_c0_g1	144	3
OV651815.1_12722	TRINITY_DN43083_c0_g1	145	3
OV651815.1_12722	TRINITY_DN430_c0_g1	151	2
OV651815.1_12722	TRINITY_DN4368_c0_g1	150	7
OV651815.1_12722	TRINITY_DN4419_c0_g1	166	4
OV651815.1_12722	TRINITY_DN4451_c0_g1	154	3
OV651815.1_12722	TRINITY_DN4501_c0_g1	145	3
OV651815.1_12722	TRINITY_DN4593_c0_g1	141	2
OV651815.1_12722	TRINITY_DN4610_c0_g2	155	5
OV651815.1_12722	TRINITY_DN463_c0_g2	158	4
OV651815.1_12722	TRINITY_DN4641_c0_g1	163	1
OV651815.1_12722	TRINITY_DN4794_c0_g1	159	8
OV651815.1_12722	TRINITY_DN479_c0_g1	145	2
OV651815.1_12722	TRINITY_DN47_c1_g1	166	4
OV651815.1_12722	TRINITY_DN4820_c0_g1	142	2
OV651815.1_12722	TRINITY_DN4844_c0_g1	144	1
OV651815.1_12722	TRINITY_DN4917_c0_g1	160	2
OV651815.1_12722	TRINITY_DN493_c1_g1	151	8
OV651815.1_12722	TRINITY_DN4959_c0_g1	166	2
OV651815.1_12722	TRINITY_DN4962_c0_g1	164	2
OV651815.1_12722	TRINITY_DN5025_c0_g1	146	10
OV651815.1_12722	TRINITY_DN5048_c0_g1	167	5
OV651815.1_12722	TRINITY_DN5050_c0_g1	162	7
OV651815.1_12722	TRINITY_DN5052_c0_g1	145	2
OV651815.1_12722	TRINITY_DN5067_c0_g1	164	3
OV651815.1_12722	TRINITY_DN5154_c0_g1	166	1
OV651815.1_12722	TRINITY_DN51604_c1_g3	162	1
OV651815.1_12722	TRINITY_DN5165_c0_g1	153	3
OV651815.1_12722	TRINITY_DN5167_c1_g1	170	8
OV651815.1_12722	TRINITY_DN517_c0_g1	155	8
OV651815.1_12722	TRINITY_DN5195_c0_g1	140	2
OV651815.1_12722	TRINITY_DN5255_c0_g2	144	4
OV651815.1_12722	TRINITY_DN5279_c0_g1	154	3
OV651815.1_12722	TRINITY_DN5305_c0_g1	148	9
OV651815.1_12722	TRINITY_DN5320_c0_g1	166	18
OV651815.1_12722	TRINITY_DN5320_c0_g2	150	2
OV651815.1_12722	TRINITY_DN5344_c0_g1	159	12
OV651815.1_12722	TRINITY_DN5349_c0_g1	163	6
OV651815.1_12722	TRINITY_DN5352_c0_g1	154	5
OV651815.1_12722	TRINITY_DN537_c1_g3	154	10
OV651815.1_12722	TRINITY_DN5384_c0_g1	146	1
OV651815.1_12722	TRINITY_DN5404_c0_g1	169	9
OV651815.1_12722	TRINITY_DN5414_c0_g1	152	11
OV651815.1_12722	TRINITY_DN547_c2_g1	147	2
OV651815.1_12722	TRINITY_DN5486_c0_g1	153	2
OV651815.1_12722	TRINITY_DN5520_c1_g1	151	2
OV651815.1_12722	TRINITY_DN5522_c0_g1	144	1
OV651815.1_12722	TRINITY_DN5526_c0_g1	161	16
OV651815.1_12722	TRINITY_DN5546_c0_g1	145	2
OV651815.1_12722	TRINITY_DN5559_c0_g1	150	1
OV651815.1_12722	TRINITY_DN5585_c1_g1	145	6
OV651815.1_12722	TRINITY_DN5587_c0_g1	150	5
OV651815.1_12722	TRINITY_DN5616_c0_g1	144	2
OV651815.1_12722	TRINITY_DN5627_c1_g1	153	3
OV651815.1_12722	TRINITY_DN5689_c0_g1	151	1
OV651815.1_12722	TRINITY_DN5690_c0_g1	164	1
OV651815.1_12722	TRINITY_DN56_c0_g2	151	10
OV651815.1_12722	TRINITY_DN5718_c0_g1	156	1
OV651815.1_12722	TRINITY_DN5765_c1_g1	152	1
OV651815.1_12722	TRINITY_DN5861_c0_g1	154	2
OV651815.1_12722	TRINITY_DN5888_c0_g1	158	2
OV651815.1_12722	TRINITY_DN6014_c0_g3	151	2
OV651815.1_12722	TRINITY_DN6021_c0_g1	150	2
OV651815.1_12722	TRINITY_DN6134_c0_g1	150	2
OV651815.1_12722	TRINITY_DN6177_c0_g3	154	2
OV651815.1_12722	TRINITY_DN6184_c0_g1	146	9
OV651815.1_12722	TRINITY_DN6209_c0_g1	149	20
OV651815.1_12722	TRINITY_DN6221_c0_g1	142	2
OV651815.1_12722	TRINITY_DN6230_c0_g1	178	2
OV651815.1_12722	TRINITY_DN63010_c0_g1	157	9
OV651815.1_12722	TRINITY_DN630_c1_g1	140	2
OV651815.1_12722	TRINITY_DN6328_c0_g1	162	2
OV651815.1_12722	TRINITY_DN6376_c0_g1	154	3
OV651815.1_12722	TRINITY_DN6388_c0_g1	147	2
OV651815.1_12722	TRINITY_DN6421_c0_g1	148	2
OV651815.1_12722	TRINITY_DN642_c6_g1	150	18
OV651815.1_12722	TRINITY_DN6448_c0_g1	146	1
OV651815.1_12722	TRINITY_DN6458_c0_g1	162	2
OV651815.1_12722	TRINITY_DN6521_c0_g1	159	3
OV651815.1_12722	TRINITY_DN65484_c0_g1	158	12
OV651815.1_12722	TRINITY_DN6600_c0_g1	143	13
OV651815.1_12722	TRINITY_DN66085_c0_g1	151	4
OV651815.1_12722	TRINITY_DN6661_c0_g1	145	1
OV651815.1_12722	TRINITY_DN6667_c0_g1	142	4
OV651815.1_12722	TRINITY_DN6758_c0_g1	158	6
OV651815.1_12722	TRINITY_DN6782_c0_g2	150	12
OV651815.1_12722	TRINITY_DN688_c1_g2	152	13
OV651815.1_12722	TRINITY_DN6916_c0_g1	145	2
OV651815.1_12722	TRINITY_DN7139_c0_g1	146	1
OV651815.1_12722	TRINITY_DN720_c0_g1	150	2
OV651815.1_12722	TRINITY_DN7245_c0_g2	143	1
OV651815.1_12722	TRINITY_DN7274_c0_g1	154	1
OV651815.1_12722	TRINITY_DN731_c0_g1	148	4
OV651815.1_12722	TRINITY_DN7496_c1_g1	155	3
OV651815.1_12722	TRINITY_DN74_c0_g1	156	16
OV651815.1_12722	TRINITY_DN7518_c0_g1	144	8
OV651815.1_12722	TRINITY_DN7590_c0_g1	166	2
OV651815.1_12722	TRINITY_DN7653_c0_g2	159	2
OV651815.1_12722	TRINITY_DN7694_c0_g1	161	4
OV651815.1_12722	TRINITY_DN7718_c1_g1	143	1
OV651815.1_12722	TRINITY_DN7759_c1_g1	149	1
OV651815.1_12722	TRINITY_DN7807_c0_g1	168	1
OV651815.1_12722	TRINITY_DN7822_c0_g1	152	1
OV651815.1_12722	TRINITY_DN7836_c0_g1	145	2
OV651815.1_12722	TRINITY_DN7886_c0_g1	163	1
OV651815.1_12722	TRINITY_DN7934_c0_g1	152	2
OV651815.1_12722	TRINITY_DN7939_c0_g1	159	4
OV651815.1_12722	TRINITY_DN796_c0_g1	150	6
OV651815.1_12722	TRINITY_DN79_c0_g2	143	2
OV651815.1_12722	TRINITY_DN8025_c0_g1	156	4
OV651815.1_12722	TRINITY_DN8040_c0_g1	159	2
OV651815.1_12722	TRINITY_DN8041_c1_g1	161	2
OV651815.1_12722	TRINITY_DN8242_c0_g1	164	1
OV651815.1_12722	TRINITY_DN8248_c0_g1	164	18
OV651815.1_12722	TRINITY_DN8263_c1_g1	154	4
OV651815.1_12722	TRINITY_DN83105_c0_g1	141	1
OV651815.1_12722	TRINITY_DN8368_c1_g1	160	4
OV651815.1_12722	TRINITY_DN840_c0_g1	140	1
OV651815.1_12722	TRINITY_DN8467_c0_g1	150	6
OV651815.1_12722	TRINITY_DN8613_c1_g1	150	1
OV651815.1_12722	TRINITY_DN8634_c0_g1	162	1
OV651815.1_12722	TRINITY_DN8790_c0_g1	155	2
OV651815.1_12722	TRINITY_DN8869_c0_g1	156	2
OV651815.1_12722	TRINITY_DN894_c5_g1	151	1
OV651815.1_12722	TRINITY_DN8961_c0_g1	172	7
OV651815.1_12722	TRINITY_DN8_c0_g1	156	1
OV651815.1_12722	TRINITY_DN903_c1_g1	163	1
OV651815.1_12722	TRINITY_DN9087_c0_g1	147	3
OV651815.1_12722	TRINITY_DN9133_c0_g3	145	3
OV651815.1_12722	TRINITY_DN9170_c0_g1	140	1
OV651815.1_12722	TRINITY_DN9176_c0_g1	148	5
OV651815.1_12722	TRINITY_DN920_c0_g1	160	24
OV651815.1_12722	TRINITY_DN9263_c0_g3	150	1
OV651815.1_12722	TRINITY_DN9285_c0_g3	142	1
OV651815.1_12722	TRINITY_DN9314_c0_g1	154	14
OV651815.1_12722	TRINITY_DN9355_c0_g1	159	1
OV651815.1_12722	TRINITY_DN935_c0_g1	155	6
OV651815.1_12722	TRINITY_DN9381_c0_g1	147	10
OV651815.1_12722	TRINITY_DN9513_c0_g1	163	3
OV651815.1_12722	TRINITY_DN9533_c0_g1	167	1
OV651815.1_12722	TRINITY_DN9540_c0_g1	154	1
OV651815.1_12722	TRINITY_DN955_c0_g1	150	4
OV651815.1_12722	TRINITY_DN9579_c0_g1	157	2
OV651815.1_12722	TRINITY_DN967_c0_g1	167	4
OV651815.1_12722	TRINITY_DN9727_c0_g2	163	1
OV651815.1_12722	TRINITY_DN9739_c0_g1	152	6
OV651815.1_12722	TRINITY_DN9751_c0_g1	150	1
OV651815.1_12722	TRINITY_DN9756_c0_g1	160	6
OV651815.1_12722	TRINITY_DN9776_c0_g1	140	1
OV651815.1_12722	TRINITY_DN9843_c0_g1	152	7
OV651815.1_12722	TRINITY_DN9888_c0_g1	152	12
OV651815.1_12722	TRINITY_DN9956_c0_g1	161	3
OV651815.1_12722	TRINITY_DN9966_c0_g1	153	5
OV651815.1_15431	TRINITY_DN10708_c0_g1	144	1
OV651815.1_15431	TRINITY_DN11091_c0_g1	144	1
OV651815.1_15431	TRINITY_DN1173_c0_g1	148	8
OV651815.1_15431	TRINITY_DN1341_c0_g1	148	3
OV651815.1_15431	TRINITY_DN13554_c0_g1	151	1
OV651815.1_15431	TRINITY_DN14583_c0_g1	151	2
OV651815.1_15431	TRINITY_DN1472_c0_g1	148	8
OV651815.1_15431	TRINITY_DN14911_c0_g2	144	9
OV651815.1_15431	TRINITY_DN1522_c0_g1	146	1
OV651815.1_15431	TRINITY_DN15796_c0_g1	151	6
OV651815.1_15431	TRINITY_DN16016_c0_g1	159	2
OV651815.1_15431	TRINITY_DN16324_c0_g1	156	10
OV651815.1_15431	TRINITY_DN16823_c0_g1	157	1
OV651815.1_15431	TRINITY_DN16853_c0_g1	153	1
OV651815.1_15431	TRINITY_DN16928_c0_g1	147	1
OV651815.1_15431	TRINITY_DN1703_c0_g1	156	1
OV651815.1_15431	TRINITY_DN17306_c0_g1	162	8
OV651815.1_15431	TRINITY_DN17565_c0_g1	162	8
OV651815.1_15431	TRINITY_DN18415_c0_g1	145	2
OV651815.1_15431	TRINITY_DN18931_c0_g2	147	2
OV651815.1_15431	TRINITY_DN1938_c0_g1	140	6
OV651815.1_15431	TRINITY_DN2032_c0_g1	155	1
OV651815.1_15431	TRINITY_DN20438_c0_g1	161	10
OV651815.1_15431	TRINITY_DN21117_c2_g1	149	1
OV651815.1_15431	TRINITY_DN2603_c0_g1	150	11
OV651815.1_15431	TRINITY_DN26458_c0_g1	158	3
OV651815.1_15431	TRINITY_DN2691_c0_g1	151	2
OV651815.1_15431	TRINITY_DN27656_c1_g1	152	2
OV651815.1_15431	TRINITY_DN31246_c0_g1	141	1
OV651815.1_15431	TRINITY_DN3183_c0_g1	161	5
OV651815.1_15431	TRINITY_DN35934_c0_g1	146	2
OV651815.1_15431	TRINITY_DN3735_c0_g1	146	5
OV651815.1_15431	TRINITY_DN3871_c1_g1	151	6
OV651815.1_15431	TRINITY_DN4419_c0_g1	147	1
OV651815.1_15431	TRINITY_DN4501_c0_g1	140	4
OV651815.1_15431	TRINITY_DN455_c0_g1	159	5
OV651815.1_15431	TRINITY_DN4737_c0_g1	161	34
OV651815.1_15431	TRINITY_DN4781_c0_g1	147	1
OV651815.1_15431	TRINITY_DN5165_c0_g1	148	1
OV651815.1_15431	TRINITY_DN522_c0_g1	156	2
OV651815.1_15431	TRINITY_DN5352_c0_g1	148	1
OV651815.1_15431	TRINITY_DN5861_c0_g1	158	2
OV651815.1_15431	TRINITY_DN6123_c0_g1	162	1
OV651815.1_15431	TRINITY_DN629_c0_g1	164	10
OV651815.1_15431	TRINITY_DN6933_c0_g2	147	1
OV651815.1_15431	TRINITY_DN697_c0_g2	140	1
OV651815.1_15431	TRINITY_DN731_c0_g1	180	2
OV651815.1_15431	TRINITY_DN7694_c0_g1	158	9
OV651815.1_15431	TRINITY_DN8040_c0_g1	145	2
OV651815.1_15431	TRINITY_DN8196_c0_g2	142	3
OV651815.1_15431	TRINITY_DN8356_c0_g1	152	7
OV651815.1_15431	TRINITY_DN8613_c1_g1	146	8
OV651815.1_15431	TRINITY_DN909_c0_g1	147	8
OV651815.1_15431	TRINITY_DN920_c0_g1	157	31
OV651815.1_15431	TRINITY_DN9308_c0_g1	150	2
OV651815.1_15431	TRINITY_DN93650_c0_g1	160	1
OV651815.1_15431	TRINITY_DN9739_c0_g1	145	3
OV651815.1_15431	TRINITY_DN9966_c0_g1	148	1
OV651816.1_16625	TRINITY_DN10277_c0_g1	152	6
OV651816.1_16625	TRINITY_DN1038_c2_g2	159	2
OV651816.1_16625	TRINITY_DN11325_c0_g1	159	3
OV651816.1_16625	TRINITY_DN1154_c0_g1	145	46
OV651816.1_16625	TRINITY_DN1173_c0_g1	155	16
OV651816.1_16625	TRINITY_DN1188_c0_g1	147	20
OV651816.1_16625	TRINITY_DN12553_c0_g1	145	3
OV651816.1_16625	TRINITY_DN1256_c0_g1	145	1
OV651816.1_16625	TRINITY_DN1281_c0_g1	163	3
OV651816.1_16625	TRINITY_DN1298_c1_g1	152	6
OV651816.1_16625	TRINITY_DN1305_c3_g1	140	2
OV651816.1_16625	TRINITY_DN13151_c0_g2	150	2
OV651816.1_16625	TRINITY_DN13211_c0_g1	140	3
OV651816.1_16625	TRINITY_DN1322_c0_g1	140	17
OV651816.1_16625	TRINITY_DN13278_c1_g1	155	18
OV651816.1_16625	TRINITY_DN1341_c0_g1	140	10
OV651816.1_16625	TRINITY_DN14032_c0_g1	149	1
OV651816.1_16625	TRINITY_DN1431_c1_g1	147	3
OV651816.1_16625	TRINITY_DN1445_c4_g1	142	2
OV651816.1_16625	TRINITY_DN1487_c0_g1	159	5
OV651816.1_16625	TRINITY_DN1489_c0_g1	149	6
OV651816.1_16625	TRINITY_DN14911_c0_g2	140	3
OV651816.1_16625	TRINITY_DN157_c0_g1	158	2
OV651816.1_16625	TRINITY_DN16016_c0_g1	147	2
OV651816.1_16625	TRINITY_DN16018_c0_g1	145	3
OV651816.1_16625	TRINITY_DN16302_c0_g1	140	2
OV651816.1_16625	TRINITY_DN1712_c0_g1	151	5
OV651816.1_16625	TRINITY_DN17565_c0_g1	143	1
OV651816.1_16625	TRINITY_DN1783_c1_g1	147	1
OV651816.1_16625	TRINITY_DN1838_c0_g1	145	3
OV651816.1_16625	TRINITY_DN19011_c0_g1	145	4
OV651816.1_16625	TRINITY_DN20661_c0_g1	140	4
OV651816.1_16625	TRINITY_DN206_c0_g1	142	3
OV651816.1_16625	TRINITY_DN21054_c0_g2	140	1
OV651816.1_16625	TRINITY_DN2262_c0_g1	148	56
OV651816.1_16625	TRINITY_DN229_c0_g1	151	3
OV651816.1_16625	TRINITY_DN2332_c0_g1	147	2
OV651816.1_16625	TRINITY_DN2344_c0_g2	146	1
OV651816.1_16625	TRINITY_DN2352_c3_g1	153	2
OV651816.1_16625	TRINITY_DN23695_c1_g2	142	3
OV651816.1_16625	TRINITY_DN23974_c0_g1	146	1
OV651816.1_16625	TRINITY_DN24673_c0_g2	153	2
OV651816.1_16625	TRINITY_DN2499_c0_g1	145	4
OV651816.1_16625	TRINITY_DN25909_c0_g1	155	1
OV651816.1_16625	TRINITY_DN2599_c0_g1	140	1
OV651816.1_16625	TRINITY_DN26030_c0_g1	145	4
OV651816.1_16625	TRINITY_DN28006_c0_g1	140	1
OV651816.1_16625	TRINITY_DN28089_c0_g1	140	13
OV651816.1_16625	TRINITY_DN2827_c0_g1	146	6
OV651816.1_16625	TRINITY_DN2873_c0_g1	152	12
OV651816.1_16625	TRINITY_DN2949_c0_g1	145	3
OV651816.1_16625	TRINITY_DN30455_c0_g1	143	2
OV651816.1_16625	TRINITY_DN304_c2_g1	146	3
OV651816.1_16625	TRINITY_DN31049_c0_g1	153	7
OV651816.1_16625	TRINITY_DN3107_c0_g1	145	8
OV651816.1_16625	TRINITY_DN314_c0_g1	147	1
OV651816.1_16625	TRINITY_DN3183_c0_g1	143	10
OV651816.1_16625	TRINITY_DN3216_c0_g1	141	23
OV651816.1_16625	TRINITY_DN32654_c0_g1	150	1
OV651816.1_16625	TRINITY_DN3273_c0_g1	148	5
OV651816.1_16625	TRINITY_DN3279_c0_g1	145	3
OV651816.1_16625	TRINITY_DN3288_c0_g1	145	1
OV651816.1_16625	TRINITY_DN32988_c0_g1	159	1
OV651816.1_16625	TRINITY_DN36369_c0_g1	140	1
OV651816.1_16625	TRINITY_DN3837_c0_g2	141	2
OV651816.1_16625	TRINITY_DN4046_c0_g1	145	4
OV651816.1_16625	TRINITY_DN418_c1_g2	152	2
OV651816.1_16625	TRINITY_DN418_c1_g3	152	1
OV651816.1_16625	TRINITY_DN4238_c0_g1	145	10
OV651816.1_16625	TRINITY_DN424_c0_g1	141	1
OV651816.1_16625	TRINITY_DN430_c0_g1	142	1
OV651816.1_16625	TRINITY_DN441_c0_g1	140	7
OV651816.1_16625	TRINITY_DN445_c1_g1	155	6
OV651816.1_16625	TRINITY_DN455_c0_g1	147	5
OV651816.1_16625	TRINITY_DN5010_c0_g1	140	6
OV651816.1_16625	TRINITY_DN5048_c0_g1	140	4
OV651816.1_16625	TRINITY_DN5120_c0_g1	140	4
OV651816.1_16625	TRINITY_DN517_c0_g1	140	8
OV651816.1_16625	TRINITY_DN5210_c0_g1	149	3
OV651816.1_16625	TRINITY_DN5384_c0_g1	140	10
OV651816.1_16625	TRINITY_DN5398_c0_g1	140	1
OV651816.1_16625	TRINITY_DN5404_c0_g1	145	5
OV651816.1_16625	TRINITY_DN5486_c0_g1	140	2
OV651816.1_16625	TRINITY_DN5627_c1_g1	146	3
OV651816.1_16625	TRINITY_DN5643_c0_g1	140	1
OV651816.1_16625	TRINITY_DN5888_c0_g1	140	1
OV651816.1_16625	TRINITY_DN6373_c0_g1	150	1
OV651816.1_16625	TRINITY_DN6388_c0_g1	153	2
OV651816.1_16625	TRINITY_DN6458_c0_g1	140	4
OV651816.1_16625	TRINITY_DN6579_c0_g1	146	2
OV651816.1_16625	TRINITY_DN6962_c0_g3	155	3
OV651816.1_16625	TRINITY_DN7694_c0_g1	143	2
OV651816.1_16625	TRINITY_DN798_c0_g1	153	3
OV651816.1_16625	TRINITY_DN815_c1_g1	145	4
OV651816.1_16625	TRINITY_DN8196_c0_g2	140	2
OV651816.1_16625	TRINITY_DN8613_c1_g1	141	1
OV651816.1_16625	TRINITY_DN8767_c0_g1	144	1
OV651816.1_16625	TRINITY_DN8_c0_g1	140	1
OV651816.1_16625	TRINITY_DN9050_c0_g1	153	1
OV651816.1_16625	TRINITY_DN91_c0_g1	151	5
OV651816.1_16625	TRINITY_DN920_c0_g1	148	6
OV651816.1_16625	TRINITY_DN9520_c0_g1	145	8
OV651816.1_16625	TRINITY_DN9727_c0_g2	151	1
OV651816.1_16625	TRINITY_DN9759_c0_g1	143	1
OV651817.1_19081	TRINITY_DN1030_c0_g1	142	3
OV651817.1_19081	TRINITY_DN1047_c0_g1	157	4
OV651817.1_19081	TRINITY_DN10690_c0_g1	151	4
OV651817.1_19081	TRINITY_DN10756_c0_g1	147	1
OV651817.1_19081	TRINITY_DN11098_c0_g1	177	2
OV651817.1_19081	TRINITY_DN11138_c0_g2	168	7
OV651817.1_19081	TRINITY_DN1154_c0_g1	140	20
OV651817.1_19081	TRINITY_DN116295_c0_g1	152	2
OV651817.1_19081	TRINITY_DN1173_c0_g1	156	8
OV651817.1_19081	TRINITY_DN11815_c0_g1	149	1
OV651817.1_19081	TRINITY_DN11920_c0_g1	147	2
OV651817.1_19081	TRINITY_DN11946_c0_g2	155	2
OV651817.1_19081	TRINITY_DN1266_c0_g1	148	1
OV651817.1_19081	TRINITY_DN12676_c0_g1	148	2
OV651817.1_19081	TRINITY_DN1281_c0_g1	150	6
OV651817.1_19081	TRINITY_DN1287_c0_g1	150	2
OV651817.1_19081	TRINITY_DN1341_c0_g1	145	3
OV651817.1_19081	TRINITY_DN13479_c1_g1	150	1
OV651817.1_19081	TRINITY_DN13750_c0_g1	152	21
OV651817.1_19081	TRINITY_DN1390_c0_g3	141	1
OV651817.1_19081	TRINITY_DN1445_c4_g1	164	10
OV651817.1_19081	TRINITY_DN14753_c0_g1	148	1
OV651817.1_19081	TRINITY_DN1487_c0_g1	151	4
OV651817.1_19081	TRINITY_DN1489_c0_g1	140	6
OV651817.1_19081	TRINITY_DN1527_c0_g1	166	1
OV651817.1_19081	TRINITY_DN15315_c0_g1	149	4
OV651817.1_19081	TRINITY_DN1543_c0_g1	158	3
OV651817.1_19081	TRINITY_DN157_c2_g1	165	3
OV651817.1_19081	TRINITY_DN1583_c0_g1	143	5
OV651817.1_19081	TRINITY_DN15964_c0_g1	147	10
OV651817.1_19081	TRINITY_DN15_c0_g1	141	3
OV651817.1_19081	TRINITY_DN16016_c0_g1	159	4
OV651817.1_19081	TRINITY_DN16167_c0_g1	153	6
OV651817.1_19081	TRINITY_DN16200_c0_g1	140	4
OV651817.1_19081	TRINITY_DN16324_c0_g1	160	20
OV651817.1_19081	TRINITY_DN1654_c0_g2	140	1
OV651817.1_19081	TRINITY_DN16853_c0_g1	147	4
OV651817.1_19081	TRINITY_DN17056_c0_g1	148	6
OV651817.1_19081	TRINITY_DN1720_c0_g1	148	1
OV651817.1_19081	TRINITY_DN17565_c0_g1	146	1
OV651817.1_19081	TRINITY_DN17630_c0_g1	152	2
OV651817.1_19081	TRINITY_DN1783_c1_g1	150	1
OV651817.1_19081	TRINITY_DN1799_c0_g1	158	2
OV651817.1_19081	TRINITY_DN1811_c0_g1	146	2
OV651817.1_19081	TRINITY_DN1838_c0_g1	166	2
OV651817.1_19081	TRINITY_DN1924_c0_g1	140	1
OV651817.1_19081	TRINITY_DN1938_c0_g1	148	11
OV651817.1_19081	TRINITY_DN194_c1_g1	153	4
OV651817.1_19081	TRINITY_DN1959_c0_g1	168	7
OV651817.1_19081	TRINITY_DN19928_c0_g2	153	1
OV651817.1_19081	TRINITY_DN2004_c0_g1	157	3
OV651817.1_19081	TRINITY_DN2015_c0_g2	144	1
OV651817.1_19081	TRINITY_DN20266_c0_g1	157	1
OV651817.1_19081	TRINITY_DN20392_c0_g1	143	1
OV651817.1_19081	TRINITY_DN20396_c2_g1	146	1
OV651817.1_19081	TRINITY_DN20438_c0_g1	151	5
OV651817.1_19081	TRINITY_DN2078_c1_g3	149	3
OV651817.1_19081	TRINITY_DN2085_c0_g1	154	1
OV651817.1_19081	TRINITY_DN2163_c0_g1	142	9
OV651817.1_19081	TRINITY_DN21827_c0_g1	151	8
OV651817.1_19081	TRINITY_DN21900_c0_g1	140	6
OV651817.1_19081	TRINITY_DN2262_c0_g1	149	12
OV651817.1_19081	TRINITY_DN229_c0_g1	142	2
OV651817.1_19081	TRINITY_DN2344_c0_g2	157	3
OV651817.1_19081	TRINITY_DN23648_c0_g1	157	4
OV651817.1_19081	TRINITY_DN2372_c1_g1	158	7
OV651817.1_19081	TRINITY_DN2492_c0_g1	152	4
OV651817.1_19081	TRINITY_DN25786_c0_g1	144	1
OV651817.1_19081	TRINITY_DN2603_c0_g1	161	22
OV651817.1_19081	TRINITY_DN26141_c0_g2	152	5
OV651817.1_19081	TRINITY_DN2669_c0_g1	140	1
OV651817.1_19081	TRINITY_DN2696_c0_g1	147	2
OV651817.1_19081	TRINITY_DN26_c3_g1	166	1
OV651817.1_19081	TRINITY_DN2707_c0_g1	154	5
OV651817.1_19081	TRINITY_DN2712_c0_g1	152	1
OV651817.1_19081	TRINITY_DN27167_c0_g2	149	1
OV651817.1_19081	TRINITY_DN28173_c0_g1	146	2
OV651817.1_19081	TRINITY_DN2850_c1_g1	159	1
OV651817.1_19081	TRINITY_DN2874_c0_g1	143	4
OV651817.1_19081	TRINITY_DN2874_c0_g2	143	4
OV651817.1_19081	TRINITY_DN2_c0_g2	149	4
OV651817.1_19081	TRINITY_DN3027_c0_g1	155	2
OV651817.1_19081	TRINITY_DN30753_c0_g1	163	4
OV651817.1_19081	TRINITY_DN31006_c0_g2	155	4
OV651817.1_19081	TRINITY_DN3119_c0_g1	148	3
OV651817.1_19081	TRINITY_DN31246_c0_g1	159	2
OV651817.1_19081	TRINITY_DN3288_c0_g1	140	1
OV651817.1_19081	TRINITY_DN3305_c0_g1	140	3
OV651817.1_19081	TRINITY_DN3357_c0_g1	151	6
OV651817.1_19081	TRINITY_DN3481_c0_g1	152	2
OV651817.1_19081	TRINITY_DN36788_c0_g2	148	2
OV651817.1_19081	TRINITY_DN3735_c0_g1	144	6
OV651817.1_19081	TRINITY_DN3743_c0_g1	151	6
OV651817.1_19081	TRINITY_DN3836_c0_g1	142	8
OV651817.1_19081	TRINITY_DN3871_c1_g1	171	6
OV651817.1_19081	TRINITY_DN3930_c1_g1	162	6
OV651817.1_19081	TRINITY_DN3981_c0_g2	148	3
OV651817.1_19081	TRINITY_DN3_c0_g1	143	6
OV651817.1_19081	TRINITY_DN4008_c0_g2	140	1
OV651817.1_19081	TRINITY_DN4132_c0_g1	154	18
OV651817.1_19081	TRINITY_DN4173_c0_g2	170	2
OV651817.1_19081	TRINITY_DN417_c0_g2	158	5
OV651817.1_19081	TRINITY_DN4238_c0_g1	146	10
OV651817.1_19081	TRINITY_DN43036_c0_g1	143	5
OV651817.1_19081	TRINITY_DN430_c0_g1	142	1
OV651817.1_19081	TRINITY_DN4419_c0_g1	155	4
OV651817.1_19081	TRINITY_DN441_c0_g1	147	7
OV651817.1_19081	TRINITY_DN4442_c0_g1	140	1
OV651817.1_19081	TRINITY_DN4451_c0_g1	148	3
OV651817.1_19081	TRINITY_DN455_c0_g1	148	5
OV651817.1_19081	TRINITY_DN4636_c0_g1	154	1
OV651817.1_19081	TRINITY_DN4781_c0_g1	152	1
OV651817.1_19081	TRINITY_DN4877_c0_g3	168	4
OV651817.1_19081	TRINITY_DN4950_c0_g1	141	3
OV651817.1_19081	TRINITY_DN4975_c0_g1	148	8
OV651817.1_19081	TRINITY_DN500_c0_g3	140	1
OV651817.1_19081	TRINITY_DN5025_c0_g1	142	6
OV651817.1_19081	TRINITY_DN5037_c0_g1	142	2
OV651817.1_19081	TRINITY_DN5052_c0_g1	162	4
OV651817.1_19081	TRINITY_DN508_c1_g1	154	1
OV651817.1_19081	TRINITY_DN5159_c0_g1	141	2
OV651817.1_19081	TRINITY_DN5167_c1_g1	145	1
OV651817.1_19081	TRINITY_DN522_c0_g1	140	1
OV651817.1_19081	TRINITY_DN5320_c0_g1	148	4
OV651817.1_19081	TRINITY_DN5320_c0_g2	154	3
OV651817.1_19081	TRINITY_DN537_c1_g3	140	2
OV651817.1_19081	TRINITY_DN5384_c0_g1	161	10
OV651817.1_19081	TRINITY_DN53905_c0_g1	142	1
OV651817.1_19081	TRINITY_DN5444_c0_g2	154	4
OV651817.1_19081	TRINITY_DN5467_c0_g1	156	2
OV651817.1_19081	TRINITY_DN5486_c0_g1	149	2
OV651817.1_19081	TRINITY_DN550_c0_g1	141	1
OV651817.1_19081	TRINITY_DN57401_c0_g1	151	1
OV651817.1_19081	TRINITY_DN5758_c0_g1	156	4
OV651817.1_19081	TRINITY_DN5861_c0_g1	143	2
OV651817.1_19081	TRINITY_DN6021_c0_g1	142	1
OV651817.1_19081	TRINITY_DN6144_c1_g1	152	2
OV651817.1_19081	TRINITY_DN6177_c0_g3	145	4
OV651817.1_19081	TRINITY_DN6184_c0_g1	158	4
OV651817.1_19081	TRINITY_DN6196_c0_g1	146	4
OV651817.1_19081	TRINITY_DN6209_c0_g1	150	21
OV651817.1_19081	TRINITY_DN62352_c0_g1	148	3
OV651817.1_19081	TRINITY_DN6373_c0_g1	166	5
OV651817.1_19081	TRINITY_DN642_c6_g1	172	6
OV651817.1_19081	TRINITY_DN6557_c1_g1	146	1
OV651817.1_19081	TRINITY_DN6600_c0_g1	146	5
OV651817.1_19081	TRINITY_DN6654_c0_g1	152	3
OV651817.1_19081	TRINITY_DN6777_c0_g1	150	1
OV651817.1_19081	TRINITY_DN6835_c0_g1	157	1
OV651817.1_19081	TRINITY_DN6851_c0_g1	149	3
OV651817.1_19081	TRINITY_DN688_c1_g2	142	10
OV651817.1_19081	TRINITY_DN6916_c0_g1	146	1
OV651817.1_19081	TRINITY_DN697_c0_g2	145	1
OV651817.1_19081	TRINITY_DN6999_c0_g1	152	6
OV651817.1_19081	TRINITY_DN699_c0_g1	168	2
OV651817.1_19081	TRINITY_DN7241_c2_g1	150	10
OV651817.1_19081	TRINITY_DN7261_c0_g2	151	1
OV651817.1_19081	TRINITY_DN7274_c0_g1	146	1
OV651817.1_19081	TRINITY_DN731_c0_g1	141	2
OV651817.1_19081	TRINITY_DN7427_c0_g1	150	1
OV651817.1_19081	TRINITY_DN75343_c0_g1	142	1
OV651817.1_19081	TRINITY_DN767_c0_g1	148	3
OV651817.1_19081	TRINITY_DN7807_c0_g1	143	3
OV651817.1_19081	TRINITY_DN7817_c0_g1	140	1
OV651817.1_19081	TRINITY_DN7934_c0_g1	159	1
OV651817.1_19081	TRINITY_DN7943_c0_g1	150	1
OV651817.1_19081	TRINITY_DN8041_c1_g1	142	1
OV651817.1_19081	TRINITY_DN8196_c0_g2	146	3
OV651817.1_19081	TRINITY_DN8228_c0_g1	150	1
OV651817.1_19081	TRINITY_DN8263_c1_g1	158	5
OV651817.1_19081	TRINITY_DN8398_c0_g1	153	5
OV651817.1_19081	TRINITY_DN840_c0_g1	179	1
OV651817.1_19081	TRINITY_DN841_c0_g3	153	1
OV651817.1_19081	TRINITY_DN8634_c0_g1	149	1
OV651817.1_19081	TRINITY_DN8666_c4_g1	151	2
OV651817.1_19081	TRINITY_DN8869_c0_g1	140	1
OV651817.1_19081	TRINITY_DN8874_c0_g1	151	2
OV651817.1_19081	TRINITY_DN8886_c4_g2	143	2
OV651817.1_19081	TRINITY_DN896_c0_g1	145	4
OV651817.1_19081	TRINITY_DN9121_c1_g1	166	1
OV651817.1_19081	TRINITY_DN920_c0_g1	155	27
OV651817.1_19081	TRINITY_DN9234_c0_g2	142	5
OV651817.1_19081	TRINITY_DN9292_c0_g2	140	2
OV651817.1_19081	TRINITY_DN9308_c0_g1	150	2
OV651817.1_19081	TRINITY_DN9314_c0_g1	162	2
OV651817.1_19081	TRINITY_DN9727_c0_g2	143	1
OV651817.1_19081	TRINITY_DN9739_c0_g1	156	8
OV651817.1_19159	TRINITY_DN10129_c0_g1	145	1
OV651817.1_19159	TRINITY_DN10241_c0_g1	155	1
OV651817.1_19159	TRINITY_DN106057_c0_g1	149	1
OV651817.1_19159	TRINITY_DN11098_c0_g1	145	1
OV651817.1_19159	TRINITY_DN11351_c0_g2	140	1
OV651817.1_19159	TRINITY_DN11780_c2_g1	140	2
OV651817.1_19159	TRINITY_DN11966_c1_g1	140	1
OV651817.1_19159	TRINITY_DN12238_c0_g1	141	5
OV651817.1_19159	TRINITY_DN13288_c1_g1	140	4
OV651817.1_19159	TRINITY_DN13750_c0_g1	157	7
OV651817.1_19159	TRINITY_DN1444_c4_g2	152	3
OV651817.1_19159	TRINITY_DN14911_c0_g2	150	3
OV651817.1_19159	TRINITY_DN14994_c0_g1	148	2
OV651817.1_19159	TRINITY_DN15086_c0_g1	140	3
OV651817.1_19159	TRINITY_DN15151_c0_g1	143	2
OV651817.1_19159	TRINITY_DN15708_c0_g1	142	3
OV651817.1_19159	TRINITY_DN16279_c1_g1	143	1
OV651817.1_19159	TRINITY_DN16324_c0_g1	149	15
OV651817.1_19159	TRINITY_DN1655_c1_g2	143	4
OV651817.1_19159	TRINITY_DN16853_c0_g1	147	5
OV651817.1_19159	TRINITY_DN16928_c0_g1	174	4
OV651817.1_19159	TRINITY_DN17306_c0_g1	145	12
OV651817.1_19159	TRINITY_DN17565_c0_g1	140	1
OV651817.1_19159	TRINITY_DN1769_c3_g1	152	3
OV651817.1_19159	TRINITY_DN1777_c0_g1	150	2
OV651817.1_19159	TRINITY_DN18728_c0_g1	140	3
OV651817.1_19159	TRINITY_DN1986_c0_g1	140	2
OV651817.1_19159	TRINITY_DN19883_c0_g1	150	4
OV651817.1_19159	TRINITY_DN2004_c0_g1	148	3
OV651817.1_19159	TRINITY_DN2087_c0_g1	147	8
OV651817.1_19159	TRINITY_DN21148_c0_g1	152	4
OV651817.1_19159	TRINITY_DN21942_c0_g1	140	2
OV651817.1_19159	TRINITY_DN22496_c0_g1	140	1
OV651817.1_19159	TRINITY_DN23695_c1_g2	141	2
OV651817.1_19159	TRINITY_DN2372_c1_g1	140	6
OV651817.1_19159	TRINITY_DN24927_c0_g2	143	1
OV651817.1_19159	TRINITY_DN2499_c0_g1	152	4
OV651817.1_19159	TRINITY_DN25056_c0_g1	140	2
OV651817.1_19159	TRINITY_DN2667_c0_g1	142	4
OV651817.1_19159	TRINITY_DN26883_c0_g2	142	2
OV651817.1_19159	TRINITY_DN2707_c0_g1	144	5
OV651817.1_19159	TRINITY_DN28089_c0_g1	140	2
OV651817.1_19159	TRINITY_DN28325_c0_g2	151	2
OV651817.1_19159	TRINITY_DN2850_c1_g1	144	2
OV651817.1_19159	TRINITY_DN28522_c0_g1	147	6
OV651817.1_19159	TRINITY_DN2855_c0_g1	143	1
OV651817.1_19159	TRINITY_DN2920_c0_g1	151	10
OV651817.1_19159	TRINITY_DN2980_c0_g1	151	4
OV651817.1_19159	TRINITY_DN3012_c1_g1	147	2
OV651817.1_19159	TRINITY_DN3046_c0_g1	140	6
OV651817.1_19159	TRINITY_DN30851_c0_g1	148	6
OV651817.1_19159	TRINITY_DN31049_c0_g1	140	3
OV651817.1_19159	TRINITY_DN3107_c0_g1	140	5
OV651817.1_19159	TRINITY_DN31377_c0_g1	140	2
OV651817.1_19159	TRINITY_DN314_c0_g1	145	1
OV651817.1_19159	TRINITY_DN317_c0_g1	148	6
OV651817.1_19159	TRINITY_DN3216_c0_g1	140	14
OV651817.1_19159	TRINITY_DN3235_c0_g1	148	6
OV651817.1_19159	TRINITY_DN3278_c0_g1	143	4
OV651817.1_19159	TRINITY_DN3357_c0_g1	145	3
OV651817.1_19159	TRINITY_DN3481_c0_g1	143	6
OV651817.1_19159	TRINITY_DN355_c0_g2	160	1
OV651817.1_19159	TRINITY_DN3665_c0_g1	146	2
OV651817.1_19159	TRINITY_DN3796_c1_g2	144	6
OV651817.1_19159	TRINITY_DN38379_c1_g1	150	2
OV651817.1_19159	TRINITY_DN3837_c0_g2	141	2
OV651817.1_19159	TRINITY_DN3871_c1_g1	140	6
OV651817.1_19159	TRINITY_DN3951_c0_g1	144	3
OV651817.1_19159	TRINITY_DN3_c0_g1	151	6
OV651817.1_19159	TRINITY_DN4015_c0_g2	140	1
OV651817.1_19159	TRINITY_DN4132_c0_g1	155	3
OV651817.1_19159	TRINITY_DN4161_c0_g1	145	1
OV651817.1_19159	TRINITY_DN4295_c0_g1	147	3
OV651817.1_19159	TRINITY_DN4315_c0_g1	144	3
OV651817.1_19159	TRINITY_DN4419_c0_g1	150	1
OV651817.1_19159	TRINITY_DN4444_c0_g1	156	6
OV651817.1_19159	TRINITY_DN4484_c0_g1	145	4
OV651817.1_19159	TRINITY_DN455_c0_g1	140	5
OV651817.1_19159	TRINITY_DN4593_c0_g1	140	2
OV651817.1_19159	TRINITY_DN4610_c0_g2	143	2
OV651817.1_19159	TRINITY_DN46394_c0_g1	146	1
OV651817.1_19159	TRINITY_DN474_c0_g1	140	2
OV651817.1_19159	TRINITY_DN485_c0_g1	140	6
OV651817.1_19159	TRINITY_DN4917_c0_g1	152	11
OV651817.1_19159	TRINITY_DN4975_c0_g1	148	6
OV651817.1_19159	TRINITY_DN5037_c0_g1	147	2
OV651817.1_19159	TRINITY_DN5154_c0_g1	144	7
OV651817.1_19159	TRINITY_DN51604_c1_g3	140	1
OV651817.1_19159	TRINITY_DN5167_c1_g1	140	2
OV651817.1_19159	TRINITY_DN517_c0_g1	145	4
OV651817.1_19159	TRINITY_DN5404_c0_g1	143	3
OV651817.1_19159	TRINITY_DN5486_c0_g1	158	2
OV651817.1_19159	TRINITY_DN5526_c0_g1	143	2
OV651817.1_19159	TRINITY_DN5585_c1_g1	156	1
OV651817.1_19159	TRINITY_DN57401_c0_g1	147	3
OV651817.1_19159	TRINITY_DN5765_c1_g1	149	2
OV651817.1_19159	TRINITY_DN6021_c0_g1	140	1
OV651817.1_19159	TRINITY_DN6177_c0_g3	145	2
OV651817.1_19159	TRINITY_DN63010_c0_g1	140	6
OV651817.1_19159	TRINITY_DN6373_c0_g1	144	10
OV651817.1_19159	TRINITY_DN6424_c1_g2	144	2
OV651817.1_19159	TRINITY_DN6600_c0_g1	147	5
OV651817.1_19159	TRINITY_DN6876_c0_g1	150	2
OV651817.1_19159	TRINITY_DN718_c7_g1	143	1
OV651817.1_19159	TRINITY_DN7359_c0_g1	159	2
OV651817.1_19159	TRINITY_DN7518_c0_g1	140	4
OV651817.1_19159	TRINITY_DN7718_c1_g1	140	4
OV651817.1_19159	TRINITY_DN7807_c0_g1	145	4
OV651817.1_19159	TRINITY_DN8175_c0_g1	143	4
OV651817.1_19159	TRINITY_DN8356_c0_g1	147	8
OV651817.1_19159	TRINITY_DN8634_c0_g1	148	2
OV651817.1_19159	TRINITY_DN894_c5_g1	144	1
OV651817.1_19159	TRINITY_DN920_c0_g1	148	10
OV651817.1_19159	TRINITY_DN9256_c0_g1	149	1
OV651817.1_19159	TRINITY_DN9520_c0_g1	161	8
OV651817.1_19344	TRINITY_DN1028_c0_g3	145	4
OV651817.1_19344	TRINITY_DN10549_c0_g2	156	3
OV651817.1_19344	TRINITY_DN11012_c0_g1	150	2
OV651817.1_19344	TRINITY_DN11189_c0_g1	151	1
OV651817.1_19344	TRINITY_DN1154_c0_g1	151	9
OV651817.1_19344	TRINITY_DN116295_c0_g1	144	1
OV651817.1_19344	TRINITY_DN1173_c0_g1	150	4
OV651817.1_19344	TRINITY_DN11780_c2_g1	145	2
OV651817.1_19344	TRINITY_DN1188_c0_g1	141	5
OV651817.1_19344	TRINITY_DN12553_c0_g1	143	3
OV651817.1_19344	TRINITY_DN1305_c3_g1	141	2
OV651817.1_19344	TRINITY_DN13283_c0_g1	143	4
OV651817.1_19344	TRINITY_DN13382_c0_g1	151	1
OV651817.1_19344	TRINITY_DN1341_c0_g1	146	10
OV651817.1_19344	TRINITY_DN1345_c0_g1	143	1
OV651817.1_19344	TRINITY_DN13494_c0_g1	147	1
OV651817.1_19344	TRINITY_DN13503_c0_g1	153	4
OV651817.1_19344	TRINITY_DN1350_c0_g1	141	4
OV651817.1_19344	TRINITY_DN1445_c4_g1	149	6
OV651817.1_19344	TRINITY_DN14569_c0_g1	146	3
OV651817.1_19344	TRINITY_DN14839_c0_g1	147	2
OV651817.1_19344	TRINITY_DN14911_c0_g2	152	3
OV651817.1_19344	TRINITY_DN14994_c0_g1	144	6
OV651817.1_19344	TRINITY_DN15151_c0_g1	145	2
OV651817.1_19344	TRINITY_DN152_c0_g2	151	2
OV651817.1_19344	TRINITY_DN1581_c0_g1	142	3
OV651817.1_19344	TRINITY_DN16031_c0_g1	147	9
OV651817.1_19344	TRINITY_DN16167_c0_g2	141	1
OV651817.1_19344	TRINITY_DN16324_c0_g1	156	19
OV651817.1_19344	TRINITY_DN1678_c2_g1	146	4
OV651817.1_19344	TRINITY_DN16853_c0_g1	148	3
OV651817.1_19344	TRINITY_DN1769_c3_g1	143	3
OV651817.1_19344	TRINITY_DN18145_c0_g1	144	5
OV651817.1_19344	TRINITY_DN1838_c0_g1	146	2
OV651817.1_19344	TRINITY_DN1847_c2_g1	143	2
OV651817.1_19344	TRINITY_DN18931_c0_g2	140	2
OV651817.1_19344	TRINITY_DN19589_c0_g1	143	4
OV651817.1_19344	TRINITY_DN1986_c0_g1	140	2
OV651817.1_19344	TRINITY_DN2025_c0_g1	143	8
OV651817.1_19344	TRINITY_DN2085_c0_g1	145	1
OV651817.1_19344	TRINITY_DN2087_c0_g1	147	8
OV651817.1_19344	TRINITY_DN2105_c0_g1	145	5
OV651817.1_19344	TRINITY_DN21827_c0_g1	152	1
OV651817.1_19344	TRINITY_DN21900_c0_g1	145	6
OV651817.1_19344	TRINITY_DN2314_c0_g2	143	8
OV651817.1_19344	TRINITY_DN2339_c0_g1	147	7
OV651817.1_19344	TRINITY_DN23648_c0_g1	144	4
OV651817.1_19344	TRINITY_DN2729_c0_g1	145	2
OV651817.1_19344	TRINITY_DN28006_c0_g1	144	1
OV651817.1_19344	TRINITY_DN2980_c0_g1	152	4
OV651817.1_19344	TRINITY_DN3023_c1_g1	140	6
OV651817.1_19344	TRINITY_DN31006_c0_g2	153	4
OV651817.1_19344	TRINITY_DN3372_c0_g1	140	6
OV651817.1_19344	TRINITY_DN3665_c0_g1	141	2
OV651817.1_19344	TRINITY_DN3674_c1_g1	147	1
OV651817.1_19344	TRINITY_DN36988_c0_g1	147	4
OV651817.1_19344	TRINITY_DN36988_c0_g3	147	1
OV651817.1_19344	TRINITY_DN3742_c0_g1	145	1
OV651817.1_19344	TRINITY_DN3836_c0_g1	147	2
OV651817.1_19344	TRINITY_DN3837_c0_g2	147	2
OV651817.1_19344	TRINITY_DN3871_c1_g1	147	9
OV651817.1_19344	TRINITY_DN39740_c0_g1	145	1
OV651817.1_19344	TRINITY_DN3993_c1_g1	140	1
OV651817.1_19344	TRINITY_DN3_c0_g1	140	6
OV651817.1_19344	TRINITY_DN4046_c0_g1	146	6
OV651817.1_19344	TRINITY_DN417_c0_g2	152	5
OV651817.1_19344	TRINITY_DN424_c0_g1	163	1
OV651817.1_19344	TRINITY_DN4321_c0_g1	140	3
OV651817.1_19344	TRINITY_DN4440_c0_g1	147	2
OV651817.1_19344	TRINITY_DN4737_c0_g1	147	5
OV651817.1_19344	TRINITY_DN4771_c0_g1	145	1
OV651817.1_19344	TRINITY_DN493_c0_g1	144	6
OV651817.1_19344	TRINITY_DN5037_c0_g1	145	2
OV651817.1_19344	TRINITY_DN5138_c0_g5	142	1
OV651817.1_19344	TRINITY_DN5167_c1_g1	145	2
OV651817.1_19344	TRINITY_DN517_c0_g1	152	8
OV651817.1_19344	TRINITY_DN5230_c0_g1	148	1
OV651817.1_19344	TRINITY_DN5305_c0_g1	143	4
OV651817.1_19344	TRINITY_DN5414_c0_g1	147	4
OV651817.1_19344	TRINITY_DN5486_c0_g1	151	2
OV651817.1_19344	TRINITY_DN550_c0_g1	149	1
OV651817.1_19344	TRINITY_DN5959_c0_g1	152	2
OV651817.1_19344	TRINITY_DN6026_c0_g1	145	2
OV651817.1_19344	TRINITY_DN6184_c0_g1	157	4
OV651817.1_19344	TRINITY_DN629_c0_g1	143	10
OV651817.1_19344	TRINITY_DN630_c1_g1	143	1
OV651817.1_19344	TRINITY_DN6376_c0_g1	143	3
OV651817.1_19344	TRINITY_DN6448_c0_g1	147	1
OV651817.1_19344	TRINITY_DN6782_c0_g2	145	7
OV651817.1_19344	TRINITY_DN6889_c2_g2	153	1
OV651817.1_19344	TRINITY_DN74_c0_g1	145	10
OV651817.1_19344	TRINITY_DN7694_c0_g1	147	2
OV651817.1_19344	TRINITY_DN7807_c0_g1	141	4
OV651817.1_19344	TRINITY_DN8196_c0_g2	145	2
OV651817.1_19344	TRINITY_DN8224_c0_g1	152	2
OV651817.1_19344	TRINITY_DN8227_c0_g1	148	19
OV651817.1_19344	TRINITY_DN8467_c0_g1	140	4
OV651817.1_19344	TRINITY_DN8691_c0_g2	143	4
OV651817.1_19344	TRINITY_DN8_c0_g1	145	4
OV651817.1_19344	TRINITY_DN903_c1_g1	140	1
OV651817.1_19344	TRINITY_DN9176_c0_g1	149	4
OV651817.1_19344	TRINITY_DN935_c0_g1	146	3
OV651817.1_19344	TRINITY_DN9513_c0_g1	152	8
OV651817.1_19344	TRINITY_DN9756_c0_g1	145	3
OV651817.1_19344	TRINITY_DN9968_c0_g1	145	4
OV651819.1_26724	TRINITY_DN10009_c1_g1	150	3
OV651819.1_26724	TRINITY_DN10043_c0_g1	162	8
OV651819.1_26724	TRINITY_DN10241_c0_g1	155	2
OV651819.1_26724	TRINITY_DN1188_c0_g1	148	4
OV651819.1_26724	TRINITY_DN1402_c0_g1	149	1
OV651819.1_26724	TRINITY_DN14583_c0_g1	148	2
OV651819.1_26724	TRINITY_DN14829_c1_g1	153	3
OV651819.1_26724	TRINITY_DN15162_c0_g2	145	2
OV651819.1_26724	TRINITY_DN15964_c0_g1	159	10
OV651819.1_26724	TRINITY_DN16031_c0_g1	147	1
OV651819.1_26724	TRINITY_DN16167_c0_g2	154	1
OV651819.1_26724	TRINITY_DN1654_c0_g1	153	3
OV651819.1_26724	TRINITY_DN17045_c0_g1	154	1
OV651819.1_26724	TRINITY_DN1842_c0_g1	173	3
OV651819.1_26724	TRINITY_DN21900_c0_g1	153	3
OV651819.1_26724	TRINITY_DN2344_c0_g2	147	2
OV651819.1_26724	TRINITY_DN23661_c1_g1	148	2
OV651819.1_26724	TRINITY_DN25175_c0_g2	151	1
OV651819.1_26724	TRINITY_DN2719_c0_g1	144	4
OV651819.1_26724	TRINITY_DN312_c0_g1	140	3
OV651819.1_26724	TRINITY_DN34951_c0_g1	152	3
OV651819.1_26724	TRINITY_DN3796_c1_g2	148	3
OV651819.1_26724	TRINITY_DN40562_c0_g1	150	4
OV651819.1_26724	TRINITY_DN4238_c0_g1	149	5
OV651819.1_26724	TRINITY_DN430_c0_g1	171	1
OV651819.1_26724	TRINITY_DN4419_c0_g1	161	4
OV651819.1_26724	TRINITY_DN4444_c0_g1	174	6
OV651819.1_26724	TRINITY_DN517_c0_g1	149	12
OV651819.1_26724	TRINITY_DN5195_c0_g1	150	2
OV651819.1_26724	TRINITY_DN5352_c0_g1	154	1
OV651819.1_26724	TRINITY_DN5384_c0_g1	151	10
OV651819.1_26724	TRINITY_DN5467_c0_g1	145	1
OV651819.1_26724	TRINITY_DN5526_c0_g1	146	2
OV651819.1_26724	TRINITY_DN5627_c1_g1	155	3
OV651819.1_26724	TRINITY_DN6209_c0_g1	158	11
OV651819.1_26724	TRINITY_DN7518_c0_g1	166	4
OV651819.1_26724	TRINITY_DN7653_c0_g2	145	2
OV651819.1_26724	TRINITY_DN8025_c0_g1	146	2
OV651819.1_26724	TRINITY_DN8263_c1_g1	159	5
OV651819.1_26724	TRINITY_DN920_c0_g1	166	12
OV651819.1_26724	TRINITY_DN9381_c0_g1	147	5
OV651819.1_26728	TRINITY_DN1002_c1_g1	161	1
OV651819.1_26728	TRINITY_DN10043_c0_g1	143	7
OV651819.1_26728	TRINITY_DN10129_c0_g1	150	1
OV651819.1_26728	TRINITY_DN1041_c0_g1	147	2
OV651819.1_26728	TRINITY_DN1042_c0_g1	151	3
OV651819.1_26728	TRINITY_DN106422_c0_g1	143	1
OV651819.1_26728	TRINITY_DN107036_c0_g1	146	1
OV651819.1_26728	TRINITY_DN10756_c0_g1	157	1
OV651819.1_26728	TRINITY_DN11098_c0_g1	151	2
OV651819.1_26728	TRINITY_DN11138_c0_g2	161	7
OV651819.1_26728	TRINITY_DN1154_c0_g1	164	5
OV651819.1_26728	TRINITY_DN11794_c0_g1	158	1
OV651819.1_26728	TRINITY_DN11815_c0_g1	159	1
OV651819.1_26728	TRINITY_DN11865_c0_g1	168	2
OV651819.1_26728	TRINITY_DN11946_c0_g2	159	1
OV651819.1_26728	TRINITY_DN12231_c0_g1	147	2
OV651819.1_26728	TRINITY_DN1281_c0_g1	163	3
OV651819.1_26728	TRINITY_DN1287_c0_g1	140	2
OV651819.1_26728	TRINITY_DN128_c6_g1	161	1
OV651819.1_26728	TRINITY_DN1298_c1_g1	153	2
OV651819.1_26728	TRINITY_DN1322_c0_g1	173	5
OV651819.1_26728	TRINITY_DN13278_c1_g1	168	30
OV651819.1_26728	TRINITY_DN13324_c0_g1	153	2
OV651819.1_26728	TRINITY_DN13494_c0_g1	155	1
OV651819.1_26728	TRINITY_DN13621_c0_g1	151	2
OV651819.1_26728	TRINITY_DN14318_c1_g1	151	2
OV651819.1_26728	TRINITY_DN1445_c4_g1	150	6
OV651819.1_26728	TRINITY_DN14829_c1_g1	150	3
OV651819.1_26728	TRINITY_DN1487_c0_g1	149	4
OV651819.1_26728	TRINITY_DN14994_c0_g1	152	12
OV651819.1_26728	TRINITY_DN1527_c0_g1	156	1
OV651819.1_26728	TRINITY_DN1543_c0_g1	153	4
OV651819.1_26728	TRINITY_DN157_c0_g1	160	2
OV651819.1_26728	TRINITY_DN157_c2_g1	176	1
OV651819.1_26728	TRINITY_DN15_c0_g1	140	3
OV651819.1_26728	TRINITY_DN16016_c0_g1	156	4
OV651819.1_26728	TRINITY_DN16031_c0_g1	157	9
OV651819.1_26728	TRINITY_DN16167_c0_g1	147	6
OV651819.1_26728	TRINITY_DN16185_c0_g1	153	1
OV651819.1_26728	TRINITY_DN16279_c1_g1	140	1
OV651819.1_26728	TRINITY_DN16324_c0_g1	151	25
OV651819.1_26728	TRINITY_DN16853_c0_g1	157	2
OV651819.1_26728	TRINITY_DN1720_c0_g1	155	1
OV651819.1_26728	TRINITY_DN17565_c0_g1	161	18
OV651819.1_26728	TRINITY_DN17630_c0_g1	152	2
OV651819.1_26728	TRINITY_DN1767_c0_g1	172	4
OV651819.1_26728	TRINITY_DN17802_c0_g1	153	1
OV651819.1_26728	TRINITY_DN1783_c1_g1	158	1
OV651819.1_26728	TRINITY_DN1799_c0_g1	143	3
OV651819.1_26728	TRINITY_DN1806_c0_g1	140	1
OV651819.1_26728	TRINITY_DN18288_c0_g1	140	2
OV651819.1_26728	TRINITY_DN1838_c0_g1	172	2
OV651819.1_26728	TRINITY_DN1842_c0_g1	158	3
OV651819.1_26728	TRINITY_DN1847_c2_g1	155	2
OV651819.1_26728	TRINITY_DN18667_c0_g1	158	1
OV651819.1_26728	TRINITY_DN1866_c1_g1	148	8
OV651819.1_26728	TRINITY_DN18945_c0_g1	154	3
OV651819.1_26728	TRINITY_DN19011_c0_g1	146	3
OV651819.1_26728	TRINITY_DN1930_c0_g1	147	6
OV651819.1_26728	TRINITY_DN1938_c0_g1	153	6
OV651819.1_26728	TRINITY_DN194_c1_g1	159	4
OV651819.1_26728	TRINITY_DN1959_c0_g1	171	14
OV651819.1_26728	TRINITY_DN19928_c0_g2	146	1
OV651819.1_26728	TRINITY_DN20266_c0_g1	151	1
OV651819.1_26728	TRINITY_DN20301_c0_g1	143	2
OV651819.1_26728	TRINITY_DN20396_c2_g1	141	1
OV651819.1_26728	TRINITY_DN20429_c0_g1	154	2
OV651819.1_26728	TRINITY_DN2078_c1_g3	163	3
OV651819.1_26728	TRINITY_DN2085_c0_g1	153	1
OV651819.1_26728	TRINITY_DN2103_c1_g1	161	2
OV651819.1_26728	TRINITY_DN2114_c0_g1	164	2
OV651819.1_26728	TRINITY_DN2163_c0_g1	140	9
OV651819.1_26728	TRINITY_DN21827_c0_g1	152	2
OV651819.1_26728	TRINITY_DN21869_c0_g1	159	1
OV651819.1_26728	TRINITY_DN2262_c0_g1	154	41
OV651819.1_26728	TRINITY_DN229_c0_g1	144	6
OV651819.1_26728	TRINITY_DN2352_c3_g1	140	2
OV651819.1_26728	TRINITY_DN23648_c0_g1	148	4
OV651819.1_26728	TRINITY_DN23661_c1_g1	146	2
OV651819.1_26728	TRINITY_DN23695_c1_g1	142	1
OV651819.1_26728	TRINITY_DN23695_c1_g2	142	2
OV651819.1_26728	TRINITY_DN2372_c1_g1	144	7
OV651819.1_26728	TRINITY_DN24059_c1_g1	147	1
OV651819.1_26728	TRINITY_DN2416_c0_g1	153	5
OV651819.1_26728	TRINITY_DN24673_c0_g2	169	2
OV651819.1_26728	TRINITY_DN2492_c0_g1	157	4
OV651819.1_26728	TRINITY_DN25443_c0_g1	163	1
OV651819.1_26728	TRINITY_DN2603_c0_g1	151	22
OV651819.1_26728	TRINITY_DN26141_c0_g2	155	5
OV651819.1_26728	TRINITY_DN26450_c0_g1	149	2
OV651819.1_26728	TRINITY_DN27024_c0_g1	140	1
OV651819.1_26728	TRINITY_DN2712_c0_g1	150	1
OV651819.1_26728	TRINITY_DN27167_c0_g2	152	1
OV651819.1_26728	TRINITY_DN27572_c0_g1	145	1
OV651819.1_26728	TRINITY_DN28089_c0_g1	159	19
OV651819.1_26728	TRINITY_DN2919_c0_g1	145	1
OV651819.1_26728	TRINITY_DN2920_c0_g1	161	8
OV651819.1_26728	TRINITY_DN2929_c0_g1	157	5
OV651819.1_26728	TRINITY_DN2949_c0_g1	157	6
OV651819.1_26728	TRINITY_DN3027_c0_g1	143	2
OV651819.1_26728	TRINITY_DN30753_c0_g1	173	4
OV651819.1_26728	TRINITY_DN31246_c0_g1	160	2
OV651819.1_26728	TRINITY_DN312_c0_g1	160	2
OV651819.1_26728	TRINITY_DN314_c0_g1	153	1
OV651819.1_26728	TRINITY_DN3159_c0_g1	140	1
OV651819.1_26728	TRINITY_DN3171_c0_g1	168	2
OV651819.1_26728	TRINITY_DN3288_c0_g1	161	6
OV651819.1_26728	TRINITY_DN3357_c0_g1	160	9
OV651819.1_26728	TRINITY_DN3485_c0_g1	160	1
OV651819.1_26728	TRINITY_DN3530_c0_g1	149	8
OV651819.1_26728	TRINITY_DN3567_c0_g1	146	5
OV651819.1_26728	TRINITY_DN3610_c0_g1	156	1
OV651819.1_26728	TRINITY_DN3674_c1_g1	154	1
OV651819.1_26728	TRINITY_DN36788_c0_g2	155	2
OV651819.1_26728	TRINITY_DN3735_c0_g1	154	10
OV651819.1_26728	TRINITY_DN37728_c1_g2	152	3
OV651819.1_26728	TRINITY_DN3796_c1_g2	141	6
OV651819.1_26728	TRINITY_DN3930_c1_g1	173	6
OV651819.1_26728	TRINITY_DN4173_c0_g2	155	2
OV651819.1_26728	TRINITY_DN417_c0_g2	146	5
OV651819.1_26728	TRINITY_DN4238_c0_g1	145	10
OV651819.1_26728	TRINITY_DN424_c0_g1	166	1
OV651819.1_26728	TRINITY_DN4285_c0_g1	155	10
OV651819.1_26728	TRINITY_DN4301_c0_g1	160	3
OV651819.1_26728	TRINITY_DN4360_c0_g1	158	1
OV651819.1_26728	TRINITY_DN4416_c0_g1	140	1
OV651819.1_26728	TRINITY_DN4419_c0_g1	159	8
OV651819.1_26728	TRINITY_DN46394_c0_g1	148	1
OV651819.1_26728	TRINITY_DN4737_c0_g1	164	5
OV651819.1_26728	TRINITY_DN4741_c0_g1	153	1
OV651819.1_26728	TRINITY_DN4781_c0_g1	148	3
OV651819.1_26728	TRINITY_DN4877_c0_g3	173	2
OV651819.1_26728	TRINITY_DN4950_c0_g1	154	3
OV651819.1_26728	TRINITY_DN4962_c0_g1	162	1
OV651819.1_26728	TRINITY_DN5010_c0_g1	147	11
OV651819.1_26728	TRINITY_DN5052_c0_g1	162	2
OV651819.1_26728	TRINITY_DN5067_c0_g1	160	6
OV651819.1_26728	TRINITY_DN5167_c1_g1	166	4
OV651819.1_26728	TRINITY_DN5172_c0_g4	167	1
OV651819.1_26728	TRINITY_DN5320_c0_g1	154	6
OV651819.1_26728	TRINITY_DN5320_c0_g2	154	2
OV651819.1_26728	TRINITY_DN5384_c0_g1	158	20
OV651819.1_26728	TRINITY_DN5404_c0_g1	164	2
OV651819.1_26728	TRINITY_DN5444_c0_g2	151	4
OV651819.1_26728	TRINITY_DN5467_c0_g1	163	4
OV651819.1_26728	TRINITY_DN5486_c0_g1	141	2
OV651819.1_26728	TRINITY_DN5500_c0_g1	151	4
OV651819.1_26728	TRINITY_DN5526_c0_g1	155	4
OV651819.1_26728	TRINITY_DN5652_c0_g1	164	1
OV651819.1_26728	TRINITY_DN5758_c0_g1	158	4
OV651819.1_26728	TRINITY_DN5765_c1_g1	147	1
OV651819.1_26728	TRINITY_DN57_c2_g2	143	2
OV651819.1_26728	TRINITY_DN6144_c1_g1	156	2
OV651819.1_26728	TRINITY_DN6184_c0_g1	153	8
OV651819.1_26728	TRINITY_DN6215_c0_g1	164	5
OV651819.1_26728	TRINITY_DN6230_c0_g1	155	1
OV651819.1_26728	TRINITY_DN626_c2_g1	164	4
OV651819.1_26728	TRINITY_DN63010_c0_g1	161	9
OV651819.1_26728	TRINITY_DN6310_c0_g1	153	1
OV651819.1_26728	TRINITY_DN6373_c0_g1	149	5
OV651819.1_26728	TRINITY_DN6458_c0_g1	173	4
OV651819.1_26728	TRINITY_DN6557_c1_g1	143	1
OV651819.1_26728	TRINITY_DN6600_c0_g1	142	11
OV651819.1_26728	TRINITY_DN6654_c0_g1	143	3
OV651819.1_26728	TRINITY_DN6667_c0_g1	158	4
OV651819.1_26728	TRINITY_DN6777_c0_g1	147	1
OV651819.1_26728	TRINITY_DN6835_c0_g1	154	1
OV651819.1_26728	TRINITY_DN6881_c0_g1	151	3
OV651819.1_26728	TRINITY_DN688_c1_g2	156	1
OV651819.1_26728	TRINITY_DN6916_c0_g1	159	1
OV651819.1_26728	TRINITY_DN697_c0_g2	159	1
OV651819.1_26728	TRINITY_DN699_c0_g1	151	2
OV651819.1_26728	TRINITY_DN7274_c0_g1	153	1
OV651819.1_26728	TRINITY_DN7427_c0_g1	161	5
OV651819.1_26728	TRINITY_DN7520_c0_g1	154	1
OV651819.1_26728	TRINITY_DN7526_c1_g1	147	1
OV651819.1_26728	TRINITY_DN7807_c0_g1	163	4
OV651819.1_26728	TRINITY_DN7934_c0_g1	168	1
OV651819.1_26728	TRINITY_DN79_c0_g2	161	5
OV651819.1_26728	TRINITY_DN8001_c0_g1	147	2
OV651819.1_26728	TRINITY_DN8242_c0_g1	157	4
OV651819.1_26728	TRINITY_DN8356_c0_g1	164	3
OV651819.1_26728	TRINITY_DN8398_c0_g1	155	5
OV651819.1_26728	TRINITY_DN840_c0_g1	149	1
OV651819.1_26728	TRINITY_DN8633_c0_g2	161	4
OV651819.1_26728	TRINITY_DN8752_c0_g1	158	1
OV651819.1_26728	TRINITY_DN878_c0_g1	167	1
OV651819.1_26728	TRINITY_DN8869_c0_g1	150	5
OV651819.1_26728	TRINITY_DN9121_c1_g1	156	2
OV651819.1_26728	TRINITY_DN920_c0_g1	153	19
OV651819.1_26728	TRINITY_DN9314_c0_g1	143	2
OV651819.1_26728	TRINITY_DN9727_c0_g2	141	1
OV651819.1_26728	TRINITY_DN9739_c0_g1	162	3
OV651819.1_26728	TRINITY_DN9821_c0_g1	160	8
OV651822.1_33316	TRINITY_DN10050_c1_g1	152	4
OV651822.1_33316	TRINITY_DN1008_c0_g1	161	16
OV651822.1_33316	TRINITY_DN10129_c0_g1	157	1
OV651822.1_33316	TRINITY_DN10163_c0_g1	146	1
OV651822.1_33316	TRINITY_DN10176_c0_g1	165	1
OV651822.1_33316	TRINITY_DN10183_c0_g1	140	13
OV651822.1_33316	TRINITY_DN10257_c0_g1	141	3
OV651822.1_33316	TRINITY_DN10277_c0_g1	147	5
OV651822.1_33316	TRINITY_DN10816_c2_g1	148	1
OV651822.1_33316	TRINITY_DN10925_c0_g1	154	2
OV651822.1_33316	TRINITY_DN10987_c0_g1	140	2
OV651822.1_33316	TRINITY_DN1107_c0_g1	147	2
OV651822.1_33316	TRINITY_DN1154_c0_g1	147	4
OV651822.1_33316	TRINITY_DN1173_c0_g1	148	8
OV651822.1_33316	TRINITY_DN11765_c0_g1	147	2
OV651822.1_33316	TRINITY_DN11797_c0_g1	148	1
OV651822.1_33316	TRINITY_DN1188_c0_g1	162	1
OV651822.1_33316	TRINITY_DN11990_c0_g1	161	1
OV651822.1_33316	TRINITY_DN1205_c0_g1	149	6
OV651822.1_33316	TRINITY_DN12231_c0_g1	155	2
OV651822.1_33316	TRINITY_DN12361_c1_g1	148	1
OV651822.1_33316	TRINITY_DN1267_c0_g1	144	1
OV651822.1_33316	TRINITY_DN12798_c0_g1	153	14
OV651822.1_33316	TRINITY_DN128878_c0_g1	145	1
OV651822.1_33316	TRINITY_DN1296_c4_g1	159	4
OV651822.1_33316	TRINITY_DN1306_c0_g2	161	5
OV651822.1_33316	TRINITY_DN1322_c0_g1	154	8
OV651822.1_33316	TRINITY_DN13275_c0_g1	158	7
OV651822.1_33316	TRINITY_DN13288_c1_g1	146	3
OV651822.1_33316	TRINITY_DN1328_c2_g1	154	3
OV651822.1_33316	TRINITY_DN1341_c0_g1	147	10
OV651822.1_33316	TRINITY_DN1353_c0_g3	151	2
OV651822.1_33316	TRINITY_DN14017_c0_g2	160	3
OV651822.1_33316	TRINITY_DN1438_c0_g1	149	6
OV651822.1_33316	TRINITY_DN1487_c0_g1	152	1
OV651822.1_33316	TRINITY_DN14911_c0_g2	155	6
OV651822.1_33316	TRINITY_DN152_c0_g2	146	4
OV651822.1_33316	TRINITY_DN15964_c0_g1	151	16
OV651822.1_33316	TRINITY_DN16167_c0_g1	150	6
OV651822.1_33316	TRINITY_DN16324_c0_g1	150	5
OV651822.1_33316	TRINITY_DN1654_c0_g1	160	3
OV651822.1_33316	TRINITY_DN16587_c0_g1	166	4
OV651822.1_33316	TRINITY_DN17045_c0_g1	144	1
OV651822.1_33316	TRINITY_DN17056_c0_g1	154	6
OV651822.1_33316	TRINITY_DN1710_c0_g1	152	1
OV651822.1_33316	TRINITY_DN17641_c0_g1	173	1
OV651822.1_33316	TRINITY_DN1767_c0_g1	147	4
OV651822.1_33316	TRINITY_DN1769_c3_g1	156	3
OV651822.1_33316	TRINITY_DN17760_c0_g1	152	1
OV651822.1_33316	TRINITY_DN1838_c0_g1	155	3
OV651822.1_33316	TRINITY_DN1842_c0_g1	142	3
OV651822.1_33316	TRINITY_DN18728_c0_g1	152	3
OV651822.1_33316	TRINITY_DN18836_c0_g1	148	2
OV651822.1_33316	TRINITY_DN18914_c1_g1	145	3
OV651822.1_33316	TRINITY_DN19195_c0_g1	157	1
OV651822.1_33316	TRINITY_DN19288_c1_g1	148	1
OV651822.1_33316	TRINITY_DN1938_c0_g1	152	10
OV651822.1_33316	TRINITY_DN194_c1_g1	146	1
OV651822.1_33316	TRINITY_DN19589_c0_g1	158	6
OV651822.1_33316	TRINITY_DN1959_c0_g1	145	7
OV651822.1_33316	TRINITY_DN1986_c0_g1	146	1
OV651822.1_33316	TRINITY_DN1998_c0_g1	155	4
OV651822.1_33316	TRINITY_DN2002_c0_g1	155	21
OV651822.1_33316	TRINITY_DN2004_c0_g1	153	6
OV651822.1_33316	TRINITY_DN2025_c0_g1	158	10
OV651822.1_33316	TRINITY_DN20266_c0_g1	166	1
OV651822.1_33316	TRINITY_DN2032_c0_g1	143	1
OV651822.1_33316	TRINITY_DN2085_c0_g1	154	1
OV651822.1_33316	TRINITY_DN21148_c0_g1	152	1
OV651822.1_33316	TRINITY_DN21322_c0_g1	151	2
OV651822.1_33316	TRINITY_DN2163_c0_g1	160	15
OV651822.1_33316	TRINITY_DN21827_c0_g1	147	1
OV651822.1_33316	TRINITY_DN22582_c0_g1	144	1
OV651822.1_33316	TRINITY_DN2262_c0_g1	141	12
OV651822.1_33316	TRINITY_DN2270_c0_g1	153	1
OV651822.1_33316	TRINITY_DN229_c0_g1	157	8
OV651822.1_33316	TRINITY_DN23231_c0_g4	144	1
OV651822.1_33316	TRINITY_DN23661_c1_g1	148	2
OV651822.1_33316	TRINITY_DN23974_c0_g1	141	1
OV651822.1_33316	TRINITY_DN24973_c0_g1	142	2
OV651822.1_33316	TRINITY_DN2499_c0_g1	151	4
OV651822.1_33316	TRINITY_DN2531_c0_g1	146	2
OV651822.1_33316	TRINITY_DN25909_c0_g1	140	1
OV651822.1_33316	TRINITY_DN25949_c0_g1	162	2
OV651822.1_33316	TRINITY_DN2601_c0_g1	153	1
OV651822.1_33316	TRINITY_DN26030_c0_g1	154	8
OV651822.1_33316	TRINITY_DN26141_c0_g2	159	5
OV651822.1_33316	TRINITY_DN2667_c0_g1	158	8
OV651822.1_33316	TRINITY_DN2712_c0_g1	149	1
OV651822.1_33316	TRINITY_DN2759_c0_g1	147	1
OV651822.1_33316	TRINITY_DN28522_c0_g1	155	4
OV651822.1_33316	TRINITY_DN29300_c0_g2	151	2
OV651822.1_33316	TRINITY_DN2949_c0_g1	155	6
OV651822.1_33316	TRINITY_DN30851_c0_g1	155	6
OV651822.1_33316	TRINITY_DN31006_c0_g2	154	2
OV651822.1_33316	TRINITY_DN31049_c0_g1	148	3
OV651822.1_33316	TRINITY_DN3107_c0_g1	148	5
OV651822.1_33316	TRINITY_DN312_c0_g1	161	9
OV651822.1_33316	TRINITY_DN3134_c0_g2	141	1
OV651822.1_33316	TRINITY_DN314_c0_g1	156	1
OV651822.1_33316	TRINITY_DN317_c0_g1	146	6
OV651822.1_33316	TRINITY_DN3235_c0_g1	168	3
OV651822.1_33316	TRINITY_DN3257_c0_g2	147	1
OV651822.1_33316	TRINITY_DN3273_c0_g1	146	2
OV651822.1_33316	TRINITY_DN3301_c0_g4	140	1
OV651822.1_33316	TRINITY_DN3489_c0_g1	156	2
OV651822.1_33316	TRINITY_DN3511_c0_g3	140	1
OV651822.1_33316	TRINITY_DN3567_c0_g1	165	1
OV651822.1_33316	TRINITY_DN3570_c0_g1	141	2
OV651822.1_33316	TRINITY_DN3665_c0_g1	156	2
OV651822.1_33316	TRINITY_DN3709_c1_g1	146	3
OV651822.1_33316	TRINITY_DN3735_c0_g1	152	5
OV651822.1_33316	TRINITY_DN3742_c0_g1	149	8
OV651822.1_33316	TRINITY_DN3785_c0_g1	159	4
OV651822.1_33316	TRINITY_DN3815_c0_g2	147	1
OV651822.1_33316	TRINITY_DN3871_c1_g1	164	9
OV651822.1_33316	TRINITY_DN3934_c0_g1	141	1
OV651822.1_33316	TRINITY_DN3949_c0_g1	145	1
OV651822.1_33316	TRINITY_DN3959_c0_g1	151	2
OV651822.1_33316	TRINITY_DN3971_c4_g1	156	2
OV651822.1_33316	TRINITY_DN4046_c0_g1	148	6
OV651822.1_33316	TRINITY_DN4132_c0_g1	155	3
OV651822.1_33316	TRINITY_DN424_c0_g1	155	1
OV651822.1_33316	TRINITY_DN43036_c0_g1	145	5
OV651822.1_33316	TRINITY_DN4419_c0_g1	151	12
OV651822.1_33316	TRINITY_DN455_c0_g1	149	1
OV651822.1_33316	TRINITY_DN46209_c0_g1	157	3
OV651822.1_33316	TRINITY_DN4737_c0_g1	150	36
OV651822.1_33316	TRINITY_DN4771_c0_g1	160	1
OV651822.1_33316	TRINITY_DN4917_c0_g1	148	5
OV651822.1_33316	TRINITY_DN4962_c0_g1	149	1
OV651822.1_33316	TRINITY_DN4974_c0_g1	150	1
OV651822.1_33316	TRINITY_DN5048_c0_g1	158	9
OV651822.1_33316	TRINITY_DN5052_c0_g1	164	8
OV651822.1_33316	TRINITY_DN5067_c0_g1	149	1
OV651822.1_33316	TRINITY_DN5165_c0_g1	151	3
OV651822.1_33316	TRINITY_DN5167_c1_g1	156	2
OV651822.1_33316	TRINITY_DN517_c0_g1	158	8
OV651822.1_33316	TRINITY_DN5320_c0_g1	154	4
OV651822.1_33316	TRINITY_DN5345_c0_g1	155	7
OV651822.1_33316	TRINITY_DN5352_c0_g1	151	1
OV651822.1_33316	TRINITY_DN5404_c0_g1	164	3
OV651822.1_33316	TRINITY_DN5497_c0_g1	157	4
OV651822.1_33316	TRINITY_DN5526_c0_g1	144	6
OV651822.1_33316	TRINITY_DN5546_c0_g1	151	2
OV651822.1_33316	TRINITY_DN5587_c0_g1	140	5
OV651822.1_33316	TRINITY_DN5627_c1_g1	157	2
OV651822.1_33316	TRINITY_DN5652_c0_g1	149	1
OV651822.1_33316	TRINITY_DN5900_c0_g2	153	1
OV651822.1_33316	TRINITY_DN6014_c0_g3	156	1
OV651822.1_33316	TRINITY_DN6021_c0_g1	147	1
OV651822.1_33316	TRINITY_DN608_c0_g1	157	2
OV651822.1_33316	TRINITY_DN6171_c0_g1	154	1
OV651822.1_33316	TRINITY_DN6177_c0_g3	143	2
OV651822.1_33316	TRINITY_DN6184_c0_g1	141	2
OV651822.1_33316	TRINITY_DN6186_c0_g1	146	4
OV651822.1_33316	TRINITY_DN6196_c0_g1	149	4
OV651822.1_33316	TRINITY_DN6209_c0_g1	143	6
OV651822.1_33316	TRINITY_DN6215_c0_g1	140	5
OV651822.1_33316	TRINITY_DN6284_c0_g1	146	2
OV651822.1_33316	TRINITY_DN63010_c0_g1	143	6
OV651822.1_33316	TRINITY_DN630_c1_g2	152	1
OV651822.1_33316	TRINITY_DN6328_c0_g1	159	1
OV651822.1_33316	TRINITY_DN6373_c0_g1	148	10
OV651822.1_33316	TRINITY_DN642_c6_g1	145	18
OV651822.1_33316	TRINITY_DN6607_c0_g1	159	2
OV651822.1_33316	TRINITY_DN66085_c0_g1	140	1
OV651822.1_33316	TRINITY_DN6916_c0_g1	157	1
OV651822.1_33316	TRINITY_DN6962_c0_g3	162	1
OV651822.1_33316	TRINITY_DN697_c0_g2	160	3
OV651822.1_33316	TRINITY_DN7092_c0_g1	140	2
OV651822.1_33316	TRINITY_DN7241_c2_g1	144	4
OV651822.1_33316	TRINITY_DN7694_c0_g1	144	4
OV651822.1_33316	TRINITY_DN7807_c0_g1	152	3
OV651822.1_33316	TRINITY_DN7886_c0_g1	149	2
OV651822.1_33316	TRINITY_DN8001_c0_g1	146	2
OV651822.1_33316	TRINITY_DN8160_c0_g1	157	1
OV651822.1_33316	TRINITY_DN8196_c0_g2	149	6
OV651822.1_33316	TRINITY_DN8254_c3_g1	148	3
OV651822.1_33316	TRINITY_DN8467_c0_g1	154	2
OV651822.1_33316	TRINITY_DN8666_c4_g1	145	2
OV651822.1_33316	TRINITY_DN8901_c0_g2	145	2
OV651822.1_33316	TRINITY_DN896_c0_g1	148	4
OV651822.1_33316	TRINITY_DN9006_c0_g2	159	1
OV651822.1_33316	TRINITY_DN9120_c0_g1	157	4
OV651822.1_33316	TRINITY_DN913_c0_g1	161	1
OV651822.1_33316	TRINITY_DN9176_c0_g1	144	8
OV651822.1_33316	TRINITY_DN920_c0_g1	156	21
OV651822.1_33316	TRINITY_DN9285_c0_g3	145	1
OV651822.1_33316	TRINITY_DN9345_c0_g1	140	3
OV651822.1_33316	TRINITY_DN9739_c0_g1	158	5
OV651822.1_33316	TRINITY_DN9956_c0_g1	152	3
OV651822.1_34409	TRINITY_DN10050_c1_g1	152	4
OV651822.1_34409	TRINITY_DN1008_c0_g1	161	16
OV651822.1_34409	TRINITY_DN10129_c0_g1	157	1
OV651822.1_34409	TRINITY_DN10163_c0_g1	146	1
OV651822.1_34409	TRINITY_DN10176_c0_g1	165	1
OV651822.1_34409	TRINITY_DN10183_c0_g1	140	13
OV651822.1_34409	TRINITY_DN10257_c0_g1	141	3
OV651822.1_34409	TRINITY_DN10277_c0_g1	147	5
OV651822.1_34409	TRINITY_DN10816_c2_g1	148	1
OV651822.1_34409	TRINITY_DN10925_c0_g1	154	2
OV651822.1_34409	TRINITY_DN10987_c0_g1	140	2
OV651822.1_34409	TRINITY_DN1107_c0_g1	147	2
OV651822.1_34409	TRINITY_DN1154_c0_g1	147	4
OV651822.1_34409	TRINITY_DN1173_c0_g1	148	8
OV651822.1_34409	TRINITY_DN11765_c0_g1	147	2
OV651822.1_34409	TRINITY_DN11797_c0_g1	148	1
OV651822.1_34409	TRINITY_DN1188_c0_g1	162	1
OV651822.1_34409	TRINITY_DN11990_c0_g1	161	1
OV651822.1_34409	TRINITY_DN1205_c0_g1	149	6
OV651822.1_34409	TRINITY_DN12231_c0_g1	155	2
OV651822.1_34409	TRINITY_DN12361_c1_g1	148	1
OV651822.1_34409	TRINITY_DN1267_c0_g1	144	1
OV651822.1_34409	TRINITY_DN12798_c0_g1	153	14
OV651822.1_34409	TRINITY_DN128878_c0_g1	145	1
OV651822.1_34409	TRINITY_DN1296_c4_g1	159	4
OV651822.1_34409	TRINITY_DN1306_c0_g2	161	5
OV651822.1_34409	TRINITY_DN1322_c0_g1	154	8
OV651822.1_34409	TRINITY_DN13275_c0_g1	158	7
OV651822.1_34409	TRINITY_DN13288_c1_g1	146	3
OV651822.1_34409	TRINITY_DN1328_c2_g1	154	3
OV651822.1_34409	TRINITY_DN1341_c0_g1	147	10
OV651822.1_34409	TRINITY_DN1353_c0_g3	151	2
OV651822.1_34409	TRINITY_DN14017_c0_g2	160	3
OV651822.1_34409	TRINITY_DN1438_c0_g1	149	6
OV651822.1_34409	TRINITY_DN1487_c0_g1	152	1
OV651822.1_34409	TRINITY_DN14911_c0_g2	155	6
OV651822.1_34409	TRINITY_DN152_c0_g2	146	4
OV651822.1_34409	TRINITY_DN15964_c0_g1	151	16
OV651822.1_34409	TRINITY_DN16167_c0_g1	150	6
OV651822.1_34409	TRINITY_DN16324_c0_g1	150	5
OV651822.1_34409	TRINITY_DN1654_c0_g1	160	3
OV651822.1_34409	TRINITY_DN16587_c0_g1	166	4
OV651822.1_34409	TRINITY_DN17045_c0_g1	144	1
OV651822.1_34409	TRINITY_DN17056_c0_g1	154	6
OV651822.1_34409	TRINITY_DN1710_c0_g1	152	1
OV651822.1_34409	TRINITY_DN17641_c0_g1	173	1
OV651822.1_34409	TRINITY_DN1767_c0_g1	147	4
OV651822.1_34409	TRINITY_DN1769_c3_g1	156	3
OV651822.1_34409	TRINITY_DN17760_c0_g1	152	1
OV651822.1_34409	TRINITY_DN1838_c0_g1	155	3
OV651822.1_34409	TRINITY_DN1842_c0_g1	142	3
OV651822.1_34409	TRINITY_DN18728_c0_g1	152	3
OV651822.1_34409	TRINITY_DN18836_c0_g1	148	2
[truncated: 1,890 more rows]

## Sheet: miRNA-up trans-down
miRNA	gene_clean	binding score	redundant_targeting_count
OV651813.1_959	TRINITY_DN10124_c0_g1	151	4
OV651813.1_959	TRINITY_DN10445_c1_g1	146	2
OV651813.1_959	TRINITY_DN11147_c0_g1	140	1
OV651813.1_959	TRINITY_DN11209_c0_g1	156	1
OV651813.1_959	TRINITY_DN11315_c0_g1	165	3
OV651813.1_959	TRINITY_DN116768_c0_g1	162	1
OV651813.1_959	TRINITY_DN11745_c0_g1	158	13
OV651813.1_959	TRINITY_DN12369_c0_g1	159	6
OV651813.1_959	TRINITY_DN12386_c0_g1	145	2
OV651813.1_959	TRINITY_DN12421_c0_g1	149	4
OV651813.1_959	TRINITY_DN12457_c0_g1	164	1
OV651813.1_959	TRINITY_DN1249_c0_g1	171	8
OV651813.1_959	TRINITY_DN129184_c0_g1	147	1
OV651813.1_959	TRINITY_DN13036_c1_g1	157	1
OV651813.1_959	TRINITY_DN13194_c0_g1	152	3
OV651813.1_959	TRINITY_DN13237_c0_g1	150	1
OV651813.1_959	TRINITY_DN1327_c0_g1	157	8
OV651813.1_959	TRINITY_DN13302_c0_g1	146	6
OV651813.1_959	TRINITY_DN1331_c1_g1	150	1
OV651813.1_959	TRINITY_DN13635_c0_g1	158	1
OV651813.1_959	TRINITY_DN13892_c0_g1	154	3
OV651813.1_959	TRINITY_DN14103_c0_g1	145	6
OV651813.1_959	TRINITY_DN14180_c0_g1	150	1
OV651813.1_959	TRINITY_DN142_c1_g1	140	1
OV651813.1_959	TRINITY_DN1468_c0_g2	159	2
OV651813.1_959	TRINITY_DN1477_c0_g1	159	8
OV651813.1_959	TRINITY_DN1486_c0_g1	153	3
OV651813.1_959	TRINITY_DN1518_c0_g1	143	9
OV651813.1_959	TRINITY_DN15277_c0_g1	148	2
OV651813.1_959	TRINITY_DN15411_c0_g2	161	10
OV651813.1_959	TRINITY_DN1547_c0_g1	151	1
OV651813.1_959	TRINITY_DN1555_c1_g1	141	3
OV651813.1_959	TRINITY_DN1635_c0_g1	154	2
OV651813.1_959	TRINITY_DN16846_c0_g1	149	3
OV651813.1_959	TRINITY_DN17056_c1_g1	166	4
OV651813.1_959	TRINITY_DN1714_c1_g1	152	14
OV651813.1_959	TRINITY_DN17233_c0_g1	156	4
OV651813.1_959	TRINITY_DN17256_c1_g1	140	3
OV651813.1_959	TRINITY_DN172_c0_g3	158	2
OV651813.1_959	TRINITY_DN17406_c0_g1	155	6
OV651813.1_959	TRINITY_DN1793_c0_g2	154	2
OV651813.1_959	TRINITY_DN1854_c0_g1	163	2
OV651813.1_959	TRINITY_DN1863_c0_g1	166	2
OV651813.1_959	TRINITY_DN1869_c0_g1	157	4
OV651813.1_959	TRINITY_DN18871_c0_g1	161	8
OV651813.1_959	TRINITY_DN19539_c0_g1	149	2
OV651813.1_959	TRINITY_DN19970_c0_g1	165	7
OV651813.1_959	TRINITY_DN20212_c0_g1	160	1
OV651813.1_959	TRINITY_DN2155_c0_g1	155	2
OV651813.1_959	TRINITY_DN21641_c0_g1	142	1
OV651813.1_959	TRINITY_DN21641_c0_g2	161	1
OV651813.1_959	TRINITY_DN21977_c0_g2	141	1
OV651813.1_959	TRINITY_DN21998_c0_g3	147	1
OV651813.1_959	TRINITY_DN21_c0_g1	141	7
OV651813.1_959	TRINITY_DN22847_c0_g1	145	1
OV651813.1_959	TRINITY_DN23127_c4_g1	150	2
OV651813.1_959	TRINITY_DN2319_c0_g1	141	4
OV651813.1_959	TRINITY_DN23442_c0_g1	147	2
OV651813.1_959	TRINITY_DN2357_c0_g1	168	8
OV651813.1_959	TRINITY_DN24630_c0_g1	146	1
OV651813.1_959	TRINITY_DN24820_c0_g1	154	2
OV651813.1_959	TRINITY_DN2483_c0_g1	160	1
OV651813.1_959	TRINITY_DN25017_c0_g1	145	1
OV651813.1_959	TRINITY_DN25101_c4_g2	157	1
OV651813.1_959	TRINITY_DN2548_c0_g1	148	2
OV651813.1_959	TRINITY_DN2590_c0_g2	157	5
OV651813.1_959	TRINITY_DN26890_c3_g1	149	2
OV651813.1_959	TRINITY_DN2711_c0_g1	152	3
OV651813.1_959	TRINITY_DN2720_c0_g1	144	5
OV651813.1_959	TRINITY_DN2725_c1_g1	150	4
OV651813.1_959	TRINITY_DN2726_c0_g1	148	1
OV651813.1_959	TRINITY_DN2742_c0_g1	169	1
OV651813.1_959	TRINITY_DN27795_c0_g2	151	3
OV651813.1_959	TRINITY_DN278_c0_g1	156	1
OV651813.1_959	TRINITY_DN28068_c0_g1	159	2
OV651813.1_959	TRINITY_DN2857_c0_g1	164	12
OV651813.1_959	TRINITY_DN285_c0_g2	160	1
OV651813.1_959	TRINITY_DN2887_c0_g1	166	19
OV651813.1_959	TRINITY_DN2921_c0_g1	164	1
OV651813.1_959	TRINITY_DN300_c0_g3	161	1
OV651813.1_959	TRINITY_DN3026_c0_g1	149	6
OV651813.1_959	TRINITY_DN3029_c1_g1	160	1
OV651813.1_959	TRINITY_DN3136_c0_g1	161	27
OV651813.1_959	TRINITY_DN3147_c0_g1	153	6
OV651813.1_959	TRINITY_DN3157_c0_g1	142	2
OV651813.1_959	TRINITY_DN3172_c0_g1	163	5
OV651813.1_959	TRINITY_DN3271_c0_g2	148	6
OV651813.1_959	TRINITY_DN330_c0_g1	160	2
OV651813.1_959	TRINITY_DN3320_c1_g1	147	3
OV651813.1_959	TRINITY_DN333_c0_g2	161	1
OV651813.1_959	TRINITY_DN3405_c0_g1	152	1
OV651813.1_959	TRINITY_DN3408_c0_g2	145	4
OV651813.1_959	TRINITY_DN34103_c0_g1	159	2
OV651813.1_959	TRINITY_DN3415_c0_g1	152	16
OV651813.1_959	TRINITY_DN3416_c0_g1	145	4
OV651813.1_959	TRINITY_DN3533_c0_g1	151	6
OV651813.1_959	TRINITY_DN354_c0_g1	164	6
OV651813.1_959	TRINITY_DN3573_c0_g1	155	7
OV651813.1_959	TRINITY_DN357_c0_g1	147	4
OV651813.1_959	TRINITY_DN36298_c0_g1	155	1
OV651813.1_959	TRINITY_DN36455_c0_g1	157	4
OV651813.1_959	TRINITY_DN3671_c0_g1	152	5
OV651813.1_959	TRINITY_DN3714_c0_g1	146	6
OV651813.1_959	TRINITY_DN37573_c0_g1	150	2
OV651813.1_959	TRINITY_DN38240_c0_g1	152	1
OV651813.1_959	TRINITY_DN3963_c0_g1	146	4
OV651813.1_959	TRINITY_DN3979_c0_g1	159	1
OV651813.1_959	TRINITY_DN40993_c0_g1	147	3
OV651813.1_959	TRINITY_DN4150_c0_g1	147	1
OV651813.1_959	TRINITY_DN42334_c0_g1	151	2
OV651813.1_959	TRINITY_DN4260_c0_g1	152	4
OV651813.1_959	TRINITY_DN42918_c0_g1	154	4
OV651813.1_959	TRINITY_DN4357_c0_g1	143	1
OV651813.1_959	TRINITY_DN442_c0_g1	150	1
OV651813.1_959	TRINITY_DN4443_c0_g1	153	1
OV651813.1_959	TRINITY_DN4578_c0_g1	164	1
OV651813.1_959	TRINITY_DN45816_c0_g1	155	6
OV651813.1_959	TRINITY_DN45853_c0_g1	149	22
OV651813.1_959	TRINITY_DN46129_c0_g1	140	15
OV651813.1_959	TRINITY_DN461_c0_g1	148	1
OV651813.1_959	TRINITY_DN4791_c0_g1	145	2
OV651813.1_959	TRINITY_DN4815_c0_g1	162	1
OV651813.1_959	TRINITY_DN4841_c0_g1	164	3
OV651813.1_959	TRINITY_DN4849_c0_g1	153	2
OV651813.1_959	TRINITY_DN4916_c0_g1	159	3
OV651813.1_959	TRINITY_DN4986_c0_g1	155	4
OV651813.1_959	TRINITY_DN502_c0_g1	140	8
OV651813.1_959	TRINITY_DN5049_c0_g1	154	3
OV651813.1_959	TRINITY_DN5056_c0_g1	141	2
OV651813.1_959	TRINITY_DN5070_c0_g1	155	4
OV651813.1_959	TRINITY_DN509_c0_g1	144	5
OV651813.1_959	TRINITY_DN5215_c0_g1	145	1
OV651813.1_959	TRINITY_DN5241_c0_g1	162	6
OV651813.1_959	TRINITY_DN5374_c0_g1	169	1
OV651813.1_959	TRINITY_DN5510_c0_g4	142	3
OV651813.1_959	TRINITY_DN5650_c0_g1	164	11
OV651813.1_959	TRINITY_DN5683_c0_g1	157	2
OV651813.1_959	TRINITY_DN5711_c0_g1	140	1
OV651813.1_959	TRINITY_DN6069_c0_g1	160	2
OV651813.1_959	TRINITY_DN6127_c0_g1	155	1
OV651813.1_959	TRINITY_DN6159_c1_g1	151	2
OV651813.1_959	TRINITY_DN6236_c0_g1	165	1
OV651813.1_959	TRINITY_DN6396_c0_g1	146	1
OV651813.1_959	TRINITY_DN6454_c0_g1	150	1
OV651813.1_959	TRINITY_DN6474_c0_g1	153	1
OV651813.1_959	TRINITY_DN6531_c0_g1	142	1
OV651813.1_959	TRINITY_DN6554_c0_g2	152	1
OV651813.1_959	TRINITY_DN6585_c0_g1	170	1
OV651813.1_959	TRINITY_DN659_c0_g1	149	1
OV651813.1_959	TRINITY_DN6657_c0_g1	156	18
OV651813.1_959	TRINITY_DN6749_c0_g1	162	1
OV651813.1_959	TRINITY_DN6860_c0_g1	143	4
OV651813.1_959	TRINITY_DN690_c0_g1	141	5
OV651813.1_959	TRINITY_DN69784_c1_g2	152	2
OV651813.1_959	TRINITY_DN6996_c0_g1	145	1
OV651813.1_959	TRINITY_DN7122_c0_g1	171	1
OV651813.1_959	TRINITY_DN71550_c0_g1	149	1
OV651813.1_959	TRINITY_DN71841_c0_g1	149	1
OV651813.1_959	TRINITY_DN7248_c0_g2	145	1
OV651813.1_959	TRINITY_DN7297_c2_g1	141	3
OV651813.1_959	TRINITY_DN7396_c0_g1	145	2
OV651813.1_959	TRINITY_DN7702_c0_g1	149	1
OV651813.1_959	TRINITY_DN7711_c0_g1	159	8
OV651813.1_959	TRINITY_DN7714_c1_g1	151	3
OV651813.1_959	TRINITY_DN773_c0_g1	145	12
OV651813.1_959	TRINITY_DN7742_c0_g1	148	5
OV651813.1_959	TRINITY_DN77_c0_g1	165	6
OV651813.1_959	TRINITY_DN7928_c0_g1	145	1
OV651813.1_959	TRINITY_DN8055_c0_g2	170	2
OV651813.1_959	TRINITY_DN80_c0_g2	145	2
OV651813.1_959	TRINITY_DN8211_c0_g1	152	2
OV651813.1_959	TRINITY_DN8262_c1_g1	149	1
OV651813.1_959	TRINITY_DN827_c1_g1	150	2
OV651813.1_959	TRINITY_DN833_c0_g1	168	3
OV651813.1_959	TRINITY_DN839_c0_g1	141	2
OV651813.1_959	TRINITY_DN8410_c0_g1	164	1
OV651813.1_959	TRINITY_DN8466_c1_g2	148	4
OV651813.1_959	TRINITY_DN8542_c0_g1	160	2
OV651813.1_959	TRINITY_DN8730_c0_g2	160	1
OV651813.1_959	TRINITY_DN877_c16_g3	143	1
OV651813.1_959	TRINITY_DN886_c0_g1	161	4
OV651813.1_959	TRINITY_DN9203_c0_g3	168	2
OV651813.1_959	TRINITY_DN931_c0_g1	157	39
OV651813.1_959	TRINITY_DN943_c0_g1	148	2
OV651813.1_959	TRINITY_DN94561_c0_g1	140	1
OV651813.1_959	TRINITY_DN9634_c1_g1	140	3
OV651813.1_959	TRINITY_DN964_c0_g1	161	1
OV651813.1_959	TRINITY_DN971_c0_g1	163	2
OV651813.1_959	TRINITY_DN9730_c0_g1	156	7
OV651813.1_959	TRINITY_DN989_c0_g1	148	2
OV651815.1_14155	TRINITY_DN10133_c0_g1	144	1
OV651815.1_14155	TRINITY_DN10610_c0_g1	146	1
OV651815.1_14155	TRINITY_DN1102_c0_g1	146	2
OV651815.1_14155	TRINITY_DN11315_c0_g1	141	1
OV651815.1_14155	TRINITY_DN11583_c0_g1	144	1
OV651815.1_14155	TRINITY_DN1240_c2_g1	150	3
OV651815.1_14155	TRINITY_DN12813_c0_g1	161	6
OV651815.1_14155	TRINITY_DN1303_c1_g2	172	1
OV651815.1_14155	TRINITY_DN13194_c0_g1	149	1
OV651815.1_14155	TRINITY_DN1327_c0_g1	140	20
OV651815.1_14155	TRINITY_DN1336_c0_g1	140	9
OV651815.1_14155	TRINITY_DN13436_c0_g1	158	1
OV651815.1_14155	TRINITY_DN13635_c0_g1	152	1
OV651815.1_14155	TRINITY_DN1443_c0_g1	147	2
OV651815.1_14155	TRINITY_DN1464_c0_g1	144	1
OV651815.1_14155	TRINITY_DN1468_c0_g2	140	1
OV651815.1_14155	TRINITY_DN15068_c0_g2	140	1
OV651815.1_14155	TRINITY_DN1518_c0_g1	145	9
OV651815.1_14155	TRINITY_DN15411_c0_g2	158	12
OV651815.1_14155	TRINITY_DN15821_c0_g1	140	3
OV651815.1_14155	TRINITY_DN1592_c0_g1	155	4
OV651815.1_14155	TRINITY_DN16174_c0_g1	140	1
OV651815.1_14155	TRINITY_DN16478_c0_g1	153	1
OV651815.1_14155	TRINITY_DN17056_c1_g1	140	4
OV651815.1_14155	TRINITY_DN1750_c0_g1	140	1
OV651815.1_14155	TRINITY_DN17591_c0_g1	140	4
OV651815.1_14155	TRINITY_DN1820_c0_g1	175	9
OV651815.1_14155	TRINITY_DN1863_c0_g1	140	2
OV651815.1_14155	TRINITY_DN1992_c0_g1	143	4
OV651815.1_14155	TRINITY_DN2090_c0_g1	142	3
OV651815.1_14155	TRINITY_DN2183_c0_g1	144	1
OV651815.1_14155	TRINITY_DN2239_c2_g1	148	1
OV651815.1_14155	TRINITY_DN2294_c0_g1	167	3
OV651815.1_14155	TRINITY_DN23752_c0_g1	142	2
OV651815.1_14155	TRINITY_DN25500_c0_g1	140	3
OV651815.1_14155	TRINITY_DN25_c0_g1	145	2
OV651815.1_14155	TRINITY_DN2668_c0_g1	140	1
OV651815.1_14155	TRINITY_DN2739_c0_g1	152	12
OV651815.1_14155	TRINITY_DN27989_c0_g1	142	2
OV651815.1_14155	TRINITY_DN285_c0_g2	149	1
OV651815.1_14155	TRINITY_DN2887_c0_g1	145	5
OV651815.1_14155	TRINITY_DN29383_c0_g1	160	2
OV651815.1_14155	TRINITY_DN29578_c0_g1	147	1
OV651815.1_14155	TRINITY_DN2990_c0_g2	145	3
OV651815.1_14155	TRINITY_DN3136_c0_g1	156	19
OV651815.1_14155	TRINITY_DN31759_c0_g1	145	3
OV651815.1_14155	TRINITY_DN327_c1_g1	160	4
OV651815.1_14155	TRINITY_DN33162_c0_g1	160	1
OV651815.1_14155	TRINITY_DN3533_c0_g1	166	5
OV651815.1_14155	TRINITY_DN362_c0_g1	158	8
OV651815.1_14155	TRINITY_DN36455_c0_g1	159	10
OV651815.1_14155	TRINITY_DN37573_c0_g1	150	3
OV651815.1_14155	TRINITY_DN3958_c0_g2	153	1
OV651815.1_14155	TRINITY_DN39821_c0_g1	151	1
OV651815.1_14155	TRINITY_DN4311_c0_g1	157	1
OV651815.1_14155	TRINITY_DN4528_c0_g1	147	4
OV651815.1_14155	TRINITY_DN4530_c0_g1	155	1
OV651815.1_14155	TRINITY_DN4549_c0_g1	166	1
OV651815.1_14155	TRINITY_DN46361_c0_g1	142	2
OV651815.1_14155	TRINITY_DN4731_c0_g1	140	1
OV651815.1_14155	TRINITY_DN4841_c0_g1	151	2
OV651815.1_14155	TRINITY_DN4849_c0_g1	149	4
OV651815.1_14155	TRINITY_DN4902_c0_g1	140	1
OV651815.1_14155	TRINITY_DN5070_c0_g1	155	5
OV651815.1_14155	TRINITY_DN509_c0_g1	140	1
OV651815.1_14155	TRINITY_DN534_c0_g2	150	2
OV651815.1_14155	TRINITY_DN5464_c0_g1	142	2
OV651815.1_14155	TRINITY_DN5510_c0_g4	146	3
OV651815.1_14155	TRINITY_DN57897_c0_g1	146	3
OV651815.1_14155	TRINITY_DN5933_c0_g1	153	6
OV651815.1_14155	TRINITY_DN601_c0_g1	140	1
OV651815.1_14155	TRINITY_DN6671_c1_g1	158	1
OV651815.1_14155	TRINITY_DN6755_c0_g1	140	2
OV651815.1_14155	TRINITY_DN6832_c0_g1	153	1
OV651815.1_14155	TRINITY_DN69784_c1_g2	165	2
OV651815.1_14155	TRINITY_DN717_c0_g1	151	1
OV651815.1_14155	TRINITY_DN7218_c0_g1	151	4
OV651815.1_14155	TRINITY_DN7321_c0_g1	149	1
OV651815.1_14155	TRINITY_DN741_c0_g1	150	2
OV651815.1_14155	TRINITY_DN762_c0_g1	160	3
OV651815.1_14155	TRINITY_DN7702_c0_g1	140	2
OV651815.1_14155	TRINITY_DN7711_c0_g1	149	1
OV651815.1_14155	TRINITY_DN8005_c1_g1	147	5
OV651815.1_14155	TRINITY_DN8006_c0_g1	160	1
OV651815.1_14155	TRINITY_DN80_c0_g2	143	2
OV651815.1_14155	TRINITY_DN816_c4_g1	142	2
OV651815.1_14155	TRINITY_DN827_c1_g1	167	2
OV651815.1_14155	TRINITY_DN886_c0_g1	140	8
OV651815.1_14155	TRINITY_DN897_c0_g1	153	5
OV651815.1_14155	TRINITY_DN931_c0_g1	140	12
OV651815.1_14155	TRINITY_DN971_c0_g1	151	12
OV651815.1_14155	TRINITY_DN980_c0_g1	151	5
OV651815.1_14155	TRINITY_DN9840_c0_g1	140	6
OV651815.1_15113	TRINITY_DN1027_c1_g3	156	1
OV651815.1_15113	TRINITY_DN109_c1_g1	167	3
OV651815.1_15113	TRINITY_DN11315_c0_g1	151	5
OV651815.1_15113	TRINITY_DN11531_c0_g1	140	2
OV651815.1_15113	TRINITY_DN1180_c0_g1	157	6
OV651815.1_15113	TRINITY_DN1222_c0_g1	153	1
OV651815.1_15113	TRINITY_DN1249_c0_g1	158	3
OV651815.1_15113	TRINITY_DN12577_c0_g1	150	4
OV651815.1_15113	TRINITY_DN12686_c0_g1	140	11
OV651815.1_15113	TRINITY_DN12813_c0_g1	147	2
OV651815.1_15113	TRINITY_DN1296_c0_g1	156	9
OV651815.1_15113	TRINITY_DN130104_c0_g1	144	1
OV651815.1_15113	TRINITY_DN13302_c0_g1	147	10
OV651815.1_15113	TRINITY_DN13363_c0_g1	140	5
OV651815.1_15113	TRINITY_DN13475_c0_g1	143	2
OV651815.1_15113	TRINITY_DN14105_c0_g1	145	1
OV651815.1_15113	TRINITY_DN1425_c0_g1	147	1
OV651815.1_15113	TRINITY_DN14547_c0_g1	140	1
OV651815.1_15113	TRINITY_DN15338_c0_g2	147	3
OV651815.1_15113	TRINITY_DN15411_c0_g2	142	2
OV651815.1_15113	TRINITY_DN1555_c1_g1	143	3
OV651815.1_15113	TRINITY_DN1592_c0_g1	157	5
OV651815.1_15113	TRINITY_DN1607_c0_g1	140	1
OV651815.1_15113	TRINITY_DN16692_c0_g1	142	3
OV651815.1_15113	TRINITY_DN16764_c0_g1	148	1
OV651815.1_15113	TRINITY_DN1681_c0_g2	146	2
OV651815.1_15113	TRINITY_DN17233_c0_g1	141	2
OV651815.1_15113	TRINITY_DN1820_c0_g1	152	4
OV651815.1_15113	TRINITY_DN1854_c0_g1	150	2
OV651815.1_15113	TRINITY_DN1863_c0_g1	156	9
OV651815.1_15113	TRINITY_DN1869_c0_g1	154	4
OV651815.1_15113	TRINITY_DN1899_c0_g1	146	3
OV651815.1_15113	TRINITY_DN198_c1_g1	142	6
OV651815.1_15113	TRINITY_DN2023_c0_g1	140	1
OV651815.1_15113	TRINITY_DN20796_c0_g1	152	1
OV651815.1_15113	TRINITY_DN209_c2_g2	143	4
OV651815.1_15113	TRINITY_DN2183_c0_g1	153	8
OV651815.1_15113	TRINITY_DN21977_c0_g2	150	1
OV651815.1_15113	TRINITY_DN2333_c0_g1	145	4
OV651815.1_15113	TRINITY_DN24272_c0_g1	140	1
OV651815.1_15113	TRINITY_DN24300_c0_g1	140	3
OV651815.1_15113	TRINITY_DN25500_c0_g1	153	3
OV651815.1_15113	TRINITY_DN272_c1_g1	156	4
OV651815.1_15113	TRINITY_DN27795_c0_g2	140	1
OV651815.1_15113	TRINITY_DN278_c0_g1	143	1
OV651815.1_15113	TRINITY_DN2857_c0_g1	145	4
OV651815.1_15113	TRINITY_DN2867_c0_g1	165	8
OV651815.1_15113	TRINITY_DN2884_c0_g1	147	1
OV651815.1_15113	TRINITY_DN2885_c0_g1	156	4
OV651815.1_15113	TRINITY_DN2887_c0_g1	158	7
OV651815.1_15113	TRINITY_DN29464_c0_g1	145	2
OV651815.1_15113	TRINITY_DN2964_c0_g1	143	2
OV651815.1_15113	TRINITY_DN3122_c0_g1	140	1
OV651815.1_15113	TRINITY_DN3237_c0_g1	146	2
OV651815.1_15113	TRINITY_DN3300_c0_g2	163	2
OV651815.1_15113	TRINITY_DN33162_c0_g1	147	1
OV651815.1_15113	TRINITY_DN3344_c0_g1	159	11
OV651815.1_15113	TRINITY_DN3405_c0_g1	155	3
OV651815.1_15113	TRINITY_DN3448_c0_g1	152	1
OV651815.1_15113	TRINITY_DN35635_c0_g1	144	2
OV651815.1_15113	TRINITY_DN36271_c0_g1	146	1
OV651815.1_15113	TRINITY_DN3671_c0_g1	144	5
OV651815.1_15113	TRINITY_DN36955_c1_g1	153	1
OV651815.1_15113	TRINITY_DN38240_c0_g1	144	1
OV651815.1_15113	TRINITY_DN4008_c0_g1	147	4
OV651815.1_15113	TRINITY_DN41497_c0_g1	147	2
OV651815.1_15113	TRINITY_DN419_c0_g1	158	5
OV651815.1_15113	TRINITY_DN422_c2_g1	142	3
OV651815.1_15113	TRINITY_DN4305_c0_g1	140	3
OV651815.1_15113	TRINITY_DN4402_c0_g1	144	2
OV651815.1_15113	TRINITY_DN4499_c0_g1	147	1
OV651815.1_15113	TRINITY_DN4578_c0_g1	162	2
OV651815.1_15113	TRINITY_DN4668_c0_g1	152	1
OV651815.1_15113	TRINITY_DN502_c0_g1	146	8
OV651815.1_15113	TRINITY_DN50581_c0_g1	140	2
OV651815.1_15113	TRINITY_DN509_c0_g1	143	23
OV651815.1_15113	TRINITY_DN5241_c0_g1	147	6
OV651815.1_15113	TRINITY_DN548_c0_g1	140	1
OV651815.1_15113	TRINITY_DN553_c0_g1	143	2
OV651815.1_15113	TRINITY_DN565_c0_g1	145	5
OV651815.1_15113	TRINITY_DN5767_c0_g1	140	1
OV651815.1_15113	TRINITY_DN601_c0_g1	143	6
OV651815.1_15113	TRINITY_DN6034_c0_g1	149	1
OV651815.1_15113	TRINITY_DN6236_c0_g1	143	1
OV651815.1_15113	TRINITY_DN6427_c0_g1	141	2
OV651815.1_15113	TRINITY_DN6493_c1_g1	149	7
OV651815.1_15113	TRINITY_DN6495_c1_g1	150	2
OV651815.1_15113	TRINITY_DN6671_c2_g1	149	3
OV651815.1_15113	TRINITY_DN6755_c0_g1	143	2
OV651815.1_15113	TRINITY_DN68_c1_g3	145	1
OV651815.1_15113	TRINITY_DN690_c1_g1	150	10
OV651815.1_15113	TRINITY_DN6960_c0_g1	154	2
OV651815.1_15113	TRINITY_DN7024_c1_g1	156	2
OV651815.1_15113	TRINITY_DN7106_c0_g1	153	3
OV651815.1_15113	TRINITY_DN7221_c0_g1	159	5
OV651815.1_15113	TRINITY_DN749_c1_g1	153	2
OV651815.1_15113	TRINITY_DN7600_c0_g1	147	3
OV651815.1_15113	TRINITY_DN765_c0_g1	151	4
OV651815.1_15113	TRINITY_DN7711_c0_g1	146	2
OV651815.1_15113	TRINITY_DN7714_c1_g1	159	3
OV651815.1_15113	TRINITY_DN7730_c0_g1	147	1
OV651815.1_15113	TRINITY_DN7766_c0_g2	147	4
OV651815.1_15113	TRINITY_DN8005_c1_g1	148	10
OV651815.1_15113	TRINITY_DN8098_c0_g1	149	1
OV651815.1_15113	TRINITY_DN8195_c0_g1	151	2
OV651815.1_15113	TRINITY_DN827_c1_g1	146	2
OV651815.1_15113	TRINITY_DN8376_c0_g1	153	5
OV651815.1_15113	TRINITY_DN8410_c0_g1	153	1
OV651815.1_15113	TRINITY_DN845_c0_g1	157	2
OV651815.1_15113	TRINITY_DN853_c0_g1	140	2
OV651815.1_15113	TRINITY_DN8542_c0_g1	147	2
OV651815.1_15113	TRINITY_DN8607_c0_g1	150	6
OV651815.1_15113	TRINITY_DN8689_c0_g1	165	5
OV651815.1_15113	TRINITY_DN876_c0_g1	140	1
OV651815.1_15113	TRINITY_DN9447_c0_g1	154	2
OV651815.1_15113	TRINITY_DN971_c0_g1	145	2
OV651817.1_19162	TRINITY_DN10217_c0_g1	145	1
OV651817.1_19162	TRINITY_DN11360_c0_g1	142	4
OV651817.1_19162	TRINITY_DN1177_c0_g1	154	1
OV651817.1_19162	TRINITY_DN120_c2_g1	151	4
OV651817.1_19162	TRINITY_DN12180_c0_g1	162	1
OV651817.1_19162	TRINITY_DN1229_c0_g3	157	4
OV651817.1_19162	TRINITY_DN1249_c0_g1	152	4
OV651817.1_19162	TRINITY_DN12813_c0_g1	176	9
OV651817.1_19162	TRINITY_DN129408_c0_g1	150	1
OV651817.1_19162	TRINITY_DN1320_c0_g1	144	3
OV651817.1_19162	TRINITY_DN13292_c0_g1	167	4
OV651817.1_19162	TRINITY_DN132_c0_g1	154	6
OV651817.1_19162	TRINITY_DN1331_c1_g1	142	1
OV651817.1_19162	TRINITY_DN14636_c0_g1	169	2
OV651817.1_19162	TRINITY_DN1592_c0_g1	154	4
OV651817.1_19162	TRINITY_DN16692_c0_g1	157	3
OV651817.1_19162	TRINITY_DN17056_c1_g1	153	4
OV651817.1_19162	TRINITY_DN1765_c0_g1	157	4
OV651817.1_19162	TRINITY_DN1863_c0_g1	156	4
OV651817.1_19162	TRINITY_DN18871_c0_g1	164	4
OV651817.1_19162	TRINITY_DN18_c5_g1	162	4
OV651817.1_19162	TRINITY_DN20101_c0_g1	149	3
OV651817.1_19162	TRINITY_DN2044_c10_g1	141	4
OV651817.1_19162	TRINITY_DN209_c2_g2	148	4
OV651817.1_19162	TRINITY_DN2200_c0_g1	144	3
OV651817.1_19162	TRINITY_DN2239_c2_g1	158	2
OV651817.1_19162	TRINITY_DN22728_c0_g1	144	1
OV651817.1_19162	TRINITY_DN2357_c0_g1	169	5
OV651817.1_19162	TRINITY_DN2476_c0_g1	159	2
OV651817.1_19162	TRINITY_DN27074_c0_g1	159	1
OV651817.1_19162	TRINITY_DN2739_c0_g1	176	4
OV651817.1_19162	TRINITY_DN27524_c0_g1	172	1
OV651817.1_19162	TRINITY_DN2887_c0_g1	160	14
OV651817.1_19162	TRINITY_DN2912_c0_g1	166	6
OV651817.1_19162	TRINITY_DN2931_c0_g1	146	1
OV651817.1_19162	TRINITY_DN3029_c1_g1	157	1
OV651817.1_19162	TRINITY_DN3056_c0_g1	146	2
OV651817.1_19162	TRINITY_DN3136_c0_g1	152	13
OV651817.1_19162	TRINITY_DN3237_c0_g1	142	2
OV651817.1_19162	TRINITY_DN3320_c1_g1	154	3
OV651817.1_19162	TRINITY_DN3405_c0_g1	160	1
OV651817.1_19162	TRINITY_DN3497_c0_g1	159	3
OV651817.1_19162	TRINITY_DN36271_c0_g1	172	1
OV651817.1_19162	TRINITY_DN372_c0_g1	152	2
OV651817.1_19162	TRINITY_DN37573_c0_g1	146	3
OV651817.1_19162	TRINITY_DN3780_c0_g1	151	5
OV651817.1_19162	TRINITY_DN3897_c0_g1	153	1
OV651817.1_19162	TRINITY_DN39821_c0_g1	158	2
OV651817.1_19162	TRINITY_DN4260_c0_g1	157	2
OV651817.1_19162	TRINITY_DN4287_c0_g1	145	1
OV651817.1_19162	TRINITY_DN42918_c0_g1	150	4
OV651817.1_19162	TRINITY_DN4443_c0_g1	156	2
OV651817.1_19162	TRINITY_DN4578_c0_g1	150	1
OV651817.1_19162	TRINITY_DN4786_c0_g1	158	10
OV651817.1_19162	TRINITY_DN4849_c0_g1	152	2
OV651817.1_19162	TRINITY_DN5070_c0_g1	163	4
OV651817.1_19162	TRINITY_DN5111_c0_g1	149	2
OV651817.1_19162	TRINITY_DN5646_c0_g1	146	1
OV651817.1_19162	TRINITY_DN5650_c0_g1	153	4
OV651817.1_19162	TRINITY_DN5667_c0_g1	152	7
OV651817.1_19162	TRINITY_DN5748_c0_g1	164	9
OV651817.1_19162	TRINITY_DN5767_c0_g1	154	1
OV651817.1_19162	TRINITY_DN57897_c0_g1	162	3
OV651817.1_19162	TRINITY_DN688_c0_g1	162	2
OV651817.1_19162	TRINITY_DN7711_c0_g1	154	4
OV651817.1_19162	TRINITY_DN7730_c0_g1	152	4
OV651817.1_19162	TRINITY_DN796_c0_g2	152	1
OV651817.1_19162	TRINITY_DN798_c1_g1	142	2
OV651817.1_19162	TRINITY_DN8466_c1_g2	149	2
OV651817.1_19162	TRINITY_DN8680_c0_g1	154	2
OV651817.1_19162	TRINITY_DN880_c0_g1	158	3
OV651817.1_19162	TRINITY_DN916_c0_g2	158	3
OV651817.1_19162	TRINITY_DN9441_c0_g2	148	1
OV651817.1_19191	TRINITY_DN10610_c0_g1	142	1
OV651817.1_19191	TRINITY_DN11745_c0_g1	149	25
OV651817.1_19191	TRINITY_DN1229_c0_g3	152	1
OV651817.1_19191	TRINITY_DN122_c0_g1	158	2
OV651817.1_19191	TRINITY_DN1303_c0_g1	143	2
OV651817.1_19191	TRINITY_DN1507_c0_g1	156	7
OV651817.1_19191	TRINITY_DN1589_c0_g1	165	2
OV651817.1_19191	TRINITY_DN17964_c0_g1	157	3
OV651817.1_19191	TRINITY_DN1820_c0_g1	145	5
OV651817.1_19191	TRINITY_DN2294_c0_g1	145	3
OV651817.1_19191	TRINITY_DN2887_c0_g1	161	14
OV651817.1_19191	TRINITY_DN2943_c0_g1	151	8
OV651817.1_19191	TRINITY_DN3056_c0_g1	152	2
OV651817.1_19191	TRINITY_DN36455_c0_g1	147	4
OV651817.1_19191	TRINITY_DN40993_c0_g1	142	1
OV651817.1_19191	TRINITY_DN4450_c0_g1	145	2
OV651817.1_19191	TRINITY_DN45853_c0_g1	163	19
OV651817.1_19191	TRINITY_DN6715_c0_g1	147	1
OV651817.1_19191	TRINITY_DN6755_c0_g1	157	6
OV651817.1_19191	TRINITY_DN749_c1_g1	165	2
OV651817.1_19191	TRINITY_DN980_c0_g1	150	5
OV651818.1_21463	TRINITY_DN10124_c0_g1	148	2
OV651818.1_21463	TRINITY_DN10340_c0_g2	146	4
OV651818.1_21463	TRINITY_DN10620_c0_g1	154	2
OV651818.1_21463	TRINITY_DN109_c1_g1	144	4
OV651818.1_21463	TRINITY_DN11002_c0_g1	144	1
OV651818.1_21463	TRINITY_DN11147_c0_g2	149	3
OV651818.1_21463	TRINITY_DN11745_c0_g1	142	25
OV651818.1_21463	TRINITY_DN1229_c0_g3	152	8
OV651818.1_21463	TRINITY_DN1246_c0_g1	145	4
OV651818.1_21463	TRINITY_DN1249_c0_g1	140	8
OV651818.1_21463	TRINITY_DN12577_c0_g1	140	3
OV651818.1_21463	TRINITY_DN12686_c0_g1	144	8
OV651818.1_21463	TRINITY_DN12813_c0_g1	159	9
OV651818.1_21463	TRINITY_DN1303_c1_g2	150	1
OV651818.1_21463	TRINITY_DN1327_c0_g1	152	6
OV651818.1_21463	TRINITY_DN132_c0_g1	158	4
OV651818.1_21463	TRINITY_DN13302_c0_g1	142	12
OV651818.1_21463	TRINITY_DN1338_c0_g1	147	1
OV651818.1_21463	TRINITY_DN1351_c0_g1	149	7
OV651818.1_21463	TRINITY_DN1354_c0_g2	145	1
OV651818.1_21463	TRINITY_DN1398_c0_g1	155	4
OV651818.1_21463	TRINITY_DN14101_c0_g2	140	1
OV651818.1_21463	TRINITY_DN1425_c0_g1	160	1
OV651818.1_21463	TRINITY_DN14350_c0_g1	143	2
OV651818.1_21463	TRINITY_DN149_c8_g1	149	1
OV651818.1_21463	TRINITY_DN1507_c0_g1	165	7
OV651818.1_21463	TRINITY_DN15411_c0_g2	152	10
OV651818.1_21463	TRINITY_DN1592_c0_g1	144	10
OV651818.1_21463	TRINITY_DN16692_c0_g1	155	11
OV651818.1_21463	TRINITY_DN1681_c0_g2	146	2
OV651818.1_21463	TRINITY_DN1739_c0_g1	154	3
OV651818.1_21463	TRINITY_DN17741_c0_g1	147	3
OV651818.1_21463	TRINITY_DN17819_c0_g1	148	1
OV651818.1_21463	TRINITY_DN18520_c0_g1	145	2
OV651818.1_21463	TRINITY_DN1899_c0_g1	150	3
OV651818.1_21463	TRINITY_DN1925_c0_g1	147	3
OV651818.1_21463	TRINITY_DN19854_c0_g1	144	6
OV651818.1_21463	TRINITY_DN20212_c0_g1	153	1
OV651818.1_21463	TRINITY_DN2042_c0_g1	143	1
OV651818.1_21463	TRINITY_DN209_c2_g2	157	16
OV651818.1_21463	TRINITY_DN212_c0_g1	140	3
OV651818.1_21463	TRINITY_DN22062_c0_g1	146	2
OV651818.1_21463	TRINITY_DN22641_c0_g1	149	1
OV651818.1_21463	TRINITY_DN22922_c0_g1	146	2
OV651818.1_21463	TRINITY_DN23127_c4_g1	145	2
OV651818.1_21463	TRINITY_DN23486_c0_g1	148	1
OV651818.1_21463	TRINITY_DN2504_c1_g1	148	1
OV651818.1_21463	TRINITY_DN25404_c2_g2	145	1
OV651818.1_21463	TRINITY_DN2617_c0_g1	141	1
OV651818.1_21463	TRINITY_DN2726_c0_g1	165	3
OV651818.1_21463	TRINITY_DN2739_c0_g1	162	6
OV651818.1_21463	TRINITY_DN2742_c0_g1	150	4
OV651818.1_21463	TRINITY_DN2867_c0_g1	145	4
OV651818.1_21463	TRINITY_DN2870_c0_g1	155	4
OV651818.1_21463	TRINITY_DN2890_c0_g1	143	4
OV651818.1_21463	TRINITY_DN289_c0_g1	154	1
OV651818.1_21463	TRINITY_DN2912_c0_g1	140	2
OV651818.1_21463	TRINITY_DN2928_c0_g1	149	1
OV651818.1_21463	TRINITY_DN2931_c0_g1	156	1
OV651818.1_21463	TRINITY_DN2964_c0_g1	155	3
OV651818.1_21463	TRINITY_DN3051_c0_g1	163	2
OV651818.1_21463	TRINITY_DN3136_c0_g1	154	51
OV651818.1_21463	TRINITY_DN3267_c0_g1	141	3
OV651818.1_21463	TRINITY_DN3271_c0_g2	151	6
OV651818.1_21463	TRINITY_DN33162_c0_g1	145	1
OV651818.1_21463	TRINITY_DN3415_c0_g1	144	3
OV651818.1_21463	TRINITY_DN3539_c0_g1	144	8
OV651818.1_21463	TRINITY_DN354_c0_g1	140	6
OV651818.1_21463	TRINITY_DN36455_c0_g1	146	2
OV651818.1_21463	TRINITY_DN3671_c0_g1	147	6
OV651818.1_21463	TRINITY_DN3714_c0_g1	145	6
OV651818.1_21463	TRINITY_DN37573_c0_g1	150	2
OV651818.1_21463	TRINITY_DN3996_c0_g1	145	2
OV651818.1_21463	TRINITY_DN41497_c0_g1	156	2
OV651818.1_21463	TRINITY_DN4260_c0_g1	159	1
OV651818.1_21463	TRINITY_DN42918_c0_g1	142	4
OV651818.1_21463	TRINITY_DN45853_c0_g1	157	12
OV651818.1_21463	TRINITY_DN4608_c0_g1	151	4
OV651818.1_21463	TRINITY_DN48012_c0_g1	164	1
OV651818.1_21463	TRINITY_DN509_c0_g1	140	13
OV651818.1_21463	TRINITY_DN5217_c0_g1	150	2
OV651818.1_21463	TRINITY_DN523_c0_g1	140	1
OV651818.1_21463	TRINITY_DN553_c0_g1	152	6
OV651818.1_21463	TRINITY_DN5650_c0_g1	141	2
OV651818.1_21463	TRINITY_DN565_c0_g1	145	5
OV651818.1_21463	TRINITY_DN5748_c0_g1	140	9
OV651818.1_21463	TRINITY_DN57897_c0_g1	145	4
OV651818.1_21463	TRINITY_DN5805_c0_g1	144	2
OV651818.1_21463	TRINITY_DN5950_c0_g1	163	4
OV651818.1_21463	TRINITY_DN6003_c0_g1	151	2
OV651818.1_21463	TRINITY_DN6068_c0_g1	144	9
OV651818.1_21463	TRINITY_DN6396_c0_g1	151	1
OV651818.1_21463	TRINITY_DN6478_c0_g1	154	1
OV651818.1_21463	TRINITY_DN6657_c0_g1	148	2
OV651818.1_21463	TRINITY_DN7087_c0_g1	148	1
OV651818.1_21463	TRINITY_DN7106_c0_g1	142	2
OV651818.1_21463	TRINITY_DN71550_c0_g1	147	1
OV651818.1_21463	TRINITY_DN7230_c0_g1	157	1
OV651818.1_21463	TRINITY_DN741_c0_g1	143	1
OV651818.1_21463	TRINITY_DN7730_c0_g1	148	1
OV651818.1_21463	TRINITY_DN7844_c0_g1	140	1
OV651818.1_21463	TRINITY_DN8006_c0_g1	152	1
OV651818.1_21463	TRINITY_DN8262_c1_g1	144	1
OV651818.1_21463	TRINITY_DN8313_c5_g1	140	1
OV651818.1_21463	TRINITY_DN857_c2_g1	156	1
OV651818.1_21463	TRINITY_DN8711_c0_g1	150	8
OV651818.1_21463	TRINITY_DN9225_c0_g1	147	3
OV651818.1_21463	TRINITY_DN943_c0_g1	145	1
OV651818.1_21463	TRINITY_DN9588_c0_g1	143	5
OV651818.1_21463	TRINITY_DN971_c0_g1	148	6
OV651818.1_21463	TRINITY_DN980_c0_g1	144	10
OV651818.1_21658	TRINITY_DN10500_c0_g1	151	6
OV651818.1_21658	TRINITY_DN12686_c0_g1	162	3
OV651818.1_21658	TRINITY_DN12813_c0_g1	140	4
OV651818.1_21658	TRINITY_DN13292_c0_g1	154	1
OV651818.1_21658	TRINITY_DN14318_c0_g1	151	6
OV651818.1_21658	TRINITY_DN14350_c0_g1	145	3
OV651818.1_21658	TRINITY_DN25_c0_g1	147	5
OV651818.1_21658	TRINITY_DN27337_c0_g1	160	1
OV651818.1_21658	TRINITY_DN2739_c0_g1	153	8
OV651818.1_21658	TRINITY_DN2887_c0_g1	155	2
OV651818.1_21658	TRINITY_DN2912_c0_g1	165	4
OV651818.1_21658	TRINITY_DN3136_c0_g1	160	13
OV651818.1_21658	TRINITY_DN3405_c0_g1	159	1
OV651818.1_21658	TRINITY_DN36455_c0_g1	142	3
OV651818.1_21658	TRINITY_DN45853_c0_g1	153	20
OV651818.1_21658	TRINITY_DN5650_c0_g1	143	2
OV651818.1_21658	TRINITY_DN6749_c0_g1	157	2
OV651818.1_21658	TRINITY_DN7069_c1_g1	150	1
OV651818.1_21658	TRINITY_DN7106_c0_g2	160	1
OV651818.1_21658	TRINITY_DN8005_c1_g1	152	10
OV651818.1_21658	TRINITY_DN8211_c0_g1	148	2
OV651818.1_21658	TRINITY_DN943_c0_g1	153	1
OV651818.1_21704	TRINITY_DN10023_c0_g1	144	4
OV651818.1_21704	TRINITY_DN1043_c1_g1	151	3
OV651818.1_21704	TRINITY_DN10901_c0_g1	146	3
OV651818.1_21704	TRINITY_DN12686_c0_g1	146	4
OV651818.1_21704	TRINITY_DN1338_c0_g1	155	1
OV651818.1_21704	TRINITY_DN13475_c0_g1	141	2
OV651818.1_21704	TRINITY_DN15601_c0_g1	145	2
OV651818.1_21704	TRINITY_DN1607_c0_g1	159	2
OV651818.1_21704	TRINITY_DN18520_c0_g1	161	2
OV651818.1_21704	TRINITY_DN209_c2_g2	146	4
OV651818.1_21704	TRINITY_DN2355_c0_g1	161	5
OV651818.1_21704	TRINITY_DN2429_c0_g2	155	3
OV651818.1_21704	TRINITY_DN25_c0_g1	144	3
OV651818.1_21704	TRINITY_DN2867_c0_g1	146	10
OV651818.1_21704	TRINITY_DN2912_c0_g1	145	6
OV651818.1_21704	TRINITY_DN3780_c0_g1	145	3
OV651818.1_21704	TRINITY_DN3926_c0_g4	140	3
OV651818.1_21704	TRINITY_DN413_c0_g1	153	4
OV651818.1_21704	TRINITY_DN4530_c0_g1	146	1
OV651818.1_21704	TRINITY_DN4786_c0_g1	141	4
OV651818.1_21704	TRINITY_DN4815_c0_g1	163	1
OV651818.1_21704	TRINITY_DN4849_c0_g1	149	2
OV651818.1_21704	TRINITY_DN5241_c0_g1	160	2
OV651818.1_21704	TRINITY_DN553_c0_g1	158	8
OV651818.1_21704	TRINITY_DN65074_c0_g1	165	17
OV651818.1_21704	TRINITY_DN6960_c0_g1	147	5
OV651818.1_21704	TRINITY_DN7230_c0_g1	144	1
OV651818.1_21704	TRINITY_DN7881_c0_g1	146	2
OV651818.1_21704	TRINITY_DN8006_c0_g1	150	3
OV651820.1_29758	TRINITY_DN10500_c0_g1	145	10
OV651820.1_29758	TRINITY_DN10900_c1_g1	145	7
OV651820.1_29758	TRINITY_DN12577_c0_g1	148	6
OV651820.1_29758	TRINITY_DN12686_c0_g1	151	8
OV651820.1_29758	TRINITY_DN13292_c0_g1	150	1
OV651820.1_29758	TRINITY_DN1507_c0_g1	159	5
OV651820.1_29758	TRINITY_DN209_c2_g2	160	16
OV651820.1_29758	TRINITY_DN23752_c0_g1	162	2
OV651820.1_29758	TRINITY_DN25500_c0_g1	149	3
OV651820.1_29758	TRINITY_DN26874_c1_g1	148	1
OV651820.1_29758	TRINITY_DN27795_c0_g2	152	3
OV651820.1_29758	TRINITY_DN2867_c0_g1	141	12
OV651820.1_29758	TRINITY_DN3405_c0_g1	145	1
OV651820.1_29758	TRINITY_DN362_c0_g1	141	1
OV651820.1_29758	TRINITY_DN3714_c0_g1	149	5
OV651820.1_29758	TRINITY_DN4443_c0_g1	145	2
OV651820.1_29758	TRINITY_DN4578_c0_g1	155	1
OV651820.1_29758	TRINITY_DN4585_c0_g1	145	10
OV651820.1_29758	TRINITY_DN4815_c0_g1	145	1
OV651820.1_29758	TRINITY_DN5211_c0_g1	141	1
OV651820.1_29758	TRINITY_DN5241_c0_g1	151	7
OV651820.1_29758	TRINITY_DN565_c0_g1	147	5
OV651820.1_29758	TRINITY_DN6657_c0_g1	149	6
OV651820.1_29758	TRINITY_DN6755_c0_g1	157	3
OV651820.1_29758	TRINITY_DN7374_c0_g1	160	1
OV651820.1_29758	TRINITY_DN737_c0_g1	145	2
OV651820.1_29758	TRINITY_DN798_c1_g1	148	2
OV651820.1_29758	TRINITY_DN83250_c0_g1	162	1
OV651820.1_29758	TRINITY_DN877_c16_g3	144	1
OV651822.1_34986	TRINITY_DN10124_c0_g1	142	4
OV651822.1_34986	TRINITY_DN1043_c2_g1	149	1
OV651822.1_34986	TRINITY_DN10500_c0_g1	157	24
OV651822.1_34986	TRINITY_DN10933_c0_g1	144	5
OV651822.1_34986	TRINITY_DN11147_c0_g2	149	3
OV651822.1_34986	TRINITY_DN11147_c0_g3	153	5
OV651822.1_34986	TRINITY_DN1177_c0_g1	140	1
OV651822.1_34986	TRINITY_DN12167_c0_g1	151	1
OV651822.1_34986	TRINITY_DN12577_c0_g1	155	23
OV651822.1_34986	TRINITY_DN1262_c0_g2	147	2
OV651822.1_34986	TRINITY_DN12813_c0_g1	149	2
OV651822.1_34986	TRINITY_DN129762_c0_g1	148	1
OV651822.1_34986	TRINITY_DN1303_c1_g2	140	1
OV651822.1_34986	TRINITY_DN1320_c0_g1	154	7
OV651822.1_34986	TRINITY_DN1327_c0_g1	150	12
OV651822.1_34986	TRINITY_DN13292_c0_g1	148	2
OV651822.1_34986	TRINITY_DN13302_c0_g1	161	15
OV651822.1_34986	TRINITY_DN13475_c0_g1	150	2
OV651822.1_34986	TRINITY_DN1400_c0_g3	157	1
OV651822.1_34986	TRINITY_DN142_c1_g1	148	1
OV651822.1_34986	TRINITY_DN1551_c4_g2	155	2
OV651822.1_34986	TRINITY_DN16162_c0_g1	164	1
OV651822.1_34986	TRINITY_DN1650_c0_g1	163	1
OV651822.1_34986	TRINITY_DN1681_c0_g2	159	2
OV651822.1_34986	TRINITY_DN17056_c1_g1	145	8
OV651822.1_34986	TRINITY_DN172_c0_g3	158	1
OV651822.1_34986	TRINITY_DN18581_c0_g1	147	3
OV651822.1_34986	TRINITY_DN1863_c0_g1	146	2
OV651822.1_34986	TRINITY_DN19854_c0_g1	143	6
OV651822.1_34986	TRINITY_DN1989_c0_g1	143	5
OV651822.1_34986	TRINITY_DN1992_c0_g1	143	7
OV651822.1_34986	TRINITY_DN20101_c0_g1	140	1
OV651822.1_34986	TRINITY_DN2044_c10_g1	140	4
OV651822.1_34986	TRINITY_DN20639_c0_g1	148	2
OV651822.1_34986	TRINITY_DN2133_c0_g1	150	1
OV651822.1_34986	TRINITY_DN2239_c2_g1	152	2
OV651822.1_34986	TRINITY_DN2739_c0_g1	148	10
OV651822.1_34986	TRINITY_DN2742_c0_g1	150	4
OV651822.1_34986	TRINITY_DN2744_c0_g1	168	13
OV651822.1_34986	TRINITY_DN27795_c0_g2	140	3
OV651822.1_34986	TRINITY_DN2887_c0_g1	155	5
OV651822.1_34986	TRINITY_DN2890_c0_g1	154	2
OV651822.1_34986	TRINITY_DN2912_c0_g1	153	6
OV651822.1_34986	TRINITY_DN2943_c0_g1	150	1
OV651822.1_34986	TRINITY_DN3136_c0_g1	159	27
OV651822.1_34986	TRINITY_DN33045_c0_g1	157	2
OV651822.1_34986	TRINITY_DN3405_c0_g1	157	3
OV651822.1_34986	TRINITY_DN354_c0_g1	140	6
OV651822.1_34986	TRINITY_DN36455_c0_g1	156	7
OV651822.1_34986	TRINITY_DN3782_c0_g1	152	1
OV651822.1_34986	TRINITY_DN413_c0_g1	155	5
OV651822.1_34986	TRINITY_DN4443_c0_g1	146	2
OV651822.1_34986	TRINITY_DN4585_c1_g1	143	2
OV651822.1_34986	TRINITY_DN553_c0_g1	144	6
OV651822.1_34986	TRINITY_DN5645_c0_g1	147	5
OV651822.1_34986	TRINITY_DN5650_c0_g1	141	2
OV651822.1_34986	TRINITY_DN5667_c0_g1	143	1
OV651822.1_34986	TRINITY_DN65074_c0_g1	140	25
OV651822.1_34986	TRINITY_DN6755_c0_g1	144	3
OV651822.1_34986	TRINITY_DN6860_c0_g1	146	2
OV651822.1_34986	TRINITY_DN7248_c0_g2	141	1
OV651822.1_34986	TRINITY_DN7321_c0_g1	145	9
OV651822.1_34986	TRINITY_DN7711_c0_g1	155	8
OV651822.1_34986	TRINITY_DN773_c0_g1	149	6
OV651822.1_34986	TRINITY_DN798_c1_g1	154	2
OV651822.1_34986	TRINITY_DN8017_c0_g1	146	1
OV651822.1_34986	TRINITY_DN8262_c1_g1	166	1
OV651822.1_34986	TRINITY_DN8327_c0_g1	164	3
OV651822.1_34986	TRINITY_DN897_c0_g1	153	5
OV651822.1_34986	TRINITY_DN931_c0_g1	146	1
OV651827.1_43644	TRINITY_DN10217_c0_g1	149	1
OV651827.1_43644	TRINITY_DN1043_c2_g1	140	1
OV651827.1_43644	TRINITY_DN10710_c0_g1	145	1
OV651827.1_43644	TRINITY_DN1076_c0_g1	141	1
OV651827.1_43644	TRINITY_DN11139_c0_g1	145	1
OV651827.1_43644	TRINITY_DN11499_c0_g1	147	1
OV651827.1_43644	TRINITY_DN117437_c0_g1	140	1
OV651827.1_43644	TRINITY_DN1180_c0_g1	140	15
OV651827.1_43644	TRINITY_DN12577_c0_g1	141	5
OV651827.1_43644	TRINITY_DN12774_c0_g1	143	1
OV651827.1_43644	TRINITY_DN129762_c0_g1	141	1
OV651827.1_43644	TRINITY_DN1303_c0_g1	143	1
OV651827.1_43644	TRINITY_DN13237_c0_g1	140	1
OV651827.1_43644	TRINITY_DN132_c0_g1	140	6
OV651827.1_43644	TRINITY_DN1351_c0_g1	155	15
OV651827.1_43644	TRINITY_DN1398_c0_g1	142	5
OV651827.1_43644	TRINITY_DN1464_c0_g1	152	1
OV651827.1_43644	TRINITY_DN1507_c0_g1	147	5
OV651827.1_43644	TRINITY_DN1592_c0_g1	140	6
OV651827.1_43644	TRINITY_DN16688_c0_g1	140	1
OV651827.1_43644	TRINITY_DN16692_c0_g1	140	4
OV651827.1_43644	TRINITY_DN1774_c1_g1	156	5
OV651827.1_43644	TRINITY_DN1820_c0_g1	150	4
OV651827.1_43644	TRINITY_DN18494_c0_g1	140	2
OV651827.1_43644	TRINITY_DN1904_c0_g1	140	2
OV651827.1_43644	TRINITY_DN2040_c0_g1	140	3
OV651827.1_43644	TRINITY_DN2077_c0_g1	140	1
OV651827.1_43644	TRINITY_DN2101_c0_g1	146	4
OV651827.1_43644	TRINITY_DN21221_c0_g1	142	1
OV651827.1_43644	TRINITY_DN21325_c0_g1	153	1
OV651827.1_43644	TRINITY_DN2183_c0_g1	154	2
OV651827.1_43644	TRINITY_DN21977_c0_g2	150	1
OV651827.1_43644	TRINITY_DN2319_c0_g1	152	8
OV651827.1_43644	TRINITY_DN2333_c0_g1	160	8
OV651827.1_43644	TRINITY_DN2345_c0_g1	144	8
OV651827.1_43644	TRINITY_DN24820_c0_g1	148	4
OV651827.1_43644	TRINITY_DN2486_c0_g1	143	2
OV651827.1_43644	TRINITY_DN2511_c0_g1	145	1
OV651827.1_43644	TRINITY_DN26081_c0_g1	140	2
OV651827.1_43644	TRINITY_DN27524_c0_g1	149	1
OV651827.1_43644	TRINITY_DN2867_c0_g1	145	2
OV651827.1_43644	TRINITY_DN2931_c0_g1	147	1
OV651827.1_43644	TRINITY_DN3122_c0_g1	142	1
OV651827.1_43644	TRINITY_DN3136_c0_g1	140	25
OV651827.1_43644	TRINITY_DN31759_c0_g1	156	3
OV651827.1_43644	TRINITY_DN3228_c0_g2	140	1
OV651827.1_43644	TRINITY_DN33162_c0_g1	148	2
OV651827.1_43644	TRINITY_DN3381_c0_g1	145	1
OV651827.1_43644	TRINITY_DN3405_c0_g2	141	3
OV651827.1_43644	TRINITY_DN3415_c0_g1	149	2
OV651827.1_43644	TRINITY_DN354_c0_g1	147	6
OV651827.1_43644	TRINITY_DN35635_c0_g1	147	2
OV651827.1_43644	TRINITY_DN3996_c0_g1	151	1
OV651827.1_43644	TRINITY_DN4007_c1_g1	145	1
OV651827.1_43644	TRINITY_DN419_c0_g1	142	4
OV651827.1_43644	TRINITY_DN42334_c0_g1	142	1
OV651827.1_43644	TRINITY_DN45853_c0_g1	145	10
OV651827.1_43644	TRINITY_DN4600_c0_g1	140	3
OV651827.1_43644	TRINITY_DN4786_c0_g1	145	5
OV651827.1_43644	TRINITY_DN4841_c0_g1	144	3
OV651827.1_43644	TRINITY_DN4986_c0_g1	152	5
OV651827.1_43644	TRINITY_DN502_c0_g1	142	10
OV651827.1_43644	TRINITY_DN509_c0_g1	147	4
OV651827.1_43644	TRINITY_DN5211_c0_g1	152	1
OV651827.1_43644	TRINITY_DN5241_c0_g1	142	1
OV651827.1_43644	TRINITY_DN5407_c0_g1	144	5
OV651827.1_43644	TRINITY_DN5531_c0_g1	143	4
OV651827.1_43644	TRINITY_DN5650_c0_g1	148	2
OV651827.1_43644	TRINITY_DN565_c0_g1	150	5
OV651827.1_43644	TRINITY_DN57897_c0_g1	144	8
OV651827.1_43644	TRINITY_DN5897_c0_g1	140	4
OV651827.1_43644	TRINITY_DN5976_c0_g1	147	3
OV651827.1_43644	TRINITY_DN5988_c0_g1	150	3
OV651827.1_43644	TRINITY_DN6159_c1_g1	144	2
OV651827.1_43644	TRINITY_DN6657_c0_g1	142	12
OV651827.1_43644	TRINITY_DN6860_c0_g1	142	4
OV651827.1_43644	TRINITY_DN6960_c0_g1	144	7
OV651827.1_43644	TRINITY_DN7024_c1_g1	154	1
OV651827.1_43644	TRINITY_DN7107_c0_g1	154	1
OV651827.1_43644	TRINITY_DN7221_c0_g1	148	5
OV651827.1_43644	TRINITY_DN7297_c2_g1	148	2
OV651827.1_43644	TRINITY_DN749_c1_g1	142	2
OV651827.1_43644	TRINITY_DN7517_c1_g1	145	4
OV651827.1_43644	TRINITY_DN796_c0_g2	141	3
OV651827.1_43644	TRINITY_DN806_c2_g1	145	1
OV651827.1_43644	TRINITY_DN8090_c0_g1	147	1
OV651827.1_43644	TRINITY_DN827_c1_g1	145	4
OV651827.1_43644	TRINITY_DN8313_c5_g1	153	1
OV651827.1_43644	TRINITY_DN833_c0_g1	144	1
OV651827.1_43644	TRINITY_DN8466_c1_g2	147	4
OV651827.1_43644	TRINITY_DN8607_c0_g1	142	6
OV651827.1_43644	TRINITY_DN8638_c0_g3	145	2
OV651827.1_43644	TRINITY_DN8643_c0_g1	150	3
OV651827.1_43644	TRINITY_DN886_c0_g1	149	8
OV651827.1_43644	TRINITY_DN9131_c0_g1	143	2
OV651827.1_43644	TRINITY_DN931_c0_g1	140	1
OV651827.1_43644	TRINITY_DN9326_c0_g2	144	2
OV651827.1_43644	TRINITY_DN9969_c0_g1	150	3
OV651828.1_43849	TRINITY_DN10124_c0_g1	142	2
OV651828.1_43849	TRINITY_DN10217_c0_g1	154	1
OV651828.1_43849	TRINITY_DN10288_c0_g1	140	1
OV651828.1_43849	TRINITY_DN10359_c0_g1	158	3
OV651828.1_43849	TRINITY_DN1043_c2_g1	140	1
OV651828.1_43849	TRINITY_DN11168_c0_g1	153	6
OV651828.1_43849	TRINITY_DN11745_c0_g1	159	25
OV651828.1_43849	TRINITY_DN1177_c0_g1	152	1
OV651828.1_43849	TRINITY_DN12279_c1_g1	151	1
OV651828.1_43849	TRINITY_DN1229_c0_g3	142	6
OV651828.1_43849	TRINITY_DN1249_c0_g1	155	4
OV651828.1_43849	TRINITY_DN12686_c0_g1	156	6
OV651828.1_43849	TRINITY_DN12813_c0_g1	146	7
OV651828.1_43849	TRINITY_DN1320_c0_g1	152	4
OV651828.1_43849	TRINITY_DN13302_c0_g1	158	10
OV651828.1_43849	TRINITY_DN1338_c0_g1	141	9
OV651828.1_43849	TRINITY_DN13472_c0_g1	140	1
OV651828.1_43849	TRINITY_DN1368_c0_g1	155	1
OV651828.1_43849	TRINITY_DN13700_c0_g1	146	1
OV651828.1_43849	TRINITY_DN1375_c0_g1	149	11
OV651828.1_43849	TRINITY_DN1406_c0_g1	143	3
OV651828.1_43849	TRINITY_DN14105_c0_g1	146	1
OV651828.1_43849	TRINITY_DN14305_c0_g1	145	4
OV651828.1_43849	TRINITY_DN149_c8_g1	143	1
OV651828.1_43849	TRINITY_DN1518_c0_g1	142	9
OV651828.1_43849	TRINITY_DN15359_c1_g2	142	1
OV651828.1_43849	TRINITY_DN1555_c1_g1	150	3
OV651828.1_43849	TRINITY_DN17056_c1_g1	155	4
OV651828.1_43849	TRINITY_DN17233_c0_g1	153	1
OV651828.1_43849	TRINITY_DN1739_c0_g1	150	3
OV651828.1_43849	TRINITY_DN1744_c0_g1	149	1
OV651828.1_43849	TRINITY_DN19007_c0_g1	152	3
OV651828.1_43849	TRINITY_DN1925_c0_g1	147	9
OV651828.1_43849	TRINITY_DN1926_c0_g1	152	1
OV651828.1_43849	TRINITY_DN19365_c0_g1	150	1
OV651828.1_43849	TRINITY_DN2048_c0_g1	148	1
OV651828.1_43849	TRINITY_DN2090_c0_g1	145	3
OV651828.1_43849	TRINITY_DN21325_c0_g1	151	1
OV651828.1_43849	TRINITY_DN2200_c0_g1	157	1
OV651828.1_43849	TRINITY_DN22906_c0_g1	154	2
OV651828.1_43849	TRINITY_DN2333_c0_g1	148	4
OV651828.1_43849	TRINITY_DN23442_c0_g1	152	2
OV651828.1_43849	TRINITY_DN2345_c0_g1	146	4
OV651828.1_43849	TRINITY_DN23531_c0_g1	154	2
OV651828.1_43849	TRINITY_DN2355_c0_g1	155	9
OV651828.1_43849	TRINITY_DN2357_c0_g1	157	5
OV651828.1_43849	TRINITY_DN2476_c0_g1	140	3
OV651828.1_43849	TRINITY_DN25_c0_g1	156	5
OV651828.1_43849	TRINITY_DN2711_c0_g1	152	3
OV651828.1_43849	TRINITY_DN2739_c0_g1	146	4
OV651828.1_43849	TRINITY_DN278_c0_g1	141	1
OV651828.1_43849	TRINITY_DN2825_c0_g1	151	4
OV651828.1_43849	TRINITY_DN2847_c0_g1	140	1
OV651828.1_43849	TRINITY_DN2867_c0_g1	144	2
OV651828.1_43849	TRINITY_DN2870_c0_g1	149	2
OV651828.1_43849	TRINITY_DN2887_c0_g1	145	22
OV651828.1_43849	TRINITY_DN2899_c1_g2	147	1
OV651828.1_43849	TRINITY_DN2912_c0_g1	161	4
OV651828.1_43849	TRINITY_DN2964_c0_g1	142	3
OV651828.1_43849	TRINITY_DN3029_c1_g1	150	1
OV651828.1_43849	TRINITY_DN30303_c0_g1	141	1
OV651828.1_43849	TRINITY_DN3136_c0_g1	152	26
OV651828.1_43849	TRINITY_DN314_c0_g2	148	1
OV651828.1_43849	TRINITY_DN319_c0_g1	149	3
OV651828.1_43849	TRINITY_DN3381_c0_g1	148	1
OV651828.1_43849	TRINITY_DN3405_c0_g1	140	1
OV651828.1_43849	TRINITY_DN354_c0_g1	145	6
OV651828.1_43849	TRINITY_DN36271_c0_g1	142	1
OV651828.1_43849	TRINITY_DN36455_c0_g1	167	4
OV651828.1_43849	TRINITY_DN3714_c0_g1	141	6
OV651828.1_43849	TRINITY_DN3780_c0_g1	148	5
OV651828.1_43849	TRINITY_DN3866_c0_g1	150	10
OV651828.1_43849	TRINITY_DN3897_c0_g1	142	1
OV651828.1_43849	TRINITY_DN4122_c0_g1	142	1
OV651828.1_43849	TRINITY_DN4190_c0_g1	146	2
OV651828.1_43849	TRINITY_DN4512_c0_g1	164	2
OV651828.1_43849	TRINITY_DN4578_c0_g1	145	2
OV651828.1_43849	TRINITY_DN45816_c0_g1	147	3
OV651828.1_43849	TRINITY_DN45853_c0_g1	149	14
OV651828.1_43849	TRINITY_DN4608_c0_g1	143	4
OV651828.1_43849	TRINITY_DN46129_c0_g1	152	3
OV651828.1_43849	TRINITY_DN4815_c0_g1	154	1
OV651828.1_43849	TRINITY_DN4841_c0_g1	149	3
OV651828.1_43849	TRINITY_DN4873_c0_g1	143	5
OV651828.1_43849	TRINITY_DN4916_c0_g1	145	3
OV651828.1_43849	TRINITY_DN4986_c0_g1	149	1
OV651828.1_43849	TRINITY_DN5007_c0_g1	143	1
OV651828.1_43849	TRINITY_DN5056_c0_g1	147	2
OV651828.1_43849	TRINITY_DN5070_c0_g1	142	12
OV651828.1_43849	TRINITY_DN509_c0_g1	145	26
OV651828.1_43849	TRINITY_DN5211_c0_g1	153	1
OV651828.1_43849	TRINITY_DN523_c0_g1	142	1
OV651828.1_43849	TRINITY_DN539_c1_g1	142	2
OV651828.1_43849	TRINITY_DN5499_c0_g1	150	3
OV651828.1_43849	TRINITY_DN553_c0_g1	146	8
OV651828.1_43849	TRINITY_DN57897_c0_g1	150	3
OV651828.1_43849	TRINITY_DN5929_c0_g1	140	1
OV651828.1_43849	TRINITY_DN6037_c0_g1	141	2
OV651828.1_43849	TRINITY_DN6068_c0_g1	142	10
OV651828.1_43849	TRINITY_DN6113_c0_g1	143	1
OV651828.1_43849	TRINITY_DN61627_c0_g2	147	10
OV651828.1_43849	TRINITY_DN6163_c0_g1	161	4
OV651828.1_43849	TRINITY_DN6197_c0_g1	166	1
OV651828.1_43849	TRINITY_DN6427_c0_g1	148	3
OV651828.1_43849	TRINITY_DN6493_c1_g1	158	7
OV651828.1_43849	TRINITY_DN65074_c0_g1	142	25
OV651828.1_43849	TRINITY_DN6597_c0_g1	143	4
OV651828.1_43849	TRINITY_DN676_c0_g1	149	1
OV651828.1_43849	TRINITY_DN6832_c0_g1	168	1
OV651828.1_43849	TRINITY_DN7026_c0_g1	146	3
OV651828.1_43849	TRINITY_DN7297_c2_g1	151	3
OV651828.1_43849	TRINITY_DN7330_c0_g1	153	3
OV651828.1_43849	TRINITY_DN7711_c0_g1	149	2
OV651828.1_43849	TRINITY_DN7783_c0_g1	146	6
OV651828.1_43849	TRINITY_DN8005_c1_g1	145	8
OV651828.1_43849	TRINITY_DN816_c4_g1	155	6
OV651828.1_43849	TRINITY_DN8195_c0_g1	141	2
OV651828.1_43849	TRINITY_DN827_c1_g1	149	2
OV651828.1_43849	TRINITY_DN829_c0_g2	142	1
OV651828.1_43849	TRINITY_DN8410_c0_g1	146	2
OV651828.1_43849	TRINITY_DN8471_c0_g1	141	2
OV651828.1_43849	TRINITY_DN8730_c0_g2	148	2
OV651828.1_43849	TRINITY_DN8741_c0_g1	154	1
OV651828.1_43849	TRINITY_DN931_c0_g1	165	20
OV651828.1_43849	TRINITY_DN9373_c0_g1	140	4
OV651828.1_43849	TRINITY_DN9441_c0_g2	140	2
OV651828.1_43849	TRINITY_DN9588_c0_g1	151	5
OV651828.1_43849	TRINITY_DN9770_c0_g2	141	1
OV651828.1_43853	TRINITY_DN10021_c0_g1	144	2
OV651828.1_43853	TRINITY_DN10133_c0_g1	144	1
OV651828.1_43853	TRINITY_DN1033_c0_g2	154	1
OV651828.1_43853	TRINITY_DN10359_c0_g1	141	6
OV651828.1_43853	TRINITY_DN1043_c2_g1	148	1
OV651828.1_43853	TRINITY_DN10549_c0_g1	153	1
OV651828.1_43853	TRINITY_DN10951_c0_g1	142	1
OV651828.1_43853	TRINITY_DN11002_c0_g1	163	1
OV651828.1_43853	TRINITY_DN11168_c0_g1	150	6
OV651828.1_43853	TRINITY_DN11186_c0_g3	148	1
OV651828.1_43853	TRINITY_DN11345_c0_g1	142	1
OV651828.1_43853	TRINITY_DN11360_c0_g1	140	4
OV651828.1_43853	TRINITY_DN1147_c49_g1	155	2
OV651828.1_43853	TRINITY_DN11773_c0_g1	157	1
OV651828.1_43853	TRINITY_DN1177_c0_g1	140	2
OV651828.1_43853	TRINITY_DN119327_c0_g1	142	1
OV651828.1_43853	TRINITY_DN12180_c0_g1	153	2
OV651828.1_43853	TRINITY_DN1233_c0_g1	156	3
OV651828.1_43853	TRINITY_DN1246_c0_g1	151	4
OV651828.1_43853	TRINITY_DN1249_c0_g1	149	4
OV651828.1_43853	TRINITY_DN12577_c0_g1	167	12
OV651828.1_43853	TRINITY_DN12686_c0_g1	159	8
OV651828.1_43853	TRINITY_DN1273_c0_g1	152	10
OV651828.1_43853	TRINITY_DN12813_c0_g1	152	12
OV651828.1_43853	TRINITY_DN1296_c0_g1	164	5
OV651828.1_43853	TRINITY_DN12974_c0_g1	146	1
OV651828.1_43853	TRINITY_DN1303_c0_g1	141	2
OV651828.1_43853	TRINITY_DN1320_c0_g1	153	1
OV651828.1_43853	TRINITY_DN1327_c0_g1	147	8
OV651828.1_43853	TRINITY_DN13292_c0_g1	147	2
OV651828.1_43853	TRINITY_DN132_c0_g1	155	12
OV651828.1_43853	TRINITY_DN13302_c0_g1	156	1
OV651828.1_43853	TRINITY_DN1338_c0_g1	142	5
OV651828.1_43853	TRINITY_DN13833_c0_g1	153	1
OV651828.1_43853	TRINITY_DN1399_c0_g1	140	1
OV651828.1_43853	TRINITY_DN1400_c0_g3	162	1
OV651828.1_43853	TRINITY_DN1408_c0_g1	154	1
OV651828.1_43853	TRINITY_DN14127_c0_g1	145	5
OV651828.1_43853	TRINITY_DN14190_c0_g1	155	1
OV651828.1_43853	TRINITY_DN14235_c0_g1	148	1
OV651828.1_43853	TRINITY_DN14327_c0_g1	153	1
OV651828.1_43853	TRINITY_DN14658_c0_g1	153	2
OV651828.1_43853	TRINITY_DN1468_c0_g2	147	1
OV651828.1_43853	TRINITY_DN1469_c0_g1	140	7
OV651828.1_43853	TRINITY_DN15062_c0_g1	140	1
OV651828.1_43853	TRINITY_DN1518_c0_g1	150	5
OV651828.1_43853	TRINITY_DN1521_c0_g1	161	10
OV651828.1_43853	TRINITY_DN15347_c2_g2	161	1
OV651828.1_43853	TRINITY_DN15411_c0_g2	167	11
OV651828.1_43853	TRINITY_DN1589_c0_g1	152	2
OV651828.1_43853	TRINITY_DN1592_c0_g1	148	12
OV651828.1_43853	TRINITY_DN16274_c0_g2	149	2
OV651828.1_43853	TRINITY_DN1634_c0_g1	144	2
OV651828.1_43853	TRINITY_DN16596_c0_g1	157	4
OV651828.1_43853	TRINITY_DN17056_c1_g1	146	12
OV651828.1_43853	TRINITY_DN172_c0_g3	146	2
OV651828.1_43853	TRINITY_DN1749_c0_g1	145	2
OV651828.1_43853	TRINITY_DN17591_c0_g1	158	4
OV651828.1_43853	TRINITY_DN1765_c0_g1	153	4
OV651828.1_43853	TRINITY_DN18234_c0_g1	147	1
OV651828.1_43853	TRINITY_DN1834_c2_g2	146	2
OV651828.1_43853	TRINITY_DN1834_c4_g1	140	1
OV651828.1_43853	TRINITY_DN18520_c0_g1	147	2
OV651828.1_43853	TRINITY_DN1863_c0_g1	151	4
OV651828.1_43853	TRINITY_DN186_c0_g1	150	14
OV651828.1_43853	TRINITY_DN18_c5_g1	149	2
OV651828.1_43853	TRINITY_DN1904_c0_g1	168	6
OV651828.1_43853	TRINITY_DN19294_c0_g1	151	5
OV651828.1_43853	TRINITY_DN19538_c0_g2	153	1
OV651828.1_43853	TRINITY_DN19713_c0_g1	147	1
OV651828.1_43853	TRINITY_DN1989_c0_g1	157	5
OV651828.1_43853	TRINITY_DN1994_c0_g1	144	2
OV651828.1_43853	TRINITY_DN20101_c0_g1	144	2
OV651828.1_43853	TRINITY_DN2044_c10_g1	157	8
OV651828.1_43853	TRINITY_DN20639_c0_g1	147	2
OV651828.1_43853	TRINITY_DN20796_c0_g1	158	2
OV651828.1_43853	TRINITY_DN21641_c0_g2	145	1
OV651828.1_43853	TRINITY_DN2200_c0_g1	151	3
OV651828.1_43853	TRINITY_DN2239_c2_g1	156	2
OV651828.1_43853	TRINITY_DN22641_c0_g1	155	1
OV651828.1_43853	TRINITY_DN2294_c0_g1	147	9
OV651828.1_43853	TRINITY_DN2324_c0_g1	148	7
OV651828.1_43853	TRINITY_DN2333_c0_g1	148	4
OV651828.1_43853	TRINITY_DN2345_c0_g1	147	4
OV651828.1_43853	TRINITY_DN23486_c0_g1	153	4
OV651828.1_43853	TRINITY_DN2355_c0_g1	151	5
OV651828.1_43853	TRINITY_DN2476_c0_g1	152	2
OV651828.1_43853	TRINITY_DN2495_c0_g1	148	1
OV651828.1_43853	TRINITY_DN25500_c0_g1	155	5
OV651828.1_43853	TRINITY_DN2590_c0_g2	153	1
OV651828.1_43853	TRINITY_DN26081_c0_g1	150	1
OV651828.1_43853	TRINITY_DN2725_c1_g1	161	1
OV651828.1_43853	TRINITY_DN27360_c0_g1	154	2
OV651828.1_43853	TRINITY_DN2739_c0_g1	149	3
OV651828.1_43853	TRINITY_DN2747_c0_g1	149	1
OV651828.1_43853	TRINITY_DN2755_c0_g1	157	1
OV651828.1_43853	TRINITY_DN2774_c0_g1	143	2
OV651828.1_43853	TRINITY_DN27989_c0_g1	159	2
OV651828.1_43853	TRINITY_DN2825_c0_g1	140	2
OV651828.1_43853	TRINITY_DN2867_c0_g1	153	16
OV651828.1_43853	TRINITY_DN2887_c0_g1	162	75
OV651828.1_43853	TRINITY_DN2912_c0_g1	164	6
OV651828.1_43853	TRINITY_DN2921_c0_g1	157	1
OV651828.1_43853	TRINITY_DN2931_c0_g1	140	1
OV651828.1_43853	TRINITY_DN2940_c0_g1	145	2
OV651828.1_43853	TRINITY_DN2964_c0_g1	153	2
OV651828.1_43853	TRINITY_DN3122_c0_g1	140	5
OV651828.1_43853	TRINITY_DN3136_c0_g1	148	32
OV651828.1_43853	TRINITY_DN3157_c0_g1	152	2
OV651828.1_43853	TRINITY_DN3271_c0_g2	152	6
OV651828.1_43853	TRINITY_DN327_c4_g1	157	3
OV651828.1_43853	TRINITY_DN3300_c0_g2	143	3
OV651828.1_43853	TRINITY_DN3320_c1_g1	156	6
OV651828.1_43853	TRINITY_DN3335_c0_g1	146	2
OV651828.1_43853	TRINITY_DN3405_c0_g1	155	4
OV651828.1_43853	TRINITY_DN3423_c0_g4	140	1
OV651828.1_43853	TRINITY_DN3524_c3_g1	151	15
OV651828.1_43853	TRINITY_DN3537_c0_g1	144	5
OV651828.1_43853	TRINITY_DN3573_c0_g1	146	5
OV651828.1_43853	TRINITY_DN36455_c0_g1	155	11
OV651828.1_43853	TRINITY_DN3671_c0_g1	147	11
OV651828.1_43853	TRINITY_DN3688_c0_g1	152	1
OV651828.1_43853	TRINITY_DN37573_c0_g1	149	1
OV651828.1_43853	TRINITY_DN3767_c0_g1	152	2
OV651828.1_43853	TRINITY_DN3780_c0_g1	147	2
OV651828.1_43853	TRINITY_DN38240_c0_g1	161	3
OV651828.1_43853	TRINITY_DN3865_c0_g1	150	2
OV651828.1_43853	TRINITY_DN3963_c0_g1	146	4
OV651828.1_43853	TRINITY_DN39821_c0_g1	161	1
OV651828.1_43853	TRINITY_DN3996_c0_g1	151	2
OV651828.1_43853	TRINITY_DN4190_c0_g1	163	2
OV651828.1_43853	TRINITY_DN420_c0_g1	147	1
OV651828.1_43853	TRINITY_DN42334_c0_g1	140	2
OV651828.1_43853	TRINITY_DN433_c0_g1	156	2
OV651828.1_43853	TRINITY_DN434_c1_g1	150	8
OV651828.1_43853	TRINITY_DN4403_c0_g1	153	2
OV651828.1_43853	TRINITY_DN4407_c0_g1	145	2
OV651828.1_43853	TRINITY_DN4422_c0_g2	146	1
OV651828.1_43853	TRINITY_DN444_c0_g1	165	3
OV651828.1_43853	TRINITY_DN4569_c0_g1	164	1
OV651828.1_43853	TRINITY_DN4578_c0_g1	148	1
OV651828.1_43853	TRINITY_DN45816_c0_g1	144	1
OV651828.1_43853	TRINITY_DN45853_c0_g1	142	16
OV651828.1_43853	TRINITY_DN4585_c1_g1	159	1
OV651828.1_43853	TRINITY_DN46129_c0_g1	156	4
OV651828.1_43853	TRINITY_DN4627_c0_g1	152	8
OV651828.1_43853	TRINITY_DN47803_c0_g1	156	4
OV651828.1_43853	TRINITY_DN480_c0_g1	141	2
OV651828.1_43853	TRINITY_DN4873_c0_g1	166	5
OV651828.1_43853	TRINITY_DN4902_c0_g1	157	3
OV651828.1_43853	TRINITY_DN4986_c0_g1	148	2
OV651828.1_43853	TRINITY_DN502_c0_g1	157	8
OV651828.1_43853	TRINITY_DN5070_c0_g1	153	9
OV651828.1_43853	TRINITY_DN509_c0_g1	150	99
OV651828.1_43853	TRINITY_DN523_c0_g1	145	1
OV651828.1_43853	TRINITY_DN54181_c0_g2	150	1
OV651828.1_43853	TRINITY_DN5438_c0_g1	145	6
OV651828.1_43853	TRINITY_DN5464_c0_g1	160	2
OV651828.1_43853	TRINITY_DN553_c0_g1	152	16
OV651828.1_43853	TRINITY_DN5643_c2_g1	145	2
OV651828.1_43853	TRINITY_DN5650_c0_g1	155	4
OV651828.1_43853	TRINITY_DN5667_c0_g1	144	7
OV651828.1_43853	TRINITY_DN5767_c0_g1	150	1
OV651828.1_43853	TRINITY_DN5897_c0_g1	146	4
OV651828.1_43853	TRINITY_DN5933_c0_g1	151	23
OV651828.1_43853	TRINITY_DN6003_c0_g1	146	4
OV651828.1_43853	TRINITY_DN601_c0_g1	155	3
OV651828.1_43853	TRINITY_DN6046_c0_g1	158	1
OV651828.1_43853	TRINITY_DN61057_c0_g1	151	2
OV651828.1_43853	TRINITY_DN64474_c0_g2	140	1
OV651828.1_43853	TRINITY_DN6454_c0_g1	148	1
OV651828.1_43853	TRINITY_DN6493_c1_g1	163	5
OV651828.1_43853	TRINITY_DN6495_c1_g1	146	3
OV651828.1_43853	TRINITY_DN65552_c0_g1	152	2
OV651828.1_43853	TRINITY_DN6671_c1_g1	144	1
OV651828.1_43853	TRINITY_DN6874_c0_g1	150	1
OV651828.1_43853	TRINITY_DN690_c0_g1	149	5
OV651828.1_43853	TRINITY_DN690_c1_g1	153	6
OV651828.1_43853	TRINITY_DN6998_c0_g1	140	3
OV651828.1_43853	TRINITY_DN7221_c0_g1	150	10
OV651828.1_43853	TRINITY_DN7248_c0_g2	151	1
OV651828.1_43853	TRINITY_DN7356_c0_g1	149	1
OV651828.1_43853	TRINITY_DN7374_c0_g1	151	4
OV651828.1_43853	TRINITY_DN7395_c0_g1	152	2
OV651828.1_43853	TRINITY_DN7396_c0_g1	153	4
OV651828.1_43853	TRINITY_DN741_c0_g1	142	1
OV651828.1_43853	TRINITY_DN749_c1_g1	153	2
OV651828.1_43853	TRINITY_DN7517_c1_g1	163	12
OV651828.1_43853	TRINITY_DN7600_c0_g1	145	4
OV651828.1_43853	TRINITY_DN7606_c0_g1	151	2
OV651828.1_43853	TRINITY_DN7672_c0_g2	142	4
OV651828.1_43853	TRINITY_DN7711_c0_g1	145	4
OV651828.1_43853	TRINITY_DN773_c0_g1	164	16
OV651828.1_43853	TRINITY_DN7847_c0_g1	140	2
OV651828.1_43853	TRINITY_DN7928_c0_g1	165	1
OV651828.1_43853	TRINITY_DN796_c0_g2	159	1
OV651828.1_43853	TRINITY_DN798_c1_g1	148	2
OV651828.1_43853	TRINITY_DN8024_c0_g1	152	2
OV651828.1_43853	TRINITY_DN818_c0_g1	155	4
OV651828.1_43853	TRINITY_DN8211_c0_g1	156	11
OV651828.1_43853	TRINITY_DN8212_c0_g1	149	1
OV651828.1_43853	TRINITY_DN8317_c0_g1	149	1
OV651828.1_43853	TRINITY_DN8327_c0_g1	148	8
OV651828.1_43853	TRINITY_DN8376_c0_g1	154	3
OV651828.1_43853	TRINITY_DN8466_c1_g2	153	4
OV651828.1_43853	TRINITY_DN8471_c0_g1	148	2
OV651828.1_43853	TRINITY_DN8505_c0_g1	140	2
OV651828.1_43853	TRINITY_DN8542_c0_g1	142	2
OV651828.1_43853	TRINITY_DN8607_c0_g1	146	6
OV651828.1_43853	TRINITY_DN8638_c0_g3	156	2
OV651828.1_43853	TRINITY_DN8689_c0_g1	153	9
OV651828.1_43853	TRINITY_DN886_c0_g1	146	3
OV651828.1_43853	TRINITY_DN9102_c0_g1	154	1
OV651828.1_43853	TRINITY_DN9113_c0_g1	144	3
OV651828.1_43853	TRINITY_DN9191_c0_g1	141	2
OV651828.1_43853	TRINITY_DN9203_c0_g3	152	1
OV651828.1_43853	TRINITY_DN9290_c0_g1	155	3
OV651828.1_43853	TRINITY_DN9291_c0_g2	142	1
OV651828.1_43853	TRINITY_DN931_c0_g1	159	13
OV651828.1_43853	TRINITY_DN943_c0_g1	140	1
OV651828.1_43853	TRINITY_DN95_c1_g1	147	2
OV651828.1_43853	TRINITY_DN971_c0_g1	147	8
OV651828.1_43853	TRINITY_DN9730_c0_g1	147	8
OV651828.1_43853	TRINITY_DN980_c0_g1	152	3
OV651828.1_43853	TRINITY_DN9874_c0_g1	151	1
OV651828.1_43853	TRINITY_DN9913_c0_g1	143	2
OV651828.1_43853	TRINITY_DN9969_c0_g1	156	2
OV651828.1_43856	TRINITY_DN10359_c0_g1	149	3
OV651828.1_43856	TRINITY_DN10433_c0_g1	149	3
OV651828.1_43856	TRINITY_DN11773_c0_g1	149	1
OV651828.1_43856	TRINITY_DN12577_c0_g1	163	3
OV651828.1_43856	TRINITY_DN127638_c0_g1	146	1
OV651828.1_43856	TRINITY_DN12813_c0_g1	152	2
OV651828.1_43856	TRINITY_DN12974_c0_g1	145	2
OV651828.1_43856	TRINITY_DN1327_c0_g1	160	8
OV651828.1_43856	TRINITY_DN13475_c0_g1	156	2
OV651828.1_43856	TRINITY_DN1477_c0_g1	150	8
OV651828.1_43856	TRINITY_DN1486_c0_g1	153	3
OV651828.1_43856	TRINITY_DN1592_c0_g1	170	12
OV651828.1_43856	TRINITY_DN1714_c1_g1	147	7
OV651828.1_43856	TRINITY_DN17741_c0_g1	149	6
OV651828.1_43856	TRINITY_DN17945_c0_g1	140	5
OV651828.1_43856	TRINITY_DN1820_c0_g1	157	5
OV651828.1_43856	TRINITY_DN1854_c0_g1	154	1
OV651828.1_43856	TRINITY_DN1863_c0_g1	151	2
OV651828.1_43856	TRINITY_DN1992_c0_g1	158	7
OV651828.1_43856	TRINITY_DN209_c2_g2	148	8
OV651828.1_43856	TRINITY_DN250_c0_g1	146	1
OV651828.1_43856	TRINITY_DN25500_c0_g1	153	3
OV651828.1_43856	TRINITY_DN25_c0_g1	161	6
OV651828.1_43856	TRINITY_DN26874_c1_g1	147	2
OV651828.1_43856	TRINITY_DN27337_c0_g1	164	1
OV651828.1_43856	TRINITY_DN2739_c0_g1	159	16
OV651828.1_43856	TRINITY_DN278_c0_g1	147	1
OV651828.1_43856	TRINITY_DN2887_c0_g1	150	19
OV651828.1_43856	TRINITY_DN2912_c0_g1	144	2
OV651828.1_43856	TRINITY_DN2925_c0_g1	158	3
OV651828.1_43856	TRINITY_DN31018_c0_g1	147	2
OV651828.1_43856	TRINITY_DN3300_c0_g2	152	3
OV651828.1_43856	TRINITY_DN33045_c0_g1	144	2
OV651828.1_43856	TRINITY_DN3415_c0_g1	140	16
OV651828.1_43856	TRINITY_DN354_c0_g1	149	12
OV651828.1_43856	TRINITY_DN362_c0_g1	156	3
OV651828.1_43856	TRINITY_DN36455_c0_g1	151	1
OV651828.1_43856	TRINITY_DN3671_c0_g1	145	5
OV651828.1_43856	TRINITY_DN413_c0_g1	146	5
OV651828.1_43856	TRINITY_DN420_c0_g1	151	1
OV651828.1_43856	TRINITY_DN4400_c0_g1	141	1
OV651828.1_43856	TRINITY_DN4423_c0_g1	162	3
OV651828.1_43856	TRINITY_DN4549_c0_g1	145	1
OV651828.1_43856	TRINITY_DN4608_c0_g1	158	11
OV651828.1_43856	TRINITY_DN5070_c0_g1	150	10
OV651828.1_43856	TRINITY_DN509_c0_g1	148	3
OV651828.1_43856	TRINITY_DN5198_c0_g1	142	1
OV651828.1_43856	TRINITY_DN5241_c0_g1	153	1
OV651828.1_43856	TRINITY_DN57897_c0_g1	150	5
OV651828.1_43856	TRINITY_DN6493_c1_g1	153	7
OV651828.1_43856	TRINITY_DN6671_c2_g1	146	6
OV651828.1_43856	TRINITY_DN676_c0_g1	156	5
OV651828.1_43856	TRINITY_DN7600_c0_g1	147	3
OV651828.1_43856	TRINITY_DN839_c0_g1	151	4
OV651828.1_43856	TRINITY_DN853_c0_g1	149	15
OV651828.1_43856	TRINITY_DN9593_c5_g1	151	3
OV651829.1_44603	TRINITY_DN10119_c0_g1	145	1
OV651829.1_44603	TRINITY_DN10620_c0_g1	140	2
OV651829.1_44603	TRINITY_DN10900_c1_g1	152	6
OV651829.1_44603	TRINITY_DN1102_c0_g1	153	2
OV651829.1_44603	TRINITY_DN11360_c0_g1	140	4
OV651829.1_44603	TRINITY_DN11570_c0_g1	146	1
OV651829.1_44603	TRINITY_DN1249_c0_g1	145	4
OV651829.1_44603	TRINITY_DN1261_c1_g1	140	7
OV651829.1_44603	TRINITY_DN12897_c0_g1	146	1
OV651829.1_44603	TRINITY_DN129408_c0_g1	156	2
OV651829.1_44603	TRINITY_DN1296_c0_g1	157	4
OV651829.1_44603	TRINITY_DN1303_c1_g2	148	1
OV651829.1_44603	TRINITY_DN13292_c0_g1	145	4
OV651829.1_44603	TRINITY_DN13302_c0_g1	140	6
OV651829.1_44603	TRINITY_DN13436_c0_g1	160	1
OV651829.1_44603	TRINITY_DN1351_c0_g1	155	15
OV651829.1_44603	TRINITY_DN13870_c0_g1	149	2
OV651829.1_44603	TRINITY_DN13898_c0_g1	154	1
OV651829.1_44603	TRINITY_DN1405_c0_g1	145	1
OV651829.1_44603	TRINITY_DN1408_c0_g1	145	1
OV651829.1_44603	TRINITY_DN1445_c0_g1	154	1
OV651829.1_44603	TRINITY_DN14636_c0_g1	158	5
OV651829.1_44603	TRINITY_DN15062_c0_g1	164	1
OV651829.1_44603	TRINITY_DN1507_c0_g1	148	9
OV651829.1_44603	TRINITY_DN1547_c0_g1	147	1
OV651829.1_44603	TRINITY_DN1551_c4_g2	164	2
OV651829.1_44603	TRINITY_DN16478_c0_g1	160	1
OV651829.1_44603	TRINITY_DN16846_c0_g1	143	3
OV651829.1_44603	TRINITY_DN17233_c0_g1	143	2
OV651829.1_44603	TRINITY_DN1765_c0_g1	142	2
OV651829.1_44603	TRINITY_DN17964_c0_g1	160	3
OV651829.1_44603	TRINITY_DN1820_c0_g1	154	5
OV651829.1_44603	TRINITY_DN18302_c0_g1	149	3
OV651829.1_44603	TRINITY_DN1834_c4_g1	140	1
OV651829.1_44603	TRINITY_DN1869_c0_g1	146	4
OV651829.1_44603	TRINITY_DN1899_c0_g1	150	3
OV651829.1_44603	TRINITY_DN19539_c0_g1	151	4
OV651829.1_44603	TRINITY_DN19566_c0_g1	145	1
OV651829.1_44603	TRINITY_DN19713_c0_g1	153	1
OV651829.1_44603	TRINITY_DN19854_c0_g1	146	1
OV651829.1_44603	TRINITY_DN1992_c0_g1	149	3
OV651829.1_44603	TRINITY_DN20101_c0_g1	161	1
OV651829.1_44603	TRINITY_DN20796_c0_g1	175	1
OV651829.1_44603	TRINITY_DN22062_c0_g1	160	2
OV651829.1_44603	TRINITY_DN2294_c0_g1	142	9
OV651829.1_44603	TRINITY_DN2319_c0_g1	159	8
OV651829.1_44603	TRINITY_DN2324_c0_g1	146	7
OV651829.1_44603	TRINITY_DN2333_c0_g1	147	4
OV651829.1_44603	TRINITY_DN2357_c0_g1	147	14
OV651829.1_44603	TRINITY_DN2449_c0_g2	147	1
OV651829.1_44603	TRINITY_DN2461_c3_g2	140	3
OV651829.1_44603	TRINITY_DN2467_c0_g1	161	7
OV651829.1_44603	TRINITY_DN2476_c0_g1	146	2
OV651829.1_44603	TRINITY_DN2617_c0_g1	143	1
OV651829.1_44603	TRINITY_DN26874_c1_g1	146	2
OV651829.1_44603	TRINITY_DN2692_c0_g1	140	1
OV651829.1_44603	TRINITY_DN27112_c0_g1	156	1
OV651829.1_44603	TRINITY_DN2725_c1_g1	140	4
OV651829.1_44603	TRINITY_DN2739_c0_g1	150	4
OV651829.1_44603	TRINITY_DN2747_c0_g1	147	1
OV651829.1_44603	TRINITY_DN278_c0_g1	168	1
OV651829.1_44603	TRINITY_DN2847_c0_g1	140	1
OV651829.1_44603	TRINITY_DN2857_c0_g1	152	9
OV651829.1_44603	TRINITY_DN2887_c0_g1	151	6
OV651829.1_44603	TRINITY_DN2890_c0_g1	148	2
OV651829.1_44603	TRINITY_DN2912_c0_g1	146	2
OV651829.1_44603	TRINITY_DN3029_c1_g1	140	1
OV651829.1_44603	TRINITY_DN3136_c0_g1	148	26
OV651829.1_44603	TRINITY_DN3138_c0_g1	145	3
OV651829.1_44603	TRINITY_DN330_c0_g1	155	2
OV651829.1_44603	TRINITY_DN3415_c0_g1	165	16
OV651829.1_44603	TRINITY_DN3497_c0_g1	155	1
OV651829.1_44603	TRINITY_DN35083_c0_g1	159	1
OV651829.1_44603	TRINITY_DN3533_c0_g1	140	5
OV651829.1_44603	TRINITY_DN362_c0_g1	141	3
OV651829.1_44603	TRINITY_DN36455_c0_g1	152	3
OV651829.1_44603	TRINITY_DN38240_c0_g1	150	1
OV651829.1_44603	TRINITY_DN41686_c0_g1	140	3
OV651829.1_44603	TRINITY_DN419_c0_g1	155	5
OV651829.1_44603	TRINITY_DN42334_c0_g1	143	1
OV651829.1_44603	TRINITY_DN434_c1_g3	160	1
OV651829.1_44603	TRINITY_DN4407_c0_g1	140	2
OV651829.1_44603	TRINITY_DN44163_c0_g2	150	4
OV651829.1_44603	TRINITY_DN444_c0_g1	167	3
OV651829.1_44603	TRINITY_DN4485_c0_g1	149	1
OV651829.1_44603	TRINITY_DN4949_c0_g1	142	1
OV651829.1_44603	TRINITY_DN4986_c0_g1	156	2
OV651829.1_44603	TRINITY_DN509_c0_g1	153	34
OV651829.1_44603	TRINITY_DN5211_c0_g1	148	1
OV651829.1_44603	TRINITY_DN5650_c0_g1	161	15
OV651829.1_44603	TRINITY_DN601_c0_g1	151	1
OV651829.1_44603	TRINITY_DN6068_c0_g1	148	9
OV651829.1_44603	TRINITY_DN6159_c1_g1	149	4
OV651829.1_44603	TRINITY_DN6377_c0_g1	149	1
OV651829.1_44603	TRINITY_DN6574_c0_g1	143	1
OV651829.1_44603	TRINITY_DN6657_c0_g1	158	6
OV651829.1_44603	TRINITY_DN6755_c0_g1	148	3
OV651829.1_44603	TRINITY_DN676_c0_g1	147	2
OV651829.1_44603	TRINITY_DN68_c1_g3	144	1
OV651829.1_44603	TRINITY_DN6960_c0_g1	149	2
OV651829.1_44603	TRINITY_DN6996_c0_g1	140	1
OV651829.1_44603	TRINITY_DN6998_c0_g1	152	5
OV651829.1_44603	TRINITY_DN71550_c0_g1	144	1
OV651829.1_44603	TRINITY_DN7186_c0_g1	160	7
OV651829.1_44603	TRINITY_DN7218_c0_g1	145	4
OV651829.1_44603	TRINITY_DN7221_c0_g1	147	5
OV651829.1_44603	TRINITY_DN7396_c0_g1	164	4
OV651829.1_44603	TRINITY_DN7600_c0_g1	157	4
OV651829.1_44603	TRINITY_DN765_c0_g1	155	4
OV651829.1_44603	TRINITY_DN7711_c0_g1	145	4
OV651829.1_44603	TRINITY_DN7755_c0_g1	140	2
OV651829.1_44603	TRINITY_DN7766_c0_g2	158	4
OV651829.1_44603	TRINITY_DN796_c0_g2	155	2
OV651829.1_44603	TRINITY_DN8090_c0_g1	151	1
OV651829.1_44603	TRINITY_DN827_c1_g1	146	4
OV651829.1_44603	TRINITY_DN8321_c0_g1	154	1
OV651829.1_44603	TRINITY_DN83412_c0_g1	140	3
OV651829.1_44603	TRINITY_DN8376_c0_g1	145	1
OV651829.1_44603	TRINITY_DN8405_c0_g1	141	9
OV651829.1_44603	TRINITY_DN8471_c0_g1	142	2
OV651829.1_44603	TRINITY_DN8505_c0_g1	144	2
OV651829.1_44603	TRINITY_DN857_c2_g1	148	1
OV651829.1_44603	TRINITY_DN8637_c0_g2	148	1
OV651829.1_44603	TRINITY_DN8680_c0_g1	145	1
OV651829.1_44603	TRINITY_DN8689_c0_g1	150	5
OV651829.1_44603	TRINITY_DN8711_c0_g1	162	17
OV651829.1_44603	TRINITY_DN875_c0_g2	147	4
OV651829.1_44603	TRINITY_DN9373_c0_g1	146	8
OV651829.1_44603	TRINITY_DN971_c0_g1	152	16
OV651829.1_44603	TRINITY_DN980_c0_g1	155	2
OV651829.1_44603	TRINITY_DN9913_c0_g1	147	2

## Sheet: miRNA-up trans-down + protein
miRNA	gene_clean	binding score	redundant_targeting_count
OV651813.1_959	TRINITY_DN12457_c0_g1	164	1
OV651813.1_959	TRINITY_DN1327_c0_g1	157	8
OV651813.1_959	TRINITY_DN1347_c0_g1	140	2
OV651813.1_959	TRINITY_DN146_c0_g1	154	1
OV651813.1_959	TRINITY_DN15411_c0_g2	161	10
OV651813.1_959	TRINITY_DN16494_c0_g1	154	7
OV651813.1_959	TRINITY_DN1824_c0_g1	162	1
OV651813.1_959	TRINITY_DN2726_c0_g1	148	1
OV651813.1_959	TRINITY_DN300_c0_g3	161	1
OV651813.1_959	TRINITY_DN37711_c0_g1	158	2
OV651813.1_959	TRINITY_DN43316_c0_g2	154	3
OV651813.1_959	TRINITY_DN6522_c0_g1	155	13
OV651813.1_959	TRINITY_DN7199_c0_g1	154	5
OV651813.1_959	TRINITY_DN927_c0_g1	164	3
OV651815.1_14155	TRINITY_DN1102_c0_g1	146	2
OV651815.1_14155	TRINITY_DN1199_c0_g1	142	2
OV651815.1_14155	TRINITY_DN12813_c0_g1	161	6
OV651815.1_14155	TRINITY_DN1327_c0_g1	140	20
OV651815.1_14155	TRINITY_DN1347_c0_g1	148	3
OV651815.1_14155	TRINITY_DN15411_c0_g2	158	12
OV651815.1_14155	TRINITY_DN6401_c0_g1	147	3
OV651815.1_14155	TRINITY_DN64_c0_g1	140	9
OV651815.1_15113	TRINITY_DN12813_c0_g1	147	2
OV651815.1_15113	TRINITY_DN1347_c0_g1	147	2
OV651815.1_15113	TRINITY_DN1425_c0_g1	147	1
OV651815.1_15113	TRINITY_DN15411_c0_g2	142	2
OV651815.1_15113	TRINITY_DN2188_c0_g1	146	3
OV651815.1_15113	TRINITY_DN3161_c0_g1	147	1
OV651815.1_15113	TRINITY_DN4305_c0_g1	140	3
OV651815.1_15113	TRINITY_DN64_c0_g1	140	12
OV651815.1_15113	TRINITY_DN6522_c0_g1	151	8
OV651815.1_15113	TRINITY_DN7106_c0_g1	153	3
OV651815.1_15113	TRINITY_DN749_c1_g1	153	2
OV651817.1_19162	TRINITY_DN12813_c0_g1	176	9
OV651817.1_19162	TRINITY_DN13292_c0_g1	167	4
OV651817.1_19162	TRINITY_DN3897_c0_g1	153	1
OV651817.1_19162	TRINITY_DN43316_c0_g2	151	3
OV651817.1_19191	TRINITY_DN749_c1_g1	165	2
OV651817.1_19191	TRINITY_DN7720_c0_g1	147	2
OV651818.1_21463	TRINITY_DN12813_c0_g1	159	9
OV651818.1_21463	TRINITY_DN1327_c0_g1	152	6
OV651818.1_21463	TRINITY_DN1347_c0_g1	145	9
OV651818.1_21463	TRINITY_DN1354_c0_g2	145	1
OV651818.1_21463	TRINITY_DN1425_c0_g1	160	1
OV651818.1_21463	TRINITY_DN15411_c0_g2	152	10
OV651818.1_21463	TRINITY_DN1739_c0_g1	154	3
OV651818.1_21463	TRINITY_DN2042_c0_g1	143	1
OV651818.1_21463	TRINITY_DN212_c0_g1	140	3
OV651818.1_21463	TRINITY_DN2726_c0_g1	165	3
OV651818.1_21463	TRINITY_DN3539_c0_g1	144	8
OV651818.1_21463	TRINITY_DN64_c0_g1	166	12
OV651818.1_21463	TRINITY_DN7106_c0_g1	142	2
OV651818.1_21463	TRINITY_DN927_c0_g1	146	3
OV651818.1_21463	TRINITY_DN9588_c0_g1	143	5
OV651818.1_21658	TRINITY_DN12813_c0_g1	140	4
OV651818.1_21658	TRINITY_DN13292_c0_g1	154	1
OV651818.1_21704	TRINITY_DN7881_c0_g1	146	2
OV651820.1_29758	TRINITY_DN13292_c0_g1	150	1
OV651822.1_34986	TRINITY_DN1199_c0_g1	143	2
OV651822.1_34986	TRINITY_DN12813_c0_g1	149	2
OV651822.1_34986	TRINITY_DN1327_c0_g1	150	12
OV651822.1_34986	TRINITY_DN13292_c0_g1	148	2
OV651822.1_34986	TRINITY_DN3161_c0_g1	148	1
OV651822.1_34986	TRINITY_DN630_c0_g1	142	7
OV651822.1_34986	TRINITY_DN932_c0_g1	143	2
OV651827.1_43644	TRINITY_DN1275_c0_g1	151	4
OV651827.1_43644	TRINITY_DN16688_c0_g1	140	1
OV651827.1_43644	TRINITY_DN3246_c0_g1	143	3
OV651827.1_43644	TRINITY_DN37711_c0_g1	145	2
OV651827.1_43644	TRINITY_DN5897_c0_g1	140	4
OV651827.1_43644	TRINITY_DN749_c1_g1	142	2
OV651827.1_43644	TRINITY_DN8090_c0_g1	147	1
OV651828.1_43849	TRINITY_DN12813_c0_g1	146	7
OV651828.1_43849	TRINITY_DN1739_c0_g1	150	3
OV651828.1_43849	TRINITY_DN3246_c0_g1	145	3
OV651828.1_43849	TRINITY_DN3897_c0_g1	142	1
OV651828.1_43849	TRINITY_DN43316_c0_g2	146	9
OV651828.1_43849	TRINITY_DN6113_c0_g1	143	1
OV651828.1_43849	TRINITY_DN6401_c0_g1	143	3
OV651828.1_43849	TRINITY_DN64_c0_g1	153	5
OV651828.1_43849	TRINITY_DN7199_c0_g1	141	5
OV651828.1_43849	TRINITY_DN7783_c0_g1	146	6
OV651828.1_43849	TRINITY_DN927_c0_g1	154	2
OV651828.1_43849	TRINITY_DN9588_c0_g1	151	5
OV651828.1_43853	TRINITY_DN1275_c0_g1	150	6
OV651828.1_43853	TRINITY_DN12813_c0_g1	152	12
OV651828.1_43853	TRINITY_DN1327_c0_g1	147	8
OV651828.1_43853	TRINITY_DN13292_c0_g1	147	2
OV651828.1_43853	TRINITY_DN15411_c0_g2	167	11
OV651828.1_43853	TRINITY_DN2324_c0_g1	148	7
OV651828.1_43853	TRINITY_DN3246_c0_g1	152	3
OV651828.1_43853	TRINITY_DN4912_c1_g1	145	1
OV651828.1_43853	TRINITY_DN5897_c0_g1	146	4
OV651828.1_43853	TRINITY_DN630_c0_g1	156	14
OV651828.1_43853	TRINITY_DN6401_c0_g1	155	6
OV651828.1_43853	TRINITY_DN6522_c0_g1	153	6
OV651828.1_43853	TRINITY_DN6998_c0_g1	140	3
OV651828.1_43853	TRINITY_DN7199_c0_g1	146	4
OV651828.1_43853	TRINITY_DN749_c1_g1	153	2
OV651828.1_43853	TRINITY_DN927_c0_g1	140	2
OV651828.1_43856	TRINITY_DN1199_c0_g1	148	1
OV651828.1_43856	TRINITY_DN12813_c0_g1	152	2
OV651828.1_43856	TRINITY_DN1327_c0_g1	160	8
OV651828.1_43856	TRINITY_DN1347_c0_g1	156	9
OV651828.1_43856	TRINITY_DN146_c0_g1	154	1
OV651828.1_43856	TRINITY_DN37711_c0_g1	145	2
OV651828.1_43856	TRINITY_DN6401_c0_g1	147	3
OV651828.1_43856	TRINITY_DN64_c0_g1	146	6
OV651829.1_44603	TRINITY_DN1102_c0_g1	153	2
OV651829.1_44603	TRINITY_DN13292_c0_g1	145	4
OV651829.1_44603	TRINITY_DN146_c0_g1	145	10
OV651829.1_44603	TRINITY_DN19669_c0_g1	163	1
OV651829.1_44603	TRINITY_DN2324_c0_g1	146	7
OV651829.1_44603	TRINITY_DN3246_c0_g1	151	3
OV651829.1_44603	TRINITY_DN6377_c0_g1	149	1
OV651829.1_44603	TRINITY_DN64_c0_g1	148	2
OV651829.1_44603	TRINITY_DN6998_c0_g1	152	5
OV651829.1_44603	TRINITY_DN8090_c0_g1	151	1
OV651829.1_44603	TRINITY_DN932_c0_g1	147	2
