# Supplementary material for: The microRNA pathway regulates obligatory aestivation in the cabbage stem flea beetle Psylliodes chrysocephala
Source: Commun Biol. 2025 Aug 27;8:1288. doi: 10.1038/s42003-025-08721-5 (PMC12381080; doi:10.1038/s42003-025-08721-5)
Supplement: Supplementary file 6 — Supplementary Data 4 [file 42003_2025_8721_MOESM6_ESM.xlsx]

## Sheet: 10_degradome
SiteID	Query	Transcript	TStart	TStop	TSlice	MFEperfect	MFEsite	MFEratio	AllenScore	Paired	Unpaired	Structure	Sequence	DegradomeCategory	DegradomePval	Tplot_file_path
PC9977_c0_g2:1827	OV651818.1_23949	PC9977_c0_g2	1816	1836	1827	-33.9	-22.2	0.654867	8.5	2-4,1835-1833;6-7,1831-1830;9-15,1828-1822;17-21,1820-1816	1-1,1836-1836[UP5];5-5,1832-1832[SIL];8-8,1829-1829[SIL];16-16,1821-1821[SIL]	(((((.(((((((.((.(((.&.))).)).))))))).)))))	GCGACCAAGCGGACGGCGACG&UGUCUUUUUCCGCUUUGUUGC	2	0.999088	10d/OV651818.1_23949_PC9977_c0_g2_1827_TPlot.pdf
PC994_c0_g2:2892	OV651826.1_42423	PC994_c0_g2	2880	2901	2892	-29.8	-20.7	0.694631	8	5-22,2897-2880	1-4,2901-2898[UP5]	((((((((((((((((((....&....))))))))))))))))))	AAUAAUUGAACAGACAAUAUUU&UUGCAUUGUCUGUUUAAUUGUU	4	0.97087	10d/OV651826.1_42423_PC994_c0_g2_2892_TPlot.pdf
PC993_c0_g1:1117	OV651826.1_42426	PC993_c0_g1	1104	1126	1117	-36.1	-23.5	0.65097	9	1-8,1126-1119;11-21,1116-1106;23-23,1104-1104	9-10,1118-1117[SIL];22-22,1105-1105[SIL]	(.(((((((((((..((((((((&))))))))..))))))))))).)	GGUAGUGGUUCUAUUGGAAGGUA&UGCUUUCUUCUAGAACCAUUAGU	4	0.853325	10d/OV651826.1_42426_PC993_c0_g1_1117_TPlot.pdf
PC989_c0_g1:1020	OV651814.1_9185	PC989_c0_g1	1005	1029	1020	-40.3	-29.2	0.724566	6	1-12,1029-1018;13-14,1016-1015;15-20,1013-1008	x-x,1017-1017[BULt];x-x,1014-1014[BULt];21-23,1007-1005[UP3]	...((((((.((.((((((((((((&))))))))))))-))-))))))...	AAGCUCACUAACACCAUGUCUUUCA&UGAAAGACAUGG-GU-AGUGAGAUG	2	0.0484916	10d/OV651814.1_9185_PC989_c0_g1_1020_TPlot.pdf
PC9804_c0_g1:405	OV651826.1_41890	PC9804_c0_g1	394	414	405	-33.1	-21.9	0.661631	6	1-3,414-412;5-17,410-398	4-4,411-411[SIL];18-21,397-394[UP3]	....(((((((((((((.(((&))).)))))))))))))....	CUGCAUCUAAGAAAGCUAGUG&CACCAGCUUUCUUAGAUUCUU	3	0.895587	10d/OV651826.1_41890_PC9804_c0_g1_405_TPlot.pdf
PC9783_c0_g1:4565	OV651826.1_41886	PC9783_c0_g1	4553	4573	4565	-32.6	-22.7	0.696319	9	1-6,4573-4568;8-16,4567-4559	7-7,x-x[BULq];17-22,4558-4553[UP3]	......(((((((((-((((((&)))))).)))))))))......	CUAUAGCUCACAGGG-UGCAAA&UUUGUAUCCCUGUGAGAUUUUU	3	0.731863	10d/OV651826.1_41886_PC9783_c0_g1_4565_TPlot.pdf
PC973_c0_g1:1691	OV651813.1_3301	PC973_c0_g1	1682	1700	1691	-27.3	-19.4	0.710623	7	1-16,1700-1685	17-19,1684-1682[UP3]	...((((((((((((((((&))))))))))))))))...	AAGUUCUAGUUUCUUCGGU&AUUGGAGGAACUAGAAAUU	4	0.988266	10d/OV651813.1_3301_PC973_c0_g1_1691_TPlot.pdf
PC973_c0_g1:1248	OV651826.1_42423	PC973_c0_g1	1235	1257	1248	-29.8	-20.3	0.681208	8.5	1-7,1257-1251;9-11,1249-1247;13-22,1244-1235	8-8,1250-1250[SIL];12-12,1246-1245[AILt]	((((((((((..(((.(((((((&))))))).)))-.))))))))))	GACGGUUAAAAAAGAGGAUGCAA&UUGCAUUGUCU-GUUUAAUUGUU	2	0.874995	10d/OV651826.1_42423_PC973_c0_g1_1248_TPlot.pdf
PC973_c0_g1:1065	OV651826.1_42423	PC973_c0_g1	1052	1074	1065	-29.8	-20.3	0.681208	8.5	1-7,1074-1068;9-11,1066-1064;13-22,1061-1052	8-8,1067-1067[SIL];12-12,1063-1062[AILt]	((((((((((..(((.(((((((&))))))).)))-.))))))))))	GACGGUUAAAAAAGAGGAUGCAA&UUGCAUUGUCU-GUUUAAUUGUU	2	0.879069	10d/OV651826.1_42423_PC973_c0_g1_1065_TPlot.pdf
PC9666_c0_g1:2928	OV651820.1_29738	PC9666_c0_g1	2916	2938	2928	-43.1	-28.3	0.656613	9	1-3,2938-2936;4-7,2933-2930;9-22,2929-2916	x-x,2935-2934[BULt];8-8,x-x[BULq]	((((((((((((((-((((..(((&)))--)))).))))))))))))))	GCUGGUGAUGCGCC-GGCCGCUGA&UCA--GGCCAGGUGUAUCGUUAGC	3	0.339375	10d/OV651820.1_29738_PC9666_c0_g1_2928_TPlot.pdf
PC9666_c0_g1:2123	OV651820.1_27499	PC9666_c0_g1	2111	2135	2123	-42.2	-27.9	0.661137	11	2-9,2134-2127;10-11,2123-2122;13-22,2120-2111	1-1,2135-2135[UP5];x-x,2126-2124[BULt];12-12,2121-2121[SIL]	((((((((((.((...((((((((.&.))))))))---)).))))))))))	AGACAAGGCUAAGUAUGAGGGGCUU&UAGCCUCUC---CUAGGCUUUGUCU	4	0.935942	10d/OV651820.1_27499_PC9666_c0_g1_2123_TPlot.pdf
PC9640_c0_g2:2300	OV651825.1_39800	PC9640_c0_g2	2292	2309	2300	-29.1	-22.4	0.769759	3.5	1-12,2309-2298;14-19,2297-2292	13-13,x-x[BULq]	((((((-((((((((((((&)))))))))))).))))))	AUCUUU-CUGGUCCGAAGA&UUUUCGGACUAGUGAAGAU	4	0.332432	10d/OV651825.1_39800_PC9640_c0_g2_2300_TPlot.pdf
PC95340_c0_g1:198	OV651825.1_39685	PC95340_c0_g1	187	207	198	-30.1	-19.7	0.654485	6	1-11,207-197;13-16,196-193;17-19,191-189	12-12,x-x[BULq];x-x,192-192[BULt];20-21,188-187[UP3]	..(((.((((-(((((((((((&))))))))))).))))-)))..	GGGACGAAUC-CUCGAAAAAUG&CAUUUUUUGAGAGAUU-GUCGA	3	0.984967	10d/OV651825.1_39685_PC95340_c0_g1_198_TPlot.pdf
PC941_c0_g1:1136	OV651814.1_9180	PC941_c0_g1	1118	1145	1136	-36.6	-23.9	0.653005	15.5	3-11,1143-1135;12-15,1129-1126;16-22,1124-1118	1-2,1145-1144[UP5];x-x,1134-1130[BULt];x-x,1125-1125[BULt]	(((((((.((((.....(((((((((..&..)))))))))-----))))-)))))))	GCUUGUCUAAGAAUAUUUGGCUGUGAAC&UAUCACAGCCA-----UUUU-GACGAGU	4	0.820482	10d/OV651814.1_9180_PC941_c0_g1_1136_TPlot.pdf
PC94045_c0_g1:837	OV651818.1_23949	PC94045_c0_g1	826	846	837	-33.9	-25.4	0.749263	7	2-7,845-840;9-19,838-828	1-1,846-846[UP5];8-8,839-839[SIL];20-21,827-826[UP3]	..(((((((((((.((((((.&.)))))).)))))))))))..	UUGACGAAGCGGAUGAAGACU&UGUCUUUUUCCGCUUUGUUGC	3	0.451806	10d/OV651818.1_23949_PC94045_c0_g1_837_TPlot.pdf
PC9400_c0_g1:199	OV651813.1_173	PC9400_c0_g1	186	211	199	-42	-28	0.666667	11.5	1-5,211-207;6-19,203-190	x-x,206-204[BULt];20-23,189-186[UP3]	....((((((((((((((...(((((&)))))---))))))))))))))....	AUUAAUGGAGGAGUUGGACCUUCUGG&CCAGA---UCUAACUCUUCCAUGCGA	3	0.107748	10d/OV651813.1_173_PC9400_c0_g1_199_TPlot.pdf
PC9400_c0_g1:1427	OV651813.1_175	PC9400_c0_g1	1416	1435	1427	-36.4	-25.1	0.68956	7	2-6,1434-1430;8-19,1429-1418	1-1,1435-1435[UP5];7-7,x-x[BULq];20-21,1417-1416[UP3]	..((((((((((((-(((((.&.))))).))))))))))))..	UCUUGGAGGAGUUG-GUCUUG&UGAGAUUCAACUCCUCCAACU	3	0.220219	10d/OV651813.1_175_PC9400_c0_g1_1427_TPlot.pdf
PC9400_c0_g1:1365	OV651817.1_19344	PC9400_c0_g1	1354	1374	1365	-37.6	-24.9	0.662234	9	1-5,1374-1370;7-12,1368-1363;13-19,1360-1354	6-6,1369-1369[SIL];x-x,1362-1361[BULt]	(((((((..((((((.(((((&))))).))))))--)))))))	GCUCCAGUUGCCGUAGGAGUU&AACUUGUGUGGC--CUGGAGC	3	0.999382	10d/OV651817.1_19344_PC9400_c0_g1_1365_TPlot.pdf
PC940_c0_g1:1097	OV651819.1_26273	PC940_c0_g1	1086	1106	1097	-31.2	-20.7	0.663462	12.5	6-18,1101-1089	1-5,1106-1102[UP5];19-21,1088-1086[UP3]	...(((((((((((((.....&.....)))))))))))))...	AUAGAUUACCAGCUGAACAAG&AAAUAUCAGCUGGUAAUUCUG	2	0.906459	10d/OV651819.1_26273_PC940_c0_g1_1097_TPlot.pdf
PC93966_c0_g1:1239	OV651828.1_43849	PC93966_c0_g1	1229	1252	1239	-38.6	-26.6	0.689119	10.5	1-7,1252-1246;8-13,1241-1236;15-21,1235-1229	x-x,1245-1242[BULt];14-14,x-x[BULq]	(((((((-((((((....(((((((&)))))))----)))))).)))))))	AGAUGCC-CCAGUUGAAAGUGUUCA&UGAACAC----AGCUGGUGGUAUCU	4	0.580564	10d/OV651828.1_43849_PC93966_c0_g1_1239_TPlot.pdf
PC939_c0_g1:2521	OV651817.1_19344	PC939_c0_g1	2512	2530	2521	-37.6	-26.1	0.694149	10.5	3-9,2528-2522;12-19,2519-2512	1-2,2530-2529[UP5];10-11,2521-2520[SIL]	((((((((..(((((((..&..)))))))..))))))))	GCUCCGGGAGGCACGGGCG&AACUUGUGUGGCCUGGAGC	4	0.999838	10d/OV651817.1_19344_PC939_c0_g1_2521_TPlot.pdf
PC939_c0_g1:1374	OV651826.1_41638	PC939_c0_g1	1361	1383	1374	-40.7	-27.2	0.668305	6	1-3,1383-1381;5-16,1379-1368;17-20,1366-1363	4-4,1380-1380[SIL];x-x,1367-1367[BULt];21-22,1362-1361[UP3]	..((((.((((((((((((.(((&))).))))))))))))-))))..	CUGCUGAAACUCACGGACAUGUU&AACUUGUCCGUGGGUU-CAGUCU	4	0.834421	10d/OV651826.1_41638_PC939_c0_g1_1374_TPlot.pdf
PC93_c0_g2:586	OV651826.1_42426	PC93_c0_g2	573	598	586	-36.1	-25	0.692521	11	2-8,597-591;9-21,587-575	1-1,598-598[UP5];x-x,590-588[BULt];22-23,574-573[UP3]	..(((((((((((((...(((((((.&.)))))))---)))))))))))))..	CGUAAUGGUUCUAGAAAAAGAAGGUG&UGCUUUCU---UCUAGAACCAUUAGU	4	0.432071	10d/OV651826.1_42426_PC93_c0_g2_586_TPlot.pdf
PC9289_c0_g1:1376	OV651818.1_23949	PC9289_c0_g1	1362	1385	1376	-33.9	-23	0.678466	9	2-18,1384-1368;19-21,1364-1362	1-1,1385-1385[UP5];x-x,1367-1365[BULt]	(((...(((((((((((((((((.&.)))))))))))))))))---)))	GUAAACACAAGGUGGAAGAGGAUC&UGUCUUUUUCCGCUUUGU---UGC	2	0.98013	10d/OV651818.1_23949_PC9289_c0_g1_1376_TPlot.pdf
PC9252_c0_g1:934	OV651820.1_27673	PC9252_c0_g1	922	943	934	-32.2	-23.7	0.736025	6.5	1-17,943-927;19-20,925-924	18-18,926-926[SIL];21-22,923-922[UP3]	..((.(((((((((((((((((&))))))))))))))))).))..	UCAUGGGGAAUAAUUUGUGCUG&UAGUACGAAUUAUUCCUGGUUU	2	0.0946317	10d/OV651820.1_27673_PC9252_c0_g1_934_TPlot.pdf
PC9235_c0_g1:159	OV651828.1_43856	PC9235_c0_g1	147	168	159	-40.3	-27.6	0.684864	9	3-16,166-153;19-21,149-147	1-2,168-167[UP5];17-18,152-150[AILt]	(((...((((((((((((((..&..))))))))))))))-..)))	GACAACGCUGACCGCGCUGCAG&UGGCAGUGUGGUUAGC-UGGUU	4	0.93971	10d/OV651828.1_43856_PC9235_c0_g1_159_TPlot.pdf
PC9203_c0_g1:2317	OV651825.1_39982	PC9203_c0_g1	2303	2326	2317	-31.4	-23.8	0.757962	8.5	3-14,2324-2313;15-20,2309-2304	1-2,2326-2325[UP5];x-x,2312-2310[BULt];21-21,2303-2303[UP3]	.((((((...((((((((((((..&..))))))))))))---)))))).	GCGCAGUUACAAUGAGAAGCCAAA&AAUGGCUUUUCAUU---ACUGUGA	4	0.995551	10d/OV651825.1_39982_PC9203_c0_g1_2317_TPlot.pdf
PC9181_c0_g1:1165	OV651819.1_26273	PC9181_c0_g1	1152	1174	1165	-31.2	-20.3	0.650641	9.5	3-15,1172-1160;16-19,1157-1154	1-2,1174-1173[UP5];x-x,1159-1158[BULt];20-21,1153-1152[UP3]	..((((..(((((((((((((..&..)))))))))))))--))))..	UUGAAUUUUGCCAGUUGAUGUAG&AAAUAUCAGCUGGUA--AUUCUG	2	0.95297	10d/OV651819.1_26273_PC9181_c0_g1_1165_TPlot.pdf
PC917_c1_g1:4873	OV651817.1_19162	PC917_c1_g1	4859	4884	4873	-36.7	-25.34	0.690463	14	2-8,4883-4877;13-24,4870-4859	1-1,4884-4884[UP5];9-12,4876-4871[AILt]	((((((((((((......(((((((.&.)))))))--....))))))))))))	GACAGCAAAAUCUAAAAUGUCUUCCG&UGGAAGAC--UAGUGAUUUUGUUGUU	4	0.371696	10d/OV651817.1_19162_PC917_c1_g1_4873_TPlot.pdf
PC9070_c0_g2:814	OV651820.1_29647	PC9070_c0_g2	796	823	814	-29.2	-19.3	0.660959	12	2-6,822-818;8-15,816-809;16-21,801-796	1-1,823-823[UP5];7-7,817-817[SIL];x-x,808-802[BULt]	((((((.......((((((((.(((((.&.))))).))))))))-------))))))	CCAAGAAAUGAUUAUAUCGAGGAUAUCA&AGAUAUGUUUGAUAU-------UCUUGG	4	0.999217	10d/OV651820.1_29647_PC9070_c0_g2_814_TPlot.pdf
PC9050_c0_g1:1790	OV651818.1_23949	PC9050_c0_g1	1782	1799	1790	-33.9	-23.3	0.687316	5.5	1-11,1799-1789;15-21,1788-1782	12-14,x-x[BULq]	(((((((---(((((((((((&)))))))))))...)))))))	GCAGCAA---GGAGAAAGACA&UGUCUUUUUCCGCUUUGUUGC	3	0.98262	10d/OV651818.1_23949_PC9050_c0_g1_1790_TPlot.pdf
PC8990_c1_g1:648	OV651814.1_9178	PC8990_c1_g1	637	657	648	-40.1	-28.4	0.708229	5.5	1-2,657-656;5-20,653-638	3-4,655-654[SIL];21-21,637-637[UP3]	.((((((((((((((((..((&))..)))))))))))))))).	ACUUAUCAAAGCUGGCUUGGA&UCACAGCCAGCUUUGAUGAGC	3	0.135064	10d/OV651814.1_9178_PC8990_c1_g1_648_TPlot.pdf
PC894_c20_g2:222	OV651825.1_39982	PC894_c20_g2	211	231	222	-31.4	-25.9	0.824841	2	1-5,231-227;7-21,225-211	6-6,226-226[SIL]	(((((((((((((((.(((((&))))).)))))))))))))))	UCACAGUAAUGAAAAACCAUU&AAUGGCUUUUCAUUACUGUGA	4	0.827592	10d/OV651825.1_39982_PC894_c20_g2_222_TPlot.pdf
PC8860_c0_g1:486	OV651824.1_37745	PC8860_c0_g1	472	495	486	-37.3	-24.7	0.662198	6	1-11,495-485;13-23,484-474	12-12,x-x[BULq];24-25,473-472[UP3]	..(((((((((((-(((((((((((&))))))))))).)))))))))))..	AUUUUAGGGCAUA-CGUUUUUAUUA&UAAUGAAAACGAUGUGUCCUAAACA	4	0.231007	10d/OV651824.1_37745_PC8860_c0_g1_486_TPlot.pdf
PC8843_c0_g1:35	OV651825.1_39982	PC8843_c0_g1	23	44	35	-31.4	-22	0.700637	6.5	2-12,43-33;13-20,31-24	1-1,44-44[UP5];x-x,32-32[BULt];21-21,23-23[UP3]	.((((((((.(((((((((((.&.)))))))))))-)))))))).	GUACAGUAAUUGAAAAGUCGUG&AAUGGCUUUUCA-UUACUGUGA	2	0.987711	10d/OV651825.1_39982_PC8843_c0_g1_35_TPlot.pdf
PC877_c16_g2:201	OV651813.1_3301	PC877_c16_g2	192	211	201	-27.3	-19.5	0.714286	5	1-9,211-203;10-19,201-192	x-x,202-202[BULt]	((((((((((.(((((((((&)))))))))-))))))))))	AAUUUCUGGUAUUCUCUAAU&AUUGGAGGA-ACUAGAAAUU	3	0.885379	10d/OV651813.1_3301_PC877_c16_g2_201_TPlot.pdf
PC874_c0_g1:972	OV651818.1_21706	PC874_c0_g1	955	981	972	-34.7	-22.7	0.654179	9.5	2-13,980-969;14-17,963-960;18-21,958-955	1-1,981-981[UP5];x-x,968-964[BULt];x-x,959-959[BULt]	((((.((((.....((((((((((((.&.))))))))))))-----))))-))))	GCUACUACAGUUGUACCUACUGCUUCU&UGAGGUAGUAGGU-----UGUA-UAGU	2	0.888684	10d/OV651818.1_21706_PC874_c0_g1_972_TPlot.pdf
PC8727_c0_g1:721	OV651831.1_46454	PC8727_c0_g1	709	730	721	-39.5	-29	0.734177	11	5-19,726-712	1-4,730-727[UP5];20-22,711-709[UP3]	...(((((((((((((((....&....)))))))))))))))...	CAGGAUGUCCACCUACAGCUGA&AGAACUGUGGGUGGACAUCAUU	3	0.0890599	10d/OV651831.1_46454_PC8727_c0_g1_721_TPlot.pdf
PC8727_c0_g1:639	OV651820.1_27256	PC8727_c0_g1	626	649	639	-47.1	-37	0.785563	5	1-6,649-644;8-23,641-626	7-7,643-642[AILt]	((((((((((((((((..((((((&))))))-.))))))))))))))))	UGCCAAUGGUGGUGGAUAUUACCA&UGGUAA-CUCCACCACCGUUGGCG	4	0.0200029	10d/OV651820.1_27256_PC8727_c0_g1_639_TPlot.pdf
PC8725_c0_g1:1203	OV651825.1_39800	PC8725_c0_g1	1194	1213	1203	-29.1	-19.2	0.659794	8.5	2-8,1212-1206;9-18,1204-1195	1-1,1213-1213[UP5];x-x,1205-1205[BULt];19-19,1194-1194[UP3]	.((((((((((.(((((((.&.)))))))-)))))))))).	UUCUUCGCUGGAUUUGAGAC&UUUUCGGA-CUAGUGAAGAU	4	0.999685	10d/OV651825.1_39800_PC8725_c0_g1_1203_TPlot.pdf
PC87103_c0_g1:194	OV651813.1_175	PC87103_c0_g1	183	204	194	-36.4	-26.9	0.739011	9	2-6,203-199;8-18,196-186	1-1,204-204[UP5];7-7,198-197[AILt];19-21,185-183[UP3]	...(((((((((((..(((((.&.)))))-.)))))))))))...	CGCUGGAGGAGUUGCUGUCUCG&UGAGAU-UCAACUCCUCCAACU	4	0.131892	10d/OV651813.1_175_PC87103_c0_g1_194_TPlot.pdf
PC8708_c0_g1:1500	OV651819.1_26271	PC8708_c0_g1	1489	1508	1500	-31.1	-20.4	0.655949	9	4-7,1505-1502;9-19,1501-1491	1-3,1508-1506[UP5];8-8,x-x[BULq];20-21,1490-1489[UP3]	..(((((((((((-((((...&...)))).)))))))))))..	UCCAGUUACCAAA-GAGAAAG&UAAUCUCAUUUGGUAACUGUG	3	0.895587	10d/OV651819.1_26271_PC8708_c0_g1_1500_TPlot.pdf
PC8651_c0_g1:560	OV651818.1_23138	PC8651_c0_g1	547	570	560	-35	-25	0.714286	6	1-6,570-565;7-21,563-549	x-x,564-564[BULt];22-23,548-547[UP3]	..(((((((((((((((.((((((&))))))-)))))))))))))))..	AAAUGUGUGUUCUUAAGACAAUAA&UUAUUG-CUUGAGAAUACACGUAG	4	0.0396057	10d/OV651818.1_23138_PC8651_c0_g1_560_TPlot.pdf
PC8634_c0_g1:3832	OV651830.1_45165	PC8634_c0_g1	3821	3841	3832	-36	-24.8	0.688889	6.5	3-16,3839-3826;18-21,3824-3821	1-2,3841-3840[UP5];17-17,3825-3825[SIL]	((((.((((((((((((((..&..)))))))))))))).))))	GUGCAGCUACGUUACAUCAAU&UGUGAUGUGACGUAGUGGUAU	4	0.902085	10d/OV651830.1_45165_PC8634_c0_g1_3832_TPlot.pdf
PC8601_c0_g1:864	OV651815.1_12722	PC8601_c0_g1	852	873	864	-31.2	-20.9	0.669872	9	3-6,871-868;8-13,866-861;15-22,859-852	1-2,873-872[UP5];7-7,867-867[SIL];14-14,860-860[SIL]	((((((((.((((((.((((..&..)))).)))))).))))))))	AUGUUCGGUGCAGUUAGUGCUC&CUGUAUAAACUGUUUCGAACAU	4	1	10d/OV651815.1_12722_PC8601_c0_g1_864_TPlot.pdf
PC8590_c0_g1:572	OV651825.1_39982	PC8590_c0_g1	561	581	572	-31.4	-25.3	0.805732	3	1-5,581-577;7-21,575-561	6-6,576-576[SIL]	(((((((((((((((.(((((&))))).)))))))))))))))	UCACAGUAAUGGAAAACCAUU&AAUGGCUUUUCAUUACUGUGA	4	0.954565	10d/OV651825.1_39982_PC8590_c0_g1_572_TPlot.pdf
PC8590_c0_g1:404	OV651825.1_39982	PC8590_c0_g1	393	413	404	-31.4	-21.3	0.678344	4	1-5,413-409;7-21,407-393	6-6,408-408[SIL]	(((((((((((((((.(((((&))))).)))))))))))))))	UCACAGUAAUGAAAAAUUAUU&AAUGGCUUUUCAUUACUGUGA	4	1	10d/OV651825.1_39982_PC8590_c0_g1_404_TPlot.pdf
PC8549_c0_g1:1494	OV651826.1_42423	PC8549_c0_g1	1482	1503	1494	-29.8	-21	0.704698	5	1-10,1503-1494;11-18,1492-1485;20-22,1484-1482	x-x,1493-1493[BULt];19-19,x-x[BULq]	(((-((((((((.((((((((((&))))))))))-)))))))).)))	GAC-AUUGAACAUGACAAUGUAA&UUGCAUUGUC-UGUUUAAUUGUU	4	0.92621	10d/OV651826.1_42423_PC8549_c0_g1_1494_TPlot.pdf
PC8537_c2_g1:1645	OV651814.1_12450	PC8537_c2_g1	1630	1654	1645	-32.8	-22	0.670732	11	4-17,1651-1638;18-22,1634-1630	1-3,1654-1652[UP5];x-x,1637-1635[BULt]	(((((...((((((((((((((...&...))))))))))))))---)))))	GGAGGCUUUCCUUUGGGUCUUAAAA&UUGUAAGAUCUAAAGGA---CCUUU	4	0.797345	10d/OV651814.1_12450_PC8537_c2_g1_1645_TPlot.pdf
PC8431_c0_g1:1183	OV651829.1_44731	PC8431_c0_g1	1169	1192	1183	-38.1	-25.5	0.669291	12	5-15,1188-1178;16-22,1175-1169	1-4,1192-1189[UP5];x-x,1177-1176[BULt]	(((((((..(((((((((((....&....)))))))))))--)))))))	AUCCAGGCGUCUGGCUGUGUAACU&ACCAAUAUAGCUAGA--CCUGGAU	4	0.39658	10d/OV651829.1_44731_PC8431_c0_g1_1183_TPlot.pdf
PC8410_c0_g1:3364	OV651826.1_42687	PC8410_c0_g1	3353	3375	3364	-32.2	-24.9	0.773292	8.5	1-9,3375-3367;11-21,3363-3353	10-10,3366-3364[AILt]	(((((((((((...(((((((((&)))))))))--.)))))))))))	AUAUAGCUAGAAUAGACCAAGGA&UCUUUGGUU--AUCUAGCUGUAU	3	0.107748	10d/OV651826.1_42687_PC8410_c0_g1_3364_TPlot.pdf
PC8341_c0_g1:491	OV651819.1_26273	PC8341_c0_g1	481	500	491	-31.2	-20.5	0.657051	7	4-15,497-486;17-21,485-481	1-3,500-498[UP5];16-16,x-x[BULq]	(((((-((((((((((((...&...)))))))))))).)))))	UAGAA-UAUCAGCUGAUAACU&AAAUAUCAGCUGGUAAUUCUG	3	0.962187	10d/OV651819.1_26273_PC8341_c0_g1_491_TPlot.pdf
PC82918_c0_g1:840	OV651813.1_2526	PC82918_c0_g1	828	849	840	-31.7	-28.7	0.905363	5	3-22,847-828	1-2,849-848[UP5]	((((((((((((((((((((..&..))))))))))))))))))))	GGAGAGAAGAAUUACAAGUGCA&UACACUUGUAGUUUUUUUCUCC	4	0.131892	10d/OV651813.1_2526_PC82918_c0_g1_840_TPlot.pdf
PC8287_c0_g1:475	OV651813.1_3301	PC8287_c0_g1	466	484	475	-27.3	-18.1	0.663004	9	3-15,482-470	1-2,484-483[UP5];16-19,469-466[UP3]	....(((((((((((((..&..)))))))))))))....	CUGAUCUAGUUCCUUUAUA&AUUGGAGGAACUAGAAAUU	4	1	10d/OV651813.1_3301_PC8287_c0_g1_475_TPlot.pdf
PC8261_c0_g1:365	OV651825.1_39800	PC8261_c0_g1	356	374	365	-29.1	-19.3	0.66323	9.5	4-17,371-358	1-3,374-372[UP5];18-19,357-356[UP3]	..((((((((((((((...&...))))))))))))))..	UGCUUUACUAGUUCGGCAG&UUUUCGGACUAGUGAAGAU	2	0.95525	10d/OV651825.1_39800_PC8261_c0_g1_365_TPlot.pdf
PC82521_c0_g1:113	OV651818.1_23949	PC82521_c0_g1	100	122	113	-33.9	-22.5	0.663717	8.5	2-10,121-113;11-16,110-105;18-21,103-100	1-1,122-122[UP5];x-x,112-111[BULt];17-17,104-104[SIL]	((((.((((((..(((((((((.&.)))))))))--)))))).))))	GCAAAGAAGCGAAGAAGAAGGCG&UGUCUUUUUC--CGCUUUGUUGC	3	0.999191	10d/OV651818.1_23949_PC82521_c0_g1_113_TPlot.pdf
PC822_c1_g1:947	OV651818.1_21706	PC822_c1_g1	936	955	947	-34.7	-25.1	0.723343	7	2-5,954-951;7-20,950-937	1-1,955-955[UP5];6-6,x-x[BULq];21-21,936-936[UP3]	.((((((((((((((-((((.&.)))).)))))))))))))).	UCUGUAUGGCCUGCU-CCUCU&UGAGGUAGUAGGUUGUAUAGU	4	0.506977	10d/OV651818.1_21706_PC822_c1_g1_947_TPlot.pdf
PC8189_c0_g1:37	OV651819.1_26273	PC8189_c0_g1	26	46	37	-31.2	-20.3	0.650641	8.5	3-9,44-38;11-15,36-32;17-21,30-26	1-2,46-45[UP5];10-10,37-37[SIL];16-16,31-31[SIL]	(((((.(((((.(((((((..&..))))))).))))).)))))	CAGAACUGCCAACUGGUGUAU&AAAUAUCAGCUGGUAAUUCUG	2	0.959485	10d/OV651819.1_26273_PC8189_c0_g1_37_TPlot.pdf
PC8161_c0_g1:3419	OV651826.1_42426	PC8161_c0_g1	3403	3428	3419	-36.1	-23.6	0.65374	10	1-3,3428-3426;6-11,3423-3418;13-19,3416-3410;20-23,3406-3403	4-5,3425-3424[SIL];12-12,3417-3417[SIL];x-x,3409-3407[BULt]	((((...(((((((.((((((..(((&)))..)))))).)))))))---))))	GCUAGAAGUGGUUCCAGAAGACUGCA&UGCUUUCUUCUAGAACCAU---UAGU	4	0.831041	10d/OV651826.1_42426_PC8161_c0_g1_3419_TPlot.pdf
PC8111_c0_g1:749	OV651826.1_42428	PC8111_c0_g1	736	758	749	-32.9	-21.88	0.665046	9.5	4-18,755-741;22-23,737-736	1-3,758-756[UP5];19-21,740-738[SIL]	((...(((((((((((((((...&...)))))))))))))))...))	CCAUUGGAUUCUGAAAGAAGGUC&UUGCUUCUUUUAGAAUCUUUAGG	3	0.782062	10d/OV651826.1_42428_PC8111_c0_g1_749_TPlot.pdf
PC811_c0_g1:626	OV651824.1_39476	PC811_c0_g1	616	635	626	-33.5	-22.7	0.677612	5.5	2-13,634-623;16-20,620-616	1-1,635-635[UP5];14-15,622-621[SIL]	(((((..((((((((((((.&.))))))))))))..)))))	AGUGACAGUGGGUCUAGUUC&UGACUAGAUCCACACUCAUU	4	0.683908	10d/OV651824.1_39476_PC811_c0_g1_626_TPlot.pdf
PC8080_c0_g1:460	OV651826.1_42423	PC8080_c0_g1	448	469	460	-29.8	-20.7	0.694631	7	2-10,468-460;12-14,458-456;16-21,454-449	1-1,469-469[UP5];11-11,459-459[SIL];15-15,455-455[SIL];22-22,448-448[UP3]	.((((((.(((.(((((((((.&.))))))))).))).)))))).	CACAGUUUAGCUGACGAUGCAG&UUGCAUUGUCUGUUUAAUUGUU	4	0.977142	10d/OV651826.1_42423_PC8080_c0_g1_460_TPlot.pdf
PC8060_c0_g1:2246	OV651826.1_42687	PC8060_c0_g1	2234	2255	2246	-32.2	-21	0.652174	7	2-13,2254-2243;15-16,2241-2240;18-21,2237-2234	1-1,2255-2255[UP5];14-14,2242-2242[SIL];17-17,2239-2238[AILt]	((((..((.((((((((((((.&.)))))))))))).))-.))))	AUACUUGCGAGGUAACCGAGGG&UCUUUGGUUAUCUAGC-UGUAU	4	0.999937	10d/OV651826.1_42687_PC8060_c0_g1_2246_TPlot.pdf
PC8049_c0_g2:187	OV651825.1_39982	PC8049_c0_g2	176	196	187	-31.4	-23	0.732484	4	1-5,196-192;7-21,190-176	6-6,191-191[SIL]	(((((((((((((((.(((((&))))).)))))))))))))))	UCACAGUGGUGAAAAAUCAUU&AAUGGCUUUUCAUUACUGUGA	4	0.999488	10d/OV651825.1_39982_PC8049_c0_g2_187_TPlot.pdf
PC8025_c0_g1:5963	OV651819.1_26271	PC8025_c0_g1	5951	5972	5963	-31.1	-20.6	0.662379	7.5	1-8,5972-5965;11-15,5962-5958;16-20,5956-5952	9-10,5964-5963[SIL];x-x,5957-5957[BULt];21-21,5951-5951[UP3]	.(((((.(((((..((((((((&))))))))..)))))-))))).	AAUAGUAUACCAUUUGAGGUUA&UAAUCUCAUUUGGUA-ACUGUG	4	0.981324	10d/OV651819.1_26271_PC8025_c0_g1_5963_TPlot.pdf
PC7997_c0_g1:3967	OV651826.1_41884	PC7997_c0_g1	3955	3976	3967	-33.5	-21.8	0.650746	9	1-3,3976-3974;6-18,3971-3959	4-5,3973-3972[SIL];19-22,3958-3955[UP3]	....(((((((((((((..(((&)))..)))))))))))))....	UAUUAUUUUGCAGGGGUCGAAG&CUUGUACCCCUGUGAAAUUUUU	3	0.931734	10d/OV651826.1_41884_PC7997_c0_g1_3967_TPlot.pdf
PC7962_c0_g1:1729	OV651813.1_3301	PC7962_c0_g1	1719	1738	1729	-27.3	-18.1	0.663004	8.5	1-10,1738-1729;11-15,1727-1723	x-x,1728-1728[BULt];16-19,1722-1719[UP3]	....(((((.((((((((((&))))))))))-)))))....	UUGGUUUGGAUUCCUCCGAU&AUUGGAGGAA-CUAGAAAUU	4	1	10d/OV651813.1_3301_PC7962_c0_g1_1729_TPlot.pdf
PC7951_c0_g1:587	OV651819.1_26386	PC7951_c0_g1	577	596	587	-29.6	-19.7	0.665541	11	6-18,591-579	1-5,596-592[UP5];19-20,578-577[UP3]	..(((((((((((((.....&.....)))))))))))))..	UCCAGAAUUUUCCUGGGCUG&AAUCACAGGAAAAUUCUGUG	3	0.755743	10d/OV651819.1_26386_PC7951_c0_g1_587_TPlot.pdf
PC794_c0_g2:1102	OV651813.1_1782	PC794_c0_g2	1090	1111	1102	-36.2	-24.5	0.676796	9.5	4-10,1108-1102;12-14,1100-1098;15-21,1096-1090	1-3,1111-1109[UP5];11-11,1101-1101[SIL];x-x,1097-1097[BULt]	(((((((.(((.(((((((...&...))))))).)))-)))))))	ACUUUUGCGCUGGCCUACUAAU&AUAAGUAGGUGAGC-CAAAGGU	4	0.725599	10d/OV651813.1_1782_PC794_c0_g2_1102_TPlot.pdf
PC7932_c0_g1:230	OV651815.1_12722	PC7932_c0_g1	218	239	230	-31.2	-23	0.737179	3.5	2-3,238-237;5-22,235-218	1-1,239-239[UP5];4-4,236-236[SIL]	((((((((((((((((((.((.&.)).))))))))))))))))))	AUGUUUGAAACAGUUUAUCCAC&CUGUAUAAACUGUUUCGAACAU	4	0.999942	10d/OV651815.1_12722_PC7932_c0_g1_230_TPlot.pdf
PC792_c0_g1:5464	OV651817.1_19162	PC792_c0_g1	5451	5473	5464	-36.7	-24.3	0.662125	7.5	2-10,5472-5464;12-23,5463-5452	1-1,5473-5473[UP5];11-11,x-x[BULq];24-24,5451-5451[UP3]	.((((((((((((-(((((((((.&.))))))))).)))))))))))).	UGCAACAGAGUCA-UAGUUUUCUC&UGGAAGACUAGUGAUUUUGUUGUU	4	0.714282	10d/OV651817.1_19162_PC792_c0_g1_5464_TPlot.pdf
PC792_c0_g1:5111	OV651820.1_29758	PC792_c0_g1	5097	5121	5111	-42.4	-29.1	0.686321	8.5	3-9,5119-5113;10-15,5111-5106;16-22,5104-5098	1-2,5121-5120[UP5];x-x,5112-5112[BULt];x-x,5105-5105[BULt];23-23,5097-5097[UP3]	.(((((((.((((((.(((((((..&..)))))))-))))))-))))))).	CGAUACCUAGUGGAGAACGAGUUAC&GAAGCUCGU-CUCUAC-AGGUAUCU	3	0.107748	10d/OV651820.1_29758_PC792_c0_g1_5111_TPlot.pdf
PC7898_c0_g1:3174	OV651825.1_39800	PC7898_c0_g1	3163	3183	3174	-29.1	-19.28	0.662543	5.5	1-13,3183-3171;16-19,3166-3163	14-15,3170-3167[AILt]	((((....(((((((((((((&)))))))))))))--..))))	GUCUACGGACUAGUCUGAAAA&UUUUCGGACUAGU--GAAGAU	2	0.960151	10d/OV651825.1_39800_PC7898_c0_g1_3174_TPlot.pdf
PC7876_c0_g1:363	OV651819.1_26273	PC7876_c0_g1	352	372	363	-31.2	-20.8	0.666667	10	4-15,369-358;17-19,356-354	1-3,372-370[UP5];16-16,357-357[SIL];20-21,353-352[UP3]	..(((.((((((((((((...&...)))))))))))).)))..	AUGAACUACCAGCUGGUGAAA&AAAUAUCAGCUGGUAAUUCUG	4	0.993469	10d/OV651819.1_26273_PC7876_c0_g1_363_TPlot.pdf
PC7867_c0_g1:13916	OV651826.1_41638	PC7867_c0_g1	13902	13925	13916	-40.7	-26.94	0.661916	7.5	1-14,13925-13912;19-22,13905-13902	15-18,13911-13906[AILt]	((((......((((((((((((((&))))))))))))))--....))))	AGACGAUCGGUCCACGGACAGGUU&AACUUGUCCGUGGG--UUCAGUCU	4	0.88016	10d/OV651826.1_41638_PC7867_c0_g1_13916_TPlot.pdf
PC78291_c0_g1:152	OV651825.1_39685	PC78291_c0_g1	138	161	152	-30.1	-19.6	0.651163	15	4-12,158-150;13-21,146-138	1-3,161-159[UP5];x-x,149-147[BULt]	(((((((((...(((((((((...&...)))))))))---)))))))))	UCGACGGUCCUUUCUCAGAGGCCU&CAUUUUUUGAGA---GAUUGUCGA	4	0.999828	10d/OV651825.1_39685_PC78291_c0_g1_152_TPlot.pdf
PC7810_c0_g1:1819	OV651818.1_24073	PC7810_c0_g1	1805	1828	1819	-34.4	-22.7	0.659884	8	1-7,1828-1822;9-10,1820-1819;11-20,1817-1808	8-8,1821-1821[SIL];x-x,1818-1818[BULt];21-23,1807-1805[UP3]	...((((((((((.((.(((((((&))))))).))-))))))))))...	AGCCAAAGCGUACUAGUUUCUGAA&UUUAGAAUCU-GUACGCUUUGUUG	2	0.505485	10d/OV651818.1_24073_PC7810_c0_g1_1819_TPlot.pdf
PC779_c0_g1:1491	OV651818.1_23949	PC779_c0_g1	1479	1500	1491	-33.9	-22.8	0.672566	10.5	5-13,1496-1488;14-21,1486-1479	1-4,1500-1497[UP5];x-x,1487-1487[BULt]	((((((((.(((((((((....&....)))))))))-))))))))	GCAACAGAUGCGGGAAGAAUUU&UGUCUUUUUCCGC-UUUGUUGC	4	0.999974	10d/OV651818.1_23949_PC779_c0_g1_1491_TPlot.pdf
PC77787_c0_g1:197	OV651815.1_13706	PC77787_c0_g1	184	206	197	-32.3	-21.6	0.668731	11.5	5-9,202-198;11-16,196-191;17-22,189-184	1-4,206-203[UP5];10-10,197-197[SIL];x-x,190-190[BULt]	((((((.((((((.(((((....&....))))).))))))-))))))	CACCAGUUGCUUACAGUGCCUAC&UAAAGCAUUAUAAGUA-CUGGUG	3	0.535574	10d/OV651815.1_13706_PC77787_c0_g1_197_TPlot.pdf
PC776_c0_g1:3369	OV651826.1_42687	PC776_c0_g1	3354	3378	3369	-32.2	-21	0.652174	6.5	1-14,3378-3365;16-16,3363-3363;17-21,3358-3354	15-15,3364-3364[SIL];x-x,3362-3359[BULt]	(((((....(.((((((((((((((&)))))))))))))).)----)))))	GUACAUUCCGGUAGAUAACUAAAGA&UCUUUGGUUAUCUAGC----UGUAU	3	0.994612	10d/OV651826.1_42687_PC776_c0_g1_3369_TPlot.pdf
PC772_c0_g1:281	OV651825.1_39685	PC772_c0_g1	268	290	281	-30.1	-20.6	0.684385	8	1-10,290-281;11-18,278-271;20-21,269-268	x-x,280-279[BULt];19-19,270-270[SIL]	((.((((((((..((((((((((&))))))))))--)))))))).))	UCAACAAUCUCAUUCAGAGAGUG&CAUUUUUUGA--GAGAUUGUCGA	2	0.791071	10d/OV651825.1_39685_PC772_c0_g1_281_TPlot.pdf
PC7714_c0_g1:1770	OV651825.1_39501	PC7714_c0_g1	1759	1780	1770	-36.3	-23.9	0.658402	9.5	3-4,1778-1777;5-10,1775-1770;12-20,1768-1760	1-2,1780-1779[UP5];x-x,1776-1776[BULt];11-11,1769-1769[SIL];21-21,1759-1759[UP3]	.(((((((((.((((((.((..&..))-)))))).))))))))).	UGGCUGAAUCCUGUGGUAGUGA&UAGC-ACCACAUGAUUCAGCUU	3	0.572528	10d/OV651825.1_39501_PC7714_c0_g1_1770_TPlot.pdf
PC7696_c0_g1:304	OV651820.1_27630	PC7696_c0_g1	292	313	304	-36.9	-24	0.650407	10	2-15,312-299	1-1,313-313[UP5];16-22,298-292[UP3]	.......((((((((((((((.&.)))))))))))))).......	CACGUCACGGAUCUAUGGGGUU&UACCCUGUAGAUCCGAAUUUGU	3	0.765663	10d/OV651820.1_27630_PC7696_c0_g1_304_TPlot.pdf
PC7653_c0_g2:2001	OV651819.1_25341	PC7653_c0_g2	1989	2010	2001	-35.6	-23.3	0.654494	10.5	4-11,2007-2000;12-19,1998-1991	1-3,2010-2008[UP5];x-x,1999-1999[BULt];20-21,1990-1989[UP3]	..((((((((.((((((((...&...))))))))-))))))))..	ACGGGAAGAGAUUAUACGCGAC&UAAGCGUAUAG-CUUUUCCCCU	4	0.969669	10d/OV651819.1_25341_PC7653_c0_g2_2001_TPlot.pdf
PC7605_c0_g1:903	OV651828.1_43849	PC7605_c0_g1	890	912	903	-38.6	-26.1	0.676166	7	1-12,912-901;13-18,898-893;20-20,891-891	x-x,900-899[BULt];19-19,892-892[SIL];21-21,890-890[UP3]	.(.((((((..((((((((((((&))))))))))))--)))))).).	UGUUGCUACUUCAGCUGUGUUCA&UGAACACAGCUG--GUGGUAUCU	3	0.457458	10d/OV651828.1_43849_PC7605_c0_g1_903_TPlot.pdf
PC76_c2_g3:33	OV651825.1_39982	PC76_c2_g3	22	42	33	-31.4	-25.4	0.808917	3	1-5,42-38;7-21,36-22	6-6,37-37[SIL]	(((((((((((((((.(((((&))))).)))))))))))))))	UCACAGUGGUGAAAAACCAUU&AAUGGCUUUUCAUUACUGUGA	4	0.952691	10d/OV651825.1_39982_PC76_c2_g3_33_TPlot.pdf
PC7480_c0_g1:88	OV651826.1_42423	PC7480_c0_g1	73	97	88	-29.8	-19.4	0.651007	9	1-13,97-85;14-20,81-75	x-x,84-82[BULt];21-22,74-73[UP3]	..(((((((...(((((((((((((&)))))))))))))---)))))))..	AUCGAUUAAAUCGCAGAUAGUGUAA&UUGCAUUGUCUGU---UUAAUUGUU	4	0.999989	10d/OV651826.1_42423_PC7480_c0_g1_88_TPlot.pdf
PC7465_c0_g2:1558	OV651826.1_42428	PC7465_c0_g2	1545	1566	1558	-32.9	-23.8	0.723404	5.5	2-5,1565-1562;7-15,1561-1553;17-23,1551-1545	1-1,1566-1566[UP5];6-6,x-x[BULq];16-16,1552-1552[SIL]	(((((((.(((((((((-((((.&.)))).))))))))).)))))))	CCUAAGGCUUCUAGAAG-AGCAU&UUGCUUCUUUUAGAAUCUUUAGG	4	0.420479	10d/OV651826.1_42428_PC7465_c0_g2_1558_TPlot.pdf
PC7450_c0_g1:2644	OV651817.1_19344	PC7450_c0_g1	2633	2656	2644	-37.6	-24.8	0.659574	10	2-8,2655-2649;9-13,2645-2641;14-19,2638-2633	1-1,2656-2656[UP5];x-x,2648-2646[BULt];x-x,2640-2639[BULt]	((((((..(((((...(((((((.&.)))))))---)))))--))))))	GCUCCACCGGCUAGUCCACAAGUC&AACUUGUG---UGGCC--UGGAGC	4	1	10d/OV651817.1_19344_PC7450_c0_g1_2644_TPlot.pdf
PC7434_c0_g1:1216	OV651829.1_44731	PC7434_c0_g1	1203	1233	1216	-38.1	-25.3	0.664042	20	2-9,1232-1225;10-13,1216-1213;14-21,1211-1204	1-1,1233-1233[UP5];x-x,1224-1217[BULt];x-x,1212-1212[BULt];22-22,1203-1203[UP3]	.((((((((.((((........((((((((.&.))))))))--------))))-)))))))).	UUCCAGGUCUUGGCGAGAAAAUUAUAUUGGC&ACCAAUAUA--------GCUA-GACCUGGAU	4	0.506977	10d/OV651829.1_44731_PC7434_c0_g1_1216_TPlot.pdf
PC7425_c0_g2:1970	OV651826.1_42423	PC7425_c0_g2	1960	1979	1970	-29.8	-20.6	0.691275	7.5	1-7,1979-1973;9-15,1971-1965;18-22,1964-1960	8-8,1972-1972[SIL];16-17,x-x[BULq]	(((((--(((((((.(((((((&))))))).)))))))..)))))	GACAA--GGACAGAGGGUGCAA&UUGCAUUGUCUGUUUAAUUGUU	4	0.983119	10d/OV651826.1_42423_PC7425_c0_g2_1970_TPlot.pdf
PC7375_c0_g1:562	OV651813.1_3301	PC7375_c0_g1	553	570	562	-27.3	-18.7	0.684982	5	2-7,569-564;9-17,563-555	1-1,570-570[UP5];8-8,x-x[BULq];18-19,554-553[UP3]	..(((((((((-((((((.&.)))))).)))))))))..	UCUUUCUAGUU-CUCCAAA&AUUGGAGGAACUAGAAAUU	4	0.999876	10d/OV651813.1_3301_PC7375_c0_g1_562_TPlot.pdf
PC731_c0_g1:4043	OV651815.1_12720	PC731_c0_g1	4034	4052	4043	-35.5	-23.6	0.664789	7.5	3-14,4050-4039;17-20,4038-4035	1-2,4052-4051[UP5];15-16,x-x[BULq];21-21,4034-4034[UP3]	.((((--((((((((((((..&..))))))))))))..)))).	CGGCA--GACCAGUUAGAAAU&CAUUCUGACUGGUUAUUGCCA	4	0.972583	10d/OV651815.1_12720_PC731_c0_g1_4043_TPlot.pdf
PC731_c0_g1:2698	OV651815.1_15431	PC731_c0_g1	2686	2707	2698	-37.7	-29.9	0.793103	3.5	1-13,2707-2695;16-22,2692-2686	14-15,2694-2693[SIL]	(((((((..(((((((((((((&)))))))))))))..)))))))	CGAAUGUGACUAGGAAACCCCA&UGGGGUUUCUUAGCGACAUUUG	4	0.0588164	10d/OV651815.1_15431_PC731_c0_g1_2698_TPlot.pdf
PC72930_c0_g1:270	OV651826.1_41878	PC72930_c0_g1	259	281	270	-29.1	-21.4	0.735395	8.5	3-5,279-277;6-8,275-273;9-21,271-259	1-2,281-280[UP5];x-x,276-276[BULt];x-x,272-272[BULt]	(((((((((((((.(((.(((..&..)))-)))-)))))))))))))	GAAUUCUGCUUCAUGAGCUGAUU&UUUCA-UUC-UGAAGUAGAAUUC	4	0.454564	10d/OV651826.1_41878_PC72930_c0_g1_270_TPlot.pdf
PC7219_c0_g1:513	OV651818.1_23877	PC7219_c0_g1	502	522	513	-34.3	-24.7	0.720117	7.5	3-6,520-517;8-20,515-503	1-2,522-521[UP5];7-7,516-516[SIL];21-21,502-502[UP3]	.(((((((((((((.((((..&..)))).))))))))))))).	UUUCCCUACUAGAGACAGUCU&AAAUUGACUCUAGUAGGGAGU	4	0.420479	10d/OV651818.1_23877_PC7219_c0_g1_513_TPlot.pdf
PC7206_c0_g1:2267	OV651818.1_23877	PC7206_c0_g1	2257	2278	2267	-34.3	-22.5	0.655977	11.5	4-8,2275-2271;9-11,2268-2266;13-21,2265-2257	1-3,2278-2276[UP5];x-x,2270-2269[BULt];12-12,x-x[BULq]	(((((((((-(((..(((((...&...)))))--))).)))))))))	GCUCCCUAC-AGAAAGUCAAAUA&AAAUUGAC--UCUAGUAGGGAGU	4	0.981698	10d/OV651818.1_23877_PC7206_c0_g1_2267_TPlot.pdf
PC72025_c0_g1:1304	OV651814.1_9178	PC72025_c0_g1	1289	1313	1304	-40.1	-27.78	0.692768	7	1-13,1313-1301;15-17,1295-1293;19-21,1291-1289	14-14,1300-1296[AILt];18-18,1292-1292[SIL]	(((.(((.....(((((((((((((&)))))))))))))----.))).)))	GCUGAUCUACGUAAGUUGGCUGUGA&UCACAGCCAGCUU----UGAUGAGC	3	0.195592	10d/OV651814.1_9178_PC72025_c0_g1_1304_TPlot.pdf
PC7196_c0_g1:1540	OV651819.1_26271	PC7196_c0_g1	1529	1553	1540	-31.1	-21.18	0.681029	16.5	4-7,1550-1547;9-21,1541-1529	1-3,1553-1551[UP5];8-8,1546-1542[AILt]	(((((((((((((.....((((...&...))))----.)))))))))))))	CGCAGUUACCAGAAGUAGGAGAGAA&UAAUCUC----AUUUGGUAACUGUG	2	0.653686	10d/OV651819.1_26271_PC7196_c0_g1_1540_TPlot.pdf
PC71795_c0_g1:219	OV651815.1_14159	PC71795_c0_g1	206	229	219	-43.7	-29.6	0.677346	7	1-4,229-226;5-16,224-213;18-19,210-209	x-x,225-225[BULt];17-17,212-211[AILt];20-22,208-206[UP3]	...((..((((((((((((.((((&))))-))))))))))))-.))...	CCCGCCAGGUUGAAGGGGAUCCAA&UUGG-UCCCCUUCAACC-AGCUGU	3	0.274788	10d/OV651815.1_14159_PC71795_c0_g1_219_TPlot.pdf
PC71648_c0_g1:124	OV651826.1_42423	PC71648_c0_g1	112	133	124	-29.8	-21.8	0.731544	6	2-4,132-130;6-16,128-118;18-22,116-112	1-1,133-133[UP5];5-5,129-129[SIL];17-17,117-117[SIL]	(((((.(((((((((((.(((.&.))).))))))))))).)))))	GACAAGUGGGCAGACAAGGCAG&UUGCAUUGUCUGUUUAAUUGUU	4	0.664155	10d/OV651826.1_42423_PC71648_c0_g1_124_TPlot.pdf
PC71208_c0_g1:84	OV651815.1_12720	PC71208_c0_g1	73	93	84	-35.5	-24.58	0.692394	7	1-2,93-92;4-13,90-81;17-21,77-73	3-3,91-91[SIL];14-16,80-78[SIL]	(((((...((((((((((.((&)).))))))))))...)))))	UGGCGCGCGCCGGUCAGACUG&CAUUCUGACUGGUUAUUGCCA	3	0.652556	10d/OV651815.1_12720_PC71208_c0_g1_84_TPlot.pdf
PC7119_c0_g1:1287	OV651817.1_18387	PC7119_c0_g1	1272	1296	1287	-36.6	-29.6	0.808743	7.5	3-16,1294-1281;17-23,1279-1273	1-2,1296-1295[UP5];x-x,1280-1280[BULt];24-24,1272-1272[UP3]	.(((((((.((((((((((((((..&..))))))))))))))-))))))).	UGUACGAGAGUUUUCAGACAGGGUA&UUUCUUGUCUGAAAAC-CUUGUACU	4	0.0200029	10d/OV651817.1_18387_PC7119_c0_g1_1287_TPlot.pdf
PC7112_c0_g1:1010	OV651822.1_34141	PC7112_c0_g1	999	1019	1010	-30	-21.7	0.723333	5	2-8,1018-1012;11-21,1009-999	1-1,1019-1019[UP5];9-10,1011-1010[SIL]	(((((((((((..(((((((.&.)))))))..)))))))))))	UGUCAUUUUAAAUUUCGCUUA&CAAGCGAAUCUUAAAAUGACA	4	0.290714	10d/OV651822.1_34141_PC7112_c0_g1_1010_TPlot.pdf
PC7079_c0_g1:2642	OV651818.1_21706	PC7079_c0_g1	2631	2651	2642	-34.7	-25.3	0.729107	4.5	2-13,2650-2639;15-20,2637-2632	1-1,2651-2651[UP5];14-14,2638-2638[SIL];21-21,2631-2631[UP3]	.((((((.((((((((((((.&.)))))))))))).)))))).	UCUAUAUUACCUACUACCUUU&UGAGGUAGUAGGUUGUAUAGU	2	0.239202	10d/OV651818.1_21706_PC7079_c0_g1_2642_TPlot.pdf
PC7035_c0_g1:1455	OV651820.1_29647	PC7035_c0_g1	1442	1464	1455	-29.2	-22.8	0.780822	6.5	1-12,1464-1453;14-21,1449-1442	13-13,1452-1450[AILt]	((((((((...((((((((((((&))))))))))))--.))))))))	CCAAGAGUUGUUCAAACGUAUCU&AGAUAUGUUUGA--UAUUCUUGG	3	0.135064	10d/OV651820.1_29647_PC7035_c0_g1_1455_TPlot.pdf
PC7032_c0_g2:800	OV651818.1_23949	PC7032_c0_g2	788	809	800	-33.9	-24.3	0.716814	4	1-11,809-799;13-13,797-797;14-21,795-788	12-12,798-798[SIL];x-x,796-796[BULt]	((((((((.(.(((((((((((&))))))))))).)-))))))))	GCAACAAAUGAGGAAAAAGAUA&UGUCUUUUUCCGC-UUUGUUGC	4	0.972583	10d/OV651818.1_23949_PC7032_c0_g2_800_TPlot.pdf
PC699_c0_g1:3078	OV651825.1_39982	PC699_c0_g1	3066	3087	3078	-31.4	-22.1	0.703822	7	3-12,3085-3076;14-15,3074-3073;16-20,3071-3067	1-2,3087-3086[UP5];13-13,3075-3075[SIL];x-x,3072-3072[BULt];21-21,3066-3066[UP3]	.(((((.((.((((((((((..&..)))))))))).))-))))).	GCACAGAUAUUGGAAAGCCAGA&AAUGGCUUUUCAUUA-CUGUGA	4	0.999961	10d/OV651825.1_39982_PC699_c0_g1_3078_TPlot.pdf
PC6946_c0_g1:2810	OV651825.1_39685	PC6946_c0_g1	2799	2819	2810	-30.1	-19.6	0.651163	5.5	2-15,2818-2805;17-21,2803-2799	1-1,2819-2819[UP5];16-16,2804-2804[SIL]	(((((.((((((((((((((.&.)))))))))))))).)))))	UUGACCAUCUCUUGAAAAGUA&CAUUUUUUGAGAGAUUGUCGA	2	0.978414	10d/OV651825.1_39685_PC6946_c0_g1_2810_TPlot.pdf
PC6900_c0_g1:2967	OV651819.1_25510	PC6900_c0_g1	2955	2976	2967	-43.2	-28.3	0.655093	6.5	3-10,2974-2967;12-14,2965-2963;16-22,2961-2955	1-2,2976-2975[UP5];11-11,2966-2966[SIL];15-15,2962-2962[SIL]	(((((((.(((.((((((((..&..)))))))).))).)))))))	GAACCUCCCACAACGCGUCUAG&UCAGACGCGUCGUGCGAGGUUU	3	0.568075	10d/OV651819.1_25510_PC6900_c0_g1_2967_TPlot.pdf
PC690_c0_g1:1162	OV651815.1_15431	PC690_c0_g1	1150	1171	1162	-37.7	-24.8	0.657825	8.5	1-8,1171-1164;10-20,1162-1152	9-9,1163-1163[SIL];21-22,1151-1150[UP3]	..(((((((((((.((((((((&)))))))).)))))))))))..	AUGGUGUUGCUGAAGAAUCCCA&UGGGGUUUCUUAGCGACAUUUG	3	0.717602	10d/OV651815.1_15431_PC690_c0_g1_1162_TPlot.pdf
PC6889_c2_g1:71	OV651822.1_33316	PC6889_c2_g1	56	84	71	-43.4	-29.6	0.682028	11	2-5,83-80;6-8,78-76;9-19,72-62;20-24,60-56	1-1,84-84[UP5];x-x,79-79[BULt];x-x,75-73[BULt];x-x,61-61[BULt]	(((((.(((((((((((...(((.((((.&.))))-)))---)))))))))))-)))))	CCAGGUGCGCCUGAUGAUGAAGUGACAAC&AUUGU-ACU---UCAUCAGGUGC-UCUGG	4	0.290714	10d/OV651822.1_33316_PC6889_c2_g1_71_TPlot.pdf
PC688_c0_g1:580	OV651815.1_13704	PC688_c0_g1	568	587	580	-35.1	-24.3	0.692308	9	1-8,587-580;11-21,579-569	9-10,x-x[BULq];22-22,568-568[UP3]	.(((((((((((--((((((((&))))))))..))))))))))).	GGGGAGGUCAUG--GUGCCUGG&UCAGGUACAAUAUGAUCUCUUG	3	0.170188	10d/OV651815.1_13704_PC688_c0_g1_580_TPlot.pdf
PC688_c0_g1:244	OV651820.1_29138	PC688_c0_g1	232	254	244	-41.7	-27.8	0.666667	8	1-4,254-251;6-17,248-237;20-22,234-232	5-5,250-249[AILt];18-19,236-235[SIL]	(((..((((((((((((..((((&))))-.))))))))))))..)))	UCGCCUCAGCUGCUCCCUCGUGG&UCAC-UGGGAGUAGUUGAUCCGA	3	0.251885	10d/OV651820.1_29138_PC688_c0_g1_244_TPlot.pdf
PC686_c8_g1:2209	OV651818.1_23949	PC686_c8_g1	2198	2220	2209	-33.9	-24.3	0.716814	8.5	1-5,2220-2216;6-14,2213-2205;16-21,2203-2198	x-x,2215-2214[BULt];15-15,2204-2204[SIL]	((((((.(((((((((..(((((&)))))--))))))))).))))))	GCGAUACGGCGGAAAAUAGGGCA&UGUCU--UUUUCCGCUUUGUUGC	4	0.976676	10d/OV651818.1_23949_PC686_c8_g1_2209_TPlot.pdf
PC6856_c1_g2:551	OV651826.1_41890	PC6856_c1_g2	540	560	551	-33.1	-23.88	0.72145	5	1-13,560-548;17-21,544-540	14-16,547-545[SIL]	(((((...(((((((((((((&)))))))))))))...)))))	AAGAGAAAGAGGAAGCUGGUG&CACCAGCUUUCUUAGAUUCUU	4	0.635884	10d/OV651826.1_41890_PC6856_c1_g2_551_TPlot.pdf
PC6835_c0_g1:1046	OV651813.1_2526	PC6835_c0_g1	1034	1057	1046	-31.7	-20.68	0.652366	13	3-5,1055-1053;8-22,1048-1034	1-2,1057-1056[UP5];6-7,1052-1049[AILt]	(((((((((((((((....(((..&..)))--..)))))))))))))))	GGAGAGAAGAAUUACCAUUGUGAU&UACAC--UUGUAGUUUUUUUCUCC	4	0.999932	10d/OV651813.1_2526_PC6835_c0_g1_1046_TPlot.pdf
PC6832_c0_g1:1229	OV651826.1_41890	PC6832_c0_g1	1218	1239	1229	-33.1	-21.8	0.65861	8.5	2-7,1238-1233;8-17,1231-1222	1-1,1239-1239[UP5];x-x,1232-1232[BULt];18-21,1221-1218[UP3]	....((((((((((.((((((.&.))))))-))))))))))....	GAACGUCUAAGAAGUGCUGGUA&CACCAGC-UUUCUUAGAUUCUU	4	0.991334	10d/OV651826.1_41890_PC6832_c0_g1_1229_TPlot.pdf
PC680_c0_g1:3990	OV651813.1_2526	PC680_c0_g1	3978	3999	3990	-31.7	-26.5	0.835962	7	3-14,3997-3986;16-22,3984-3978	1-2,3999-3998[UP5];15-15,3985-3985[SIL]	(((((((.((((((((((((..&..)))))))))))).)))))))	GGAGAGGUAAACUGCAGGUGAA&UACACUUGUAGUUUUUUUCUCC	3	0.195592	10d/OV651813.1_2526_PC680_c0_g1_3990_TPlot.pdf
PC679_c0_g1:4664	OV651814.1_4115	PC679_c0_g1	4652	4673	4664	-43.2	-28.4	0.657407	6.5	1-11,4673-4663;12-14,4661-4659;16-22,4658-4652	x-x,4662-4662[BULt];15-15,x-x[BULq]	(((((((-(((.(((((((((((&)))))))))))-))).)))))))	GAACCUC-CAUAGAUGCGUUUGA&UCAGACGCGUC-GUGCGAGGUUU	4	0.788987	10d/OV651814.1_4115_PC679_c0_g1_4664_TPlot.pdf
PC6775_c0_g1:1248	OV651819.1_26273	PC6775_c0_g1	1237	1257	1248	-31.2	-23.3	0.746795	11	6-8,1252-1250;10-21,1248-1237	1-5,1257-1253[UP5];9-9,1249-1249[SIL]	((((((((((((.(((.....&.....))).))))))))))))	CAGAAUUACCAGGUGAAAAAC&AAAUAUCAGCUGGUAAUUCUG	4	0.516838	10d/OV651819.1_26273_PC6775_c0_g1_1248_TPlot.pdf
PC675_c0_g1:1998	OV651823.1_35668	PC675_c0_g1	1987	2007	1998	-36.4	-28.5	0.782967	11.5	6-21,2002-1987	1-5,2007-2003[UP5]	((((((((((((((((.....&.....))))))))))))))))	GCUGCUGUGAUAGGAUUGCCG&AUAUUGUCCUGUCACAGCAGU	4	0.114173	10d/OV651823.1_35668_PC675_c0_g1_1998_TPlot.pdf
PC6745_c0_g1:2289	OV651818.1_23138	PC6745_c0_g1	2276	2298	2289	-35	-23.2	0.662857	9	1-8,2298-2291;10-19,2289-2280	9-9,2290-2290[SIL];20-23,2279-2276[UP3]	....((((((((((.((((((((&)))))))).))))))))))....	AUUGGUGUAUUCUUUGGCAAUGA&UUAUUGCUUGAGAAUACACGUAG	4	0.358871	10d/OV651818.1_23138_PC6745_c0_g1_2289_TPlot.pdf
PC6711_c1_g3:269	OV651815.1_12722	PC6711_c1_g3	257	278	269	-31.2	-27.1	0.86859	2.5	2-22,277-257	1-1,278-278[UP5]	(((((((((((((((((((((.&.)))))))))))))))))))))	AUGUUUGAAACAGUUUAUACGU&CUGUAUAAACUGUUUCGAACAU	3	0.726247	10d/OV651815.1_12722_PC6711_c1_g3_269_TPlot.pdf
PC66795_c0_g1:2732	OV651818.1_21706	PC66795_c0_g1	2721	2740	2732	-34.7	-22.8	0.657061	6	2-9,2739-2732;12-17,2730-2725;19-21,2723-2721	1-1,2740-2740[UP5];10-11,2731-2731[AILq];18-18,2724-2724[SIL]	(((.((((((.-((((((((.&.))))))))..)))))).)))	ACUUUACAACA-ACUACCUCG&UGAGGUAGUAGGUUGUAUAGU	4	0.993336	10d/OV651818.1_21706_PC66795_c0_g1_2732_TPlot.pdf
PC66218_c1_g1:565	OV651825.1_40698	PC66218_c1_g1	554	574	565	-41.3	-28	0.677966	10	4-15,571-560;18-19,557-556	1-3,574-572[UP5];16-17,559-558[SIL];20-21,555-554[UP3]	..((..((((((((((((...&...))))))))))))..))..	UUGCUGUCACCGCGUGCUAUA&UAAGGCACGCGGUGAAUGCCA	4	0.554352	10d/OV651825.1_40698_PC66218_c1_g1_565_TPlot.pdf
PC6588_c0_g1:1087	OV651817.1_19194	PC6588_c0_g1	1072	1096	1087	-33.5	-21.9	0.653731	9.5	1-7,1096-1090;9-13,1088-1084;14-19,1079-1074	8-8,1089-1089[SIL];x-x,1083-1080[BULt];20-21,1073-1072[UP3]	..((((((....(((((.(((((((&))))))).)))))----))))))..	AACACAUUAAGAGUCGGCUACCGCU&AGUGGUAACCGAU----AAUGUGAA	4	0.918366	10d/OV651817.1_19194_PC6588_c0_g1_1087_TPlot.pdf
PC6563_c0_g1:860	OV651826.1_42687	PC6563_c0_g1	849	873	860	-32.2	-22.6	0.701863	13.5	1-8,873-866;9-14,861-856;16-20,854-850	x-x,865-862[BULt];15-15,855-855[SIL];21-21,849-849[UP3]	.(((((.((((((....((((((((&))))))))----)))))).))))).	UUGCAGGUAGAUGGUUAGCCGAAGA&UCUUUGGU----UAUCUAGCUGUAU	4	0.913264	10d/OV651826.1_42687_PC6563_c0_g1_860_TPlot.pdf
PC6528_c1_g1:1666	OV651815.1_15434	PC6528_c1_g1	1650	1675	1666	-41	-27.3	0.665854	10.5	4-15,1672-1661;16-22,1656-1650	1-3,1675-1673[UP5];x-x,1660-1657[BULt]	(((((((....((((((((((((...&...))))))))))))----)))))))	CUUGGGAAUAUUUUAAUAGGCCAAAG&UACUGGCCUGUUAAG----UCCCAAG	4	0.620869	10d/OV651815.1_15434_PC6528_c1_g1_1666_TPlot.pdf
PC6520_c0_g1:426	OV651813.1_2526	PC6520_c0_g1	414	435	426	-31.7	-22.68	0.715457	10	2-7,434-429;11-22,425-414	1-1,435-435[UP5];8-10,428-426[SIL]	((((((((((((...((((((.&.))))))...))))))))))))	GGAGAGAGAAGCGAAAGGUGUU&UACACUUGUAGUUUUUUUCUCC	4	0.914999	10d/OV651813.1_2526_PC6520_c0_g1_426_TPlot.pdf
PC652_c0_g1:3895	OV651820.1_29647	PC652_c0_g1	3884	3904	3895	-29.2	-24.6	0.842466	3	1-14,3904-3891;16-21,3889-3884	15-15,3890-3890[SIL]	((((((.((((((((((((((&)))))))))))))).))))))	UCAGGAUUAUCAGACAUAUCU&AGAUAUGUUUGAUAUUCUUGG	4	0.0776428	10d/OV651820.1_29647_PC652_c0_g1_3895_TPlot.pdf
PC64474_c0_g2:546	OV651817.1_19162	PC64474_c0_g2	533	555	546	-36.7	-23.9	0.651226	8	2-6,554-550;8-11,548-545;13-22,544-535	1-1,555-555[UP5];7-7,549-549[SIL];12-12,x-x[BULq];23-24,534-533[UP3]	..((((((((((-((((.(((((.&.))))).)))).))))))))))..	AUCGACGAAAUC-CUAGGCUUCCU&UGGAAGACUAGUGAUUUUGUUGUU	4	0.834421	10d/OV651817.1_19162_PC64474_c0_g2_546_TPlot.pdf
PC6391_c1_g1:1815	OV651819.1_26271	PC6391_c1_g1	1804	1824	1815	-31.1	-20.6	0.662379	5.5	2-13,1823-1812;15-18,1810-1807;20-20,1805-1805	1-1,1824-1824[UP5];14-14,1811-1811[SIL];19-19,1806-1806[SIL];21-21,1804-1804[UP3]	.(.((((.((((((((((((.&.)))))))))))).)))).).	AAGGGUUUCCAGAUGAGAUUU&UAAUCUCAUUUGGUAACUGUG	3	0.861871	10d/OV651819.1_26271_PC6391_c1_g1_1815_TPlot.pdf
PC6349_c0_g1:204	OV651822.1_34986	PC6349_c0_g1	192	214	204	-36.1	-29.5	0.817175	6.5	3-7,212-208;8-22,206-192	1-2,214-213[UP5];x-x,207-207[BULt]	(((((((((((((((.(((((..&..)))))-)))))))))))))))	GGACUGAUUUCGAAUGGGUGUAU&UAGCACC-AUUCGAAAUCAGUUC	4	0.0200029	10d/OV651822.1_34986_PC6349_c0_g1_204_TPlot.pdf
PC63_c0_g1:4181	OV651818.1_23949	PC63_c0_g1	4169	4190	4181	-33.9	-23.8	0.702065	5	1-2,4190-4189;4-16,4187-4175;18-21,4172-4169	3-3,4188-4188[SIL];17-17,4174-4173[AILt]	((((..(((((((((((((.((&)).)))))))))))))-.))))	GCAAAGAAAGCGGAAGAAGCCA&UGUCUUUUUCCGCUUU-GUUGC	3	0.939717	10d/OV651818.1_23949_PC63_c0_g1_4181_TPlot.pdf
PC63_c0_g1:4163	OV651826.1_42423	PC63_c0_g1	4152	4172	4163	-29.8	-20.5	0.687919	6	1-4,4172-4169;6-14,4167-4159;16-22,4158-4152	5-5,4168-4168[SIL];15-15,x-x[BULq]	(((((((-(((((((((.((((&)))).))))))))).)))))))	AACGGUU-GGCAGACGAAGCAA&UUGCAUUGUCUGUUUAAUUGUU	2	0.8215	10d/OV651826.1_42423_PC63_c0_g1_4163_TPlot.pdf
PC63_c0_g1:3779	OV651826.1_42426	PC63_c0_g1	3765	3788	3779	-36.1	-26.6	0.736842	8	1-11,3788-3778;13-20,3775-3768	12-12,3777-3776[AILt];21-23,3767-3765[UP3]	...((((((((..(((((((((((&)))))))))))-.))))))))...	AUGAAUGGUUCAGAGAAGGAAGCA&UGCUUUCUUCU-AGAACCAUUAGU	4	0.131892	10d/OV651826.1_42426_PC63_c0_g1_3779_TPlot.pdf
PC6298_c0_g1:137	OV651826.1_42423	PC6298_c0_g1	125	146	137	-29.8	-19.4	0.651007	11.5	1-14,146-133	15-22,132-125[UP3]	........((((((((((((((&))))))))))))))........	UUUAAGACGGCAGACAGUGCGG&UUGCAUUGUCUGUUUAAUUGUU	4	0.999983	10d/OV651826.1_42423_PC6298_c0_g1_137_TPlot.pdf
PC6264_c0_g2:751	OV651825.1_39800	PC6264_c0_g2	742	762	751	-29.1	-19.9	0.683849	6.5	1-4,762-759;5-9,757-753;10-17,751-744	x-x,758-758[BULt];x-x,752-752[BULt];18-19,743-742[UP3]	..((((((((.(((((.((((&))))-)))))-))))))))..	AACUUCGCUAUGUCCGCAAAA&UUUU-CGGAC-UAGUGAAGAU	4	0.985345	10d/OV651825.1_39800_PC6264_c0_g2_751_TPlot.pdf
PC6260_c0_g1:1438	OV651829.1_44603	PC6260_c0_g1	1426	1453	1438	-41.4	-31.4	0.758454	14	1-8,1453-1446;9-22,1439-1426	x-x,1445-1440[BULt]	((((((((((((((......((((((((&))))))))------))))))))))))))	AGUUGGAACUCUGUCGAUAACUGUGAUG&CAUCACAG------GCAGAGUUCUAGCU	4	0.0588164	10d/OV651829.1_44603_PC6260_c0_g1_1438_TPlot.pdf
PC6240_c0_g1:1893	OV651815.1_15112	PC6240_c0_g1	1882	1904	1893	-42.6	-28.6	0.671362	9.5	1-5,1904-1900;6-12,1897-1891;14-21,1889-1882	x-x,1899-1898[BULt];13-13,1890-1890[SIL]	((((((((.(((((((..(((((&)))))--))))))).))))))))	AGCCGUUGACAUGCGCCUGCGAG&CUUGU--GCGUGUGACAGCGGCU	3	0.510873	10d/OV651815.1_15112_PC6240_c0_g1_1893_TPlot.pdf
PC6196_c0_g1:168	OV651826.1_42423	PC6196_c0_g1	152	177	168	-29.8	-20	0.671141	12.5	2-11,176-167;12-22,162-152	1-1,177-177[UP5];x-x,166-163[BULt]	(((((((((((....((((((((((.&.))))))))))----)))))))))))	AACAGUUAAACAACAAGAUAGUGUAU&UUGCAUUGUCU----GUUUAAUUGUU	2	0.930581	10d/OV651826.1_42423_PC6196_c0_g1_168_TPlot.pdf
PC6171_c0_g1:1076	OV651813.1_2526	PC6171_c0_g1	1064	1085	1076	-31.7	-23.1	0.728707	8.5	4-7,1082-1079;9-22,1077-1064	1-3,1085-1083[UP5];8-8,1078-1078[SIL]	((((((((((((((.((((...&...)))).))))))))))))))	GGAGGAAAAAACUGGAAGUUGA&UACACUUGUAGUUUUUUUCUCC	4	0.824073	10d/OV651813.1_2526_PC6171_c0_g1_1076_TPlot.pdf
PC6159_c0_g1:1748	OV651820.1_29647	PC6159_c0_g1	1735	1757	1748	-29.2	-19.8	0.678082	8.5	4-13,1754-1745;14-21,1742-1735	1-3,1757-1755[UP5];x-x,1744-1743[BULt]	((((((((..((((((((((...&...))))))))))--))))))))	CCGAGAGUCUGUCAAACAUAAAA&AGAUAUGUUUGAU--AUUCUUGG	4	0.992007	10d/OV651820.1_29647_PC6159_c0_g1_1748_TPlot.pdf
PC6157_c1_g1:1297	OV651815.1_15431	PC6157_c1_g1	1285	1306	1297	-37.7	-25	0.66313	8	1-14,1306-1293;17-17,1290-1290	15-16,1292-1291[SIL];18-22,1289-1285[UP3]	.....(..((((((((((((((&))))))))))))))..).....	AAGAAGGAGCUAAGAAAUCCCA&UGGGGUUUCUUAGCGACAUUUG	4	0.887208	10d/OV651815.1_15431_PC6157_c1_g1_1297_TPlot.pdf
PC6120_c0_g1:454	OV651820.1_29647	PC6120_c0_g1	445	463	454	-29.2	-19.6	0.671233	6	2-14,462-450;17-21,449-445	1-1,463-463[UP5];15-16,x-x[BULq]	(((((--(((((((((((((.&.)))))))))))))..)))))	CCAAG--UAUCAGAUAUGUCC&AGAUAUGUUUGAUAUUCUUGG	3	0.948929	10d/OV651820.1_29647_PC6120_c0_g1_454_TPlot.pdf
PC6099_c0_g1:3167	OV651818.1_21704	PC6099_c0_g1	3155	3177	3167	-39.6	-27.5	0.694444	8.5	3-7,3175-3171;9-15,3168-3162;17-22,3160-3155	1-2,3177-3176[UP5];8-8,3170-3169[AILt];16-16,3161-3161[SIL]	((((((.(((((((..(((((..&..)))))-.))))))).))))))	UACAAGAUCGGAUCGAACGGGAU&AACCCGU-AGAUCCGAACUUGUG	4	0.261464	10d/OV651818.1_21704_PC6099_c0_g1_3167_TPlot.pdf
PC60708_c0_g2:1298	OV651820.1_27673	PC60708_c0_g2	1286	1307	1298	-32.2	-22	0.68323	9	3-7,1305-1301;10-22,1298-1286	1-2,1307-1306[UP5];8-9,1300-1299[SIL]	(((((((((((((..(((((..&..)))))..)))))))))))))	GAACUAGGAAUAAGACGUAUCU&UAGUACGAAUUAUUCCUGGUUU	4	0.756928	10d/OV651820.1_27673_PC60708_c0_g2_1298_TPlot.pdf
PC5979_c0_g1:1546	OV651820.1_29647	PC5979_c0_g1	1533	1555	1546	-29.2	-19.6	0.671233	7.5	2-6,1554-1550;8-18,1548-1538;19-21,1535-1533	1-1,1555-1555[UP5];7-7,1549-1549[SIL];x-x,1537-1536[BULt]	(((..(((((((((((.(((((.&.))))).)))))))))))--)))	CCAGAGGAAUAUUAAAGAUGUCG&AGAUAUGUUUGAUAUUCU--UGG	4	0.996291	10d/OV651820.1_29647_PC5979_c0_g1_1546_TPlot.pdf
PC597_c0_g1:5248	OV651814.1_12450	PC597_c0_g1	5235	5256	5248	-32.8	-22	0.670732	11	1-5,5256-5252;7-11,5251-5247;14-22,5243-5235	6-6,x-x[BULq];12-13,5246-5244[AILt]	(((((((((...(((((-(((((&))))).)))))-..)))))))))	GGGGGUCCUGGAGGAUC-UGCAG&UUGUAAGAUCU-AAAGGACCUUU	4	0.793208	10d/OV651814.1_12450_PC597_c0_g1_5248_TPlot.pdf
PC5955_c0_g1:595	OV651826.1_42423	PC5955_c0_g1	580	604	595	-29.8	-19.9	0.667785	12	3-13,602-592;17-22,585-580	1-2,604-603[UP5];14-16,591-586[AILt]	((((((......(((((((((((..&..)))))))))))---...))))))	GGCGAUGAAAUCGCAGACAGUGCCA&UUGCAUUGUCUGU---UUAAUUGUU	4	0.999248	10d/OV651826.1_42423_PC5955_c0_g1_595_TPlot.pdf
PC5955_c0_g1:2045	OV651822.1_34141	PC5955_c0_g1	2034	2054	2045	-30	-20.5	0.683333	8.5	5-20,2050-2035	1-4,2054-2051[UP5];21-21,2034-2034[UP3]	.((((((((((((((((....&....)))))))))))))))).	AGUUAUUUUAAGAUUCGACGC&CAAGCGAAUCUUAAAAUGACA	3	0.410556	10d/OV651822.1_34141_PC5955_c0_g1_2045_TPlot.pdf
PC5944_c0_g1:1465	OV651814.1_4115	PC5944_c0_g1	1453	1474	1465	-43.2	-35.5	0.821759	4.5	3-22,1472-1453	1-2,1474-1473[UP5]	((((((((((((((((((((..&..))))))))))))))))))))	AAGCUUCGUACGACGCGUCUAG&UCAGACGCGUCGUGCGAGGUUU	3	0.244091	10d/OV651814.1_4115_PC5944_c0_g1_1465_TPlot.pdf
PC5936_c0_g1:3319	OV651817.1_19344	PC5936_c0_g1	3310	3332	3319	-37.6	-26.5	0.704787	14.5	3-8,3330-3325;9-19,3320-3310	1-2,3332-3331[UP5];x-x,3324-3321[BULt]	(((((((((((....((((((..&..))))))----)))))))))))	GCUCUAGGCCGGAGCUACGAGGA&AACUUGUG----UGGCCUGGAGC	4	0.999573	10d/OV651817.1_19344_PC5936_c0_g1_3319_TPlot.pdf
PC5920_c0_g1:1014	OV651818.1_23949	PC5920_c0_g1	1003	1023	1014	-33.9	-22.1	0.651917	7.5	1-11,1023-1013;13-17,1011-1007;19-21,1005-1003	12-12,1012-1012[SIL];18-18,1006-1006[SIL]	(((.(((((.(((((((((((&))))))))))).))))).)))	GCGUCAAAGAGGAGGAGGAUA&UGUCUUUUUCCGCUUUGUUGC	4	1	10d/OV651818.1_23949_PC5920_c0_g1_1014_TPlot.pdf
PC5917_c0_g1:1862	OV651819.1_26273	PC5917_c0_g1	1851	1872	1862	-31.2	-22.5	0.721154	5	2-7,1871-1866;8-16,1864-1856;18-20,1854-1852	1-1,1872-1872[UP5];x-x,1865-1865[BULt];17-17,1855-1855[SIL];21-21,1851-1851[UP3]	.(((.(((((((((.((((((.&.))))))-))))))))).))).	AAGAUUUACCAGCUGGAUAUUC&AAAUAUC-AGCUGGUAAUUCUG	3	0.515916	10d/OV651819.1_26273_PC5917_c0_g1_1862_TPlot.pdf
PC589_c0_g1:2133	OV651828.1_43849	PC589_c0_g1	2119	2143	2133	-38.6	-25.7	0.665803	9	1-6,2143-2138;8-18,2135-2125;19-21,2121-2119	7-7,2137-2136[AILt];x-x,2124-2122[BULt]	(((...(((((((((((..((((((&))))))-.)))))))))))---)))	AGAAAUUGCCGCCGGCUUUUGUUCA&UGAACA-CAGCUGGUGGUA---UCU	4	0.76179	10d/OV651828.1_43849_PC589_c0_g1_2133_TPlot.pdf
PC5888_c0_g1:740	OV651826.1_42423	PC5888_c0_g1	728	749	740	-29.8	-21.04	0.70604	8.5	1-14,749-736;20-22,730-728	15-19,735-731[SIL]	(((.....((((((((((((((&)))))))))))))).....)))	GACUUCCUAGCAGACAGUGCGG&UUGCAUUGUCUGUUUAAUUGUU	4	0.921599	10d/OV651826.1_42423_PC5888_c0_g1_740_TPlot.pdf
PC5871_c0_g1:273	OV651821.1_32540	PC5871_c0_g1	260	282	273	-36.6	-29.4	0.803279	5.5	3-9,280-274;11-23,272-260	1-2,282-281[UP5];10-10,273-273[SIL]	(((((((((((((.(((((((..&..))))))).)))))))))))))	UCAGUUUGGAAGAAGUUACGACA&UUUCGUAACAUCUUCCAAACUGG	4	0.358871	10d/OV651821.1_32540_PC5871_c0_g1_273_TPlot.pdf
PC5867_c0_g1:7333	OV651813.1_2526	PC5867_c0_g1	7321	7344	7333	-31.7	-22.1	0.697161	12.5	3-6,7342-7339;8-22,7335-7321	1-2,7344-7343[UP5];7-7,7338-7336[AILt]	(((((((((((((((...((((..&..))))--.)))))))))))))))	GGAGGAAGGAACUAUUCCGGUGGA&UACACU--UGUAGUUUUUUUCUCC	3	0.836957	10d/OV651813.1_2526_PC5867_c0_g1_7333_TPlot.pdf
PC585_c0_g1:2540	OV651818.1_23949	PC585_c0_g1	2528	2549	2540	-33.9	-22.9	0.675516	8.5	1-6,2549-2544;8-10,2542-2540;11-13,2538-2536;16-21,2533-2528	7-7,2543-2543[SIL];x-x,2539-2539[BULt];14-15,2535-2534[SIL]	((((((..(((.(((.((((((&)))))).)))-)))..))))))	GCAGCAUCGCGCGAACGAGGCA&UGUCUUUUUC-CGCUUUGUUGC	4	0.999956	10d/OV651818.1_23949_PC585_c0_g1_2540_TPlot.pdf
PC5837_c0_g1:153	OV651818.1_21463	PC5837_c0_g1	140	165	153	-39.2	-27.5	0.701531	8	1-4,165-162;5-8,160-157;9-14,154-149;15-21,147-141	x-x,161-161[BULt];x-x,156-155[BULt];x-x,148-148[BULt];22-22,140-140[UP3]	.(((((((.((((((..((((.((((&))))-))))--))))))-))))))).	CGAGCACGUGUAUGAAAAGUUGCCUA&UAGG-AACU--UCAUAC-CGUGCUCU	3	0.0602914	10d/OV651818.1_21463_PC5837_c0_g1_153_TPlot.pdf
PC583_c0_g2:1114	OV651818.1_24073	PC583_c0_g2	1100	1123	1114	-34.4	-22.9	0.665698	14.5	8-14,1116-1110;15-23,1108-1100	1-7,1123-1117[UP5];x-x,1109-1109[BULt]	(((((((((.(((((((.......&.......)))))))-)))))))))	CAACAGAGCUGUACAGAAAUUGAG&UUUAGAAUCUGUAC-GCUUUGUUG	4	0.788987	10d/OV651818.1_24073_PC583_c0_g2_1114_TPlot.pdf
PC58_c0_g3:251	OV651826.1_41638	PC58_c0_g3	239	260	251	-40.7	-30.7	0.7543	10	5-22,256-239	1-4,260-257[UP5]	((((((((((((((((((....&....))))))))))))))))))	GGAUUGGGCCCAUGGACACUUU&AACUUGUCCGUGGGUUCAGUCU	4	0.114173	10d/OV651826.1_41638_PC58_c0_g3_251_TPlot.pdf
PC5786_c0_g1:582	OV651823.1_35668	PC5786_c0_g1	571	592	582	-36.4	-24.42	0.670879	10.5	1-6,592-587;10-21,582-571	7-9,586-583[AILt]	((((((((((((....((((((&))))))-...))))))))))))	GCUGCUGUGGCACAUUCAAUGU&AUAUUG-UCCUGUCACAGCAGU	4	0.840979	10d/OV651823.1_35668_PC5786_c0_g1_582_TPlot.pdf
PC5753_c0_g1:674	OV651826.1_41890	PC5753_c0_g1	663	683	674	-33.1	-21.9	0.661631	8.5	1-3,683-681;4-7,678-675;10-21,674-663	x-x,680-679[BULt];8-9,x-x[BULq]	((((((((((((--((((..(((&)))--))))..))))))))))))	AAGAGUCUAAGA--GCUGAAGUG&CAC--CAGCUUUCUUAGAUUCUU	4	0.987278	10d/OV651826.1_41890_PC5753_c0_g1_674_TPlot.pdf
PC56240_c0_g2:673	OV651825.1_39982	PC56240_c0_g2	663	682	673	-31.4	-20.5	0.652866	5.5	1-11,682-672;13-17,671-667;20-20,664-664	12-12,x-x[BULq];18-19,666-665[SIL];21-21,663-663[UP3]	.(..(((((-(((((((((((&))))))))))).)))))..).	CCUAAGUGA-GAAAAGCCAUU&AAUGGCUUUUCAUUACUGUGA	2	0.999822	10d/OV651825.1_39982_PC56240_c0_g2_673_TPlot.pdf
PC5624_c0_g1:1498	OV651826.1_42423	PC5624_c0_g1	1487	1507	1498	-29.8	-20.3	0.681208	8	3-10,1505-1498;12-13,1497-1496;15-22,1494-1487	1-2,1507-1506[UP5];11-11,x-x[BULq];14-14,1495-1495[SIL]	((((((((.((-((((((((..&..)))))))).)).))))))))	GACAGUUGUGC-GACAAUGCUG&UUGCAUUGUCUGUUUAAUUGUU	4	0.994444	10d/OV651826.1_42423_PC5624_c0_g1_1498_TPlot.pdf
PC562_c0_g1:4538	OV651826.1_42687	PC562_c0_g1	4528	4547	4538	-32.2	-21.6	0.670807	7	1-14,4547-4534;16-19,4533-4530	15-15,x-x[BULq];20-21,4529-4528[UP3]	..((((-((((((((((((((&)))))))))))))).))))..	UGGCAG-UGGAUGAUCAAGGA&UCUUUGGUUAUCUAGCUGUAU	3	0.948929	10d/OV651826.1_42687_PC562_c0_g1_4538_TPlot.pdf
PC562_c0_g1:4483	OV651825.1_39800	PC562_c0_g1	4472	4492	4483	-29.1	-19.6	0.67354	9.5	1-10,4492-4483;11-17,4480-4474	x-x,4482-4481[BULt];18-19,4473-4472[UP3]	..(((((((..((((((((((&))))))))))--)))))))..	AACUUCAUUCGGGUCCGAAGG&UUUUCGGACU--AGUGAAGAU	4	0.996509	10d/OV651825.1_39800_PC562_c0_g1_4483_TPlot.pdf
PC5616_c0_g1:1423	OV651826.1_42428	PC5616_c0_g1	1411	1432	1423	-32.9	-22.9	0.696049	5.5	2-10,1431-1423;12-15,1422-1419;17-23,1417-1411	1-1,1432-1432[UP5];11-11,x-x[BULq];16-16,1418-1418[SIL]	(((((((.((((-(((((((((.&.))))))))).)))).)))))))	CCUGAAGUUUCU-AAAGAAGUAU&UUGCUUCUUUUAGAAUCUUUAGG	4	0.6573	10d/OV651826.1_42428_PC5616_c0_g1_1423_TPlot.pdf
PC5589_c0_g1:245	OV651826.1_41879	PC5589_c0_g1	234	256	245	-34.8	-24.1	0.692529	9	2-5,255-252;6-15,249-240;18-22,238-234	1-1,256-256[UP5];x-x,251-250[BULt];16-17,239-239[AILq]	(((((.-((((((((((..((((.&.))))--))))))))))..)))))	UUCUCG-GUCCAGAGAAAAGGACU&UGUCU--UUCUUUGGACAAGAGAA	3	0.318512	10d/OV651826.1_41879_PC5589_c0_g1_245_TPlot.pdf
PC558_c0_g1:1607	OV651826.1_42428	PC558_c0_g1	1593	1616	1607	-32.9	-23	0.699088	8.5	1-11,1616-1606;16-23,1600-1593	12-15,1605-1601[AILt]	((((((((.....(((((((((((&)))))))))))-....))))))))	CCUGAAGAAGAAAGAAAGAAGCAA&UUGCUUCUUUU-AGAAUCUUUAGG	2	0.339146	10d/OV651826.1_42428_PC558_c0_g1_1607_TPlot.pdf
PC5543_c9_g2:246	OV651815.1_12722	PC5543_c9_g2	234	257	246	-31.2	-25.4	0.814103	6	2-4,256-254;5-22,251-234	1-1,257-257[UP5];x-x,253-252[BULt]	((((((((((((((((((..(((.&.)))--))))))))))))))))))	AUGUUCGAAACAGUUUAUCUGCAA&CUGU--AUAAACUGUUUCGAACAU	0	0.067693	10d/OV651815.1_12722_PC5543_c9_g2_246_TPlot.pdf
PC553_c0_g1:7246	OV651830.1_45165	PC553_c0_g1	7234	7256	7246	-36	-24	0.666667	6.5	2-7,7255-7250;8-14,7248-7242;15-21,7240-7234	1-1,7256-7256[UP5];x-x,7249-7249[BULt];x-x,7241-7241[BULt]	(((((((.(((((((.((((((.&.))))))-)))))))-)))))))	GUAUCGCUUAUGUCAGCAUCACU&UGUGAUG-UGACGUA-GUGGUAU	4	0.986483	10d/OV651830.1_45165_PC553_c0_g1_7246_TPlot.pdf
PC5499_c0_g1:2279	OV651815.1_13704	PC5499_c0_g1	2267	2288	2279	-35.1	-23.3	0.663818	7.5	1-4,2288-2285;6-6,2283-2283;8-20,2281-2269	5-5,2284-2284[SIL];7-7,2282-2282[SIL];21-22,2268-2267[UP3]	..(((((((((((((.(.((((&)))).).)))))))))))))..	CUAGAGGUCAUGUUGAAGCUGA&UCAGGUACAAUAUGAUCUCUUG	4	0.476167	10d/OV651815.1_13704_PC5499_c0_g1_2279_TPlot.pdf
PC5485_c0_g1:4754	OV651813.1_3301	PC5485_c0_g1	4745	4763	4754	-27.3	-18.6	0.681319	6	1-12,4763-4752;14-16,4750-4748	13-13,4751-4751[SIL];17-19,4747-4745[UP3]	...(((.((((((((((((&)))))))))))).)))...	UACUUCGAGUUCUUCCGAU&AUUGGAGGAACUAGAAAUU	4	0.999941	10d/OV651813.1_3301_PC5485_c0_g1_4754_TPlot.pdf
PC5475_c0_g2:251	OV651818.1_23949	PC5475_c0_g2	240	260	251	-33.9	-23	0.678466	6.5	2-10,259-251;12-21,249-240	1-1,260-260[UP5];11-11,250-250[SIL]	((((((((((.(((((((((.&.))))))))).))))))))))	GCGAUGAAGUUGAAAAAGGCU&UGUCUUUUUCCGCUUUGUUGC	3	0.991844	10d/OV651818.1_23949_PC5475_c0_g2_251_TPlot.pdf
PC5469_c0_g1:414	OV651815.1_15431	PC5469_c0_g1	402	423	414	-37.7	-25.5	0.676393	8	2-2,422-422;4-21,420-403	1-1,423-423[UP5];3-3,421-421[SIL];22-22,402-402[UP3]	.((((((((((((((((((.(.&.).)))))))))))))))))).	AAAGUGUUGCUGAGAAACUGUU&UGGGGUUUCUUAGCGACAUUUG	4	0.664155	10d/OV651815.1_15431_PC5469_c0_g1_414_TPlot.pdf
PC54660_c0_g1:798	OV651825.1_39800	PC54660_c0_g1	789	807	798	-29.1	-19.8	0.680412	4	1-4,807-804;6-12,802-796;14-19,794-789	5-5,803-803[SIL];13-13,795-795[SIL]	((((((.(((((((.((((&)))).))))))).))))))	AUCUUCUCUGGUCCUAAAA&UUUUCGGACUAGUGAAGAU	4	0.988956	10d/OV651825.1_39800_PC54660_c0_g1_798_TPlot.pdf
PC5454_c0_g3:564	OV651820.1_29647	PC5454_c0_g3	551	573	564	-29.2	-20.3	0.695205	6.5	2-13,572-561;15-21,557-551	1-1,573-573[UP5];14-14,560-558[AILt]	(((((((...((((((((((((.&.))))))))))))--.)))))))	CCAAGAAGAAGUCAAACGUAUUC&AGAUAUGUUUGAU--AUUCUUGG	4	0.959752	10d/OV651820.1_29647_PC5454_c0_g3_564_TPlot.pdf
PC5454_c0_g1:1512	OV651819.1_26386	PC5454_c0_g1	1502	1521	1512	-29.6	-20.3	0.685811	6	3-15,1519-1507;17-20,1505-1502	1-2,1521-1520[UP5];16-16,1506-1506[SIL]	((((.(((((((((((((..&..))))))))))))).))))	CACAUGGUUUUCUUGUGAAG&AAUCACAGGAAAAUUCUGUG	2	0.458304	10d/OV651819.1_26386_PC5454_c0_g1_1512_TPlot.pdf
PC5436_c0_g1:1760	OV651818.1_21706	PC5436_c0_g1	1749	1769	1760	-34.7	-24.6	0.708934	6	1-9,1769-1761;11-11,1759-1759;13-21,1757-1749	10-10,1760-1760[SIL];12-12,1758-1758[SIL]	(((((((((.(.(((((((((&))))))))).).)))))))))	ACUGUACGAGCAACUAUCUCA&UGAGGUAGUAGGUUGUAUAGU	3	0.47949	10d/OV651818.1_21706_PC5436_c0_g1_1760_TPlot.pdf
PC54181_c0_g2:112	OV651819.1_26273	PC54181_c0_g2	101	127	112	-31.2	-20.9	0.669872	16.5	1-8,127-120;9-19,113-103	x-x,119-114[BULt];20-21,102-101[UP3]	..(((((((((((......((((((((&))))))))------)))))))))))..	CUGGAUUACCAGCCUACAAUGGUGUUU&AAAUAUCA------GCUGGUAAUUCUG	3	0.913357	10d/OV651819.1_26273_PC54181_c0_g2_112_TPlot.pdf
PC539_c1_g1:2997	OV651826.1_42429	PC539_c1_g1	2983	3006	2997	-40.3	-27.8	0.689826	14	6-20,3001-2987;22-23,2984-2983	1-5,3006-3002[UP5];21-21,2986-2985[AILt]	((..(((((((((((((((.....&.....)))))))))))))))-.))	GAAGGCGCUCUUGGAGGCCAAUGG&AAUAAGGCUUCUGAGAGUGC-AUC	4	0.246389	10d/OV651826.1_42429_PC539_c1_g1_2997_TPlot.pdf
PC5329_c0_g2:15	OV651815.1_15112	PC5329_c0_g2	4	22	15	-42.6	-28.8	0.676056	7.5	2-7,21-16;10-20,15-5	1-1,22-22[UP5];8-9,x-x[BULq];21-21,4-4[UP3]	.(((((((((((--((((((.&.))))))..))))))))))).	CGCUGCUGUCAC--GCACAGA&CUUGUGCGUGUGACAGCGGCU	4	0.714282	10d/OV651815.1_15112_PC5329_c0_g2_15_TPlot.pdf
PC5329_c0_g1:15	OV651815.1_15112	PC5329_c0_g1	4	22	15	-42.6	-28.8	0.676056	7.5	2-7,21-16;10-20,15-5	1-1,22-22[UP5];8-9,x-x[BULq];21-21,4-4[UP3]	.(((((((((((--((((((.&.))))))..))))))))))).	CGCUGCUGUCAC--GCACAGA&CUUGUGCGUGUGACAGCGGCU	4	0.708451	10d/OV651815.1_15112_PC5329_c0_g1_15_TPlot.pdf
PC53268_c0_g1:346	OV651813.1_2526	PC53268_c0_g1	334	355	346	-31.7	-20.8	0.656151	11	6-22,350-334	1-5,355-351[UP5]	(((((((((((((((((.....&.....)))))))))))))))))	GGAGAAAAAAACUAUGAAGAAG&UACACUUGUAGUUUUUUUCUCC	4	0.999841	10d/OV651813.1_2526_PC53268_c0_g1_346_TPlot.pdf
PC5326_c0_g1:1645	OV651815.1_15431	PC5326_c0_g1	1634	1654	1645	-37.7	-24.6	0.65252	10	1-11,1654-1644;13-17,1643-1639	12-12,x-x[BULq];18-22,1638-1634[UP3]	.....(((((-(((((((((((&))))))))))).))))).....	GUUACGUCGC-AGGAGACUCCA&UGGGGUUUCUUAGCGACAUUUG	4	0.933301	10d/OV651815.1_15431_PC5326_c0_g1_1645_TPlot.pdf
PC5286_c0_g1:1288	OV651819.1_26273	PC5286_c0_g1	1277	1297	1288	-31.2	-21	0.673077	11.5	6-15,1292-1283;17-21,1281-1277	1-5,1297-1293[UP5];16-16,1282-1282[SIL]	(((((.((((((((((.....&.....)))))))))).)))))	CAGGACUACCAGUUGAAACGG&AAAUAUCAGCUGGUAAUUCUG	3	0.8934	10d/OV651819.1_26273_PC5286_c0_g1_1288_TPlot.pdf
PC5239_c0_g1:1755	OV651826.1_41638	PC5239_c0_g1	1743	1764	1755	-40.7	-27.2	0.668305	9	4-16,1761-1749;19-22,1746-1743	1-3,1764-1762[UP5];17-18,1748-1747[SIL]	((((..(((((((((((((...&...)))))))))))))..))))	AGAUAAAGCCCACGGACAGCGG&AACUUGUCCGUGGGUUCAGUCU	4	0.801398	10d/OV651826.1_41638_PC5239_c0_g1_1755_TPlot.pdf
PC5235_c0_g1:273	OV651815.1_12722	PC5235_c0_g1	261	282	273	-31.2	-20.7	0.663462	6	1-11,282-272;13-13,270-270;16-22,267-261	12-12,271-271[SIL];14-15,269-268[SIL]	(((((((..(.(((((((((((&))))))))))).)..)))))))	AUGUUUGCUGGAGUUUGUACAG&CUGUAUAAACUGUUUCGAACAU	4	1	10d/OV651815.1_12722_PC5235_c0_g1_273_TPlot.pdf
PC522_c0_g1:3097	OV651820.1_29647	PC522_c0_g1	3087	3106	3097	-29.2	-19.2	0.657534	7	4-12,3103-3095;14-21,3094-3087	1-3,3106-3104[UP5];13-13,x-x[BULq]	((((((((-(((((((((...&...))))))))).))))))))	CCAAGAAU-UCAAACGUAAAU&AGAUAUGUUUGAUAUUCUUGG	4	0.999546	10d/OV651820.1_29647_PC522_c0_g1_3097_TPlot.pdf
PC518_c1_g1:113	OV651820.1_27630	PC518_c1_g1	100	124	113	-36.9	-24	0.650407	9	1-7,124-118;8-13,115-110;14-21,108-101	x-x,117-116[BULt];x-x,109-109[BULt];22-22,100-100[UP3]	.((((((((.((((((..(((((((&)))))))--))))))-)))))))).	GUAAAUUCGUGGUCUGUUCAGGGUG&UACCCUG--UAGAUC-CGAAUUUGU	4	0.943256	10d/OV651820.1_27630_PC518_c1_g1_113_TPlot.pdf
PC5171_c0_g2:712	OV651831.1_46454	PC5171_c0_g2	701	721	712	-39.5	-29.8	0.75443	5	2-14,720-708;16-20,707-703	1-1,721-721[UP5];15-15,x-x[BULq];21-22,702-701[UP3]	..(((((-(((((((((((((.&.))))))))))))).)))))..	AUUGGUG-CUACCCACAGUUCC&AGAACUGUGGGUGGACAUCAUU	4	0.0776428	10d/OV651831.1_46454_PC5171_c0_g2_712_TPlot.pdf
PC517_c1_g1:1458	OV651825.1_39800	PC517_c1_g1	1449	1467	1458	-29.1	-19.5	0.670103	10	4-10,1464-1458;12-17,1456-1451	1-3,1467-1465[UP5];11-11,1457-1457[SIL];18-19,1450-1449[UP3]	..((((((.(((((((...&...))))))).))))))..	AACUUCACAGGUCCGACCU&UUUUCGGACUAGUGAAGAU	3	0.951508	10d/OV651825.1_39800_PC517_c1_g1_1458_TPlot.pdf
PC5159_c0_g1:1281	OV651825.1_39982	PC5159_c0_g1	1270	1290	1281	-31.4	-20.8	0.66242	7	2-3,1289-1288;5-15,1286-1276;17-20,1274-1271	1-1,1290-1290[UP5];4-4,1287-1287[SIL];16-16,1275-1275[SIL];21-21,1270-1270[UP3]	.((((.(((((((((((.((.&.)).))))))))))).)))).	CCACACUGGUGAAAAGCGGUA&AAUGGCUUUUCAUUACUGUGA	4	1	10d/OV651825.1_39982_PC5159_c0_g1_1281_TPlot.pdf
PC5147_c0_g1:2373	OV651828.1_43856	PC5147_c0_g1	2361	2386	2373	-40.3	-26.8	0.665012	13	2-7,2385-2380;8-15,2375-2368;16-21,2366-2361	1-1,2386-2386[UP5];x-x,2379-2376[BULt];x-x,2367-2367[BULt]	((((((.((((((((....((((((.&.))))))----))))))))-))))))	AAUCAGUCUGGCCGCCGUCACUGCCC&UGGCAGU----GUGGUUAG-CUGGUU	2	0.859622	10d/OV651828.1_43856_PC5147_c0_g1_2373_TPlot.pdf
PC5110_c0_g1:1682	OV651826.1_42687	PC5110_c0_g1	1667	1692	1682	-32.2	-22.1	0.686335	10.5	1-7,1692-1686;8-13,1684-1679;14-21,1674-1667	x-x,1685-1685[BULt];x-x,1678-1675[BULt]	((((((((....((((((.(((((((&)))))))-))))))----))))))))	GUGCAGCUGUAAAGGUGGCCCAAAGG&UCUUUGG-UUAUCU----AGCUGUAU	2	0.794504	10d/OV651826.1_42687_PC5110_c0_g1_1682_TPlot.pdf
PC5071_c0_g1:954	OV651815.1_15428	PC5071_c0_g1	939	963	954	-38.4	-25	0.651042	8.5	2-13,962-951;14-17,949-946;18-21,943-940	1-1,963-963[UP5];x-x,950-950[BULt];x-x,945-944[BULt];22-22,939-939[UP3]	.((((..((((.((((((((((((.&.))))))))))))-))))--)))).	CGACUGAUGAGUUCACAUGAGCAGG&UUUGUUCGUGUGG-CUCA--AGUCA	4	0.934635	10d/OV651815.1_15428_PC5071_c0_g1_954_TPlot.pdf
PC50410_c0_g2:349	OV651826.1_42428	PC50410_c0_g2	334	358	349	-32.9	-22.48	0.683283	13	3-12,356-347;15-23,342-334	1-2,358-357[UP5];13-14,346-343[AILt]	(((((((((....((((((((((..&..))))))))))--..)))))))))	CCUGAAGGUGGAAUGGGAGAAGCUG&UUGCUUCUUUUA--GAAUCUUUAGG	4	0.853325	10d/OV651826.1_42428_PC50410_c0_g2_349_TPlot.pdf
PC5_c3_g1:246	OV651813.1_959	PC5_c3_g1	230	255	246	-38.5	-25.5	0.662338	12.5	6-15,250-241;16-24,238-230	1-5,255-251[UP5];x-x,240-239[BULt]	(((((((((..((((((((((.....&.....))))))))))--)))))))))	UGACAUCUUGAUACUUGACAGGCACA&UAAUACUGUCAGGUA--AAGAUGUCG	4	0.318806	10d/OV651813.1_959_PC5_c3_g1_246_TPlot.pdf
PC4957_c2_g2:486	OV651819.1_26271	PC4957_c2_g2	474	496	486	-31.1	-22.1	0.710611	8	3-6,494-491;7-14,489-482;16-21,479-474	1-2,496-495[UP5];x-x,490-490[BULt];15-15,481-480[AILt]	((((((..((((((((.((((..&..))))-))))))))-.))))))	CACAGUGAACCAGAUGAAGAUAC&UAAUCU-CAUUUGGU-AACUGUG	3	0.422649	10d/OV651819.1_26271_PC4957_c2_g2_486_TPlot.pdf
PC4956_c0_g1:1081	OV651831.1_46454	PC4956_c0_g1	1068	1090	1081	-39.5	-27.7	0.701266	7.5	2-10,1089-1081;12-15,1079-1076;16-21,1074-1069	1-1,1090-1090[UP5];11-11,1080-1080[SIL];x-x,1075-1075[BULt];22-22,1068-1068[UP3]	.((((((.((((.(((((((((.&.))))))))).))))-)))))).	UGUGAUGUUCCAGCCAUGGUUCC&AGAACUGUGGGUGGA-CAUCAUU	4	0.358871	10d/OV651831.1_46454_PC4956_c0_g1_1081_TPlot.pdf
PC4942_c0_g1:242	OV651830.1_45165	PC4942_c0_g1	231	251	242	-36	-23.8	0.661111	7	2-19,250-233	1-1,251-251[UP5];20-21,232-231[UP3]	..((((((((((((((((((.&.))))))))))))))))))..	UAGCUGUUACGUCACGUCAUG&UGUGAUGUGACGUAGUGGUAU	3	0.91425	10d/OV651830.1_45165_PC4942_c0_g1_242_TPlot.pdf
PC4917_c0_g2:162	OV651825.1_39501	PC4917_c0_g2	151	171	162	-36.3	-23.7	0.652893	8.5	2-16,170-156	1-1,171-171[UP5];17-21,155-151[UP3]	.....(((((((((((((((.&.))))))))))))))).....	UCCCAGAGUUGUGUGGUGCUC&UAGCACCACAUGAUUCAGCUU	4	0.856259	10d/OV651825.1_39501_PC4917_c0_g2_162_TPlot.pdf
PC4917_c0_g1:1058	OV651818.1_23949	PC4917_c0_g1	1046	1068	1058	-33.9	-22.4	0.660767	8	1-8,1068-1061;9-17,1059-1051;20-21,1047-1046	x-x,1060-1060[BULt];18-19,1050-1048[AILt]	((...(((((((((.((((((((&))))))))-)))))))))-..))	GUUUUCGAAGCGGAUAGAGGACA&UGUCUUUU-UCCGCUUUG-UUGC	4	0.999999	10d/OV651818.1_23949_PC4917_c0_g1_1058_TPlot.pdf
PC4860_c0_g1:2307	OV651825.1_39982	PC4860_c0_g1	2297	2315	2307	-31.4	-20.9	0.665605	6	1-7,2315-2309;10-18,2307-2299;20-21,2298-2297	8-9,2308-2308[AILq];19-19,x-x[BULq]	((-(((((((((.-(((((((&)))))))..))))))))).))	UC-CAGUGGUGAC-AGCCAUU&AAUGGCUUUUCAUUACUGUGA	3	0.999908	10d/OV651825.1_39982_PC4860_c0_g1_2307_TPlot.pdf
PC4842_c0_g1:1615	OV651817.1_20420	PC4842_c0_g1	1602	1624	1615	-39.3	-28.4	0.722646	7	2-3,1623-1622;5-19,1620-1606;20-22,1604-1602	1-1,1624-1624[UP5];4-4,1621-1621[SIL];x-x,1605-1605[BULt]	(((.(((((((((((((((.((.&.)).)))))))))))))))-)))	UGCAAGGUUUCGUUGAUAGGGAC&UUCGUUGUCGACGAAACCU-GCA	4	0.0776428	10d/OV651817.1_20420_PC4842_c0_g1_1615_TPlot.pdf
PC478_c0_g1:1985	OV651814.1_9184	PC478_c0_g1	1974	1994	1985	-40.1	-26.8	0.668329	6	1-18,1994-1977	19-21,1976-1974[UP3]	...((((((((((((((((((&))))))))))))))))))...	AAAUAUCAGAGUUGGUUGUGA&UCACAGCCAGCUUUGAUGAGC	4	0.563267	10d/OV651814.1_9184_PC478_c0_g1_1985_TPlot.pdf
PC4751_c0_g1:1569	OV651825.1_40698	PC4751_c0_g1	1558	1578	1569	-41.3	-31.2	0.755448	9.5	4-9,1575-1570;11-20,1568-1559	1-3,1578-1576[UP5];10-10,1569-1569[SIL];21-21,1558-1558[UP3]	.((((((((((.((((((...&...)))))).)))))))))).	CGGCGUUCACCAUGUGCCAUU&UAAGGCACGCGGUGAAUGCCA	3	0.0306143	10d/OV651825.1_40698_PC4751_c0_g1_1569_TPlot.pdf
PC473_c1_g1:676	OV651826.1_42423	PC473_c1_g1	664	685	676	-29.8	-20	0.671141	10.5	2-14,684-672	1-1,685-685[UP5];15-22,671-664[UP3]	........(((((((((((((.&.)))))))))))))........	CUAUCAGCGACAGACGAUGCAU&UUGCAUUGUCUGUUUAAUUGUU	2	0.933398	10d/OV651826.1_42423_PC473_c1_g1_676_TPlot.pdf
PC471_c3_g1:52	OV651815.1_12722	PC471_c3_g1	40	61	52	-31.2	-28.1	0.900641	2	1-3,61-59;5-22,57-40	4-4,58-58[SIL]	((((((((((((((((((.(((&))).))))))))))))))))))	AUGUUCGAAACAGUUUAUCCAG&CUGUAUAAACUGUUUCGAACAU	4	0.683908	10d/OV651815.1_12722_PC471_c3_g1_52_TPlot.pdf
PC4687_c0_g1:48	OV651815.1_12722	PC4687_c0_g1	36	57	48	-31.2	-26.3	0.842949	4	1-2,57-56;5-22,53-36	3-4,55-54[SIL]	((((((((((((((((((..((&))..))))))))))))))))))	AUGUUCGAAACAGUUUAUCGAG&CUGUAUAAACUGUUUCGAACAU	4	0.956364	10d/OV651815.1_12722_PC4687_c0_g1_48_TPlot.pdf
PC464_c1_g1:4640	OV651826.1_42687	PC464_c1_g1	4629	4650	4640	-32.2	-21.4	0.664596	9	1-6,4650-4645;7-7,4643-4643;10-18,4640-4632	x-x,4644-4644[BULt];8-9,4642-4641[SIL];19-21,4631-4629[UP3]	...(((((((((..(.((((((&))))))-)..)))))))))...	GCCCAGCUAGAUUUCUCAAAGA&UCUUUG-GUUAUCUAGCUGUAU	3	0.971417	10d/OV651826.1_42687_PC464_c1_g1_4640_TPlot.pdf
PC461_c0_g1:2394	OV651820.1_27499	PC461_c0_g1	2384	2403	2394	-42.2	-30.6	0.725118	8.5	3-10,2401-2394;13-22,2393-2384	1-2,2403-2402[UP5];11-12,x-x[BULq]	((((((((((--((((((((..&..))))))))..))))))))))	AGGCAAGGCU--GGAGAGGCAG&UAGCCUCUCCUAGGCUUUGUCU	3	0.170188	10d/OV651820.1_27499_PC461_c0_g1_2394_TPlot.pdf
PC460_c5_g1:596	OV651815.1_12722	PC460_c5_g1	584	604	596	-31.2	-21.5	0.689103	3	1-3,604-602;5-15,601-591;17-22,589-584	4-4,x-x[BULq];16-16,590-590[SIL]	((((((.(((((((((((-(((&))).))))))))))).))))))	AUGUUCAAAACAGUUUAU-CAG&CUGUAUAAACUGUUUCGAACAU	4	0.999999	10d/OV651815.1_12722_PC460_c5_g1_596_TPlot.pdf
PC45888_c1_g1:147	OV651814.1_9184	PC45888_c1_g1	137	156	147	-40.1	-28.5	0.710723	3.5	1-12,156-145;14-16,143-141;18-21,140-137	13-13,144-144[SIL];17-17,x-x[BULq]	((((-(((.((((((((((((&)))))))))))).))).))))	GCUU-UCAUAGCUGGUUGUGA&UCACAGCCAGCUUUGAUGAGC	4	0.231007	10d/OV651814.1_9184_PC45888_c1_g1_147_TPlot.pdf
PC4587_c1_g1:463	OV651815.1_12722	PC4587_c1_g1	451	472	463	-31.2	-20.8	0.666667	10	5-22,468-451	1-4,472-469[UP5]	((((((((((((((((((....&....))))))))))))))))))	AUGUUCGAAAUGGUUUGUUUAA&CUGUAUAAACUGUUUCGAACAU	4	1	10d/OV651815.1_12722_PC4587_c1_g1_463_TPlot.pdf
PC4572_c0_g1:1549	OV651825.1_40103	PC4572_c0_g1	1537	1559	1549	-31.2	-21.7	0.695513	9	1-8,1559-1552;9-17,1550-1542	x-x,1551-1551[BULt];18-22,1541-1537[UP3]	.....(((((((((.((((((((&))))))))-))))))))).....	ACGACGAACACGUCUGUUGAUGA&UUAUUAAC-GACGUGUUCAAAGA	2	0.570449	10d/OV651825.1_40103_PC4572_c0_g1_1549_TPlot.pdf
PC45655_c0_g1:1138	OV651826.1_41890	PC45655_c0_g1	1127	1147	1138	-33.1	-22.2	0.670695	7	3-10,1145-1138;12-21,1136-1127	1-2,1147-1146[UP5];11-11,1137-1137[SIL]	((((((((((.((((((((..&..)))))))).))))))))))	AAGAAUCUAAAGAAGUUGGAA&CACCAGCUUUCUUAGAUUCUU	3	0.826496	10d/OV651826.1_41890_PC45655_c0_g1_1138_TPlot.pdf
PC451_c0_g1:2266	OV651820.1_27630	PC451_c0_g1	2254	2275	2266	-36.9	-27.38	0.742005	4.5	2-14,2274-2262;18-22,2258-2254	1-1,2275-2275[UP5];15-17,2261-2259[SIL]	(((((...(((((((((((((.&.)))))))))))))...)))))	ACGAACGAGGAUCUACAGGGUU&UACCCUGUAGAUCCGAAUUUGU	4	0.215311	10d/OV651820.1_27630_PC451_c0_g1_2266_TPlot.pdf
PC45097_c2_g1:1599	OV651814.1_12450	PC45097_c2_g1	1587	1608	1599	-32.8	-23	0.70122	6	1-4,1608-1605;6-8,1603-1601;11-22,1598-1587	5-5,1604-1604[SIL];9-10,1600-1599[SIL]	((((((((((((..(((.((((&)))).)))..))))))))))))	AAAGGUCCUUUAUUUCUCACAA&UUGUAAGAUCUAAAGGACCUUU	0	0.0115083	10d/OV651814.1_12450_PC45097_c2_g1_1599_TPlot.pdf
PC4496_c0_g2:956	OV651819.1_25341	PC4496_c0_g2	942	966	956	-35.6	-23.9	0.671348	9	1-8,966-959;9-14,957-952;15-21,948-942	x-x,958-958[BULt];x-x,951-949[BULt]	(((((((...((((((.((((((((&))))))))-))))))---)))))))	AGGGGGGUAUGGGCUGUUACGUUUA&UAAGCGUA-UAGCUU---UUCCCCU	3	0.62252	10d/OV651819.1_25341_PC4496_c0_g2_956_TPlot.pdf
PC4423_c0_g1:473	OV651826.1_41638	PC4423_c0_g1	460	482	473	-40.7	-31.6	0.776413	7.5	3-11,480-472;12-20,470-462	1-2,482-481[UP5];x-x,471-471[BULt];21-22,461-460[UP3]	..(((((((((.(((((((((..&..)))))))))-)))))))))..	CAACUGGACCCAACGGACAAGGU&AACUUGUCCGU-GGGUUCAGUCU	3	0.0103107	10d/OV651826.1_41638_PC4423_c0_g1_473_TPlot.pdf
PC4412_c0_g1:2623	OV651819.1_26271	PC4412_c0_g1	2613	2632	2623	-31.1	-20.8	0.66881	6	1-15,2632-2618;17-19,2617-2615	16-16,x-x[BULq];20-21,2614-2613[UP3]	..(((-(((((((((((((((&))))))))))))))).)))..	UGUAG-UACCAAGUGAGGUUG&UAAUCUCAUUUGGUAACUGUG	4	0.956364	10d/OV651819.1_26271_PC4412_c0_g1_2623_TPlot.pdf
PC4406_c0_g1:653	OV651818.1_23949	PC4406_c0_g1	641	662	653	-33.9	-25.5	0.752212	7.5	1-1,662-662;3-14,660-649;15-21,647-641	2-2,661-661[SIL];x-x,648-648[BULt]	(((((((.((((((((((((.(&).))))))))))))-)))))))	GCGGCGGUGGCGGAAGGAGAGA&UGUCUUUUUCCGCU-UUGUUGC	3	0.446095	10d/OV651818.1_23949_PC4406_c0_g1_653_TPlot.pdf
PC4314_c0_g1:634	OV651818.1_21704	PC4314_c0_g1	622	643	634	-39.6	-26	0.656566	8	3-14,641-630;17-21,627-623	1-2,643-642[UP5];15-16,629-628[SIL];22-22,622-622[UP3]	.(((((..((((((((((((..&..))))))))))))..))))).	AAUAAGCCUGGAUCUGCGGGAC&AACCCGUAGAUCCGAACUUGUG	3	0.325539	10d/OV651818.1_21704_PC4314_c0_g1_634_TPlot.pdf
PC428_c1_g1:955	OV651826.1_41984	PC428_c1_g1	943	964	955	-33.8	-22	0.650888	10.5	2-17,963-948	1-1,964-964[UP5];18-22,947-943[UP3]	.....((((((((((((((((.&.)))))))))))))))).....	AAUCGUUGAGCGGCAGUCAGAU&UUUUGAUUGUUGCUCAGAAAGC	4	0.953637	10d/OV651826.1_41984_PC428_c1_g1_955_TPlot.pdf
PC4264_c0_g1:4510	OV651819.1_26271	PC4264_c0_g1	4500	4518	4510	-31.1	-20.6	0.662379	4	1-7,4518-4512;9-16,4511-4504;18-21,4503-4500	8-8,x-x[BULq];17-17,x-x[BULq]	((((-((((((((-(((((((&))))))).)))))))).))))	CACA-UUGCCAAA-GAGAUUG&UAAUCUCAUUUGGUAACUGUG	2	0.797881	10d/OV651819.1_26271_PC4264_c0_g1_4510_TPlot.pdf
PC4260_c0_g1:5732	OV651826.1_42428	PC4260_c0_g1	5719	5741	5732	-32.9	-23	0.699088	8.5	5-22,5737-5720	1-4,5741-5738[UP5];23-23,5719-5719[UP3]	.((((((((((((((((((....&....)))))))))))))))))).	ACUAAAGGUUCUAAAAGAAAACC&UUGCUUCUUUUAGAAUCUUUAGG	3	0.39821	10d/OV651826.1_42428_PC4260_c0_g1_5732_TPlot.pdf
PC4255_c0_g1:2587	OV651815.1_15431	PC4255_c0_g1	2575	2596	2587	-37.7	-25.1	0.665782	7	1-1,2596-2596;3-13,2594-2584;15-21,2582-2576	2-2,2595-2595[SIL];14-14,2583-2583[SIL];22-22,2575-2575[UP3]	.(((((((.(((((((((((.(&).))))))))))).))))))).	AAGAUGUCACUAAGGAACCUGG&UGGGGUUUCUUAGCGACAUUUG	3	0.598301	10d/OV651815.1_15431_PC4255_c0_g1_2587_TPlot.pdf
PC4152_c0_g1:1117	OV651817.1_18387	PC4152_c0_g1	1103	1126	1117	-36.6	-24	0.655738	9.5	2-6,1125-1121;8-12,1119-1115;15-20,1112-1107;23-24,1104-1103	1-1,1126-1126[UP5];7-7,1120-1120[SIL];13-14,1114-1113[SIL];21-22,1106-1105[SIL]	((..((((((..(((((.(((((.&.))))).)))))..))))))..))	GGGUCAAGGUGGUCAGGGAGGAAU&UUUCUUGUCUGAAAACCUUGUACU	4	0.6573	10d/OV651817.1_18387_PC4152_c0_g1_1117_TPlot.pdf
PC41259_c0_g1:266	OV651818.1_23949	PC41259_c0_g1	254	275	266	-33.9	-24.8	0.731563	5	2-2,274-274;4-18,272-258;19-21,256-254	1-1,275-275[UP5];3-3,273-273[SIL];x-x,257-257[BULt]	(((.(((((((((((((((.(.&.).)))))))))))))))-)))	GCAGACAAAGUGGAAAAAGUCU&UGUCUUUUUCCGCUUUGU-UGC	2	0.594651	10d/OV651818.1_23949_PC41259_c0_g1_266_TPlot.pdf
PC4110_c0_g1:222	OV651826.1_41633	PC4110_c0_g1	210	231	222	-33.5	-21.9	0.653731	7	4-15,228-217;17-22,215-210	1-3,231-229[UP5];16-16,216-216[SIL]	((((((.((((((((((((...&...)))))))))))).))))))	CAUCUGGCGGCAAAUUAAUGCG&UCAAUUAAUUUGCUGACGGAUG	4	0.725599	10d/OV651826.1_41633_PC4110_c0_g1_222_TPlot.pdf
PC4108_c0_g1:419	OV651826.1_42687	PC4108_c0_g1	406	428	419	-32.2	-21.6	0.670807	9.5	1-6,428-423;9-11,420-418;12-21,415-406	7-8,422-421[SIL];x-x,417-416[BULt]	((((((((((..(((..((((((&))))))..)))--))))))))))	GUGCAGCUGGGAAUAAACAAAGA&UCUUUGGUUAU--CUAGCUGUAU	4	0.997148	10d/OV651826.1_42687_PC4108_c0_g1_419_TPlot.pdf
PC3973_c1_g1:2027	OV651818.1_23949	PC3973_c1_g1	2016	2036	2027	-33.9	-23.1	0.681416	8	1-3,2036-2034;5-19,2032-2018	4-4,2033-2033[SIL];20-21,2017-2016[UP3]	..(((((((((((((((.(((&))).)))))))))))))))..	UUGGCAAAGCGGAAGAGUGCA&UGUCUUUUUCCGCUUUGUUGC	4	0.999831	10d/OV651818.1_23949_PC3973_c1_g1_2027_TPlot.pdf
PC39690_c0_g1:470	OV651820.1_29715	PC39690_c0_g1	458	478	470	-35.2	-23.7	0.673295	6.5	1-5,478-474;7-9,473-471;12-22,468-458	6-6,x-x[BULq];10-11,470-469[SIL]	(((((((((((..(((-(((((&))))).)))..)))))))))))	UCAGGAUACGUGGAGU-UACGU&ACGUAUACUGAAUGUAUCCUGA	3	0.29699	10d/OV651820.1_29715_PC39690_c0_g1_470_TPlot.pdf
PC3941_c0_g1:1845	OV651820.1_29647	PC3941_c0_g1	1833	1856	1845	-29.2	-20	0.684932	9	1-6,1856-1851;7-11,1848-1844;12-21,1842-1833	x-x,1850-1849[BULt];x-x,1843-1843[BULt]	((((((((((.(((((..((((((&))))))--)))))-))))))))))	CCAGGAAUGUACAAAUCUGUAUCU&AGAUAU--GUUUG-AUAUUCUUGG	3	0.887731	10d/OV651820.1_29647_PC3941_c0_g1_1845_TPlot.pdf
PC39375_c0_g2:1469	OV651826.1_42687	PC39375_c0_g2	1458	1478	1469	-32.2	-23.1	0.717391	7.5	1-3,1478-1476;5-12,1474-1467;14-19,1465-1460	4-4,1475-1475[SIL];13-13,1466-1466[SIL];20-21,1459-1458[UP3]	..((((((.((((((((.(((&))).)))))))).))))))..	UAGCAGCUCGGUAACCAUGGA&UCUUUGGUUAUCUAGCUGUAU	2	0.449254	10d/OV651826.1_42687_PC39375_c0_g2_1469_TPlot.pdf
PC39369_c0_g1:217	OV651825.1_39800	PC39369_c0_g1	208	226	217	-29.1	-20.8	0.714777	7.5	2-14,225-213	1-1,226-226[UP5];15-19,212-208[UP3]	.....(((((((((((((.&.))))))))))))).....	AUUCACGCUGGUCCGAAAC&UUUUCGGACUAGUGAAGAU	4	0.887208	10d/OV651825.1_39800_PC39369_c0_g1_217_TPlot.pdf
PC3927_c2_g1:227	OV651818.1_21658	PC3927_c2_g1	213	238	227	-48.3	-32.7	0.677019	10.5	1-4,238-235;5-7,232-230;9-21,228-216	x-x,234-233[BULt];8-8,229-229[SIL];22-24,215-213[UP3]	...(((((((((((((.(((..((((&))))--))).)))))))))))))...	AACCCGCCGUAACUGAGUUCGAUCGA&UCGG--GAAGUCAGUUGCGGCGGAUU	4	0.261464	10d/OV651818.1_21658_PC3927_c2_g1_227_TPlot.pdf
PC39043_c0_g2:628	OV651825.1_39982	PC39043_c0_g2	617	637	628	-31.4	-25.4	0.808917	3	1-5,637-633;7-21,631-617	6-6,632-632[SIL]	(((((((((((((((.(((((&))))).)))))))))))))))	UCACAGUGGUGAAAAACCAUU&AAUGGCUUUUCAUUACUGUGA	4	0.951725	10d/OV651825.1_39982_PC39043_c0_g2_628_TPlot.pdf
PC3871_c1_g1:9179	OV651815.1_12720	PC3871_c1_g1	9168	9188	9179	-35.5	-25.7	0.723944	7.5	2-8,9187-9181;10-21,9179-9168	1-1,9188-9188[UP5];9-9,9180-9180[SIL]	((((((((((((.(((((((.&.))))))).))))))))))))	UGGCGGUAGCCGUUCGGAGUU&CAUUCUGACUGGUUAUUGCCA	3	0.490169	10d/OV651815.1_12720_PC3871_c1_g1_9179_TPlot.pdf
PC3865_c0_g1:834	OV651826.1_42426	PC3865_c0_g1	816	843	834	-36.1	-24.1	0.66759	10	2-3,842-841;5-15,839-829;16-22,823-817	1-1,843-843[UP5];4-4,840-840[SIL];x-x,828-824[BULt];23-23,816-816[UP3]	.(((((((.....(((((((((((.((.&.)).)))))))))))-----))))))).	CCUGGUGGGUUAUUUCUAGAAGAAUGCU&UGCUUUCUUCUAGAA-----CCAUUAGU	2	0.37638	10d/OV651826.1_42426_PC3865_c0_g1_834_TPlot.pdf
PC3840_c0_g1:1611	OV651819.1_26728	PC3840_c0_g1	1597	1619	1611	-31.7	-21.1	0.665615	8	3-6,1617-1614;8-12,1613-1609;13-22,1607-1598	1-2,1619-1618[UP5];7-7,x-x[BULq];x-x,1608-1608[BULt];23-23,1597-1597[UP3]	.((((((((((.(((((-((((..&..)))).)))))-)))))))))).	GUUCUUUGUUCAUAUCU-GCUUCU&UAAAGCUAGAUA-GAACAAAGAAA	3	0.346187	10d/OV651819.1_26728_PC3840_c0_g1_1611_TPlot.pdf
PC38375_c0_g2:27	OV651825.1_39685	PC38375_c0_g2	16	41	27	-30.1	-21.22	0.704983	15	1-9,41-33;11-20,26-17	10-10,32-27[AILt];21-21,16-16[UP3]	.((((((((((......(((((((((&)))))))))-----.)))))))))).	ACGACAAUCUCGCUUAGCAAGAGAUG&CAUUUUUUG-----AGAGAUUGUCGA	4	0.895966	10d/OV651825.1_39685_PC38375_c0_g2_27_TPlot.pdf
PC38_c0_g1:2441	OV651818.1_23949	PC38_c0_g1	2429	2454	2441	-33.9	-24.6	0.725664	13	2-6,2453-2449;7-14,2444-2437;16-21,2434-2429	1-1,2454-2454[UP5];x-x,2448-2445[BULt];15-15,2436-2435[AILt]	((((((..((((((((....(((((.&.)))))----))))))))-.))))))	GCAGCAUUGGCGGAAAGAAGGAGACU&UGUCUU----UUUCCGCU-UUGUUGC	4	0.918366	10d/OV651818.1_23949_PC38_c0_g1_2441_TPlot.pdf
PC3780_c0_g1:1304	OV651826.1_42423	PC3780_c0_g1	1291	1319	1304	-29.8	-19.6	0.657718	17	1-6,1319-1314;7-13,1307-1301;15-22,1298-1291	x-x,1313-1308[BULt];14-14,1300-1299[AILt]	((((((((..(((((((......((((((&))))))------)))))))-.))))))))	GGCAGUUACUGCAGACAACACUCAUGCGA&UUGCAU------UGUCUGU-UUAAUUGUU	3	0.991586	10d/OV651826.1_42423_PC3780_c0_g1_1304_TPlot.pdf
PC3757_c1_g1:5504	OV651818.1_23949	PC3757_c1_g1	5492	5513	5504	-33.9	-23.7	0.699115	10	2-11,5512-5503;13-21,5500-5492	1-1,5513-5513[UP5];12-12,5502-5501[AILt]	(((((((((..((((((((((.&.))))))))))-.)))))))))	GCGGCGGAGGAGGAGGAAGAUU&UGUCUUUUUCC-GCUUUGUUGC	3	0.95849	10d/OV651818.1_23949_PC3757_c1_g1_5504_TPlot.pdf
PC3751_c0_g1:742	OV651815.1_12720	PC3751_c0_g1	730	754	742	-35.5	-26.1	0.735211	8.5	1-9,754-746;10-13,742-739;15-21,736-730	x-x,745-743[BULt];14-14,738-737[AILt]	(((((((..((((...(((((((((&)))))))))---))))-.)))))))	UGGCAAUUUGCCAUCUGUCAGAAUG&CAUUCUGAC---UGGU-UAUUGCCA	3	0.428602	10d/OV651815.1_12720_PC3751_c0_g1_742_TPlot.pdf
PC3717_c0_g1:1019	OV651818.1_21704	PC3717_c0_g1	1008	1028	1019	-39.6	-26.2	0.661616	6.5	3-16,1026-1013;18-22,1012-1008	1-2,1028-1027[UP5];17-17,x-x[BULq]	(((((-((((((((((((((..&..)))))))))))))).)))))	CACAA-UUUGGAUUUAUGGGGU&AACCCGUAGAUCCGAACUUGUG	4	0.506977	10d/OV651818.1_21704_PC3717_c0_g1_1019_TPlot.pdf
PC3704_c0_g1:13483	OV651814.1_3674	PC3704_c0_g1	13471	13492	13483	-41.8	-27.2	0.650718	9	2-13,13491-13480;17-21,13479-13475	1-1,13492-13492[UP5];14-16,x-x[BULq];22-25,13474-13471[UP3]	....(((((---((((((((((((.&.))))))))))))...)))))....	UAGCCCGCA---ACAAGAUCGGUCA&AGACUGAUCUUGUUUCUGCGGAAAU	4	0.580564	10d/OV651814.1_3674_PC3704_c0_g1_13483_TPlot.pdf
PC36998_c1_g1:109	OV651820.1_27630	PC36998_c1_g1	97	118	109	-36.9	-26.8	0.726287	8.5	1-15,118-104	16-22,103-97[UP3]	.......(((((((((((((((&))))))))))))))).......	UUCGUCCCGGAUCUAUAGGGUG&UACCCUGUAGAUCCGAAUUUGU	4	0.345785	10d/OV651820.1_27630_PC36998_c1_g1_109_TPlot.pdf
PC3664_c0_g1:815	OV651826.1_42687	PC3664_c0_g1	800	824	815	-32.2	-21.4	0.664596	10	1-2,824-823;4-13,821-812;14-19,807-802	3-3,822-822[SIL];x-x,811-808[BULt];20-21,801-800[UP3]	..((((((....((((((((((.((&)).))))))))))----))))))..	UGACAGCUGAAGAGAUGGCCAAUGA&UCUUUGGUUAUCU----AGCUGUAU	3	0.971119	10d/OV651826.1_42687_PC3664_c0_g1_815_TPlot.pdf
PC3664_c0_g1:649	OV651826.1_42428	PC3664_c0_g1	637	658	649	-32.9	-21.6	0.656535	8.5	3-13,656-646;16-22,644-638	1-2,658-657[UP5];14-15,645-645[AILq];23-23,637-637[UP3]	.(((((((.-(((((((((((..&..)))))))))))..))))))).	GCUGAAGAA-CUGGAAGAAGCCA&UUGCUUCUUUUAGAAUCUUUAGG	3	0.861871	10d/OV651826.1_42428_PC3664_c0_g1_649_TPlot.pdf
PC36627_c0_g2:1201	OV651819.1_26273	PC36627_c0_g2	1190	1210	1201	-31.2	-20.6	0.660256	9	3-15,1208-1196;17-19,1194-1192	1-2,1210-1209[UP5];16-16,1195-1195[SIL];20-21,1191-1190[UP3]	..(((.(((((((((((((..&..))))))))))))).)))..	UUGAAAUACUAGCUGGUGUAU&AAAUAUCAGCUGGUAAUUCUG	4	0.997762	10d/OV651819.1_26273_PC36627_c0_g2_1201_TPlot.pdf
PC36573_c0_g2:427	OV651818.1_23949	PC36573_c0_g2	413	436	427	-33.9	-23.4	0.690265	10.5	1-2,436-435;4-11,433-426;12-21,422-413	3-3,434-434[SIL];x-x,425-423[BULt]	((((((((((...((((((((.((&)).))))))))---))))))))))	GCGACAAAGUGAAGGAGAAAGCCA&UGUCUUUUUCC---GCUUUGUUGC	4	0.999263	10d/OV651818.1_23949_PC36573_c0_g2_427_TPlot.pdf
PC3652_c0_g1:379	OV651830.1_45165	PC3652_c0_g1	365	388	379	-36	-24.9	0.691667	10	1-11,388-378;12-21,374-365	x-x,377-375[BULt]	((((((((((...(((((((((((&)))))))))))---))))))))))	AUACUACUGCGAGGUUAUAUCGCA&UGUGAUGUGAC---GUAGUGGUAU	3	0.663193	10d/OV651830.1_45165_PC3652_c0_g1_379_TPlot.pdf
PC35909_c0_g1:646	OV651820.1_29647	PC35909_c0_g1	635	655	646	-29.2	-21.5	0.736301	8.5	1-4,655-652;6-20,650-636	5-5,651-651[SIL];21-21,635-635[UP3]	.(((((((((((((((.((((&)))).))))))))))))))).	ACGAGAGUGUCGGGCGGAUCU&AGAUAUGUUUGAUAUUCUUGG	4	0.650305	10d/OV651820.1_29647_PC35909_c0_g1_646_TPlot.pdf
PC3562_c0_g1:1499	OV651826.1_42687	PC3562_c0_g1	1488	1510	1499	-32.2	-21.6	0.670807	8.5	1-8,1510-1503;9-19,1500-1490	x-x,1502-1501[BULt];20-21,1489-1488[UP3]	..(((((((((((..((((((((&))))))))--)))))))))))..	GAAUGGUUAGAUAAAGCCAAAGA&UCUUUGGU--UAUCUAGCUGUAU	4	0.997422	10d/OV651826.1_42687_PC3562_c0_g1_1499_TPlot.pdf
PC3552_c0_g1:255	OV651813.1_3301	PC3552_c0_g1	246	264	255	-27.3	-18.2	0.666667	7.5	2-15,263-250	1-1,264-264[UP5];16-19,249-246[UP3]	....((((((((((((((.&.))))))))))))))....	AAAAUUUGGUUUCUCCAAA&AUUGGAGGAACUAGAAAUU	3	0.998885	10d/OV651813.1_3301_PC3552_c0_g1_255_TPlot.pdf
PC35432_c0_g2:481	OV651826.1_41890	PC35432_c0_g2	471	490	481	-33.1	-21.7	0.655589	6	3-13,488-478;16-21,476-471	1-2,490-489[UP5];14-15,477-477[AILq]	((((((.-(((((((((((..&..)))))))))))..))))))	AAGAAUA-AAGAAGGCUGGAA&CACCAGCUUUCUUAGAUUCUU	3	0.926597	10d/OV651826.1_41890_PC35432_c0_g2_481_TPlot.pdf
PC3463_c0_g1:99	OV651817.1_19194	PC3463_c0_g1	88	108	99	-33.5	-25.7	0.767164	6	1-17,108-92	18-21,91-88[UP3]	....(((((((((((((((((&)))))))))))))))))....	GAAUCAUUAUUGGUUGCCACU&AGUGGUAACCGAUAAUGUGAA	3	0.0602914	10d/OV651817.1_19194_PC3463_c0_g1_99_TPlot.pdf
PC3456_c0_g3:2909	OV651829.1_44731	PC3456_c0_g3	2893	2918	2909	-38.1	-26.2	0.687664	9	2-13,2917-2906;14-19,2901-2896;21-22,2894-2893	1-1,2918-2918[UP5];x-x,2905-2902[BULt];20-20,2895-2895[SIL]	((.((((((....((((((((((((.&.))))))))))))----)))))).))	GUGCAGGUUCACGUAGCUGUGUUGGA&ACCAAUAUAGCUA----GACCUGGAU	3	0.116948	10d/OV651829.1_44731_PC3456_c0_g3_2909_TPlot.pdf
PC3453_c0_g1:850	OV651813.1_2526	PC3453_c0_g1	834	859	850	-31.7	-23.7	0.747634	12	1-6,859-854;8-12,852-848;13-22,843-834	7-7,853-853[SIL];x-x,847-844[BULt]	((((((((((....(((((.((((((&)))))).)))))----))))))))))	GGAGAAAAAAAGUUACUGCUGGUGUA&UACACUUGUAGU----UUUUUUCUCC	4	0.708451	10d/OV651813.1_2526_PC3453_c0_g1_850_TPlot.pdf
PC3443_c0_g1:1609	OV651818.1_24073	PC3443_c0_g1	1595	1619	1609	-34.4	-22.6	0.656977	8	1-6,1619-1614;7-14,1612-1605;15-22,1603-1596	x-x,1613-1613[BULt];x-x,1604-1604[BULt];23-23,1595-1595[UP3]	.((((((((.((((((((.((((((&))))))-))))))))-)))))))).	AGACAAGGCAGUACAGAUCUUUGGA&UUUAGA-AUCUGUAC-GCUUUGUUG	3	0.630264	10d/OV651818.1_24073_PC3443_c0_g1_1609_TPlot.pdf
PC3405_c0_g2:2697	OV651818.1_23949	PC3405_c0_g2	2684	2706	2697	-33.9	-22.4	0.660767	8	2-7,2705-2700;9-14,2698-2693;15-19,2690-2686;21-21,2684-2684	1-1,2706-2706[UP5];8-8,2699-2699[SIL];x-x,2692-2691[BULt];20-20,2685-2685[SIL]	(.(((((..((((((.((((((.&.)))))).))))))--))))).)	GGAGCAGUCAGCGGACGAAGACG&UGUCUUUUUCCGCU--UUGUUGC	3	0.999369	10d/OV651818.1_23949_PC3405_c0_g2_2697_TPlot.pdf
PC33521_c0_g1:120	OV651817.1_19344	PC33521_c0_g1	111	129	120	-37.6	-28.6	0.760638	7	4-18,126-112	1-3,129-127[UP5];19-19,111-111[UP3]	.(((((((((((((((...&...))))))))))))))).	UCUCCAGGCCAUACAAAAA&AACUUGUGUGGCCUGGAGC	4	0.959752	10d/OV651817.1_19344_PC33521_c0_g1_120_TPlot.pdf
PC3351_c0_g1:1671	OV651818.1_22358	PC3351_c0_g1	1659	1680	1671	-36.4	-26.4	0.725275	8	1-9,1680-1672;12-14,1669-1667;15-20,1665-1660	10-11,1671-1670[SIL];x-x,1666-1666[BULt];21-21,1659-1659[UP3]	.((((((.(((..(((((((((&)))))))))..)))-)))))).	AGCCGGUAUAGGCUCCACCCUA&UAGGGUGGAAACUG-AUUGGUA	4	0.345785	10d/OV651818.1_22358_PC3351_c0_g1_1671_TPlot.pdf
PC3344_c0_g1:1979	OV651818.1_23949	PC3344_c0_g1	1968	1988	1979	-33.9	-23	0.678466	8	1-1,1988-1988;3-16,1986-1973;18-20,1971-1969	2-2,1987-1987[SIL];17-17,1972-1972[SIL];21-21,1968-1968[UP3]	.(((.((((((((((((((.(&).)))))))))))))).))).	ACAAGGAAGUGGAGAAGGAGG&UGUCUUUUUCCGCUUUGUUGC	2	0.977125	10d/OV651818.1_23949_PC3344_c0_g1_1979_TPlot.pdf
PC3342_c0_g1:315	OV651818.1_23949	PC3342_c0_g1	303	324	315	-33.9	-23.8	0.702065	5.5	1-11,324-314;13-14,312-311;15-19,309-305;21-21,303-303	12-12,313-313[SIL];x-x,310-310[BULt];20-20,304-304[SIL]	(.(((((.((.(((((((((((&))))))))))).))-))))).)	GGAACAGUAGGGGAAAAGGACA&UGUCUUUUUCCGCU-UUGUUGC	2	0.895822	10d/OV651818.1_23949_PC3342_c0_g1_315_TPlot.pdf
PC3336_c0_g1:3910	OV651818.1_23949	PC3336_c0_g1	3898	3919	3910	-33.9	-22.1	0.651917	8	1-5,3919-3915;7-11,3913-3909;13-19,3907-3901;20-21,3899-3898	6-6,3914-3914[SIL];12-12,3908-3908[SIL];x-x,3900-3900[BULt]	((.(((((((.(((((.(((((&))))).))))).)))))))-))	GCAAACAAAGAGGAGGUGGACA&UGUCUUUUUCCGCUUUGUU-GC	3	0.999931	10d/OV651818.1_23949_PC3336_c0_g1_3910_TPlot.pdf
PC3300_c0_g1:257	OV651819.1_25510	PC3300_c0_g1	245	266	257	-43.2	-28.6	0.662037	11	4-5,263-262;8-20,259-247	1-3,266-264[UP5];6-7,261-260[SIL];21-22,246-245[UP3]	..(((((((((((((..((...&...))..)))))))))))))..	UUACCUCGCACGACGGAUCCAC&UCAGACGCGUCGUGCGAGGUUU	2	0.453797	10d/OV651819.1_25510_PC3300_c0_g1_257_TPlot.pdf
PC3276_c2_g2:1179	OV651817.1_19159	PC3276_c2_g2	1163	1188	1179	-45.7	-30.4	0.665208	18	5-6,1184-1183;8-11,1181-1178;12-22,1173-1163	1-4,1188-1185[UP5];7-7,1182-1182[SIL];x-x,1177-1174[BULt]	(((((((((((....((((.((....&....)).))))----)))))))))))	UCAGGCCGGGAAUUAUUGGCGCUUAC&UAUUGCACCAG----UCCCGGCCUGA	4	0.420479	10d/OV651817.1_19159_PC3276_c2_g2_1179_TPlot.pdf
PC3247_c0_g1:796	OV651826.1_42428	PC3247_c0_g1	783	805	796	-32.9	-22	0.668693	8.5	1-14,805-792;16-22,790-784	15-15,791-791[SIL];23-23,783-783[UP3]	.(((((((.((((((((((((((&)))))))))))))).))))))).	GCUGGAGAAUUUGGAGGAGGUAA&UUGCUUCUUUUAGAAUCUUUAGG	4	0.929132	10d/OV651826.1_42428_PC3247_c0_g1_796_TPlot.pdf
PC32132_c0_g1:391	OV651825.1_39982	PC32132_c0_g1	379	400	391	-31.4	-20.8	0.66242	9	3-8,398-393;10-16,391-385;17-20,383-380	1-2,400-399[UP5];9-9,392-392[SIL];x-x,384-384[BULt];21-21,379-379[UP3]	.((((.(((((((.((((((..&..)))))).)))))))-)))).	ACACAGGUAAUGGUAGGCCACA&AAUGGCUUUUCAUUAC-UGUGA	2	0.999485	10d/OV651825.1_39982_PC32132_c0_g1_391_TPlot.pdf
PC3200_c0_g1:1531	OV651819.1_26273	PC3200_c0_g1	1520	1540	1531	-31.2	-21.3	0.682692	5.5	2-12,1539-1529;14-14,1527-1527;16-21,1525-1520	1-1,1540-1540[UP5];13-13,1528-1528[SIL];15-15,1526-1526[SIL]	((((((.(.(((((((((((.&.))))))))))).).))))))	CAGGAUCAGUAGCUGGUAUUA&AAAUAUCAGCUGGUAAUUCUG	4	0.970276	10d/OV651819.1_26273_PC3200_c0_g1_1531_TPlot.pdf
PC32_c0_g1:2800	OV651819.1_26724	PC32_c0_g1	2788	2808	2800	-38.1	-24.9	0.653543	5.5	1-6,2808-2803;9-15,2801-2795;16-21,2793-2788	7-8,2802-2802[AILq];x-x,2794-2794[BULt]	((((((.(((((((.-((((((&))))))..)))))))-))))))	GGACGACACUACUAA-CAGUGA&UCACUGGGUAGUAGU-UUGUCC	4	0.954565	10d/OV651819.1_26724_PC32_c0_g1_2800_TPlot.pdf
PC3183_c0_g1:4774	OV651815.1_12720	PC3183_c0_g1	4764	4782	4774	-35.5	-23.8	0.670423	7.5	1-9,4782-4774;11-16,4773-4768;18-20,4767-4765	10-10,x-x[BULq];17-17,x-x[BULq];21-21,4764-4764[UP3]	.(((-((((((-(((((((((&))))))))).)))))).))).	CGGC-GUGGCC-GUCAGGGUG&CAUUCUGACUGGUUAUUGCCA	4	0.961346	10d/OV651815.1_12720_PC3183_c0_g1_4774_TPlot.pdf
PC3172_c0_g1:2026	OV651818.1_23949	PC3172_c0_g1	2010	2035	2026	-33.9	-22.4	0.660767	11	2-14,2034-2022;17-21,2014-2010	1-1,2035-2035[UP5];15-16,2021-2015[AILt]	(((((.......(((((((((((((.&.)))))))))))))-----..)))))	GCAAUUUUGUUUGGUGGAAGAAGACC&UGUCUUUUUCCGCU-----UUGUUGC	3	0.999523	10d/OV651818.1_23949_PC3172_c0_g1_2026_TPlot.pdf
PC3172_c0_g1:1969	OV651818.1_23949	PC3172_c0_g1	1953	1978	1969	-33.9	-24.3	0.716814	10	2-14,1977-1965;17-21,1957-1953	1-1,1978-1978[UP5];15-16,1964-1958[AILt]	(((((.......(((((((((((((.&.)))))))))))))-----..)))))	GCAAUUUUGUUUGGCGGAAGAAGACC&UGUCUUUUUCCGCU-----UUGUUGC	3	0.836957	10d/OV651818.1_23949_PC3172_c0_g1_1969_TPlot.pdf
PC31680_c0_g3:83	OV651826.1_42423	PC31680_c0_g3	71	91	83	-29.8	-20.2	0.677852	6.5	2-5,90-87;8-22,85-71	1-1,91-91[UP5];6-7,86-86[AILq]	(((((((((((((((.-((((.&.))))..)))))))))))))))	AAUAAUUAAAUAGACU-UGCAU&UUGCAUUGUCUGUUUAAUUGUU	2	0.900874	10d/OV651826.1_42423_PC31680_c0_g3_83_TPlot.pdf
PC3164_c0_g1:75	OV651825.1_39982	PC3164_c0_g1	64	84	75	-31.4	-21.7	0.691083	4.5	1-11,84-74;13-15,72-70;17-21,68-64	12-12,73-73[SIL];16-16,69-69[SIL]	(((((.(((.(((((((((((&))))))))))).))).)))))	UCACAAUGAAGAAAAGCCGUU&AAUGGCUUUUCAUUACUGUGA	4	0.999994	10d/OV651825.1_39982_PC3164_c0_g1_75_TPlot.pdf
PC3163_c0_g1:1382	OV651823.1_36226	PC3163_c0_g1	1365	1391	1382	-41.6	-27.8	0.668269	16.5	3-12,1389-1380;13-19,1374-1368	1-2,1391-1390[UP5];x-x,1379-1375[BULt];20-22,1367-1365[UP3]	...(((((((.....((((((((((..&..))))))))))-----)))))))...	CUCGGUCGGGGCGCGACUAGUGCAAAA&UAUUGCACUAGU-----CCCGGCCUAU	2	0.270072	10d/OV651823.1_36226_PC3163_c0_g1_1382_TPlot.pdf
PC3156_c0_g1:5238	OV651826.1_41633	PC3156_c0_g1	5226	5247	5238	-33.5	-22.8	0.680597	8	1-4,5247-5244;7-14,5241-5234;16-22,5232-5226	5-6,5243-5242[SIL];15-15,5233-5233[SIL]	(((((((.((((((((..((((&))))..)))))))).)))))))	UAUCUGUGAGCAGGUUUUUUGA&UCAAUUAAUUUGCUGACGGAUG	2	0.187071	10d/OV651826.1_41633_PC3156_c0_g1_5238_TPlot.pdf
PC3136_c0_g1:8826	OV651826.1_41879	PC3136_c0_g1	8814	8835	8826	-34.8	-24.4	0.701149	7.5	1-18,8835-8818	19-22,8817-8814[UP3]	....((((((((((((((((((&))))))))))))))))))....	AAGCUUUGUCCAAAGAGGGAUA&UGUCUUUCUUUGGACAAGAGAA	4	0.420479	10d/OV651826.1_41879_PC3136_c0_g1_8826_TPlot.pdf
PC3113_c1_g1:3132	OV651815.1_12720	PC3113_c1_g1	3122	3141	3132	-35.5	-23.2	0.653521	7.5	3-16,3139-3126;18-21,3125-3122	1-2,3141-3140[UP5];17-17,x-x[BULq]	((((-((((((((((((((..&..)))))))))))))).))))	UGGC-AUGAUCAGUUAGGACA&CAUUCUGACUGGUUAUUGCCA	3	0.935181	10d/OV651815.1_12720_PC3113_c1_g1_3132_TPlot.pdf
PC311_c0_g1:1573	OV651826.1_42423	PC311_c0_g1	1551	1583	1573	-29.8	-19.4	0.651007	14	1-4,1583-1580;5-14,1578-1569;15-22,1558-1551	x-x,1579-1579[BULt];x-x,1568-1559[BULt]	((((((((..........((((((((((.((((&))))-))))))))))----------))))))))	GACAAUUACAAACCCUUCAGCAGACGAUGGCAA&UUGC-AUUGUCUGUU----------UAAUUGUU	4	0.999982	10d/OV651826.1_42423_PC311_c0_g1_1573_TPlot.pdf
PC3099_c0_g1:2852	OV651826.1_42423	PC3099_c0_g1	2840	2861	2852	-29.8	-19.48	0.653691	5.5	1-2,2861-2860;4-14,2858-2848;18-22,2844-2840	3-3,2859-2859[SIL];15-17,2847-2845[SIL]	(((((...(((((((((((.((&)).)))))))))))...)))))	AACGACUUAACAGACAAUGGAA&UUGCAUUGUCUGUUUAAUUGUU	2	0.9862	10d/OV651826.1_42423_PC3099_c0_g1_2852_TPlot.pdf
PC30755_c0_g1:363	OV651825.1_39982	PC30755_c0_g1	352	372	363	-31.4	-23.4	0.745223	3.5	1-5,372-368;7-21,366-352	6-6,367-367[SIL]	(((((((((((((((.(((((&))))).)))))))))))))))	UCACAGUGAUGAAAAAUCAUU&AAUGGCUUUUCAUUACUGUGA	4	0.998676	10d/OV651825.1_39982_PC30755_c0_g1_363_TPlot.pdf
PC3067_c0_g1:2721	OV651819.1_26386	PC3067_c0_g1	2711	2730	2721	-29.6	-21	0.709459	5.5	2-4,2729-2727;6-6,2725-2725;8-20,2723-2711	1-1,2730-2730[UP5];5-5,2726-2726[SIL];7-7,2724-2724[SIL]	(((((((((((((.(.(((.&.))).).)))))))))))))	CACAGGAUUUUCCAGCGAUG&AAUCACAGGAAAAUUCUGUG	4	0.580564	10d/OV651819.1_26386_PC3067_c0_g1_2721_TPlot.pdf
PC30444_c0_g1:883	OV651815.1_12722	PC30444_c0_g1	871	892	883	-31.2	-26.6	0.852564	3	1-9,892-884;11-22,882-871	10-10,883-883[SIL]	((((((((((((.(((((((((&))))))))).))))))))))))	AUGUUCGAAACAAUUUGUACAG&CUGUAUAAACUGUUUCGAACAU	4	0.942098	10d/OV651815.1_12722_PC30444_c0_g1_883_TPlot.pdf
PC3042_c0_g1:1351	OV651819.1_26273	PC3042_c0_g1	1340	1359	1351	-31.2	-22.5	0.721154	4	1-8,1359-1352;10-20,1351-1341	9-9,x-x[BULq];21-21,1340-1340[UP3]	.(((((((((((-((((((((&)))))))).))))))))))).	AGGAGUUACCAG-UGAUAUUU&AAAUAUCAGCUGGUAAUUCUG	3	0.540363	10d/OV651819.1_26273_PC3042_c0_g1_1351_TPlot.pdf
PC3031_c0_g1:4382	OV651817.1_18387	PC3031_c0_g1	4368	4391	4382	-36.6	-24.6	0.672131	9.5	3-6,4389-4386;8-13,4384-4379;15-22,4377-4370	1-2,4391-4390[UP5];7-7,4385-4385[SIL];14-14,4378-4378[SIL];23-24,4369-4368[UP3]	..((((((((.((((((.((((..&..)))).)))))).))))))))..	AUUACAGGGUGUUCAGAGGAGACG&UUUCUUGUCUGAAAACCUUGUACU	3	0.282265	10d/OV651817.1_18387_PC3031_c0_g1_4382_TPlot.pdf
PC3029_c0_g1:3839	OV651818.1_23949	PC3029_c0_g1	3828	3848	3839	-33.9	-25.38	0.748673	7.5	2-14,3847-3835;18-21,3831-3828	1-1,3848-3848[UP5];15-17,3834-3832[SIL]	((((...(((((((((((((.&.)))))))))))))...))))	GCAAAAUGGCGGAAGGAGGCU&UGUCUUUUUCCGCUUUGUUGC	4	0.7025	10d/OV651818.1_23949_PC3029_c0_g1_3839_TPlot.pdf
PC3016_c0_g1:316	OV651818.1_23949	PC3016_c0_g1	302	327	316	-33.9	-23.8	0.702065	8.5	1-8,327-320;9-14,317-312;15-21,308-302	x-x,319-318[BULt];x-x,311-309[BULt]	(((((((...((((((..((((((((&))))))))--))))))---)))))))	GCAACAAACCGGUGGAAAAAAAGACA&UGUCUUUU--UCCGCU---UUGUUGC	4	0.99546	10d/OV651818.1_23949_PC3016_c0_g1_316_TPlot.pdf
PC301_c0_g5:3913	OV651830.1_45165	PC301_c0_g5	3902	3922	3913	-36	-25.1	0.697222	9	1-3,3922-3920;6-19,3917-3904	4-5,3919-3918[SIL];20-21,3903-3902[UP3]	..((((((((((((((..(((&)))..))))))))))))))..	ACGCCACUGCGUUACAGAAUA&UGUGAUGUGACGUAGUGGUAU	2	0.509565	10d/OV651830.1_45165_PC301_c0_g5_3913_TPlot.pdf
PC2953_c0_g1:698	OV651825.1_39982	PC2953_c0_g1	687	707	698	-31.4	-21.7	0.691083	3.5	1-5,707-703;7-12,701-696;14-21,694-687	6-6,702-702[SIL];13-13,695-695[SIL]	((((((((.((((((.(((((&))))).)))))).))))))))	UCACAGUGCUGAAAAACCAUU&AAUGGCUUUUCAUUACUGUGA	4	0.999996	10d/OV651825.1_39982_PC2953_c0_g1_698_TPlot.pdf
PC2944_c0_g1:2170	OV651815.1_12722	PC2944_c0_g1	2157	2178	2170	-31.2	-20.4	0.653846	4.5	2-5,2177-2174;7-17,2173-2163;18-22,2161-2157	1-1,2178-2178[UP5];6-6,x-x[BULq];x-x,2162-2162[BULt]	(((((.(((((((((((-((((.&.)))).)))))))))))-)))))	AUGUUGCGGAACAGUUU-UACAU&CUGUAUAAACUGUUUCG-AACAU	2	0.999377	10d/OV651815.1_12722_PC2944_c0_g1_2170_TPlot.pdf
PC2930_c0_g1:1734	OV651815.1_12722	PC2930_c0_g1	1723	1743	1734	-31.2	-21.9	0.701923	5.5	1-14,1743-1730;16-18,1729-1727;20-20,1725-1725	15-15,x-x[BULq];19-19,1726-1726[SIL];21-22,1724-1723[UP3]	..(.(((-((((((((((((((&)))))))))))))).))).)..	CCGGUCG-GACAGUUUAUGCAG&CUGUAUAAACUGUUUCGAACAU	3	0.998364	10d/OV651815.1_12722_PC2930_c0_g1_1734_TPlot.pdf
PC293_c0_g2:628	OV651818.1_24073	PC293_c0_g2	614	637	628	-34.4	-22.9	0.665698	11.5	5-14,633-624;15-20,622-617	1-4,637-634[UP5];x-x,623-623[BULt];21-23,616-614[UP3]	...((((((.((((((((((....&....))))))))))-))))))...	AAUCAGAGCAGUACAGAUUCAUUA&UUUAGAAUCUGUAC-GCUUUGUUG	2	0.449254	10d/OV651818.1_24073_PC293_c0_g2_628_TPlot.pdf
PC2912_c0_g1:3998	OV651819.1_26273	PC2912_c0_g1	3987	4007	3998	-31.2	-23.2	0.74359	11.5	6-8,4002-4000;10-21,3998-3987	1-5,4007-4003[UP5];9-9,3999-3999[SIL]	((((((((((((.(((.....&.....))).))))))))))))	CAGGAUUACCAGGUGAAAAAG&AAAUAUCAGCUGGUAAUUCUG	4	0.572003	10d/OV651819.1_26273_PC2912_c0_g1_3998_TPlot.pdf
PC28904_c0_g1:56	OV651825.1_39982	PC28904_c0_g1	45	65	56	-31.4	-25.5	0.812102	3	1-5,65-61;7-21,59-45	6-6,60-60[SIL]	(((((((((((((((.(((((&))))).)))))))))))))))	UCACAGUGGUGAAAAACCAUU&AAUGGCUUUUCAUUACUGUGA	4	0.938479	10d/OV651825.1_39982_PC28904_c0_g1_56_TPlot.pdf
PC2888_c0_g1:5787	OV651826.1_42423	PC2888_c0_g1	5774	5796	5787	-29.8	-20.3	0.681208	9.5	1-7,5796-5790;9-11,5788-5786;13-22,5783-5774	8-8,5789-5789[SIL];12-12,5785-5784[AILt]	((((((((((..(((.(((((((&))))))).)))-.))))))))))	GGCGAUUAAAAAGGAGGAUGCAA&UUGCAUUGUCU-GUUUAAUUGUU	2	0.870783	10d/OV651826.1_42423_PC2888_c0_g1_5787_TPlot.pdf
PC2888_c0_g1:57	OV651819.1_26273	PC2888_c0_g1	46	66	57	-31.2	-20.3	0.650641	9.5	4-16,63-51;18-20,49-47	1-3,66-64[UP5];17-17,50-50[SIL];21-21,46-46[UP3]	.(((.(((((((((((((...&...))))))))))))).))).	AAGGUUUACCAGUUGAUGAAU&AAAUAUCAGCUGGUAAUUCUG	3	0.978837	10d/OV651819.1_26273_PC2888_c0_g1_57_TPlot.pdf
PC2837_c0_g1:3292	OV651817.1_19194	PC2837_c0_g1	3282	3302	3292	-33.5	-22.7	0.677612	8	2-8,3301-3295;9-11,3293-3291;13-19,3290-3284	1-1,3302-3302[UP5];x-x,3294-3294[BULt];12-12,x-x[BULq];20-21,3283-3282[UP3]	..(((((((-(((.(((((((.&.)))))))-))).)))))))..	UCCACAUUA-CGGAUUACCGCA&AGUGGUAA-CCGAUAAUGUGAA	4	0.731087	10d/OV651817.1_19194_PC2837_c0_g1_3292_TPlot.pdf
PC28325_c0_g2:4705	OV651826.1_41984	PC28325_c0_g2	4693	4715	4705	-33.8	-22	0.650888	8	1-8,4715-4708;9-17,4706-4698;19-22,4696-4693	x-x,4707-4707[BULt];18-18,4697-4697[SIL]	((((.(((((((((.((((((((&))))))))-))))))))).))))	GCUUACUGGGCAACGGAUUGGAG&UUUUGAUU-GUUGCUCAGAAAGC	3	0.786533	10d/OV651826.1_41984_PC28325_c0_g2_4705_TPlot.pdf
PC2801_c0_g1:1801	OV651814.1_9182	PC2801_c0_g1	1789	1810	1801	-39.2	-27.1	0.691327	7	3-12,1808-1799;15-22,1796-1789	1-2,1810-1809[UP5];13-14,1798-1797[SIL]	((((((((..((((((((((..&..))))))))))..))))))))	GCUCAUUGCUGUGGUUGUGACC&UAUCACAGCCACUUUGAUGAGC	4	0.261464	10d/OV651814.1_9182_PC2801_c0_g1_1801_TPlot.pdf
PC2786_c0_g1:1410	OV651826.1_42423	PC2786_c0_g1	1398	1420	1410	-29.8	-20.1	0.674497	9	1-6,1420-1415;8-15,1412-1405;18-22,1402-1398	7-7,1414-1413[AILt];16-17,1404-1403[SIL]	(((((..((((((((..((((((&))))))-.))))))))..)))))	GACAAACAGACAGGCCUGUGCAA&UUGCAU-UGUCUGUUUAAUUGUU	2	0.911729	10d/OV651826.1_42423_PC2786_c0_g1_1410_TPlot.pdf
PC278_c0_g2:5766	OV651826.1_41638	PC278_c0_g2	5753	5775	5766	-40.7	-27.2	0.668305	9.5	3-4,5773-5772;6-12,5770-5764;13-20,5762-5755	1-2,5775-5774[UP5];5-5,5771-5771[SIL];x-x,5763-5763[BULt];21-22,5754-5753[UP3]	..((((((((.(((((((.((..&..)).)))))))-))))))))..	CUACUGGACCUCACGGACUAGGC&AACUUGUCCGUG-GGUUCAGUCU	4	0.824073	10d/OV651826.1_41638_PC278_c0_g2_5766_TPlot.pdf
PC27742_c0_g1:101	OV651815.1_12722	PC27742_c0_g1	89	110	101	-31.2	-22.58	0.723718	9.5	2-6,109-105;10-22,101-89	1-1,110-110[UP5];7-9,104-102[SIL]	(((((((((((((...(((((.&.)))))...)))))))))))))	GUGUUCGGGACAGAAGGUACAA&CUGUAUAAACUGUUUCGAACAU	4	0.999972	10d/OV651815.1_12722_PC27742_c0_g1_101_TPlot.pdf
PC27663_c0_g1:960	OV651825.1_39982	PC27663_c0_g1	949	969	960	-31.4	-25	0.796178	4	2-5,968-965;7-21,963-949	1-1,969-969[UP5];6-6,964-964[SIL]	(((((((((((((((.((((.&.)))).)))))))))))))))	UCACAGUGGUGAAAAACCAUA&AAUGGCUUUUCAUUACUGUGA	4	0.975218	10d/OV651825.1_39982_PC27663_c0_g1_960_TPlot.pdf
PC27417_c0_g1:184	OV651826.1_42423	PC27417_c0_g1	171	191	184	-29.8	-19.4	0.651007	6.5	1-4,191-188;7-19,187-175;20-22,173-171	5-6,x-x[BULq];x-x,174-174[BULt]	(((.(((((((((((((--((((&))))..)))))))))))))-)))	AACAAAUUAGACGGACA--GCAA&UUGCAUUGUCUGUUUAAUU-GUU	4	0.999988	10d/OV651826.1_42423_PC27417_c0_g1_184_TPlot.pdf
PC2741_c0_g1:1409	OV651815.1_12720	PC2741_c0_g1	1398	1418	1409	-35.5	-23.16	0.652394	7.5	2-13,1417-1406;18-20,1401-1399	1-1,1418-1418[UP5];14-17,1405-1402[SIL];21-21,1398-1398[UP3]	.(((....((((((((((((.&.))))))))))))....))).	AGGCUGAUGCUAGUCAGAAUU&CAUUCUGACUGGUUAUUGCCA	4	0.995368	10d/OV651815.1_12720_PC2741_c0_g1_1409_TPlot.pdf
PC2731_c0_g1:322	OV651826.1_41629	PC2731_c0_g1	302	331	322	-37.4	-28.4	0.759358	18	2-12,330-320;13-22,311-302	1-1,331-331[UP5];x-x,319-312[BULt]	((((((((((........(((((((((((.&.)))))))))))--------))))))))))	GUAGAUUCAGCAGCACCUGGAGGUACUGUC&UACAGUACCUUC--------CUGAAUCUAC	3	0.0505014	10d/OV651826.1_41629_PC2731_c0_g1_322_TPlot.pdf
PC2717_c0_g1:176	OV651824.1_39476	PC2717_c0_g1	166	185	176	-33.5	-23.3	0.695522	8	3-15,183-171	1-2,185-184[UP5];16-20,170-166[UP3]	.....(((((((((((((..&..))))))))))))).....	GUAAUGUGUGGAUCUAGUGG&UGACUAGAUCCACACUCAUU	2	0.232873	10d/OV651824.1_39476_PC2717_c0_g1_176_TPlot.pdf
PC2716_c0_g1:377	OV651826.1_42428	PC2716_c0_g1	362	386	377	-32.9	-21.4	0.650456	6.5	1-10,386-377;11-13,375-373;15-17,371-369;19-23,366-362	x-x,376-376[BULt];14-14,372-372[SIL];18-18,368-367[AILt]	(((((..(((.(((.((((((((((&))))))))))-))).)))-.)))))	CCUGAUUGAUGCUGCAAAGAAGCAA&UUGCUUCUUU-UAGAAUC-UUUAGG	3	0.895587	10d/OV651826.1_42428_PC2716_c0_g1_377_TPlot.pdf
PC27_c5_g1:811	OV651817.1_20420	PC27_c5_g1	799	820	811	-39.3	-28.1	0.715013	7.5	1-13,820-808;16-18,805-803;20-21,801-800	14-15,807-806[SIL];19-19,802-802[SIL];22-22,799-799[UP3]	.((.(((..(((((((((((((&)))))))))))))..))).)).	AGCUGGUGACGUCGGCGGCGAG&UUCGUUGUCGACGAAACCUGCA	3	0.107748	10d/OV651817.1_20420_PC27_c5_g1_811_TPlot.pdf
PC2682_c0_g1:5305	OV651826.1_41879	PC2682_c0_g1	5289	5314	5305	-34.8	-27.2	0.781609	8	1-14,5314-5301;15-20,5296-5291	x-x,5300-5297[BULt];21-22,5290-5289[UP3]	..((((((....((((((((((((((&))))))))))))))----))))))..	GCCUCUUGAUAUUCCAAAGAGAGGCA&UGUCUUUCUUUGGA----CAAGAGAA	4	0.0960926	10d/OV651826.1_41879_PC2682_c0_g1_5305_TPlot.pdf
PC26676_c0_g1:778	OV651826.1_41629	PC26676_c0_g1	762	787	778	-37.4	-25.8	0.68984	13	3-10,785-778;11-15,773-769;18-22,766-762	1-2,787-786[UP5];x-x,777-774[BULt];16-17,768-767[SIL]	(((((..(((((....((((((((..&..))))))))----)))))..)))))	GUAGAGACAGGAGAAAAGGUACUGCU&UACAGUACCU----UCCUGAAUCUAC	4	0.318806	10d/OV651826.1_41629_PC26676_c0_g1_778_TPlot.pdf
PC26670_c0_g1:466	OV651820.1_29647	PC26670_c0_g1	455	475	466	-29.2	-19.9	0.681507	4	1-3,475-473;5-13,471-463;15-21,461-455	4-4,472-472[SIL];14-14,462-462[SIL]	(((((((.(((((((((.(((&))).))))))))).)))))))	UCGAGAAGAUCAAACAUUUCU&AGAUAUGUUUGAUAUUCUUGG	4	0.989393	10d/OV651820.1_29647_PC26670_c0_g1_466_TPlot.pdf
PC2661_c0_g1:746	OV651819.1_26271	PC2661_c0_g1	735	754	746	-31.1	-21.7	0.697749	9.5	3-7,752-748;9-20,747-736	1-2,754-753[UP5];8-8,x-x[BULq];21-21,735-735[UP3]	.((((((((((((-(((((..&..))))).)))))))))))).	AGCGGUUGCCAAG-GAGGUGA&UAAUCUCAUUUGGUAACUGUG	3	0.515916	10d/OV651819.1_26271_PC2661_c0_g1_746_TPlot.pdf
PC263_c0_g1:4331	OV651825.1_39982	PC263_c0_g1	4320	4341	4331	-31.4	-20.7	0.659236	11.5	3-7,4339-4335;10-20,4331-4321	1-2,4341-4340[UP5];8-9,4334-4332[AILt];21-21,4320-4320[UP3]	.(((((((((((...(((((..&..)))))-..))))))))))).	ACACAGUGAUGAUUUAGUCAGU&AAUGGCU-UUUCAUUACUGUGA	4	1	10d/OV651825.1_39982_PC263_c0_g1_4331_TPlot.pdf
PC2606_c0_g1:587	OV651813.1_2526	PC2606_c0_g1	574	596	587	-31.7	-22	0.694006	5	1-10,596-587;12-13,585-584;15-18,582-579;19-22,577-574	11-11,586-586[SIL];14-14,583-583[SIL];x-x,578-578[BULt]	((((.((((.((.((((((((((&)))))))))).)).))))-))))	GGGGUAAAAUGAGUACAAGUGUA&UACACUUGUAGUUUUUUU-CUCC	3	0.856024	10d/OV651813.1_2526_PC2606_c0_g1_587_TPlot.pdf
PC26_c3_g1:902	OV651819.1_26271	PC26_c3_g1	891	910	902	-31.1	-21.8	0.700965	7	1-9,910-902;12-20,900-892	10-11,901-901[AILq];21-21,891-891[UP3]	.(((((((((.-(((((((((&)))))))))..))))))))).	AGCAGUUGCUU-AUGAGAUUA&UAAUCUCAUUUGGUAACUGUG	3	0.495425	10d/OV651819.1_26271_PC26_c3_g1_902_TPlot.pdf
PC2595_c0_g1:2113	OV651826.1_41890	PC2595_c0_g1	2102	2122	2113	-33.1	-22.2	0.670695	9	3-18,2120-2105	1-2,2122-2121[UP5];19-21,2104-2102[UP3]	...((((((((((((((((..&..))))))))))))))))...	CUAAAUCUAGGAAGGUUGGAA&CACCAGCUUUCUUAGAUUCUU	3	0.828285	10d/OV651826.1_41890_PC2595_c0_g1_2113_TPlot.pdf
PC2590_c0_g2:1203	OV651828.1_43849	PC2590_c0_g2	1192	1215	1203	-38.6	-26	0.673575	10.5	1-3,1215-1213;5-9,1211-1207;10-21,1203-1192	4-4,1212-1212[SIL];x-x,1206-1204[BULt]	((((((((((((...(((((.(((&))).)))))---))))))))))))	AGAUGCCACCGGAACCUGUGAUUA&UGAACACAG---CUGGUGGUAUCU	4	0.714282	10d/OV651828.1_43849_PC2590_c0_g2_1203_TPlot.pdf
PC2578_c0_g1:6619	OV651815.1_13706	PC2578_c0_g1	6606	6631	6619	-32.3	-21.2	0.656347	14.5	4-8,6628-6624;9-15,6620-6614;17-22,6611-6606	1-3,6631-6629[UP5];x-x,6623-6621[BULt];16-16,6613-6612[AILt]	((((((..(((((((...(((((...&...)))))---)))))))-.))))))	CACCAGAGGCUUGUAUUAAUGCUGUU&UAAAGCAU---UAUAAGU-ACUGGUG	4	0.882557	10d/OV651815.1_13706_PC2578_c0_g1_6619_TPlot.pdf
PC2547_c1_g1:1202	OV651825.1_39685	PC2547_c1_g1	1190	1211	1202	-30.1	-21.7	0.72093	5	3-18,1209-1194;19-21,1192-1190	1-2,1211-1210[UP5];x-x,1193-1193[BULt]	(((.((((((((((((((((..&..))))))))))))))))-)))	UUGUACGAUCUCUCAAAAAAAA&CAUUUUUUGAGAGAUUGU-CGA	4	0.78468	10d/OV651825.1_39685_PC2547_c1_g1_1202_TPlot.pdf
PC25419_c0_g1:78	OV651818.1_23949	PC25419_c0_g1	65	89	78	-33.9	-22.7	0.669617	10	1-4,89-86;5-15,83-73;16-21,70-65	x-x,85-84[BULt];x-x,72-71[BULt]	((((((..(((((((((((..((((&))))--)))))))))))--))))))	GCAACAUAAAGUGGGAGAACUGGCA&UGUC--UUUUUCCGCUU--UGUUGC	4	0.999995	10d/OV651818.1_23949_PC25419_c0_g1_78_TPlot.pdf
PC2535_c0_g1:336	OV651826.1_42687	PC2535_c0_g1	326	345	336	-32.2	-22.9	0.71118	7	1-11,345-335;13-19,334-328	12-12,x-x[BULq];20-21,327-326[UP3]	..(((((((-(((((((((((&))))))))))).)))))))..	AAGCGGCUA-AUAACCAGGGA&UCUUUGGUUAUCUAGCUGUAU	4	0.797345	10d/OV651826.1_42687_PC2535_c0_g1_336_TPlot.pdf
PC25313_c0_g1:761	OV651813.1_2526	PC25313_c0_g1	749	769	761	-31.7	-22.2	0.700315	7	2-6,768-764;8-14,763-757;17-22,754-749	1-1,769-769[UP5];7-7,x-x[BULq];15-16,756-755[SIL]	((((((..(((((((-(((((.&.))))).)))))))..))))))	GGAGGAUCAGACUGC-AGUGUU&UACACUUGUAGUUUUUUUCUCC	0	0.0510594	10d/OV651813.1_2526_PC25313_c0_g1_761_TPlot.pdf
PC2511_c0_g1:566	OV651826.1_41886	PC2511_c0_g1	554	575	566	-32.6	-25.9	0.794479	7.5	1-16,575-560	17-22,559-554[UP3]	......((((((((((((((((&))))))))))))))))......	UAAUAGCUUACAGGGAUACAGA&UUUGUAUCCCUGUGAGAUUUUU	3	0.0306143	10d/OV651826.1_41886_PC2511_c0_g1_566_TPlot.pdf
PC25105_c0_g2:736	OV651815.1_15428	PC25105_c0_g2	724	746	736	-38.4	-25.5	0.664062	10.5	4-9,743-738;10-21,736-725	1-3,746-744[UP5];x-x,737-737[BULt];22-22,724-724[UP3]	.((((((((((((.((((((...&...))))))-)))))))))))).	GGAUUUGAGCUACAACGAAUUAA&UUUGUUCGU-GUGGCUCAAGUCA	3	0.589888	10d/OV651815.1_15428_PC25105_c0_g2_736_TPlot.pdf
PC25011_c0_g1:4750	OV651813.1_3301	PC25011_c0_g1	4741	4759	4750	-27.3	-21.7	0.794872	6	1-3,4759-4757;5-16,4755-4744	4-4,4756-4756[SIL];17-19,4743-4741[UP3]	...((((((((((((.(((&))).))))))))))))...	CAGUUCUAGUUCCUCGAGU&AUUGGAGGAACUAGAAAUU	4	0.420479	10d/OV651813.1_3301_PC25011_c0_g1_4750_TPlot.pdf
PC25002_c0_g4:1105	OV651815.1_12722	PC25002_c0_g4	1093	1115	1105	-31.2	-20.5	0.657051	9	1-4,1115-1112;6-8,1109-1107;11-22,1104-1093	5-5,1111-1110[AILt];9-10,1106-1105[SIL]	((((((((((((..(((..((((&))))-.)))..))))))))))))	GUGUUCGAGACAACUUAAGACAG&CUGU-AUAAACUGUUUCGAACAU	4	1	10d/OV651815.1_12722_PC25002_c0_g4_1105_TPlot.pdf
PC24646_c0_g1:400	OV651813.1_3301	PC24646_c0_g1	391	409	400	-27.3	-17.8	0.652015	6	1-12,409-398;14-15,396-395	13-13,397-397[SIL];16-19,394-391[UP3]	....((.((((((((((((&)))))))))))).))....	CGCAUCAAGUUCUUCCAAU&AUUGGAGGAACUAGAAAUU	4	1	10d/OV651813.1_3301_PC24646_c0_g1_400_TPlot.pdf
PC2462_c0_g1:938	OV651825.1_39685	PC2462_c0_g1	928	949	938	-30.1	-21.5	0.714286	7.5	1-7,949-943;8-13,940-935;15-21,934-928	x-x,942-941[BULt];14-14,x-x[BULq]	(((((((-((((((..(((((((&)))))))--)))))).)))))))	UCGGCAA-CUCUCAGUGAAGAUG&CAUUUUU--UGAGAGAUUGUCGA	3	0.598301	10d/OV651825.1_39685_PC2462_c0_g1_938_TPlot.pdf
PC24285_c0_g1:962	OV651825.1_39982	PC24285_c0_g1	951	971	962	-31.4	-21.2	0.675159	3	1-5,971-967;7-14,965-958;16-21,956-951	6-6,966-966[SIL];15-15,957-957[SIL]	((((((.((((((((.(((((&))))).)))))))).))))))	UCACAGCAAUGAAAAACCAUU&AAUGGCUUUUCAUUACUGUGA	4	1	10d/OV651825.1_39982_PC24285_c0_g1_962_TPlot.pdf
PC2414_c0_g1:4199	OV651826.1_41984	PC2414_c0_g1	4185	4208	4199	-33.8	-22.2	0.656805	8	3-18,4206-4191;19-21,4188-4186	1-2,4208-4207[UP5];x-x,4190-4189[BULt];22-22,4185-4185[UP3]	.(((..((((((((((((((((..&..))))))))))))))))--))).	ACUUAAUUUGGGCAACAGUCAAUA&UUUUGAUUGUUGCUCAGA--AAGC	4	0.92621	10d/OV651826.1_41984_PC2414_c0_g1_4199_TPlot.pdf
PC2405_c0_g1:2504	OV651813.1_2231	PC2405_c0_g1	2492	2513	2504	-35.8	-28.2	0.787709	9	4-16,2510-2498;19-21,2495-2493	1-3,2513-2511[UP5];17-18,2497-2496[SIL];22-22,2492-2492[UP3]	.(((..(((((((((((((...&...)))))))))))))..))).	GGUGUUUUCUUCUGGUGCCGAU&AAUGGCACUAGAAGAAUUCACG	2	0.00825023	10d/OV651813.1_2231_PC2405_c0_g1_2504_TPlot.pdf
PC2401_c0_g1:2585	OV651817.1_19344	PC2401_c0_g1	2577	2594	2585	-37.6	-24.8	0.659574	5.5	2-5,2593-2590;7-16,2588-2579;18-19,2578-2577	1-1,2594-2594[UP5];6-6,2589-2589[SIL];17-17,x-x[BULq]	((-((((((((((.((((.&.)))).)))))))))).))	GC-CUAGGCCGCAAAAGUA&AACUUGUGUGGCCUGGAGC	4	1	10d/OV651817.1_19344_PC2401_c0_g1_2585_TPlot.pdf
PC23857_c0_g1:4300	OV651826.1_41638	PC23857_c0_g1	4283	4309	4300	-40.7	-29.2	0.717445	10.5	1-12,4309-4298;13-19,4293-4287;20-22,4285-4283	x-x,4297-4294[BULt];x-x,4286-4286[BULt]	(((.(((((((....((((((((((((&))))))))))))----)))))))-)))	GGAUCUGAACCUUGGCAUGGACAAGUU&AACUUGUCCGUG----GGUUCAG-UCU	4	0.39658	10d/OV651826.1_41638_PC23857_c0_g1_4300_TPlot.pdf
PC2382_c0_g1:1652	OV651813.1_3301	PC2382_c0_g1	1643	1662	1652	-27.3	-18.1	0.663004	7.5	1-5,1662-1658;6-15,1656-1647	x-x,1657-1657[BULt];16-19,1646-1643[UP3]	....((((((((((.(((((&)))))-))))))))))....	GCCAUUUAGUUCCUACCGAU&AUUGG-AGGAACUAGAAAUU	4	0.999999	10d/OV651813.1_3301_PC2382_c0_g1_1652_TPlot.pdf
PC23708_c0_g1:2514	OV651826.1_41879	PC23708_c0_g1	2502	2523	2514	-34.8	-23.3	0.66954	8.5	2-15,2522-2509;17-20,2507-2504	1-1,2523-2523[UP5];16-16,2508-2508[SIL];21-22,2503-2502[UP3]	..((((.((((((((((((((.&.)))))))))))))).))))..	AGCUCUAGUUCAGAGGAGGAUG&UGUCUUUCUUUGGACAAGAGAA	2	0.480284	10d/OV651826.1_41879_PC23708_c0_g1_2514_TPlot.pdf
PC23440_c0_g1:308	OV651825.1_39982	PC23440_c0_g1	297	317	308	-31.4	-21.2	0.675159	3	1-5,317-313;7-14,311-304;16-21,302-297	6-6,312-312[SIL];15-15,303-303[SIL]	((((((.((((((((.(((((&))))).)))))))).))))))	UCACAGCAAUGAAAAACCAUU&AAUGGCUUUUCAUUACUGUGA	4	1	10d/OV651825.1_39982_PC23440_c0_g1_308_TPlot.pdf
PC23344_c0_g1:65	OV651825.1_39982	PC23344_c0_g1	49	74	65	-31.4	-20.6	0.656051	18	4-10,71-65;11-21,59-49	1-3,74-72[UP5];x-x,64-60[BULt]	(((((((((((.....(((((((...&...)))))))-----)))))))))))	UCAUAGUAGUGUUGCCAGAGGCCUUC&AAUGGCUUUU-----CAUUACUGUGA	4	1	10d/OV651825.1_39982_PC23344_c0_g1_65_TPlot.pdf
PC2328_c0_g1:937	OV651830.1_45165	PC2328_c0_g1	923	946	937	-36	-24.72	0.686667	12.5	2-10,945-937;13-21,931-923	1-1,946-946[UP5];11-12,936-932[AILt]	(((((((((.....(((((((((.&.)))))))))---..)))))))))	AUGCCGCUGGAGGAUCACAUCACG&UGUGAUGUGA---CGUAGUGGUAU	2	0.633009	10d/OV651830.1_45165_PC2328_c0_g1_937_TPlot.pdf
PC2327_c2_g1:973	OV651815.1_12722	PC2327_c2_g1	961	982	973	-31.2	-29.6	0.948718	2	1-22,982-961	NA	((((((((((((((((((((((&))))))))))))))))))))))	AUGUUCGAAACAGUUUAUAUGG&CUGUAUAAACUGUUUCGAACAU	1	0.0029291	10d/OV651815.1_12722_PC2327_c2_g1_973_TPlot.pdf
PC23077_c0_g1:2085	OV651815.1_14159	PC23077_c0_g1	2067	2094	2085	-43.7	-30.66	0.701602	8	1-13,2094-2082;15-16,2074-2073;18-22,2071-2067	14-14,2081-2075[AILt];17-17,2072-2072[SIL]	(((((.((.......(((((((((((((&)))))))))))))------.)).)))))	ACAGCAGGCUAUUCAUGAAGGGGACCAA&UUGGUCCCCUUCA------ACCAGCUGU	4	0.215311	10d/OV651815.1_14159_PC23077_c0_g1_2085_TPlot.pdf
PC22991_c0_g1:556	OV651826.1_42687	PC22991_c0_g1	544	565	556	-32.2	-22.5	0.698758	5.5	1-13,565-553;15-17,550-548;19-19,546-546	14-14,552-551[AILt];18-18,547-547[SIL];20-21,545-544[UP3]	..(.(((..(((((((((((((&)))))))))))))-.))).)..	AAAGAGCGGGGAUAACCAAAGA&UCUUUGGUUAUCU-AGCUGUAU	1	0.0225196	10d/OV651826.1_42687_PC22991_c0_g1_556_TPlot.pdf
PC22981_c0_g1:1172	OV651824.1_39476	PC22981_c0_g1	1162	1182	1172	-33.5	-23.1	0.689552	7	1-7,1182-1176;8-15,1174-1167;17-17,1165-1165	x-x,1175-1175[BULt];16-16,1166-1166[SIL];18-20,1164-1162[UP3]	...(.((((((((.(((((((&)))))))-)))))))).)...	ACAGCGUGUGGGUACUAGUCA&UGACUAG-AUCCACACUCAUU	4	0.545256	10d/OV651824.1_39476_PC22981_c0_g1_1172_TPlot.pdf
PC22906_c0_g1:1006	OV651826.1_41879	PC22906_c0_g1	993	1015	1006	-34.8	-23.2	0.666667	7	2-12,1014-1004;15-16,1001-1000;17-20,998-995	1-1,1015-1015[UP5];13-14,1003-1002[SIL];x-x,999-999[BULt];21-22,994-993[UP3]	..((((.((..(((((((((((.&.)))))))))))..))-))))..	AACUCUGUGGACAAGGAAAGACU&UGUCUUUCUUUGGACA-AGAGAA	4	0.827592	10d/OV651826.1_41879_PC22906_c0_g1_1006_TPlot.pdf
PC22740_c0_g1:3347	OV651820.1_29758	PC22740_c0_g1	3334	3359	3347	-42.4	-29.3	0.691038	8.5	1-5,3359-3355;6-15,3351-3342;17-23,3340-3334	x-x,3354-3352[BULt];16-16,3341-3341[SIL]	(((((((.((((((((((...(((((&)))))---)))))))))).)))))))	AGAUACUAGUAGAGAUGAGACGCUUC&GAAGC---UCGUCUCUACAGGUAUCU	2	0.0718483	10d/OV651820.1_29758_PC22740_c0_g1_3347_TPlot.pdf
PC2255_c0_g1:523	OV651815.1_15428	PC2255_c0_g1	511	531	523	-38.4	-26.3	0.684896	6.5	2-9,530-523;11-22,522-511	1-1,531-531[UP5];10-10,x-x[BULq]	((((((((((((-((((((((.&.)))))))).))))))))))))	UGGCUUGAGCUA-ACGAAUAGU&UUUGUUCGUGUGGCUCAAGUCA	4	0.545256	10d/OV651815.1_15428_PC2255_c0_g1_523_TPlot.pdf
PC2249_c0_g3:847	OV651813.1_2526	PC2249_c0_g3	834	856	847	-31.7	-21.6	0.681388	8.5	3-12,854-845;15-20,842-837;21-22,835-834	1-2,856-855[UP5];13-14,844-843[SIL];x-x,836-836[BULt]	((.((((((..((((((((((..&..))))))))))..))))))-))	GGCAGGAAACUGCUGCAAGUGAU&UACACUUGUAGUUUUUUUCU-CC	3	0.91601	10d/OV651813.1_2526_PC2249_c0_g3_847_TPlot.pdf
PC22380_c0_g1:1943	OV651826.1_42428	PC22380_c0_g1	1927	1951	1943	-32.9	-21.5	0.653495	10.5	3-5,1949-1947;7-14,1946-1939;15-23,1935-1927	1-2,1951-1950[UP5];6-6,x-x[BULq];x-x,1938-1936[BULt]	(((((((((...((((((((-(((..&..))).))))))))---)))))))))	CCUAAAGGUAAUUCUGGAAG-AGCUA&UUGCUUCUUUUAGA---AUCUUUAGG	4	0.984741	10d/OV651826.1_42428_PC22380_c0_g1_1943_TPlot.pdf
PC22288_c0_g2:77	OV651813.1_3301	PC22288_c0_g2	68	85	77	-27.3	-18.4	0.673993	6	2-5,84-81;8-19,79-68	1-1,85-85[UP5];6-7,80-80[AILq]	((((((((((((.-((((.&.))))..))))))))))))	AAUUUCUGGUUCA-CCAAG&AUUGGAGGAACUAGAAAUU	4	0.999988	10d/OV651813.1_3301_PC22288_c0_g2_77_TPlot.pdf
PC22261_c0_g1:238	OV651825.1_39685	PC22261_c0_g1	227	247	238	-30.1	-20.2	0.671096	6.5	1-12,247-236;15-21,233-227	13-14,235-234[SIL]	(((((((..((((((((((((&))))))))))))..)))))))	UCGAUAAAGUUUCAGGAGAUG&CAUUUUUUGAGAGAUUGUCGA	4	0.995551	10d/OV651825.1_39685_PC22261_c0_g1_238_TPlot.pdf
PC2219_c1_g1:3917	OV651815.1_15112	PC2219_c1_g1	3900	3925	3917	-42.6	-27.8	0.652582	10.5	2-4,3924-3922;6-15,3921-3912;16-21,3905-3900	1-1,3925-3925[UP5];5-5,x-x[BULq];x-x,3911-3906[BULt]	((((((......((((((((((-(((.&.))).))))))))))------))))))	GGCCGCACUGGUUGUCAUACGC-CAAA&CUUGUGCGUGUGACA------GCGGCU	4	0.955474	10d/OV651815.1_15112_PC2219_c1_g1_3917_TPlot.pdf
PC2193_c0_g1:1624	OV651825.1_39800	PC2193_c0_g1	1614	1633	1624	-29.1	-19	0.652921	6	1-5,1633-1629;7-12,1627-1622;13-18,1620-1615	6-6,1628-1628[SIL];x-x,1621-1621[BULt];19-19,1614-1614[UP3]	.((((((.((((((.(((((&))))).))))))-)))))).	UUCUUCAGCUAGUCAGGAAA&UUUUCGGACUAG-UGAAGAU	4	0.999953	10d/OV651825.1_39800_PC2193_c0_g1_1624_TPlot.pdf
PC21879_c0_g1:261	OV651825.1_39685	PC21879_c0_g1	250	270	261	-30.1	-20	0.664452	8.5	1-3,270-268;5-19,266-252	4-4,267-267[SIL];20-21,251-250[UP3]	..(((((((((((((((.(((&))).)))))))))))))))..	CAGGCGAUUUCUCGGAGUAUG&CAUUUUUUGAGAGAUUGUCGA	4	0.998622	10d/OV651825.1_39685_PC21879_c0_g1_261_TPlot.pdf
PC21822_c0_g1:1507	OV651826.1_41878	PC21822_c0_g1	1496	1521	1507	-29.1	-19.4	0.666667	14.5	3-9,1519-1513;10-20,1507-1497	1-2,1521-1520[UP5];x-x,1512-1508[BULt];21-21,1496-1496[UP3]	.(((((((((((.....(((((((..&..)))))))-----))))))))))).	UGAUUCUACUUCCACCCAGAAUGAUA&UUUCAUUCU-----GAAGUAGAAUUC	4	0.95074	10d/OV651826.1_41878_PC21822_c0_g1_1507_TPlot.pdf
PC217_c0_g3:5163	OV651819.1_26273	PC217_c0_g3	5152	5172	5163	-31.2	-22	0.705128	6	2-7,5171-5166;10-21,5163-5152	1-1,5172-5172[UP5];8-9,5165-5164[SIL]	((((((((((((..((((((.&.))))))..))))))))))))	UAGAAUUGCCAGAAGAUAUUA&AAAUAUCAGCUGGUAAUUCUG	2	0.570449	10d/OV651819.1_26273_PC217_c0_g3_5163_TPlot.pdf
PC217_c0_g3:5058	OV651818.1_23949	PC217_c0_g3	5049	5067	5058	-33.9	-22.6	0.666667	5.5	1-14,5067-5054;17-21,5053-5049	15-16,x-x[BULq]	(((((--((((((((((((((&))))))))))))))..)))))	GUAAC--AGUGGAAGAAGAUA&UGUCUUUUUCCGCUUUGUUGC	3	0.998599	10d/OV651818.1_23949_PC217_c0_g3_5058_TPlot.pdf
PC217_c0_g1:26308	OV651818.1_23949	PC217_c0_g1	26295	26317	26308	-33.9	-22.5	0.663717	7.5	3-14,26315-26304;15-17,26301-26299;19-21,26297-26295	1-2,26317-26316[UP5];x-x,26303-26302[BULt];18-18,26298-26298[SIL]	(((.(((..((((((((((((..&..))))))))))))--))).)))	GCAUCAAACGGCGGAAAAGGAAA&UGUCUUUUUCCGCU--UUGUUGC	3	0.999256	10d/OV651818.1_23949_PC217_c0_g1_26308_TPlot.pdf
PC217_c0_g1:22743	OV651818.1_21706	PC217_c0_g1	22732	22752	22743	-34.7	-24.2	0.697406	7	1-7,22752-22746;9-15,22744-22738;18-21,22735-22732	8-8,22745-22745[SIL];16-17,22737-22736[SIL]	((((..(((((((.(((((((&))))))).)))))))..))))	ACUACUCAAUCUGGUGCCUCA&UGAGGUAGUAGGUUGUAUAGU	4	0.78468	10d/OV651818.1_21706_PC217_c0_g1_22743_TPlot.pdf
PC21569_c0_g1:288	OV651813.1_1780	PC21569_c0_g1	275	297	288	-36.1	-25.6	0.709141	5.5	1-12,297-286;14-23,284-275	13-13,285-285[SIL]	((((((((((.((((((((((((&)))))))))))).))))))))))	UUACCUAUGGCAUUAUUGCUUGG&UUAAGUAGUAAUACCGUAGGUGA	4	0.215311	10d/OV651813.1_1780_PC21569_c0_g1_288_TPlot.pdf
PC21510_c0_g1:74	OV651813.1_3301	PC21510_c0_g1	65	83	74	-27.3	-18.3	0.67033	9	3-15,81-69	1-2,83-82[UP5];16-19,68-65[UP3]	....(((((((((((((..&..)))))))))))))....	CUCCUCUAGUUCUUCUAUC&AUUGGAGGAACUAGAAAUU	4	0.999995	10d/OV651813.1_3301_PC21510_c0_g1_74_TPlot.pdf
PC2142_c0_g1:383	OV651826.1_41886	PC2142_c0_g1	372	392	383	-32.6	-22.8	0.699387	7	1-12,392-381;14-16,380-378	13-13,x-x[BULq];17-22,377-372[UP3]	......(((-((((((((((((&)))))))))))).)))......	CAUCCACUC-CAGGGAUACAAA&UUUGUAUCCCUGUGAGAUUUUU	4	0.889464	10d/OV651826.1_41886_PC2142_c0_g1_383_TPlot.pdf
PC21026_c0_g1:1218	OV651820.1_29647	PC21026_c0_g1	1207	1227	1218	-29.2	-22.4	0.767123	5	2-20,1226-1208	1-1,1227-1227[UP5];21-21,1207-1207[UP3]	.(((((((((((((((((((.&.))))))))))))))))))).	AUAAGGAUAUCAAAUAUGUCA&AGAUAUGUUUGAUAUUCUUGG	4	0.332432	10d/OV651820.1_29647_PC21026_c0_g1_1218_TPlot.pdf
PC2090_c0_g1:947	OV651826.1_41638	PC2090_c0_g1	935	956	947	-40.7	-27.2	0.668305	6.5	1-9,956-948;11-18,946-939	10-10,947-947[SIL];19-22,938-935[UP3]	....((((((((.(((((((((&))))))))).))))))))....	ACAAUGGACCCAAGGACAAGUU&AACUUGUCCGUGGGUUCAGUCU	3	0.576936	10d/OV651826.1_41638_PC2090_c0_g1_947_TPlot.pdf
PC2090_c0_g1:1097	OV651826.1_41638	PC2090_c0_g1	1085	1106	1097	-40.7	-27.2	0.668305	6.5	1-9,1106-1098;11-18,1096-1089	10-10,1097-1097[SIL];19-22,1088-1085[UP3]	....((((((((.(((((((((&))))))))).))))))))....	ACAAUGGACCCAAGGACAAGUU&AACUUGUCCGUGGGUUCAGUCU	3	0.610599	10d/OV651826.1_41638_PC2090_c0_g1_1097_TPlot.pdf
PC2087_c1_g1:1456	OV651815.1_13704	PC2087_c1_g1	1444	1463	1456	-35.1	-24.3	0.692308	9	1-8,1463-1456;11-21,1455-1445	9-10,x-x[BULq];22-22,1444-1444[UP3]	.(((((((((((--((((((((&))))))))..))))))))))).	GGGGAGGUCAUG--GUGCCUGG&UCAGGUACAAUAUGAUCUCUUG	2	0.145642	10d/OV651815.1_13704_PC2087_c1_g1_1456_TPlot.pdf
PC2086_c0_g1:452	OV651826.1_42428	PC2086_c0_g1	434	461	452	-32.9	-22.4	0.680851	9	2-15,460-447;16-19,441-438;21-23,436-434	1-1,461-461[UP5];x-x,446-442[BULt];20-20,437-437[SIL]	(((.((((.....((((((((((((((.&.))))))))))))))-----)))).)))	CCUUGGGAACCUCUUCUAAAAGAAGCGC&UUGCUUCUUUUAGAA-----UCUUUAGG	3	0.645279	10d/OV651826.1_42428_PC2086_c0_g1_452_TPlot.pdf
PC2079_c0_g1:219	OV651820.1_29647	PC2079_c0_g1	208	228	219	-29.2	-19.2	0.657534	6.5	1-16,228-213	17-21,212-208[UP3]	.....((((((((((((((((&)))))))))))))))).....	UAUUUAGUAUCAAACAUGUCU&AGAUAUGUUUGAUAUUCUUGG	3	0.979485	10d/OV651820.1_29647_PC2079_c0_g1_219_TPlot.pdf
PC20451_c0_g2:1071	OV651817.1_19344	PC20451_c0_g2	1057	1080	1071	-37.6	-24.9	0.662234	11.5	3-12,1078-1069;13-14,1067-1066;15-19,1061-1057	1-2,1080-1079[UP5];x-x,1068-1068[BULt];x-x,1065-1062[BULt]	(((((....((.((((((((((..&..))))))))))-))----)))))	GCUCCCCUGGGAGCCAUACAGGAA&AACUUGUGUGGC-CU----GGAGC	4	0.999999	10d/OV651817.1_19344_PC20451_c0_g2_1071_TPlot.pdf
PC204_c0_g1:728	OV651826.1_41886	PC204_c0_g1	716	737	728	-32.6	-21.3	0.653374	8.5	4-10,734-728;12-14,726-724;16-22,722-716	1-3,737-735[UP5];11-11,727-727[SIL];15-15,723-723[SIL]	(((((((.(((.(((((((...&...))))))).))).)))))))	GAAAAUCCCACCGGGAUACCUG&UUUGUAUCCCUGUGAGAUUUUU	3	0.977479	10d/OV651826.1_41886_PC204_c0_g1_728_TPlot.pdf
PC1988_c0_g2:1477	OV651817.1_19344	PC1988_c0_g2	1468	1486	1477	-37.6	-24.9	0.662234	8	4-15,1483-1472;17-19,1470-1468	1-3,1486-1484[UP5];16-16,1471-1471[SIL]	(((.((((((((((((...&...)))))))))))).)))	GCUGUGGGCCACAUAAUGC&AACUUGUGUGGCCUGGAGC	4	1	10d/OV651817.1_19344_PC1988_c0_g2_1477_TPlot.pdf
PC1976_c0_g1:1377	OV651818.1_23949	PC1976_c0_g1	1366	1386	1377	-33.9	-24.4	0.719764	7	2-7,1385-1380;9-19,1378-1368	1-1,1386-1386[UP5];8-8,1379-1379[SIL];20-21,1367-1366[UP3]	..(((((((((((.((((((.&.)))))).)))))))))))..	AGGACGAAGCGGACAAGGACU&UGUCUUUUUCCGCUUUGUUGC	3	0.807549	10d/OV651818.1_23949_PC1976_c0_g1_1377_TPlot.pdf
PC1959_c0_g1:3657	OV651820.1_29647	PC1959_c0_g1	3646	3666	3657	-29.2	-20.1	0.688356	11	5-20,3662-3647	1-4,3666-3663[UP5];21-21,3646-3646[UP3]	.((((((((((((((((....&....)))))))))))))))).	GCAAGAAUAUCAGGCGUUAAA&AGAUAUGUUUGAUAUUCUUGG	4	0.979752	10d/OV651820.1_29647_PC1959_c0_g1_3657_TPlot.pdf
PC1954_c0_g1:4126	OV651819.1_26271	PC1954_c0_g1	4114	4135	4126	-31.1	-22.2	0.713826	8	4-15,4132-4121;16-20,4119-4115	1-3,4135-4133[UP5];x-x,4120-4120[BULt];21-21,4114-4114[UP3]	.(((((.((((((((((((...&...))))))))))))-))))).	AACAGUAUACCAAAUGGGACUU&UAAUCUCAUUUGGUA-ACUGUG	2	0.344598	10d/OV651819.1_26271_PC1954_c0_g1_4126_TPlot.pdf
PC1954_c0_g1:2939	OV651825.1_39982	PC1954_c0_g1	2928	2948	2939	-31.4	-21.3	0.678344	10	6-21,2943-2928	1-5,2948-2944[UP5]	((((((((((((((((.....&.....))))))))))))))))	UCAUAGUGAUGAAAAGAAGCA&AAUGGCUUUUCAUUACUGUGA	4	1	10d/OV651825.1_39982_PC1954_c0_g1_2939_TPlot.pdf
PC19488_c0_g1:6063	OV651818.1_22358	PC19488_c0_g1	6052	6072	6063	-36.4	-27.2	0.747253	6	2-5,6071-6068;7-14,6066-6059;17-21,6056-6052	1-1,6072-6072[UP5];6-6,6067-6067[SIL];15-16,6058-6057[SIL]	(((((..((((((((.((((.&.)))).))))))))..)))))	UGCCAUGCGGUUUCCUCCCUC&UAGGGUGGAAACUGAUUGGUA	4	0.114173	10d/OV651818.1_22358_PC19488_c0_g1_6063_TPlot.pdf
PC19450_c0_g1:531	OV651822.1_34141	PC19450_c0_g1	523	540	531	-30	-20.14	0.671333	5	1-12,540-529;17-20,527-524	13-16,528-528[AILq];21-21,523-523[UP3]	.((((.---((((((((((((&))))))))))))....)))).	AGUCAC---AAGAUUCGCUUG&CAAGCGAAUCUUAAAAUGACA	3	0.463052	10d/OV651822.1_34141_PC19450_c0_g1_531_TPlot.pdf
PC19450_c0_g1:2881	OV651825.1_39982	PC19450_c0_g1	2871	2890	2881	-31.4	-22.3	0.710191	7.5	2-14,2889-2877;16-19,2876-2873	1-1,2890-2890[UP5];15-15,x-x[BULq];20-21,2872-2871[UP3]	..((((-(((((((((((((.&.))))))))))))).))))..	GAACAG-AGUGAGAGGCCGUC&AAUGGCUUUUCAUUACUGUGA	4	0.999931	10d/OV651825.1_39982_PC19450_c0_g1_2881_TPlot.pdf
PC1926_c0_g1:2413	OV651818.1_23877	PC1926_c0_g1	2403	2422	2413	-34.3	-22.7	0.661808	5.5	1-14,2422-2409;16-19,2408-2405	15-15,x-x[BULq];20-21,2404-2403[UP3]	..((((-((((((((((((((&)))))))))))))).))))..	CGUCCC-AUUAGGGUCGAUUU&AAAUUGACUCUAGUAGGGAGU	2	0.738699	10d/OV651818.1_23877_PC1926_c0_g1_2413_TPlot.pdf
PC19029_c0_g1:1540	OV651815.1_13704	PC19029_c0_g1	1528	1549	1540	-35.1	-23.5	0.669516	6.5	2-19,1548-1531	1-1,1549-1549[UP5];20-22,1530-1528[UP3]	...((((((((((((((((((.&.))))))))))))))))))...	UUUGAGGUUGUAUUGUACUUGU&UCAGGUACAAUAUGAUCUCUUG	2	0.193778	10d/OV651815.1_13704_PC19029_c0_g1_1540_TPlot.pdf
PC1890_c0_g1:971	OV651825.1_39685	PC1890_c0_g1	960	981	971	-30.1	-19.6	0.651163	5	1-6,981-976;8-9,974-973;10-21,971-960	7-7,975-975[SIL];x-x,972-972[BULt]	((((((((((((.((.((((((&)))))).))-))))))))))))	UUGACAAUUUCUGCACAAAAUG&CAUUUUUUG-AGAGAUUGUCGA	3	0.989541	10d/OV651825.1_39685_PC1890_c0_g1_971_TPlot.pdf
PC18847_c0_g1:2530	OV651826.1_42426	PC18847_c0_g1	2518	2539	2530	-36.1	-24.1	0.66759	8	3-11,2537-2529;13-22,2528-2519	1-2,2539-2538[UP5];12-12,x-x[BULq];23-23,2518-2518[UP3]	.((((((((((-(((((((((..&..))))))))).)))))))))).	CUUAGUGGUUC-AGAAGAAGGAA&UGCUUUCUUCUAGAACCAUUAGU	2	0.365961	10d/OV651826.1_42426_PC18847_c0_g1_2530_TPlot.pdf
PC18809_c0_g1:1698	OV651815.1_12722	PC18809_c0_g1	1678	1707	1698	-31.2	-21	0.673077	11.5	1-4,1707-1704;6-13,1702-1695;14-22,1686-1678	5-5,1703-1703[SIL];x-x,1694-1687[BULt]	(((((((((........((((((((.((((&)))).))))))))--------)))))))))	AUGUUCGAGAAUGGGUUACAGUUUGCACAG&CUGUAUAAACUGU--------UUCGAACAU	3	0.999725	10d/OV651815.1_12722_PC18809_c0_g1_1698_TPlot.pdf
PC1877_c0_g1:3336	OV651813.1_3301	PC1877_c0_g1	3327	3345	3336	-27.3	-18.8	0.688645	9.5	3-14,3343-3332	1-2,3345-3344[UP5];15-19,3331-3327[UP3]	.....((((((((((((..&..)))))))))))).....	UUACGUUGGUUCCUCCACA&AUUGGAGGAACUAGAAAUU	3	0.984811	10d/OV651813.1_3301_PC1877_c0_g1_3336_TPlot.pdf
PC18605_c0_g1:569	OV651813.1_2526	PC18605_c0_g1	553	578	569	-31.7	-22.7	0.716088	10	4-17,575-562;18-22,557-553	1-3,578-576[UP5];x-x,561-558[BULt]	(((((....((((((((((((((...&...))))))))))))))----)))))	GGAGAUAUAGAAGAACUACAAGUACA&UACACUUGUAGUUUUUU----UCUCC	4	0.900086	10d/OV651813.1_2526_PC18605_c0_g1_569_TPlot.pdf
PC1860_c0_g2:1798	OV651815.1_12722	PC1860_c0_g2	1786	1807	1798	-31.2	-26	0.833333	3	1-2,1807-1806;4-13,1804-1795;15-22,1793-1786	3-3,1805-1805[SIL];14-14,1794-1794[SIL]	((((((((.((((((((((.((&)).)))))))))).))))))))	AUGUUCGAUACAGUUUAUAGAG&CUGUAUAAACUGUUUCGAACAU	2	0.757473	10d/OV651815.1_12722_PC1860_c0_g2_1798_TPlot.pdf
PC18577_c0_g2:189	OV651818.1_23949	PC18577_c0_g2	170	198	189	-33.9	-23.3	0.687316	18.5	1-10,198-189;11-20,180-171	x-x,188-181[BULt];21-21,170-170[UP3]	.((((((((((........((((((((((&))))))))))--------)))))))))).	ACAGCAAAGCGCUUAUUGUGAAAAAGGCA&UGUCUUUUUC--------CGCUUUGUUGC	4	0.999651	10d/OV651818.1_23949_PC18577_c0_g2_189_TPlot.pdf
PC18571_c0_g2:2372	OV651825.1_39982	PC18571_c0_g2	2361	2382	2372	-31.4	-20.7	0.659236	10.5	5-6,2378-2377;7-21,2375-2361	1-4,2382-2379[UP5];x-x,2376-2376[BULt]	(((((((((((((((.((....&....))-)))))))))))))))	UCAUAGUGGUGAAAACGCGUCA&AAUGGC-UUUUCAUUACUGUGA	2	0.999634	10d/OV651825.1_39982_PC18571_c0_g2_2372_TPlot.pdf
PC1845_c0_g1:2391	OV651825.1_39685	PC1845_c0_g1	2380	2400	2391	-30.1	-19.9	0.66113	8.5	1-8,2400-2393;11-20,2390-2381	9-10,2392-2391[SIL];21-21,2380-2380[UP3]	.((((((((((..((((((((&))))))))..)))))))))).	ACGGCGGUCUUAGAAAGAAUG&CAUUUUUUGAGAGAUUGUCGA	4	0.999248	10d/OV651825.1_39685_PC1845_c0_g1_2391_TPlot.pdf
PC1837_c0_g1:188	OV651826.1_41878	PC1837_c0_g1	177	198	188	-29.1	-19.3	0.66323	8	1-4,198-195;5-16,193-182	x-x,194-194[BULt];17-21,181-177[UP3]	.....((((((((((((.((((&))))-)))))))))))).....	AAAACCUACUUCAGAAUCGGAA&UUUC-AUUCUGAAGUAGAAUUC	4	0.961346	10d/OV651826.1_41878_PC1837_c0_g1_188_TPlot.pdf
PC1836_c0_g1:2055	OV651815.1_15431	PC1836_c0_g1	2044	2064	2055	-37.7	-25	0.66313	8	1-1,2064-2064;3-14,2062-2051;17-22,2049-2044	2-2,2063-2063[SIL];15-16,2050-2050[AILq]	((((((.-((((((((((((.(&).))))))))))))..))))))	CAGAUGA-GCUGAGGAACCUGG&UGGGGUUUCUUAGCGACAUUUG	4	0.864714	10d/OV651815.1_15431_PC1836_c0_g1_2055_TPlot.pdf
PC18345_c0_g1:931	OV651819.1_26724	PC18345_c0_g1	920	945	931	-38.1	-25.4	0.666667	15.5	1-6,945-940;9-21,932-920	7-8,939-933[AILt]	(((((((((((((.......((((((&))))))-----..)))))))))))))	GGAUAAACUGCUAGGCGAAACAGUGA&UCACUG-----GGUAGUAGUUUGUCC	3	0.67687	10d/OV651819.1_26724_PC18345_c0_g1_931_TPlot.pdf
PC1830_c1_g3:225	OV651825.1_39982	PC1830_c1_g3	214	234	225	-31.4	-24.1	0.767516	3	1-5,234-230;7-21,228-214	6-6,229-229[SIL]	(((((((((((((((.(((((&))))).)))))))))))))))	UCAUAGUGAUGAAAAACCAUU&AAUGGCUUUUCAUUACUGUGA	4	0.992007	10d/OV651825.1_39982_PC1830_c1_g3_225_TPlot.pdf
PC1827_c0_g1:1548	OV651814.1_12450	PC1827_c0_g1	1537	1557	1548	-32.8	-21.6	0.658537	4	1-14,1557-1544;17-20,1542-1539	15-16,1543-1543[AILq];21-22,1538-1537[UP3]	..((((.-((((((((((((((&))))))))))))))..))))..	UUAGGUA-UUUAGAUCUUACAA&UUGUAAGAUCUAAAGGACCUUU	2	0.58445	10d/OV651814.1_12450_PC1827_c0_g1_1548_TPlot.pdf
PC18231_c0_g1:4533	OV651818.1_23949	PC18231_c0_g1	4521	4542	4533	-33.9	-22.4	0.660767	9	1-1,4542-4542;3-10,4540-4533;11-15,4531-4527;18-21,4524-4521	2-2,4541-4541[SIL];x-x,4532-4532[BULt];16-17,4526-4525[SIL]	((((..(((((.((((((((.(&).))))))))-)))))..))))	GCGAGCGAGCGAGAGAGAGAGA&UGUCUUUUUC-CGCUUUGUUGC	4	0.999999	10d/OV651818.1_23949_PC18231_c0_g1_4533_TPlot.pdf
PC1818_c2_g1:6097	OV651820.1_29647	PC1818_c2_g1	6086	6109	6097	-29.2	-19.3	0.660959	11	2-9,6108-6101;10-19,6097-6088	1-1,6109-6109[UP5];x-x,6100-6098[BULt];20-21,6087-6086[UP3]	..((((((((((...((((((((.&.))))))))---))))))))))..	AGGAGAAUGUCAGAAAACAUGUCA&AGAUAUGUU---UGAUAUUCUUGG	4	0.999185	10d/OV651820.1_29647_PC1818_c2_g1_6097_TPlot.pdf
PC1812_c0_g4:524	OV651826.1_42423	PC1812_c0_g4	508	533	524	-29.8	-19.6	0.657718	13.5	1-11,533-523;12-15,518-515;17-22,513-508	x-x,522-519[BULt];16-16,514-514[SIL]	((((((.((((....(((((((((((&)))))))))))----)))).))))))	AACGGUGGAACCUAAGGGCGAUGCAA&UUGCAUUGUCU----GUUUAAUUGUU	4	0.999887	10d/OV651826.1_42423_PC1812_c0_g4_524_TPlot.pdf
PC17988_c0_g2:32	OV651825.1_39982	PC17988_c0_g2	21	41	32	-31.4	-26.4	0.840764	1	1-15,41-27;17-21,25-21	16-16,26-26[SIL]	(((((.(((((((((((((((&))))))))))))))).)))))	UCACACUAAUGAAAAGCCAUU&AAUGGCUUUUCAUUACUGUGA	4	0.516838	10d/OV651825.1_39982_PC17988_c0_g2_32_TPlot.pdf
PC1775_c0_g2:2549	OV651817.1_19344	PC1775_c0_g2	2540	2557	2549	-37.6	-24.8	0.659574	9	3-6,2555-2552;8-9,2551-2550;11-15,2548-2544;17-19,2542-2540	1-2,2557-2556[UP5];7-7,x-x[BULq];10-10,2549-2549[SIL];16-16,2543-2543[SIL]	(((.(((((.((-((((..&..)))).)).))))).)))	GCUGCAGGCGGC-CAAGGA&AACUUGUGUGGCCUGGAGC	4	1	10d/OV651817.1_19344_PC1775_c0_g2_2549_TPlot.pdf
PC17746_c0_g1:666	OV651820.1_29808	PC17746_c0_g1	652	675	666	-38.9	-25.9	0.66581	7	3-17,673-659;20-24,656-652	1-2,675-674[UP5];18-19,658-657[SIL]	(((((..(((((((((((((((..&..)))))))))))))))..)))))	UGUCUAAGAUCUGUUUAACUUUUA&AUAAAGUUGGACAGAUCGAAGACA	2	0.124142	10d/OV651820.1_29808_PC17746_c0_g1_666_TPlot.pdf
PC17738_c0_g1:1487	OV651826.1_42687	PC17738_c0_g1	1477	1496	1487	-32.2	-21.2	0.658385	5	1-12,1496-1485;14-16,1484-1482;18-21,1480-1477	13-13,x-x[BULq];17-17,1481-1481[SIL]	((((.(((-((((((((((((&)))))))))))).))).))))	GUACCGUU-GAUAGCCAAGGA&UCUUUGGUUAUCUAGCUGUAU	3	0.986447	10d/OV651826.1_42687_PC17738_c0_g1_1487_TPlot.pdf
PC17682_c0_g1:934	OV651815.1_12722	PC17682_c0_g1	922	941	934	-31.2	-26	0.833333	4	1-5,941-937;8-22,936-922	6-7,x-x[BULq]	(((((((((((((((--(((((&)))))..)))))))))))))))	AUGUUCGAAACAGUU--UACAG&CUGUAUAAACUGUUUCGAACAU	4	0.96576	10d/OV651815.1_12722_PC17682_c0_g1_934_TPlot.pdf
PC1763_c0_g1:2488	OV651828.1_43849	PC1763_c0_g1	2477	2497	2488	-38.6	-26.4	0.683938	11.5	6-20,2492-2478	1-5,2497-2493[UP5];21-21,2477-2477[UP3]	.(((((((((((((((.....&.....))))))))))))))).	CGGUGCUACCAGCUGUUUGGA&UGAACACAGCUGGUGGUAUCU	2	0.322516	10d/OV651828.1_43849_PC1763_c0_g1_2488_TPlot.pdf
PC17555_c0_g1:3764	OV651819.1_26724	PC17555_c0_g1	3753	3773	3764	-38.1	-24.9	0.653543	8	1-6,3773-3768;9-12,3765-3762;14-21,3760-3753	7-8,3767-3766[SIL];13-13,3761-3761[SIL]	((((((((.((((..((((((&))))))..)))).))))))))	GGACGGACGACUGAACGGUGA&UCACUGGGUAGUAGUUUGUCC	4	0.959752	10d/OV651819.1_26724_PC17555_c0_g1_3764_TPlot.pdf
PC1749_c0_g1:4060	OV651817.1_19344	PC1749_c0_g1	4051	4069	4060	-37.6	-25.7	0.683511	7.5	3-12,4067-4058;15-19,4055-4051	1-2,4069-4068[UP5];13-14,4057-4056[SIL]	(((((..((((((((((..&..))))))))))..)))))	GCUUCUAGCCGCACGAGAU&AACUUGUGUGGCCUGGAGC	3	0.994146	10d/OV651817.1_19344_PC1749_c0_g1_4060_TPlot.pdf
PC1749_c0_g1:1481	OV651814.1_4076	PC1749_c0_g1	1469	1490	1481	-40.9	-27	0.660147	11.5	4-9,1487-1482;12-22,1479-1469	1-3,1490-1488[UP5];10-11,1481-1480[SIL]	(((((((((((..((((((...&...))))))..)))))))))))	ACUGUCGAUGGUAGGUUCUGCG&AAGAGAGCUAUCCGUCGACAGU	3	0.220219	10d/OV651814.1_4076_PC1749_c0_g1_1481_TPlot.pdf
PC17254_c0_g1:3607	OV651818.1_23949	PC17254_c0_g1	3593	3619	3607	-33.9	-22.6	0.666667	13	1-5,3619-3615;6-18,3611-3599;19-21,3595-3593	x-x,3614-3612[BULt];x-x,3598-3596[BULt]	(((...(((((((((((((...(((((&)))))---)))))))))))))---)))	GCAAUCACGAGGUGGGAGAAUAAGACA&UGUCU---UUUUCCGCUUUGU---UGC	4	0.999997	10d/OV651818.1_23949_PC17254_c0_g1_3607_TPlot.pdf
PC1709_c0_g2:1307	OV651815.1_15431	PC1709_c0_g2	1295	1322	1307	-37.7	-25	0.66313	15	2-5,1321-1318;6-8,1312-1310;9-21,1308-1296	1-1,1322-1322[UP5];x-x,1317-1313[BULt];x-x,1309-1309[BULt];22-22,1295-1295[UP3]	.(((((((((((((.(((.....((((.&.))))-----)))-))))))))))))).	AAAAUGUCGCUAAGCAAGUGUAUCCCCU&UGGGG-----UUU-CUUAGCGACAUUUG	4	0.859135	10d/OV651815.1_15431_PC1709_c0_g2_1307_TPlot.pdf
PC1709_c0_g1:706	OV651815.1_12720	PC1709_c0_g1	695	715	706	-35.5	-23.6	0.664789	8.5	1-7,715-709;10-15,706-701;17-21,699-695	8-9,708-707[SIL];16-16,700-700[SIL]	(((((.((((((..(((((((&)))))))..)))))).)))))	UGGCAUUGACCAACCGGGGUG&CAUUCUGACUGGUUAUUGCCA	3	0.860432	10d/OV651815.1_12720_PC1709_c0_g1_706_TPlot.pdf
PC16973_c0_g1:2464	OV651820.1_29647	PC16973_c0_g1	2454	2473	2464	-29.2	-20	0.684932	8	4-12,2470-2462;14-21,2461-2454	1-3,2473-2471[UP5];13-13,x-x[BULq]	((((((((-(((((((((...&...))))))))).))))))))	CCGAGAGU-UCAGACAUAGGA&AGAUAUGUUUGAUAUUCUUGG	4	0.982064	10d/OV651820.1_29647_PC16973_c0_g1_2464_TPlot.pdf
PC1695_c3_g1:3428	OV651826.1_42423	PC1695_c3_g1	3416	3436	3428	-29.8	-19.4	0.651007	6	1-5,3436-3432;7-9,3430-3428;11-22,3427-3416	6-6,3431-3431[SIL];10-10,x-x[BULq]	((((((((((((-(((.(((((&))))).))).))))))))))))	GACGAUUAGGCA-ACACUGCAA&UUGCAUUGUCUGUUUAAUUGUU	4	0.999977	10d/OV651826.1_42423_PC1695_c3_g1_3428_TPlot.pdf
PC1688_c1_g1:8693	OV651826.1_42428	PC1688_c1_g1	8680	8704	8693	-32.9	-22.5	0.683891	8.5	1-7,8704-8698;8-13,8695-8690;15-23,8688-8680	x-x,8697-8696[BULt];14-14,8689-8689[SIL]	(((((((((.((((((..(((((((&)))))))--)))))).)))))))))	CCUGAAGAUACUGAAGCUGAAGUAA&UUGCUUC--UUUUAGAAUCUUUAGG	3	0.62252	10d/OV651826.1_42428_PC1688_c1_g1_8693_TPlot.pdf
PC16858_c0_g1:2065	OV651819.1_25341	PC16858_c0_g1	2054	2074	2065	-35.6	-23.7	0.66573	10.5	4-18,2071-2057	1-3,2074-2072[UP5];19-21,2056-2054[UP3]	...(((((((((((((((...&...)))))))))))))))...	GCAGGGAAAGCUAUGCGUACC&UAAGCGUAUAGCUUUUCCCCU	3	0.705648	10d/OV651819.1_25341_PC16858_c0_g1_2065_TPlot.pdf
PC16824_c3_g1:877	OV651813.1_3301	PC16824_c3_g1	868	886	877	-27.3	-18.3	0.67033	8	3-16,884-871	1-2,886-885[UP5];17-19,870-868[UP3]	...((((((((((((((..&..))))))))))))))...	GUGUUCUAGUUCUUUCACG&AUUGGAGGAACUAGAAAUU	4	0.999997	10d/OV651813.1_3301_PC16824_c3_g1_877_TPlot.pdf
PC168_c5_g1:3622	OV651815.1_13561	PC168_c5_g1	3611	3631	3622	-43.2	-28.2	0.652778	7.5	1-6,3631-3626;8-11,3624-3621;13-20,3620-3613	7-7,3625-3625[SIL];12-12,x-x[BULq];21-22,3612-3611[UP3]	..((((((((-((((.((((((&)))))).)))).))))))))..	UCACUUCGCA-GAUGGGUCUGA&UCAGACGCGUCGUGCGAGGUUU	4	0.809264	10d/OV651815.1_13561_PC168_c5_g1_3622_TPlot.pdf
PC1676_c0_g1:1897	OV651818.1_23949	PC1676_c0_g1	1885	1906	1897	-33.9	-24.5	0.722714	6	2-16,1905-1891;17-19,1889-1887;21-21,1885-1885	1-1,1906-1906[UP5];x-x,1890-1890[BULt];20-20,1886-1886[SIL]	(.(((.(((((((((((((((.&.)))))))))))))))-))).)	GGAGCUGAAGCGGAAGAAGAUG&UGUCUUUUUCCGCUUU-GUUGC	3	0.788734	10d/OV651818.1_23949_PC1676_c0_g1_1897_TPlot.pdf
PC16644_c0_g1:537	OV651817.1_19159	PC16644_c0_g1	525	545	537	-45.7	-30.5	0.667396	12	5-9,541-537;11-21,536-526	1-4,545-542[UP5];10-10,x-x[BULq];22-22,525-525[UP3]	.(((((((((((-(((((....&....))))).))))))))))).	GCAGGUUGGGGC-GGUGCUGGA&UAUUGCACCAGUCCCGGCCUGA	4	0.39658	10d/OV651817.1_19159_PC16644_c0_g1_537_TPlot.pdf
PC16644_c0_g1:310	OV651820.1_27499	PC16644_c0_g1	298	318	310	-42.2	-29.5	0.699052	10	3-7,316-312;9-19,311-301	1-2,318-317[UP5];8-8,x-x[BULq];20-22,300-298[UP3]	...(((((((((((-(((((..&..))))).)))))))))))...	CCCCGGAGCCUGGG-GAGGCGC&UAGCCUCUCCUAGGCUUUGUCU	3	0.379205	10d/OV651820.1_27499_PC16644_c0_g1_310_TPlot.pdf
PC16614_c2_g1:609	OV651826.1_42423	PC16614_c2_g1	600	618	609	-29.8	-20.1	0.674497	5.5	1-13,618-606;17-22,605-600	14-16,x-x[BULq]	((((((---(((((((((((((&)))))))))))))...))))))	AGCGGU---ACAGACAAUGUAA&UUGCAUUGUCUGUUUAAUUGUU	3	0.955367	10d/OV651826.1_42423_PC16614_c2_g1_609_TPlot.pdf
PC166_c0_g2:1237	OV651819.1_26724	PC166_c0_g2	1223	1246	1237	-38.1	-25.22	0.661942	8	2-14,1245-1233;17-18,1227-1226;20-21,1224-1223	1-1,1246-1246[UP5];15-16,1232-1228[AILt];19-19,1225-1225[SIL]	((.((.....(((((((((((((.&.)))))))))))))---..)).))	GGUCACUGCUCUACUACCCGGUGU&UCACUGGGUAGUAG---UUUGUCC	4	0.907844	10d/OV651819.1_26724_PC166_c0_g2_1237_TPlot.pdf
PC16499_c0_g1:2479	OV651818.1_23949	PC16499_c0_g1	2464	2487	2479	-33.9	-23.8	0.702065	10.5	2-8,2486-2480;10-18,2479-2471;19-21,2466-2464	1-1,2487-2487[UP5];9-9,x-x[BULq];x-x,2470-2467[BULt]	(((....(((((((((-(((((((.&.))))))).)))))))))----)))	GCAGAAUGCGAGGCGG-AGGAGACG&UGUCUUUUUCCGCUUUGU----UGC	4	0.996291	10d/OV651818.1_23949_PC16499_c0_g1_2479_TPlot.pdf
PC1636_c0_g1:7983	OV651819.1_25536	PC1636_c0_g1	7972	7994	7983	-43.2	-28.1	0.650463	9	1-5,7994-7990;6-11,7987-7982;13-19,7981-7975	x-x,7989-7988[BULt];12-12,x-x[BULq];20-22,7974-7972[UP3]	...(((((((-((((((..(((((&)))))--)))))).)))))))...	AUUUCUCGCA-GACGCGAUUCUGA&UCAGA--CGCGUCGUGCGAGAUUC	3	0.484857	10d/OV651819.1_25536_PC1636_c0_g1_7983_TPlot.pdf
PC1636_c0_g1:7977	OV651825.1_39685	PC1636_c0_g1	7966	7986	7977	-30.1	-20	0.664452	14.5	8-21,7979-7966	1-7,7986-7980[UP5]	((((((((((((((.......&.......))))))))))))))	UCGACAAUUUCUCGCAGACGC&CAUUUUUUGAGAGAUUGUCGA	3	0.965196	10d/OV651825.1_39685_PC1636_c0_g1_7977_TPlot.pdf
PC16324_c0_g1:3762	OV651818.1_23949	PC16324_c0_g1	3751	3771	3762	-33.9	-23.8	0.702065	7.5	1-1,3771-3771;3-13,3769-3759;15-20,3757-3752	2-2,3770-3770[SIL];14-14,3758-3758[SIL];21-21,3751-3751[UP3]	.((((((.(((((((((((.(&).))))))))))).)))))).	ACAGCGACGCGGAGGAAGAGG&UGUCUUUUUCCGCUUUGUUGC	4	0.995078	10d/OV651818.1_23949_PC16324_c0_g1_3762_TPlot.pdf
PC16220_c0_g1:411	OV651826.1_42428	PC16220_c0_g1	398	419	411	-32.9	-23.9	0.726444	5.5	1-5,419-415;7-22,414-399	6-6,x-x[BULq];23-23,398-398[UP3]	.((((((((((((((((-(((((&))))).)))))))))))))))).	AUUGAAGAUUCUGAAAG-AGCAG&UUGCUUCUUUUAGAAUCUUUAGG	4	0.371696	10d/OV651826.1_42428_PC16220_c0_g1_411_TPlot.pdf
PC1606_c0_g1:2587	OV651820.1_29647	PC1606_c0_g1	2576	2596	2587	-29.2	-19.7	0.674658	5	1-8,2596-2589;10-20,2587-2577	9-9,2588-2588[SIL];21-21,2576-2576[UP3]	.(((((((((((.((((((((&)))))))).))))))))))).	GCAAGAAUAUUAUACAUAUUU&AGAUAUGUUUGAUAUUCUUGG	4	0.994215	10d/OV651820.1_29647_PC1606_c0_g1_2587_TPlot.pdf
PC15907_c0_g1:586	OV651815.1_15428	PC15907_c0_g1	573	595	586	-38.4	-25.6	0.666667	8	1-7,595-589;9-19,587-577;20-21,575-574	8-8,588-588[SIL];x-x,576-576[BULt];22-22,573-573[UP3]	.((.(((((((((((.(((((((&))))))).)))))))))))-)).	CGAUUUUGGGCCAUGGGAGCAAA&UUUGUUCGUGUGGCUCAAG-UCA	2	0.484571	10d/OV651815.1_15428_PC15907_c0_g1_586_TPlot.pdf
PC1588_c0_g2:113	OV651818.1_23949	PC1588_c0_g2	101	122	113	-33.9	-24.8	0.731563	5	2-2,121-121;4-18,119-105;19-21,103-101	1-1,122-122[UP5];3-3,120-120[SIL];x-x,104-104[BULt]	(((.(((((((((((((((.(.&.).)))))))))))))))-)))	GCAGACAAAGUGGAAAAAGUCU&UGUCUUUUUCCGCUUUGU-UGC	3	0.659684	10d/OV651818.1_23949_PC1588_c0_g2_113_TPlot.pdf
PC1579_c1_g1:177	OV651815.1_12722	PC1579_c1_g1	165	186	177	-31.2	-32.1	1	1	1-22,186-165	NA	((((((((((((((((((((((&))))))))))))))))))))))	AUGUUCGAAACAGUUUAUACGG&CUGUAUAAACUGUUUCGAACAU	4	0.0776428	10d/OV651815.1_12722_PC1579_c1_g1_177_TPlot.pdf
PC1567_c0_g1:1469	OV651826.1_41890	PC1567_c0_g1	1458	1478	1469	-33.1	-22.6	0.682779	7	4-13,1475-1466;15-21,1464-1458	1-3,1478-1476[UP5];14-14,1465-1465[SIL]	(((((((.((((((((((...&...)))))))))).)))))))	AAGAAUCAAAGGAAGCUGAAG&CACCAGCUUUCUUAGAUUCUU	3	0.731863	10d/OV651826.1_41890_PC1567_c0_g1_1469_TPlot.pdf
PC15652_c0_g3:1286	OV651825.1_39685	PC15652_c0_g3	1275	1295	1286	-30.1	-19.7	0.654485	11	5-7,1291-1289;9-21,1287-1275	1-4,1295-1292[UP5];8-8,1288-1288[SIL]	(((((((((((((.(((....&....))).)))))))))))))	UUGACGAUCUCUCCGAACAAA&CAUUUUUUGAGAGAUUGUCGA	3	0.986725	10d/OV651825.1_39685_PC15652_c0_g3_1286_TPlot.pdf
PC1555_c0_g5:2018	OV651815.1_14155	PC1555_c0_g5	2004	2026	2018	-34.6	-24	0.693642	4.5	1-4,2026-2023;6-16,2022-2012;17-22,2009-2004	5-5,x-x[BULq];x-x,2011-2010[BULt]	((((((..(((((((((((-((((&)))).)))))))))))--))))))	UUCCAUUAACUUCUUUACA-UCCA&UGGAAUGUAAAGAAGU--AUGGAG	2	0.116856	10d/OV651815.1_14155_PC1555_c0_g5_2018_TPlot.pdf
PC15517_c0_g1:1075	OV651817.1_19344	PC15517_c0_g1	1066	1084	1075	-37.6	-32.1	0.853723	3	1-12,1084-1073;14-19,1071-1066	13-13,1072-1072[SIL]	((((((.((((((((((((&)))))))))))).))))))	GCUCCAAGCCGCACAGGUU&AACUUGUGUGGCCUGGAGC	4	0.788987	10d/OV651817.1_19344_PC15517_c0_g1_1075_TPlot.pdf
PC15352_c0_g1:668	OV651814.1_12450	PC15352_c0_g1	656	677	668	-32.8	-23	0.70122	6	1-4,677-674;6-8,672-670;11-22,667-656	5-5,673-673[SIL];9-10,669-668[SIL]	((((((((((((..(((.((((&)))).)))..))))))))))))	AAAGGUCCUUUAUUUCUCACAA&UUGUAAGAUCUAAAGGACCUUU	0	0.0111904	10d/OV651814.1_12450_PC15352_c0_g1_668_TPlot.pdf
PC15347_c2_g2:1406	OV651825.1_39685	PC15347_c2_g2	1395	1415	1406	-30.1	-26.6	0.883721	2	1-11,1415-1405;13-21,1403-1395	12-12,1404-1404[SIL]	(((((((((.(((((((((((&))))))))))).)))))))))	UCGACAAUCCCUCAAAAAAUG&CAUUUUUUGAGAGAUUGUCGA	2	0.00825023	10d/OV651825.1_39685_PC15347_c2_g2_1406_TPlot.pdf
PC15315_c0_g1:1428	OV651818.1_23949	PC15315_c0_g1	1416	1437	1428	-33.9	-23.02	0.679056	8	3-13,1435-1425;17-21,1420-1416	1-2,1437-1436[UP5];14-16,1424-1421[AILt]	(((((....(((((((((((..&..)))))))))))-...)))))	GCGGCUGUUGCGGAAAAAGAAG&UGUCUUUUUCCGC-UUUGUUGC	4	0.99988	10d/OV651818.1_23949_PC15315_c0_g1_1428_TPlot.pdf
PC15273_c0_g2:158	OV651826.1_41638	PC15273_c0_g2	146	167	158	-40.7	-27.7	0.68059	10.5	4-9,164-159;12-22,156-146	1-3,167-165[UP5];10-11,158-157[SIL]	(((((((((((..((((((...&...))))))..)))))))))))	AGGCUGGGCCCCAGGACAAUUC&AACUUGUCCGUGGGUUCAGUCU	4	0.683908	10d/OV651826.1_41638_PC15273_c0_g2_158_TPlot.pdf
PC1527_c1_g1:85	OV651823.1_35668	PC1527_c1_g1	74	94	85	-36.4	-27.9	0.766484	11	5-18,90-77	1-4,94-91[UP5];19-21,76-74[UP3]	...((((((((((((((....&....))))))))))))))...	GUAGCUGUGACAGGACGGAGC&AUAUUGUCCUGUCACAGCAGU	4	0.166274	10d/OV651823.1_35668_PC1527_c1_g1_85_TPlot.pdf
PC1523_c0_g1:8270	OV651825.1_39800	PC1523_c0_g1	8261	8279	8270	-29.1	-19.3	0.66323	9.5	4-17,8276-8263	1-3,8279-8277[UP5];18-19,8262-8261[UP3]	..((((((((((((((...&...))))))))))))))..	UGCUUUACUAGUUCGGCAG&UUUUCGGACUAGUGAAGAU	3	0.975277	10d/OV651825.1_39800_PC1523_c0_g1_8270_TPlot.pdf
PC15229_c0_g2:347	OV651825.1_39982	PC15229_c0_g2	336	356	347	-31.4	-23.6	0.751592	3	1-5,356-352;7-21,350-336	6-6,351-351[SIL]	(((((((((((((((.(((((&))))).)))))))))))))))	UCACAGUAAUGAAAAACUAUU&AAUGGCUUUUCAUUACUGUGA	4	0.997573	10d/OV651825.1_39982_PC15229_c0_g2_347_TPlot.pdf
PC1516_c1_g1:2054	OV651813.1_3301	PC1516_c1_g1	2045	2063	2054	-27.3	-18	0.659341	9	1-11,2063-2053	12-19,2052-2045[UP3]	........(((((((((((&)))))))))))........	GUAAUUCCGUUCCUCCAAU&AUUGGAGGAACUAGAAAUU	4	1	10d/OV651813.1_3301_PC1516_c1_g1_2054_TPlot.pdf
PC1515_c0_g1:217	OV651826.1_42423	PC1515_c0_g1	204	226	217	-29.8	-20.1	0.674497	7.5	1-15,226-212;17-21,209-205	16-16,211-210[AILt];22-22,204-204[UP3]	.(((((..(((((((((((((((&)))))))))))))))-.))))).	UGCAAUGGAAACGGAUGAUGUAA&UUGCAUUGUCUGUUU-AAUUGUU	3	0.953477	10d/OV651826.1_42423_PC1515_c0_g1_217_TPlot.pdf
PC1511_c2_g1:668	OV651825.1_39982	PC1511_c2_g1	657	677	668	-31.4	-25.9	0.824841	2	1-5,677-673;7-21,671-657	6-6,672-672[SIL]	(((((((((((((((.(((((&))))).)))))))))))))))	UCACAGUAAUGAAAAACCAUU&AAUGGCUUUUCAUUACUGUGA	4	0.820482	10d/OV651825.1_39982_PC1511_c2_g1_668_TPlot.pdf
PC151_c0_g1:9001	OV651818.1_23138	PC151_c0_g1	8988	9010	9001	-35	-23.28	0.665143	7	1-15,9010-8996;19-23,8992-8988	16-18,8995-8993[SIL]	(((((...(((((((((((((((&)))))))))))))))...)))))	CUGCGCAGAUUUUCGAGCGAUAG&UUAUUGCUUGAGAAUACACGUAG	2	0.159681	10d/OV651818.1_23138_PC151_c0_g1_9001_TPlot.pdf
PC15016_c0_g1:937	OV651818.1_23949	PC15016_c0_g1	925	955	937	-33.9	-22.6	0.666667	23.5	1-8,955-948;9-11,938-936;12-21,934-925	x-x,947-939[BULt];x-x,935-935[BULt]	((((((((((.(((.........((((((((&))))))))---------)))-))))))))))	GUAGCAGAGCUGGAAUCUGCAGAGAAGGACA&UGUCUUUU---------UCC-GCUUUGUUGC	4	0.999998	10d/OV651818.1_23949_PC15016_c0_g1_937_TPlot.pdf
PC14961_c0_g1:85	OV651825.1_39982	PC14961_c0_g1	74	94	85	-31.4	-25.8	0.821656	3	1-19,94-76	20-21,75-74[UP3]	..(((((((((((((((((((&)))))))))))))))))))..	UAACAGUAAUGAAAAGUCAUU&AAUGGCUUUUCAUUACUGUGA	2	0.548558	10d/OV651825.1_39982_PC14961_c0_g1_85_TPlot.pdf
PC14961_c0_g1:169	OV651825.1_39982	PC14961_c0_g1	158	178	169	-31.4	-25.9	0.824841	2	1-5,178-174;7-21,172-158	6-6,173-173[SIL]	(((((((((((((((.(((((&))))).)))))))))))))))	UCACAGUAAUGAAAAACCAUU&AAUGGCUUUUCAUUACUGUGA	2	0.488824	10d/OV651825.1_39982_PC14961_c0_g1_169_TPlot.pdf
PC14938_c1_g2:446	OV651828.1_44151	PC14938_c1_g2	433	454	446	-33.8	-23	0.680473	10.5	3-5,452-450;8-18,448-438;19-22,436-433	1-2,454-453[UP5];6-7,449-449[AILq];x-x,437-437[BULt]	((((.(((((((((((.-(((..&..)))..)))))))))))-))))	GGUACGAGCGUGGGAGG-CUACG&UUUAGAAUUCCUACGCUU-UACC	4	0.486645	10d/OV651828.1_44151_PC14938_c1_g2_446_TPlot.pdf
PC1492_c0_g1:433	OV651826.1_41890	PC1492_c0_g1	422	442	433	-33.1	-24.5	0.740181	5	3-13,440-430;15-21,428-422	1-2,442-441[UP5];14-14,429-429[SIL]	(((((((.(((((((((((..&..))))))))))).)))))))	AAGAAUUGGAGAAAGCUGGCA&CACCAGCUUUCUUAGAUUCUU	2	0.207026	10d/OV651826.1_41890_PC1492_c0_g1_433_TPlot.pdf
PC14913_c4_g2:549	OV651815.1_12722	PC14913_c4_g2	537	557	549	-31.2	-22	0.705128	4	1-3,557-555;5-9,554-550;11-22,548-537	4-4,x-x[BULq];10-10,549-549[SIL]	((((((((((((.(((((-(((&))).))))).))))))))))))	AUGUUCGAAACAAUUUAU-CAG&CUGUAUAAACUGUUUCGAACAU	4	0.999993	10d/OV651815.1_12722_PC14913_c4_g2_549_TPlot.pdf
PC1487_c0_g1:1446	OV651817.1_20420	PC1487_c0_g1	1431	1455	1446	-39.3	-28.34	0.72112	7.5	1-14,1455-1442;16-20,1437-1433	15-15,1441-1438[AILt];21-22,1432-1431[UP3]	..(((((....((((((((((((((&))))))))))))))---.)))))..	UACAGGUAGUGUCGUCGACGACGAG&UUCGUUGUCGACGA---AACCUGCA	3	0.0505014	10d/OV651817.1_20420_PC1487_c0_g1_1446_TPlot.pdf
PC1484_c0_g1:2420	OV651818.1_23949	PC1484_c0_g1	2409	2432	2420	-33.9	-23.32	0.687906	13.5	1-6,2432-2427;9-16,2421-2414;18-21,2412-2409	7-8,2426-2422[AILt];17-17,2413-2413[SIL]	((((.((((((((.....((((((&))))))---..)))))))).))))	GCAAGAGAGUGGAUGAACGAGACA&UGUCUU---UUUCCGCUUUGUUGC	2	0.951786	10d/OV651818.1_23949_PC1484_c0_g1_2420_TPlot.pdf
PC1480_c0_g1:347	OV651826.1_42423	PC1480_c0_g1	335	356	347	-29.8	-22.2	0.744966	8.5	4-13,353-344;15-22,342-335	1-3,356-354[UP5];14-14,343-343[SIL]	((((((((.((((((((((...&...)))))))))).))))))))	AGCAAUUGUGCAGACAGUGAUA&UUGCAUUGUCUGUUUAAUUGUU	2	0.28799	10d/OV651826.1_42423_PC1480_c0_g1_347_TPlot.pdf
PC148_c0_g1:18399	OV651819.1_26273	PC148_c0_g1	18388	18408	18399	-31.2	-20.3	0.650641	9.5	4-16,18405-18393;18-20,18391-18389	1-3,18408-18406[UP5];17-17,18392-18392[SIL];21-21,18388-18388[UP3]	.(((.(((((((((((((...&...))))))))))))).))).	AAGGUUUACCAGUUGAUGAAU&AAAUAUCAGCUGGUAAUUCUG	3	0.978616	10d/OV651819.1_26273_PC148_c0_g1_18399_TPlot.pdf
PC148_c0_g1:15963	OV651819.1_26273	PC148_c0_g1	15952	15972	15963	-31.2	-23.9	0.766026	8.5	4-20,15969-15953	1-3,15972-15970[UP5];21-21,15952-15952[UP3]	.(((((((((((((((((...&...))))))))))))))))).	AAGGAUUACCAGUUGAUGAGU&AAAUAUCAGCUGGUAAUUCUG	3	0.244091	10d/OV651819.1_26273_PC148_c0_g1_15963_TPlot.pdf
PC148_c0_g1:12427	OV651826.1_42687	PC148_c0_g1	12415	12436	12427	-32.2	-24.3	0.754658	7.5	1-2,12436-12435;4-11,12433-12426;12-19,12424-12417	3-3,12434-12434[SIL];x-x,12425-12425[BULt];20-21,12416-12415[UP3]	..((((((((.((((((((.((&)).))))))))-))))))))..	AAGCAGCUAGAAUAGCCAAUGA&UCUUUGGUUAU-CUAGCUGUAU	3	0.203886	10d/OV651826.1_42687_PC148_c0_g1_12427_TPlot.pdf
PC1474_c1_g4:587	OV651825.1_39982	PC1474_c1_g4	576	596	587	-31.4	-25.5	0.812102	3	1-5,596-592;7-21,590-576	6-6,591-591[SIL]	(((((((((((((((.(((((&))))).)))))))))))))))	UCACAGUGGUGAAAAACCAUU&AAUGGCUUUUCAUUACUGUGA	4	0.905963	10d/OV651825.1_39982_PC1474_c1_g4_587_TPlot.pdf
PC14728_c0_g2:505	OV651825.1_39800	PC14728_c0_g2	493	514	505	-29.1	-19.52	0.67079	6.5	1-13,514-502;16-19,496-493	14-15,501-497[AILt]	((((.....(((((((((((((&)))))))))))))---..))))	GUCUGAUGGACUAGUCUGAAAA&UUUUCGGACUAGU---GAAGAU	2	0.908755	10d/OV651825.1_39800_PC14728_c0_g2_505_TPlot.pdf
PC14678_c1_g1:3570	OV651831.1_46583	PC14678_c1_g1	3559	3578	3570	-38.5	-26.5	0.688312	4.5	1-6,3578-3573;8-12,3572-3568;14-15,3567-3566;17-22,3564-3559	7-7,x-x[BULq];13-13,x-x[BULq];16-16,3565-3565[SIL]	((((((.((-(((((-((((((&)))))).))))).)).))))))	UGUGAGCUC-UCCAG-GCCAAG&CUUGGCACUGGAAGAAUUCACA	4	0.358871	10d/OV651831.1_46583_PC14678_c1_g1_3570_TPlot.pdf
PC1462_c0_g1:1346	OV651818.1_23949	PC1462_c0_g1	1334	1354	1346	-33.9	-22.1	0.651917	7	1-2,1354-1353;4-12,1352-1344;14-21,1341-1334	3-3,x-x[BULq];13-13,1343-1342[AILt]	((((((((..(((((((((-((&)).)))))))))-.))))))))	GCAGCGAAACCGGAAGAAG-CA&UGUCUUUUUCCG-CUUUGUUGC	4	1	10d/OV651818.1_23949_PC1462_c0_g1_1346_TPlot.pdf
PC14556_c5_g1:382	OV651820.1_29647	PC14556_c5_g1	371	391	382	-29.2	-19.3	0.660959	6.5	1-7,391-385;9-20,383-372	8-8,384-384[SIL];21-21,371-371[UP3]	.((((((((((((.(((((((&))))))).)))))))))))).	ACAAGAGUAUCAAUUGUAUUU&AGAUAUGUUUGAUAUUCUUGG	4	0.99908	10d/OV651820.1_29647_PC14556_c5_g1_382_TPlot.pdf
PC14513_c0_g1:2933	OV651818.1_21706	PC14513_c0_g1	2922	2942	2933	-34.7	-23.4	0.674352	10	5-21,2938-2922	1-4,2942-2939[UP5]	(((((((((((((((((....&....)))))))))))))))))	GCUGUACAACUUACUAUACAA&UGAGGUAGUAGGUUGUAUAGU	4	0.955474	10d/OV651818.1_21706_PC14513_c0_g1_2933_TPlot.pdf
PC1445_c0_g1:1364	OV651815.1_12722	PC1445_c0_g1	1351	1375	1364	-31.2	-21.7	0.695513	8.5	1-9,1375-1367;10-12,1364-1362;13-20,1360-1353	x-x,1366-1365[BULt];x-x,1361-1361[BULt];21-22,1352-1351[UP3]	..((((((((.(((..(((((((((&)))))))))--)))-))))))))..	AGGUUCGAAGUCAGAUUUUAUACAG&CUGUAUAAA--CUG-UUUCGAACAU	3	0.998838	10d/OV651815.1_12722_PC1445_c0_g1_1364_TPlot.pdf
PC14440_c0_g1:764	OV651819.1_26271	PC14440_c0_g1	753	773	764	-31.1	-22.3	0.717042	8	3-21,771-753	1-2,773-772[UP5]	(((((((((((((((((((..&..)))))))))))))))))))	CACAGUUGUUAGGUGAGGUAU&UAAUCUCAUUUGGUAACUGUG	3	0.372738	10d/OV651819.1_26271_PC14440_c0_g1_764_TPlot.pdf
PC144_c0_g1:952	OV651824.1_37745	PC144_c0_g1	937	961	952	-37.3	-36.7	0.983914	1	1-25,961-937	NA	(((((((((((((((((((((((((&)))))))))))))))))))))))))	UGUUUAGGACACAUUGUUUUCAUUA&UAAUGAAAACGAUGUGUCCUAAACA	2	0.0164324	10d/OV651824.1_37745_PC144_c0_g1_952_TPlot.pdf
PC1425_c0_g1:1534	OV651822.1_34409	PC1425_c0_g1	1520	1544	1534	-43.4	-33.4	0.769585	7.5	2-6,1543-1539;7-24,1537-1520	1-1,1544-1544[UP5];x-x,1538-1538[BULt]	((((((((((((((((((.(((((.&.)))))-))))))))))))))))))	UUGGAGCACCUGAUGAGGUUGCAGG&AUUGUA-CUUCAUCAGGUGCUCUGG	3	0.0205151	10d/OV651822.1_34409_PC1425_c0_g1_1534_TPlot.pdf
PC14239_c0_g2:574	OV651825.1_39982	PC14239_c0_g2	563	583	574	-31.4	-21.2	0.675159	3	1-5,583-579;7-14,577-570;16-21,568-563	6-6,578-578[SIL];15-15,569-569[SIL]	((((((.((((((((.(((((&))))).)))))))).))))))	UCACAGCAAUGAAAAACCAUU&AAUGGCUUUUCAUUACUGUGA	4	1	10d/OV651825.1_39982_PC14239_c0_g2_574_TPlot.pdf
PC14190_c0_g1:1515	OV651826.1_41984	PC14190_c0_g1	1502	1524	1515	-33.8	-23.4	0.692308	5	1-17,1524-1508;20-21,1505-1504;22-22,1502-1502	18-19,1507-1506[SIL];x-x,1503-1503[BULt]	(.((..(((((((((((((((((&)))))))))))))))))..))-)	GUCUGACUGAGCAACAAUUGAAA&UUUUGAUUGUUGCUCAGAAAG-C	3	0.391941	10d/OV651826.1_41984_PC14190_c0_g1_1515_TPlot.pdf
PC1411_c0_g1:7089	OV651818.1_23949	PC1411_c0_g1	7077	7097	7089	-33.9	-22.9	0.675516	7	1-2,7097-7096;4-13,7095-7086;16-21,7082-7077	3-3,x-x[BULq];14-15,7085-7083[AILt]	((((((...((((((((((-((&)).))))))))))-..))))))	GCGGCACCUGCGGAAGAAG-CA&UGUCUUUUUCCGC-UUUGUUGC	2	0.98463	10d/OV651818.1_23949_PC1411_c0_g1_7089_TPlot.pdf
PC1406_c0_g1:2361	OV651819.1_26273	PC1406_c0_g1	2347	2370	2361	-31.2	-20.9	0.669872	13.5	3-11,2368-2360;12-20,2356-2348	1-2,2370-2369[UP5];x-x,2359-2357[BULt];21-21,2347-2347[UP3]	.(((((((((...(((((((((..&..)))))))))---))))))))).	AAGAAUUGCUUAAAGCUGGUGUGG&AAAUAUCAGCU---GGUAAUUCUG	4	0.990792	10d/OV651819.1_26273_PC1406_c0_g1_2361_TPlot.pdf
PC13964_c0_g1:845	OV651825.1_39685	PC13964_c0_g1	834	854	845	-30.1	-20.8	0.69103	7	1-19,854-836	20-21,835-834[UP3]	..(((((((((((((((((((&)))))))))))))))))))..	CAGAUAAUUUCUUAGAGGAUG&CAUUUUUUGAGAGAUUGUCGA	3	0.807549	10d/OV651825.1_39685_PC13964_c0_g1_845_TPlot.pdf
PC13896_c0_g1:361	OV651826.1_42687	PC13896_c0_g1	350	373	361	-32.2	-21.1	0.65528	11	1-6,373-368;7-9,364-362;11-21,360-350	x-x,367-365[BULt];10-10,361-361[SIL]	(((((((((((.(((...((((((&))))))---))).)))))))))))	AUACGGCUGGACAACUGUCGAGGA&UCUUUG---GUUAUCUAGCUGUAU	4	0.999917	10d/OV651826.1_42687_PC13896_c0_g1_361_TPlot.pdf
PC13884_c0_g1:1636	OV651826.1_42428	PC13884_c0_g1	1623	1645	1636	-32.9	-21.9	0.665653	5	1-7,1645-1639;9-16,1637-1630;18-22,1628-1624	8-8,1638-1638[SIL];17-17,1629-1629[SIL];23-23,1623-1623[UP3]	.(((((.((((((((.(((((((&))))))).)))))))).))))).	ACUGAAAGUUCUAAAUGAAGCAA&UUGCUUCUUUUAGAAUCUUUAGG	2	0.696678	10d/OV651826.1_42428_PC13884_c0_g1_1636_TPlot.pdf
PC1372_c1_g1:3587	OV651826.1_41984	PC1372_c1_g1	3574	3596	3587	-33.8	-23.1	0.683432	7.5	1-16,3596-3581;17-22,3579-3574	x-x,3580-3580[BULt]	((((((.((((((((((((((((&))))))))))))))))-))))))	GUUUUCAUGAGUAAUGGUCGGAA&UUUUGAUUGUUGCUCA-GAAAGC	3	0.495425	10d/OV651826.1_41984_PC1372_c1_g1_3587_TPlot.pdf
PC13697_c0_g1:15	OV651826.1_41984	PC13697_c0_g1	3	24	15	-33.8	-23.1	0.683432	8	1-4,24-21;7-15,18-10;18-22,7-3	5-6,20-19[SIL];16-17,9-8[SIL]	(((((..(((((((((..((((&))))..)))))))))..)))))	GCUUUAGGAGCAACGAGAGAAA&UUUUGAUUGUUGCUCAGAAAGC	4	0.731087	10d/OV651826.1_41984_PC13697_c0_g1_15_TPlot.pdf
PC1369_c5_g1:3244	OV651826.1_41984	PC1369_c5_g1	3231	3253	3244	-33.8	-25.2	0.745562	4	1-16,3253-3238;19-20,3235-3234;21-22,3232-3231	17-18,3237-3236[SIL];x-x,3233-3233[BULt]	((.((..((((((((((((((((&))))))))))))))))..))-))	GCAUUGGUGAGCAACAAUCAGAA&UUUUGAUUGUUGCUCAGAAA-GC	3	0.107748	10d/OV651826.1_41984_PC1369_c5_g1_3244_TPlot.pdf
PC13688_c0_g1:764	OV651818.1_23949	PC13688_c0_g1	753	773	764	-33.9	-24.6	0.725664	12.5	7-21,767-753	1-6,773-768[UP5]	(((((((((((((((......&......)))))))))))))))	GCAACAAGGCGGAGACCUAGC&UGUCUUUUUCCGCUUUGUUGC	3	0.71466	10d/OV651818.1_23949_PC13688_c0_g1_764_TPlot.pdf
PC1365_c0_g1:1942	OV651830.1_45165	PC1365_c0_g1	1931	1951	1942	-36	-23.8	0.661111	6.5	1-1,1951-1951;3-13,1949-1939;16-19,1936-1933	2-2,1950-1950[SIL];14-15,1938-1937[SIL];20-21,1932-1931[UP3]	..((((..(((((((((((.(&).)))))))))))..))))..	AAACCGAGACGUCACAUCAGA&UGUGAUGUGACGUAGUGGUAU	3	0.903895	10d/OV651830.1_45165_PC1365_c0_g1_1942_TPlot.pdf
PC13582_c0_g3:228	OV651815.1_12722	PC13582_c0_g3	216	242	228	-31.2	-23.52	0.753846	12	1-4,242-239;6-22,232-216	5-5,238-233[AILt]	(((((((((((((((((......((((&))))-----.)))))))))))))))))	AUGUUCGAAACAGUUUACUAAGAACAG&CUGU-----AUAAACUGUUUCGAACAU	4	0.999748	10d/OV651815.1_12722_PC13582_c0_g3_228_TPlot.pdf
PC1356_c0_g1:943	OV651813.1_175	PC1356_c0_g1	932	958	943	-36.4	-26	0.714286	17	3-7,956-952;8-20,945-933	1-2,958-957[UP5];x-x,951-946[BULt];21-21,932-932[UP3]	.(((((((((((((......(((((..&..)))))------))))))))))))).	CGUUGGAGGAGUUGUCAAGAGAUCUGC&UGAGAUU------CAACUCCUCCAACU	3	0.126053	10d/OV651813.1_175_PC1356_c0_g1_943_TPlot.pdf
PC13411_c1_g1:269	OV651825.1_39647	PC13411_c1_g1	257	279	269	-36.3	-23.6	0.650138	6	2-8,278-272;9-15,270-264;16-21,262-257	1-1,279-279[UP5];x-x,271-271[BULt];x-x,263-263[BULt]	((((((.(((((((.(((((((.&.)))))))-)))))))-))))))	AAGUUGCAGUCAUGUUGGUGUUU&UAGCACCA-CAUGAUU-CAGCUU	2	0.587878	10d/OV651825.1_39647_PC13411_c1_g1_269_TPlot.pdf
PC13383_c0_g1:589	OV651825.1_39685	PC13383_c0_g1	578	598	589	-30.1	-21.5	0.714286	5	1-4,598-595;6-19,593-580	5-5,594-594[SIL];20-21,579-578[UP3]	..((((((((((((((.((((&)))).))))))))))))))..	CAGACGAUUUCUCAAAUAAUG&CAUUUUUUGAGAGAUUGUCGA	4	0.844159	10d/OV651825.1_39685_PC13383_c0_g1_589_TPlot.pdf
PC13278_c1_g1:5877	OV651826.1_41984	PC13278_c1_g1	5864	5886	5877	-33.8	-22.8	0.674556	5.5	1-11,5886-5876;13-15,5874-5872;17-22,5869-5864	12-12,5875-5875[SIL];16-16,5871-5870[AILt]	((((((..(((.(((((((((((&))))))))))).)))-.))))))	GCUUUUCAGAGGAACGAUCAAAA&UUUUGAUUGUUGCUC-AGAAAGC	4	0.797345	10d/OV651826.1_41984_PC13278_c1_g1_5877_TPlot.pdf
PC13274_c0_g1:1520	OV651818.1_23949	PC13274_c0_g1	1509	1529	1520	-33.9	-22.2	0.654867	6	1-12,1529-1518;14-19,1516-1511	13-13,1517-1517[SIL];20-21,1510-1509[UP3]	..((((((.((((((((((((&)))))))))))).))))))..	UGGACGAACCGGAAAGGGACA&UGUCUUUUUCCGCUUUGUUGC	3	0.999811	10d/OV651818.1_23949_PC13274_c0_g1_1520_TPlot.pdf
PC132_c0_g1:2761	OV651822.1_33316	PC132_c0_g1	2747	2770	2761	-43.4	-30.8	0.709677	9	2-3,2769-2768;5-22,2766-2749	1-1,2770-2770[UP5];4-4,2767-2767[SIL];23-24,2748-2747[UP3]	..((((((((((((((((((.((.&.)).))))))))))))))))))..	UAGGAGCAUCUGGUGGAGUAGGAG&AUUGUACUUCAUCAGGUGCUCUGG	4	0.149257	10d/OV651822.1_33316_PC132_c0_g1_2761_TPlot.pdf
PC13194_c0_g1:540	OV651815.1_15431	PC13194_c0_g1	527	550	540	-37.7	-24.7	0.655172	8	1-4,550-547;5-11,545-539;12-14,537-535;17-22,532-527	x-x,546-546[BULt];x-x,538-538[BULt];15-16,534-533[SIL]	((((((..(((.(((((((.((((&))))-)))))))-)))..))))))	CAAAUGAAGCUAGAGAAGCACCCA&UGGG-GUUUCUU-AGCGACAUUUG	4	0.918366	10d/OV651815.1_15431_PC13194_c0_g1_540_TPlot.pdf
PC1310_c0_g3:100	OV651817.1_19194	PC1310_c0_g3	91	109	100	-33.5	-24.4	0.728358	5	1-14,109-96;17-20,95-92	15-16,x-x[BULq];21-21,91-91[UP3]	.((((--((((((((((((((&))))))))))))))..)))).	AUCAC--UAUCGGUUGCCAUU&AGUGGUAACCGAUAAUGUGAA	3	0.135064	10d/OV651817.1_19194_PC1310_c0_g3_100_TPlot.pdf
PC13_c1_g1:6009	OV651826.1_42426	PC13_c1_g1	5995	6019	6009	-36.1	-24.3	0.67313	9.5	2-5,6018-6015;7-13,6012-6006;14-22,6004-5996	1-1,6019-6019[UP5];6-6,6014-6013[AILt];x-x,6005-6005[BULt];23-23,5995-5995[UP3]	.(((((((((.(((((((..((((.&.))))-.)))))))-))))))))).	UCUAGUGGUUGCUGGAAGCCAGGCG&UGCUU-UCUUCUAG-AACCAUUAGU	4	0.580564	10d/OV651826.1_42426_PC13_c1_g1_6009_TPlot.pdf
PC129883_c0_g1:252	OV651826.1_41890	PC129883_c0_g1	240	269	252	-33.1	-21.8	0.65861	19	1-9,269-261;10-13,252-249;14-21,247-240	x-x,260-253[BULt];x-x,248-248[BULt]	((((((((.((((........(((((((((&)))))))))--------))))-))))))))	AAGAGUUUAAAGAUACAAUAGGAGCUGGUG&CACCAGCUU--------UCUU-AGAUUCUU	3	0.917733	10d/OV651826.1_41890_PC129883_c0_g1_252_TPlot.pdf
PC129260_c0_g1:382	OV651831.1_46454	PC129260_c0_g1	370	391	382	-39.5	-26.5	0.670886	7	1-2,391-390;4-10,388-382;12-12,380-380;14-20,378-372	3-3,389-389[SIL];11-11,381-381[SIL];13-13,379-379[SIL];21-22,371-370[UP3]	..(((((((.(.(((((((.((&)).))))))).).)))))))..	AUUGAUGUCGAGCCACAGUACU&AGAACUGUGGGUGGACAUCAUU	4	0.635884	10d/OV651831.1_46454_PC129260_c0_g1_382_TPlot.pdf
PC1291_c0_g1:1785	OV651826.1_41879	PC1291_c0_g1	1774	1798	1785	-34.8	-23.1	0.663793	14	1-6,1798-1793;7-16,1788-1779;18-20,1778-1776	x-x,1792-1789[BULt];17-17,x-x[BULq];21-22,1775-1774[UP3]	..(((-((((((((((....((((((&))))))----)))))))))).)))..	CCCUC-UGUCCAAGGAUUAUGGGACA&UGUCUU----UCUUUGGACAAGAGAA	3	0.618588	10d/OV651826.1_41879_PC1291_c0_g1_1785_TPlot.pdf
PC12733_c0_g1:1154	OV651824.1_39476	PC12733_c0_g1	1143	1163	1154	-33.5	-23.7	0.707463	6	1-7,1163-1157;9-16,1155-1148;17-17,1146-1146	8-8,1156-1156[SIL];x-x,1147-1147[BULt];18-20,1145-1143[UP3]	...(.((((((((.(((((((&))))))).))))))))-)...	AAAGUAGUGUGGAACUAGUCA&UGACUAGAUCCACACU-CAUU	4	0.40865	10d/OV651824.1_39476_PC12733_c0_g1_1154_TPlot.pdf
PC127_c0_g1:1130	OV651826.1_41886	PC127_c0_g1	1118	1139	1130	-32.6	-21.6	0.662577	8.5	1-5,1139-1135;7-13,1133-1127;15-17,1125-1123	6-6,1134-1134[SIL];14-14,1126-1126[SIL];18-22,1122-1118[UP3]	.....(((.(((((((.(((((&))))).))))))).))).....	UACAUUCUGGCAGGGAAACAAA&UUUGUAUCCCUGUGAGAUUUUU	3	0.948397	10d/OV651826.1_41886_PC127_c0_g1_1130_TPlot.pdf
PC12657_c0_g1:2884	OV651820.1_27673	PC12657_c0_g1	2871	2894	2884	-32.2	-22.5	0.698758	8.5	1-3,2894-2892;4-15,2890-2879;16-20,2877-2873	x-x,2891-2891[BULt];x-x,2878-2878[BULt];21-22,2872-2871[UP3]	..(((((.((((((((((((.(((&)))-))))))))))))-)))))..	ACGCCAGUGAAUGAUUUGUGUCUA&UAG-UACGAAUUAUUC-CUGGUUU	4	0.588954	10d/OV651820.1_27673_PC12657_c0_g1_2884_TPlot.pdf
PC12639_c0_g1:372	OV651826.1_42421	PC12639_c0_g1	359	381	372	-30.1	-20.5	0.681063	15	8-23,374-359	1-7,381-375[UP5]	((((((((((((((((.......&.......))))))))))))))))	ACUUUCAUAUCAGGGAAUGGAAU&UUAUAGAUUCUUGAUAUGAAAGU	1	0.00361706	10d/OV651826.1_42421_PC12639_c0_g1_372_TPlot.pdf
PC12577_c0_g1:8188	OV651826.1_42423	PC12577_c0_g1	8175	8197	8188	-29.8	-20.2	0.677852	8	3-8,8195-8190;10-13,8188-8185;15-22,8182-8175	1-2,8197-8196[UP5];9-9,8189-8189[SIL];14-14,8184-8183[AILt]	((((((((..((((.((((((..&..)))))).))))-.))))))))	AACAAUUAUCACAGUCAGUGCUU&UUGCAUUGUCUGU-UUAAUUGUU	4	0.995551	10d/OV651826.1_42423_PC12577_c0_g1_8188_TPlot.pdf
PC12531_c0_g1:201	OV651828.1_44153	PC12531_c0_g1	189	210	201	-38.8	-29.8	0.768041	12	6-21,205-190	1-5,210-206[UP5];22-22,189-189[UP3]	.((((((((((((((((.....&.....)))))))))))))))).	GGUGGUGCCAGGUGAUUGUGAG&GAAUAAAUCGCUUGGCACCACG	3	0.0205151	10d/OV651828.1_44153_PC12531_c0_g1_201_TPlot.pdf
PC12516_c2_g1:252	OV651825.1_39982	PC12516_c2_g1	241	261	252	-31.4	-20.5	0.652866	3.5	1-5,261-257;7-14,255-248;16-21,246-241	6-6,256-256[SIL];15-15,247-247[SIL]	((((((.((((((((.(((((&))))).)))))))).))))))	UCACGGCAAUGAAAAACCAUU&AAUGGCUUUUCAUUACUGUGA	4	1	10d/OV651825.1_39982_PC12516_c2_g1_252_TPlot.pdf
PC12512_c0_g2:2321	OV651814.1_12450	PC12512_c0_g2	2309	2330	2321	-32.8	-21.8	0.664634	6	1-4,2330-2327;6-9,2325-2322;11-20,2320-2311	5-5,2326-2326[SIL];10-10,2321-2321[SIL];21-22,2310-2309[UP3]	..((((((((((.((((.((((&)))).)))).))))))))))..	ACAGGUCCUUUAUAUCUCACAA&UUGUAAGAUCUAAAGGACCUUU	4	0.824073	10d/OV651814.1_12450_PC12512_c0_g2_2321_TPlot.pdf
PC1249_c0_g1:6491	OV651815.1_15428	PC1249_c0_g1	6481	6500	6491	-38.4	-26.28	0.684375	5	1-14,6500-6487;19-22,6484-6481	15-18,6486-6485[AILq]	((((..--((((((((((((((&))))))))))))))....))))	UGACGU--GCCACAUGAACAAA&UUUGUUCGUGUGGCUCAAGUCA	3	0.352928	10d/OV651815.1_15428_PC1249_c0_g1_6491_TPlot.pdf
PC12472_c0_g1:252	OV651830.1_45165	PC12472_c0_g1	242	261	252	-36	-24.7	0.686111	5	1-15,261-247;17-21,246-242	16-16,x-x[BULq]	(((((-(((((((((((((((&))))))))))))))).)))))	GUGCU-UUACGUUACAUCGCA&UGUGAUGUGACGUAGUGGUAU	4	0.924704	10d/OV651830.1_45165_PC12472_c0_g1_252_TPlot.pdf
PC123_c0_g2:82	OV651826.1_42428	PC123_c0_g2	70	91	82	-32.9	-22.9	0.696049	6	2-8,90-84;10-14,82-78;16-23,77-70	1-1,91-91[UP5];9-9,83-83[SIL];15-15,x-x[BULq]	((((((((-(((((.(((((((.&.))))))).))))).))))))))	CCUGAAGA-UUUAAUAGAGGCAC&UUGCUUCUUUUAGAAUCUUUAGG	3	0.416634	10d/OV651826.1_42428_PC123_c0_g2_82_TPlot.pdf
PC123_c0_g1:4287	OV651826.1_42428	PC123_c0_g1	4275	4296	4287	-32.9	-22.9	0.696049	6	2-8,4295-4289;10-14,4287-4283;16-23,4282-4275	1-1,4296-4296[UP5];9-9,4288-4288[SIL];15-15,x-x[BULq]	((((((((-(((((.(((((((.&.))))))).))))).))))))))	CCUGAAGA-UUUAAUAGAGGCAC&UUGCUUCUUUUAGAAUCUUUAGG	3	0.410556	10d/OV651826.1_42428_PC123_c0_g1_4287_TPlot.pdf
PC12237_c0_g1:2150	OV651825.1_40698	PC12237_c0_g1	2137	2159	2150	-41.3	-27.68	0.670218	9	1-3,2159-2157;5-15,2155-2145;18-20,2140-2138	4-4,2156-2156[SIL];16-17,2144-2141[AILt];21-21,2137-2137[UP3]	.(((....(((((((((((.(((&))).)))))))))))--..))).	GGGCCAAGUCGCUGCGUGCGUUG&UAAGGCACGCGGUGA--AUGCCA	3	0.422649	10d/OV651825.1_40698_PC12237_c0_g1_2150_TPlot.pdf
PC12194_c0_g1:865	OV651822.1_33316	PC12194_c0_g1	851	879	865	-43.4	-28.5	0.656682	15	2-8,878-872;9-23,866-852	1-1,879-879[UP5];x-x,871-867[BULt];24-24,851-851[UP3]	.(((((((((((((((.....(((((((.&.)))))))-----))))))))))))))).	GUAGGGCGCUUGGUGAUUUUGAGUACAAA&AUUGUACU-----UCAUCAGGUGCUCUGG	4	0.572003	10d/OV651822.1_33316_PC12194_c0_g1_865_TPlot.pdf
PC1207_c0_g1:1837	OV651826.1_41882	PC1207_c0_g1	1825	1847	1837	-38.7	-25.8	0.666667	9	3-6,1845-1842;7-13,1840-1834;16-22,1831-1825	1-2,1847-1846[UP5];x-x,1841-1841[BULt];14-15,1833-1832[SIL]	(((((((..(((((((.((((..&..))))-)))))))..)))))))	ACAGAUCAGGCAGGGGAUGCACC&CUUGUA-CCCCUGUGAGAUUUGU	4	0.746904	10d/OV651826.1_41882_PC1207_c0_g1_1837_TPlot.pdf
PC12060_c0_g1:2800	OV651823.1_35668	PC12060_c0_g1	2787	2811	2800	-36.4	-23.9	0.656593	12	3-9,2809-2803;10-12,2800-2798;13-21,2795-2787	1-2,2811-2810[UP5];x-x,2802-2801[BULt];x-x,2797-2796[BULt]	(((((((((..(((..(((((((..&..)))))))--)))--)))))))))	ACUGCUGUGGUACAAUGGACAGUUA&AUAUUGUCC--UGU--CACAGCAGU	2	0.725382	10d/OV651823.1_35668_PC12060_c0_g1_2800_TPlot.pdf
PC12013_c0_g1:3891	OV651819.1_26273	PC12013_c0_g1	3880	3900	3891	-31.2	-21.2	0.679487	12.5	7-15,3894-3886;17-21,3884-3880	1-6,3900-3895[UP5];16-16,3885-3885[SIL]	(((((.(((((((((......&......))))))))).)))))	CGGAAGUACCAGCUGUAGAAG&AAAUAUCAGCUGGUAAUUCUG	4	0.976676	10d/OV651819.1_26273_PC12013_c0_g1_3891_TPlot.pdf
PC1199_c0_g1:2484	OV651826.1_42687	PC1199_c0_g1	2473	2493	2484	-32.2	-22	0.68323	7.5	1-13,2493-2481;15-17,2479-2477	14-14,2480-2480[SIL];18-21,2476-2473[UP3]	....(((.(((((((((((((&))))))))))))).)))....	AAAAGGCCAGAUGACCGAAGA&UCUUUGGUUAUCUAGCUGUAU	2	0.824433	10d/OV651826.1_42687_PC1199_c0_g1_2484_TPlot.pdf
PC1189_c1_g1:1444	OV651821.1_32071	PC1189_c1_g1	1432	1452	1444	-44.5	-29.7	0.667416	7	1-4,1452-1449;6-7,1448-1447;10-22,1444-1432	5-5,x-x[BULq];8-9,1446-1445[SIL]	(((((((((((((..((-((((&)))).))..)))))))))))))	UCUCACUUCUGCAGGGC-UGCA&UGCAAGCAGUGCGGAAGUGAGG	3	0.107748	10d/OV651821.1_32071_PC1189_c1_g1_1444_TPlot.pdf
PC118410_c0_g1:399	OV651826.1_42426	PC118410_c0_g1	386	409	399	-36.1	-24.7	0.684211	8.5	1-3,409-407;5-20,404-389	4-4,406-405[AILt];21-23,388-386[UP3]	...((((((((((((((((..(((&)))-.))))))))))))))))...	CCAGAUGGUUCUAGAAGAACCGUA&UGC-UUUCUUCUAGAACCAUUAGU	3	0.289666	10d/OV651826.1_42426_PC118410_c0_g1_399_TPlot.pdf
PC11811_c0_g1:669	OV651826.1_41890	PC11811_c0_g1	658	678	669	-33.1	-21.9	0.661631	9.5	1-14,678-665	15-21,664-658[UP3]	.......((((((((((((((&)))))))))))))).......	UUUACAAUGAGGGAGCUGGUG&CACCAGCUUUCUUAGAUUCUU	4	0.988501	10d/OV651826.1_41890_PC11811_c0_g1_669_TPlot.pdf
PC116959_c0_g1:187	OV651813.1_2526	PC116959_c0_g1	176	196	187	-31.7	-21.5	0.678233	10	3-12,194-185;15-21,183-177	1-2,196-195[UP5];13-14,184-184[AILq];22-22,176-176[UP3]	.(((((((.-((((((((((..&..))))))))))..))))))).	CGAGAGAGC-GCUGCGAGUGGA&UACACUUGUAGUUUUUUUCUCC	4	0.994444	10d/OV651813.1_2526_PC116959_c0_g1_187_TPlot.pdf
PC116454_c0_g1:247	OV651817.1_18387	PC116454_c0_g1	233	256	247	-36.6	-24.7	0.674863	8.5	3-22,254-235	1-2,256-255[UP5];23-24,234-233[UP3]	..((((((((((((((((((((..&..))))))))))))))))))))..	GAUAUAAGGUUUUUAGAUAAGGUU&UUUCUUGUCUGAAAACCUUGUACU	4	0.465474	10d/OV651817.1_18387_PC116454_c0_g1_247_TPlot.pdf
PC116332_c0_g1:680	OV651826.1_42687	PC116332_c0_g1	670	689	680	-32.2	-23.3	0.723602	5.5	1-8,689-682;10-16,680-674;18-20,673-671	9-9,681-681[SIL];17-17,x-x[BULq];21-21,670-670[UP3]	.(((-(((((((.((((((((&)))))))).))))))).))).	UUGC-GCUAGAUUGCCAAAGA&UCUUUGGUUAUCUAGCUGUAU	4	0.7025	10d/OV651826.1_42687_PC116332_c0_g1_680_TPlot.pdf
PC116_c2_g1:1520	OV651826.1_41886	PC116_c2_g1	1509	1529	1520	-32.6	-22.8	0.699387	7	1-12,1529-1518;14-16,1517-1515	13-13,x-x[BULq];17-22,1514-1509[UP3]	......(((-((((((((((((&)))))))))))).)))......	CAUCCACUC-CAGGGAUACAAA&UUUGUAUCCCUGUGAGAUUUUU	4	0.904043	10d/OV651826.1_41886_PC116_c2_g1_1520_TPlot.pdf
PC11529_c0_g2:290	OV651825.1_39685	PC11529_c0_g2	276	299	290	-30.1	-19.9	0.66113	9	2-10,298-290;11-20,286-277	1-1,299-299[UP5];x-x,289-287[BULt];21-21,276-276[UP3]	.((((((((((...(((((((((.&.)))))))))---)))))))))).	CCGACAAUCUCGAUUUAAAAAAUA&CAUUUUUUGA---GAGAUUGUCGA	4	0.999233	10d/OV651825.1_39685_PC11529_c0_g2_290_TPlot.pdf
PC11525_c0_g1:646	OV651826.1_42429	PC11525_c0_g1	631	655	646	-40.3	-27.9	0.692308	9	4-10,652-646;11-18,644-637;19-23,635-631	1-3,655-653[UP5];x-x,645-645[BULt];x-x,636-636[BULt]	(((((.((((((((.(((((((...&...)))))))-))))))))-)))))	GAUGCUGCUUUCAGAAAGCCUUUUG&AAUAAGGCUU-CUGAGAGU-GCAUC	4	0.182951	10d/OV651826.1_42429_PC11525_c0_g1_646_TPlot.pdf
PC11416_c0_g1:629	OV651820.1_29647	PC11416_c0_g1	618	638	629	-29.2	-21.9	0.75	4.5	2-10,637-629;12-13,627-626;15-21,624-618	1-1,638-638[UP5];11-11,628-628[SIL];14-14,625-625[SIL]	(((((((.((.(((((((((.&.))))))))).)).)))))))	CCAAGAAGGUGAAACAUAUCC&AGAUAUGUUUGAUAUUCUUGG	3	0.311412	10d/OV651820.1_29647_PC11416_c0_g1_629_TPlot.pdf
PC11304_c0_g1:142	OV651818.1_21706	PC11304_c0_g1	131	151	142	-34.7	-23.6	0.680115	10.5	5-12,147-140;14-21,138-131	1-4,151-148[UP5];13-13,139-139[SIL]	((((((((.((((((((....&....)))))))).))))))))	ACUAUGCAUCCUGCUGCGGCU&UGAGGUAGUAGGUUGUAUAGU	4	0.927686	10d/OV651818.1_21706_PC11304_c0_g1_142_TPlot.pdf
PC11237_c0_g2:860	OV651826.1_42426	PC11237_c0_g2	847	869	860	-36.1	-24.66	0.683102	6	2-11,868-859;16-23,854-847	1-1,869-869[UP5];12-15,858-855[SIL]	((((((((....((((((((((.&.))))))))))....))))))))	ACUAAUGGAAAAAGAAGAAAGCG&UGCUUUCUUCUAGAACCAUUAGU	4	0.506977	10d/OV651826.1_42426_PC11237_c0_g2_860_TPlot.pdf
PC11155_c0_g1:2252	OV651813.1_2526	PC11155_c0_g1	2240	2260	2252	-31.7	-21.4	0.675079	7.5	2-3,2259-2258;5-9,2256-2252;11-22,2251-2240	1-1,2260-2260[UP5];4-4,2257-2257[SIL];10-10,x-x[BULq]	((((((((((((-(((((.((.&.)).))))).))))))))))))	GGAGAGAAAAGC-ACAGGAGUC&UACACUUGUAGUUUUUUUCUCC	4	0.995813	10d/OV651813.1_2526_PC11155_c0_g1_2252_TPlot.pdf
PC11146_c0_g1:28	OV651828.1_43849	PC11146_c0_g1	17	36	28	-38.6	-26.6	0.689119	7	1-5,36-32;7-17,31-21	6-6,x-x[BULq];18-21,20-17[UP3]	....(((((((((((-(((((&))))).)))))))))))....	UCUGACCACCAGCUG-GUUUA&UGAACACAGCUGGUGGUAUCU	4	0.588954	10d/OV651828.1_43849_PC11146_c0_g1_28_TPlot.pdf
PC11139_c0_g1:563	OV651830.1_45165	PC11139_c0_g1	548	572	563	-36	-23.7	0.658333	10	2-7,571-566;9-13,564-560;14-21,555-548	1-1,572-572[UP5];8-8,565-565[SIL];x-x,559-556[BULt]	((((((((....(((((.((((((.&.)))))).)))))----))))))))	AUGCCACUCGAUGCGUUUCAUCGCC&UGUGAUGUGACGU----AGUGGUAU	2	0.884933	10d/OV651830.1_45165_PC11139_c0_g1_563_TPlot.pdf
PC109881_c0_g1:38	OV651818.1_23949	PC109881_c0_g1	27	47	38	-33.9	-22.2	0.654867	8	2-11,46-37;13-19,35-29	1-1,47-47[UP5];12-12,36-36[SIL];20-21,28-27[UP3]	..(((((((.((((((((((.&.)))))))))).)))))))..	AAGACGAAGAGGAAGAAGGCG&UGUCUUUUUCCGCUUUGUUGC	4	1	10d/OV651818.1_23949_PC109881_c0_g1_38_TPlot.pdf
PC109881_c0_g1:347	OV651818.1_23949	PC109881_c0_g1	324	356	347	-33.9	-22.8	0.672566	29.5	2-11,355-346;12-21,333-324	1-1,356-356[UP5];x-x,345-334[BULt]	((((((((((............((((((((((.&.))))))))))------------))))))))))	GCGACGAGGUAAAAGGCGUCGUGGAAGAAGGCG&UGUCUUUUUCC------------GCUUUGUUGC	3	0.996984	10d/OV651818.1_23949_PC109881_c0_g1_347_TPlot.pdf
PC109881_c0_g1:269	OV651822.1_34986	PC109881_c0_g1	260	280	269	-36.1	-23.7	0.65651	8.5	1-9,280-272;10-12,269-267;16-22,266-260	x-x,271-270[BULt];13-15,x-x[BULq]	(((((((---(((..(((((((((&)))))))))--)))...)))))))	GAACUGA---CGAAAGUGGUGCUG&UAGCACCAU--UCGAAAUCAGUUC	2	0.245478	10d/OV651822.1_34986_PC109881_c0_g1_269_TPlot.pdf
PC10951_c0_g1:1390	OV651820.1_29647	PC10951_c0_g1	1378	1399	1390	-29.2	-22.1	0.756849	7.5	2-11,1398-1389;12-21,1387-1378	1-1,1399-1399[UP5];x-x,1388-1388[BULt]	((((((((((.((((((((((.&.))))))))))-))))))))))	CCAAGAGUAUACAGAUAUGUUA&AGAUAUGUUUG-AUAUUCUUGG	3	0.244091	10d/OV651820.1_29647_PC10951_c0_g1_1390_TPlot.pdf
PC1092_c0_g1:1686	OV651819.1_26386	PC1092_c0_g1	1676	1695	1686	-29.6	-20.8	0.702703	5.5	3-16,1693-1680;18-20,1678-1676	1-2,1695-1694[UP5];17-17,1679-1679[SIL]	(((.((((((((((((((..&..)))))))))))))).)))	UAUUGGAUUUUCCUGUGAAC&AAUCACAGGAAAAUUCUGUG	4	0.6573	10d/OV651819.1_26386_PC1092_c0_g1_1686_TPlot.pdf
PC10878_c0_g2:1627	OV651826.1_42428	PC10878_c0_g2	1613	1636	1627	-32.9	-25	0.759878	7	4-13,1633-1624;14-23,1622-1613	1-3,1636-1634[UP5];x-x,1623-1623[BULt]	((((((((((.((((((((((...&...))))))))))-))))))))))	CCUAGAGGUUCCUAAAAGAAGAAA&UUGCUUCUUUUAG-AAUCUUUAGG	2	0.0871001	10d/OV651826.1_42428_PC10878_c0_g2_1627_TPlot.pdf
PC10878_c0_g1:1584	OV651826.1_42428	PC10878_c0_g1	1570	1593	1584	-32.9	-25	0.759878	7	4-13,1590-1581;14-23,1579-1570	1-3,1593-1591[UP5];x-x,1580-1580[BULt]	((((((((((.((((((((((...&...))))))))))-))))))))))	CCUAGAGGUUCCUAAAAGAAGAAA&UUGCUUCUUUUAG-AAUCUUUAGG	3	0.116948	10d/OV651826.1_42428_PC10878_c0_g1_1584_TPlot.pdf
PC10843_c0_g1:718	OV651813.1_3301	PC10843_c0_g1	708	727	718	-27.3	-18.6	0.681319	8	1-10,727-718;11-16,716-711	x-x,717-717[BULt];17-19,710-708[UP3]	...((((((.((((((((((&))))))))))-))))))...	GGAUUCUGGAUUCUUCCGAU&AUUGGAGGAA-CUAGAAAUU	4	0.999957	10d/OV651813.1_3301_PC10843_c0_g1_718_TPlot.pdf
PC10834_c0_g1:5050	OV651825.1_39685	PC10834_c0_g1	5036	5059	5050	-30.1	-19.8	0.657807	13.5	4-11,5056-5049;12-21,5045-5036	1-3,5059-5057[UP5];x-x,5048-5046[BULt]	((((((((((...((((((((...&...))))))))---))))))))))	UCGGCAAUCUUACCUCAAGAGUAU&CAUUUUUUGAG---AGAUUGUCGA	4	0.999498	10d/OV651825.1_39685_PC10834_c0_g1_5050_TPlot.pdf
PC10813_c0_g1:287	OV651813.1_2526	PC10813_c0_g1	275	296	287	-31.7	-24.9	0.785489	3.5	1-17,296-280;19-22,278-275	18-18,279-279[SIL]	((((.(((((((((((((((((&))))))))))))))))).))))	GGGGCAAAGAAUUACAAGUGUG&UACACUUGUAGUUUUUUUCUCC	4	0.506977	10d/OV651813.1_2526_PC10813_c0_g1_287_TPlot.pdf
PC10788_c0_g2:200	OV651818.1_22358	PC10788_c0_g2	189	209	200	-36.4	-24.3	0.667582	5	1-5,209-205;7-14,203-196;16-21,194-189	6-6,204-204[SIL];15-15,195-195[SIL]	((((((.((((((((.(((((&))))).)))))))).))))))	UGCCAAGCGGUUUCCCCUCUA&UAGGGUGGAAACUGAUUGGUA	4	0.93055	10d/OV651818.1_22358_PC10788_c0_g2_200_TPlot.pdf
PC1075_c0_g1:1405	OV651825.1_39982	PC1075_c0_g1	1394	1415	1405	-31.4	-21.2	0.675159	10.5	2-6,1414-1410;8-12,1407-1403;15-20,1400-1395	1-1,1415-1415[UP5];7-7,1409-1408[AILt];13-14,1402-1401[SIL];21-21,1394-1394[UP3]	.((((((..(((((..(((((.&.)))))-.)))))..)))))).	CCGCAGUUUUGAGACUGCCGUG&AAUGGC-UUUUCAUUACUGUGA	3	0.999617	10d/OV651825.1_39982_PC1075_c0_g1_1405_TPlot.pdf
PC107428_c0_g1:54	OV651814.1_9178	PC107428_c0_g1	42	72	54	-40.1	-27.6	0.688279	20	1-8,72-65;9-17,55-47;18-21,45-42	x-x,64-56[BULt];x-x,46-46[BULt]	((((.(((((((((.........((((((((&))))))))---------)))))))))-))))	GCUCGAUCAAAGCUUGUCCAUGAGGUUGUGA&UCACAGCC---------AGCUUUGAU-GAGC	3	0.220219	10d/OV651814.1_9178_PC107428_c0_g1_54_TPlot.pdf
PC1074_c0_g1:2380	OV651818.1_23877	PC1074_c0_g1	2369	2389	2380	-34.3	-22.3	0.650146	7	3-15,2387-2375;17-20,2373-2370	1-2,2389-2388[UP5];16-16,2374-2374[SIL];21-21,2369-2369[UP3]	.((((.(((((((((((((..&..))))))))))))).)))).	UUUCUGUACUAGAGUUAAUAA&AAAUUGACUCUAGUAGGGAGU	4	0.988731	10d/OV651818.1_23877_PC1074_c0_g1_2380_TPlot.pdf
PC10696_c1_g3:541	OV651825.1_39982	PC10696_c1_g3	530	550	541	-31.4	-23.4	0.745223	3	1-5,550-546;7-21,544-530	6-6,545-545[SIL]	(((((((((((((((.(((((&))))).)))))))))))))))	UCACAGUAAUGAAAAAUCAUU&AAUGGCUUUUCAUUACUGUGA	4	0.998536	10d/OV651825.1_39982_PC10696_c1_g3_541_TPlot.pdf
PC106_c0_g1:1543	OV651826.1_42423	PC106_c0_g1	1531	1552	1543	-29.8	-22.8	0.765101	6	2-15,1551-1538;18-22,1535-1531	1-1,1552-1552[UP5];16-17,1537-1536[SIL]	(((((..((((((((((((((.&.))))))))))))))..)))))	AACGGAGAGGCAGACGAUGCAG&UUGCAUUGUCUGUUUAAUUGUU	4	0.371696	10d/OV651826.1_42423_PC106_c0_g1_1543_TPlot.pdf
PC105720_c0_g1:1507	OV651826.1_42687	PC105720_c0_g1	1486	1516	1507	-32.2	-21.6	0.670807	14	1-13,1516-1504;14-20,1493-1487	x-x,1503-1494[BULt];21-21,1486-1486[UP3]	.(((((((..........(((((((((((((&)))))))))))))----------))))))).	CUACAGCUCCCUUGGUACAGAUGAUCGAAGA&UCUUUGGUUAUCU----------AGCUGUAU	4	0.99678	10d/OV651826.1_42687_PC105720_c0_g1_1507_TPlot.pdf
PC105034_c0_g1:1065	OV651820.1_29647	PC105034_c0_g1	1054	1080	1065	-29.2	-19.5	0.667808	16	1-9,1080-1072;10-15,1065-1060;17-21,1058-1054	x-x,1071-1066[BULt];16-16,1059-1059[SIL]	(((((.((((((......(((((((((&)))))))))------)))))).)))))	CCAGGCAUGUCAUCUCAGGACAUGUCU&AGAUAUGUU------UGAUAUUCUUGG	2	0.91739	10d/OV651820.1_29647_PC105034_c0_g1_1065_TPlot.pdf
PC1033_c0_g1:1252	OV651818.1_23949	PC1033_c0_g1	1242	1261	1252	-33.9	-27.1	0.79941	5	1-17,1261-1245;20-21,1243-1242	18-19,1244-1244[AILq]	((.-(((((((((((((((((&)))))))))))))))))..))	GUU-CAGAGCGGAGAAGGACA&UGUCUUUUUCCGCUUUGUUGC	4	0.276237	10d/OV651818.1_23949_PC1033_c0_g1_1252_TPlot.pdf
PC10192_c0_g1:559	OV651813.1_3301	PC10192_c0_g1	550	568	559	-27.3	-18.6	0.681319	8	1-3,568-566;5-15,564-554	4-4,565-565[SIL];16-19,553-550[UP3]	....(((((((((((.(((&))).)))))))))))....	UUCCUCUAGUUCUUCGAGU&AUUGGAGGAACUAGAAAUU	4	0.999961	10d/OV651813.1_3301_PC10192_c0_g1_559_TPlot.pdf
PC10016_c0_g1:235	OV651820.1_27499	PC10016_c0_g1	222	244	235	-42.2	-28.3	0.670616	9	1-10,244-235;13-22,231-222	11-12,234-232[AILt]	((((((((((...((((((((((&))))))))))-..))))))))))	AGAUGAGGCUACUGGAGAGGUUA&UAGCCUCUCC-UAGGCUUUGUCU	4	0.840979	10d/OV651820.1_27499_PC10016_c0_g1_235_TPlot.pdf
PC10012_c0_g1:445	OV651819.1_26386	PC10012_c0_g1	436	455	445	-29.6	-19.3	0.652027	6	1-5,455-451;6-11,449-444;15-20,441-436	x-x,450-450[BULt];12-14,443-442[AILq]	((((((..-((((((.(((((&)))))-))))))...))))))	CACAGAUA-UUCCUGAUGAUU&AAUCA-CAGGAAAAUUCUGUG	4	0.979752	10d/OV651819.1_26386_PC10012_c0_g1_445_TPlot.pdf

## Sheet: 15d_degradome
SiteID	Query	Transcript	TStart	TStop	TSlice	MFEperfect	MFEsite	MFEratio	AllenScore	Paired	Unpaired	Structure	Sequence	DegradomeCategory	DegradomePval	Tplot_file_path
PC994_c0_g2:2892	OV651826.1_42423	PC994_c0_g2	2880	2901	2892	-29.8	-20.7	0.694631	8	5-22,2897-2880	1-4,2901-2898[UP5]	((((((((((((((((((....&....))))))))))))))))))	AAUAAUUGAACAGACAAUAUUU&UUGCAUUGUCUGUUUAAUUGUU	2	0.754795	15d/OV651826.1_42423_PC994_c0_g2_2892_TPlot.pdf
PC989_c0_g1:1020	OV651814.1_9185	PC989_c0_g1	1005	1029	1020	-40.3	-29.2	0.724566	6	1-12,1029-1018;13-14,1016-1015;15-20,1013-1008	x-x,1017-1017[BULt];x-x,1014-1014[BULt];21-23,1007-1005[UP3]	...((((((.((.((((((((((((&))))))))))))-))-))))))...	AAGCUCACUAACACCAUGUCUUUCA&UGAAAGACAUGG-GU-AGUGAGAUG	2	0.0445654	15d/OV651814.1_9185_PC989_c0_g1_1020_TPlot.pdf
PC973_c0_g1:8932	OV651820.1_29647	PC973_c0_g1	8919	8941	8932	-29.2	-19.5	0.667808	5.5	2-13,8940-8929;15-19,8925-8921;21-21,8919-8919	1-1,8941-8941[UP5];14-14,8928-8926[AILt];20-20,8920-8920[SIL]	(.(((((...((((((((((((.&.))))))))))))--.))))).)	CGAAGAAACCGUCAAACAUAUCA&AGAUAUGUUUGAU--AUUCUUGG	3	0.857096	15d/OV651820.1_29647_PC973_c0_g1_8932_TPlot.pdf
PC973_c0_g1:7138	OV651825.1_39982	PC973_c0_g1	7127	7147	7138	-31.4	-22	0.700637	8.5	3-11,7145-7137;13-19,7135-7129	1-2,7147-7146[UP5];12-12,7136-7136[SIL];20-21,7128-7127[UP3]	..(((((((.(((((((((..&..))))))))).)))))))..	AAACAGUAGAGGAAAGCCACG&AAUGGCUUUUCAUUACUGUGA	4	0.999982	15d/OV651825.1_39982_PC973_c0_g1_7138_TPlot.pdf
PC973_c0_g1:1691	OV651813.1_3301	PC973_c0_g1	1682	1700	1691	-27.3	-19.4	0.710623	7	1-16,1700-1685	17-19,1684-1682[UP3]	...((((((((((((((((&))))))))))))))))...	AAGUUCUAGUUUCUUCGGU&AUUGGAGGAACUAGAAAUU	2	0.821788	15d/OV651813.1_3301_PC973_c0_g1_1691_TPlot.pdf
PC973_c0_g1:1248	OV651826.1_42423	PC973_c0_g1	1235	1257	1248	-29.8	-20.3	0.681208	8.5	1-7,1257-1251;9-11,1249-1247;13-22,1244-1235	8-8,1250-1250[SIL];12-12,1246-1245[AILt]	((((((((((..(((.(((((((&))))))).)))-.))))))))))	GACGGUUAAAAAAGAGGAUGCAA&UUGCAUUGUCU-GUUUAAUUGUU	2	0.865463	15d/OV651826.1_42423_PC973_c0_g1_1248_TPlot.pdf
PC973_c0_g1:1065	OV651826.1_42423	PC973_c0_g1	1052	1074	1065	-29.8	-20.3	0.681208	8.5	1-7,1074-1068;9-11,1066-1064;13-22,1061-1052	8-8,1067-1067[SIL];12-12,1063-1062[AILt]	((((((((((..(((.(((((((&))))))).)))-.))))))))))	GACGGUUAAAAAAGAGGAUGCAA&UUGCAUUGUCU-GUUUAAUUGUU	2	0.848071	15d/OV651826.1_42423_PC973_c0_g1_1065_TPlot.pdf
PC9641_c0_g1:391	OV651820.1_27673	PC9641_c0_g1	377	400	391	-32.2	-21	0.652174	13.5	3-11,398-390;12-19,387-380	1-2,400-399[UP5];x-x,389-388[BULt];20-22,379-377[UP3]	...((((((((..(((((((((..&..)))))))))--))))))))...	CCCCCAGGAGUUCAGUUUGUGCGU&UAGUACGAAUU--AUUCCUGGUUU	4	0.947441	15d/OV651820.1_27673_PC9641_c0_g1_391_TPlot.pdf
PC9640_c0_g2:2300	OV651825.1_39800	PC9640_c0_g2	2292	2309	2300	-29.1	-22.4	0.769759	3.5	1-12,2309-2298;14-19,2297-2292	13-13,x-x[BULq]	((((((-((((((((((((&)))))))))))).))))))	AUCUUU-CUGGUCCGAAGA&UUUUCGGACUAGUGAAGAU	4	0.320231	15d/OV651825.1_39800_PC9640_c0_g2_2300_TPlot.pdf
PC95269_c0_g1:449	OV651826.1_42423	PC95269_c0_g1	437	457	449	-29.8	-19.8	0.66443	6	1-6,457-452;8-9,451-450;11-22,448-437	7-7,x-x[BULq];10-10,449-449[SIL]	((((((((((((.((-((((((&)))))).)).))))))))))))	GACGGUUGAACAAAC-AUGCAA&UUGCAUUGUCUGUUUAAUUGUU	4	0.999574	15d/OV651826.1_42423_PC95269_c0_g1_449_TPlot.pdf
PC9497_c0_g1:626	OV651826.1_42428	PC9497_c0_g1	613	635	626	-32.9	-23.1	0.702128	9	3-20,633-616	1-2,635-634[UP5];21-23,615-613[UP3]	...((((((((((((((((((..&..))))))))))))))))))...	GGAGAAGGUUCUAGAAGAAGUUA&UUGCUUCUUUUAGAAUCUUUAGG	4	0.61513	15d/OV651826.1_42428_PC9497_c0_g1_626_TPlot.pdf
PC94267_c0_g1:229	OV651826.1_42687	PC94267_c0_g1	218	238	229	-32.2	-21	0.652174	11	2-4,237-235;6-9,233-230;12-19,227-220	1-1,238-238[UP5];5-5,234-234[SIL];10-11,229-228[SIL];20-21,219-218[UP3]	..((((((((..((((.(((.&.))).))))..))))))))..	CGGCAGCUGGUGAACCUGAGU&UCUUUGGUUAUCUAGCUGUAU	2	0.980471	15d/OV651826.1_42687_PC94267_c0_g1_229_TPlot.pdf
PC94142_c0_g1:963	OV651818.1_23949	PC94142_c0_g1	952	972	963	-33.9	-23.6	0.696165	5.5	3-16,970-957;19-21,954-952	1-2,972-971[UP5];17-18,956-955[SIL]	(((..((((((((((((((..&..))))))))))))))..)))	GCACAAAGGCGGAAAAAGAAU&UGUCUUUUUCCGCUUUGUUGC	4	0.998197	15d/OV651818.1_23949_PC94142_c0_g1_963_TPlot.pdf
PC9409_c0_g1:530	OV651826.1_42423	PC9409_c0_g1	518	539	530	-29.8	-21.6	0.724832	4	1-4,539-536;6-15,534-525;17-21,523-519	5-5,535-535[SIL];16-16,524-524[SIL];22-22,518-518[UP3]	.(((((.((((((((((.((((&)))).)))))))))).))))).	UACAAUAAAACAGACAAAGCAA&UUGCAUUGUCUGUUUAAUUGUU	4	0.753846	15d/OV651826.1_42423_PC9409_c0_g1_530_TPlot.pdf
PC94045_c0_g1:837	OV651818.1_23949	PC94045_c0_g1	826	846	837	-33.9	-25.4	0.749263	7	2-7,845-840;9-19,838-828	1-1,846-846[UP5];8-8,839-839[SIL];20-21,827-826[UP3]	..(((((((((((.((((((.&.)))))).)))))))))))..	UUGACGAAGCGGAUGAAGACU&UGUCUUUUUCCGCUUUGUUGC	3	0.317936	15d/OV651818.1_23949_PC94045_c0_g1_837_TPlot.pdf
PC94045_c0_g1:721	OV651817.1_19081	PC94045_c0_g1	707	730	721	-32.8	-21.48	0.654878	17	6-11,725-720;14-22,715-707	1-5,730-726[UP5];12-13,719-716[AILt]	(((((((((....((((((.....&.....))))))--..)))))))))	UGCUUUGGUCACUUCUGGCAACAA&AUAAAGCUAGA--UUACCAAAGCA	4	0.721936	15d/OV651817.1_19081_PC94045_c0_g1_721_TPlot.pdf
PC94030_c0_g1:659	OV651826.1_41890	PC94030_c0_g1	646	668	659	-33.1	-23.6	0.712991	10	3-12,666-657;13-21,654-646	1-2,668-667[UP5];x-x,656-655[BULt]	(((((((((..((((((((((..&..))))))))))--)))))))))	GAGAAUCUGGUAGAAGGUUGGGC&CACCAGCUUUCU--UAGAUUCUU	4	0.727528	15d/OV651826.1_41890_PC94030_c0_g1_659_TPlot.pdf
PC9400_c0_g1:199	OV651813.1_173	PC9400_c0_g1	186	211	199	-42	-28	0.666667	11.5	1-5,211-207;6-19,203-190	x-x,206-204[BULt];20-23,189-186[UP3]	....((((((((((((((...(((((&)))))---))))))))))))))....	AUUAAUGGAGGAGUUGGACCUUCUGG&CCAGA---UCUAACUCUUCCAUGCGA	3	0.0748722	15d/OV651813.1_173_PC9400_c0_g1_199_TPlot.pdf
PC9400_c0_g1:1427	OV651813.1_175	PC9400_c0_g1	1416	1435	1427	-36.4	-25.1	0.68956	7	2-6,1434-1430;8-19,1429-1418	1-1,1435-1435[UP5];7-7,x-x[BULq];20-21,1417-1416[UP3]	..((((((((((((-(((((.&.))))).))))))))))))..	UCUUGGAGGAGUUG-GUCUUG&UGAGAUUCAACUCCUCCAACU	3	0.144138	15d/OV651813.1_175_PC9400_c0_g1_1427_TPlot.pdf
PC9400_c0_g1:1365	OV651817.1_19344	PC9400_c0_g1	1354	1374	1365	-37.6	-24.9	0.662234	9	1-5,1374-1370;7-12,1368-1363;13-19,1360-1354	6-6,1369-1369[SIL];x-x,1362-1361[BULt]	(((((((..((((((.(((((&))))).))))))--)))))))	GCUCCAGUUGCCGUAGGAGUU&AACUUGUGUGGC--CUGGAGC	3	0.990561	15d/OV651817.1_19344_PC9400_c0_g1_1365_TPlot.pdf
PC940_c0_g1:1097	OV651819.1_26273	PC940_c0_g1	1086	1106	1097	-31.2	-20.7	0.663462	12.5	6-18,1101-1089	1-5,1106-1102[UP5];19-21,1088-1086[UP3]	...(((((((((((((.....&.....)))))))))))))...	AUAGAUUACCAGCUGAACAAG&AAAUAUCAGCUGGUAAUUCUG	3	0.842496	15d/OV651819.1_26273_PC940_c0_g1_1097_TPlot.pdf
PC9392_c0_g1:748	OV651826.1_42423	PC9392_c0_g1	738	757	748	-29.8	-20.4	0.684564	10	3-14,755-744;17-21,743-739	1-2,757-756[UP5];15-16,x-x[BULq];22-22,738-738[UP3]	.(((((--((((((((((((..&..))))))))))))..))))).	UGCGAU--GGCAGGCAGUGCUU&UUGCAUUGUCUGUUUAAUUGUU	3	0.763009	15d/OV651826.1_42423_PC9392_c0_g1_748_TPlot.pdf
PC9289_c0_g1:1376	OV651818.1_23949	PC9289_c0_g1	1362	1385	1376	-33.9	-23	0.678466	9	2-18,1384-1368;19-21,1364-1362	1-1,1385-1385[UP5];x-x,1367-1365[BULt]	(((...(((((((((((((((((.&.)))))))))))))))))---)))	GUAAACACAAGGUGGAAGAGGAUC&UGUCUUUUUCCGCUUUGU---UGC	4	0.999907	15d/OV651818.1_23949_PC9289_c0_g1_1376_TPlot.pdf
PC9252_c0_g1:934	OV651820.1_27673	PC9252_c0_g1	922	943	934	-32.2	-23.7	0.736025	6.5	1-17,943-927;19-20,925-924	18-18,926-926[SIL];21-22,923-922[UP3]	..((.(((((((((((((((((&))))))))))))))))).))..	UCAUGGGGAAUAAUUUGUGCUG&UAGUACGAAUUAUUCCUGGUUU	2	0.0871447	15d/OV651820.1_27673_PC9252_c0_g1_934_TPlot.pdf
PC9252_c0_g1:686	OV651816.1_16625	PC9252_c0_g1	673	695	686	-36.6	-28.1	0.76776	8.5	3-11,693-685;12-20,683-675	1-2,695-694[UP5];x-x,684-684[BULt];21-22,674-673[UP3]	..(((((((((.(((((((((..&..)))))))))-)))))))))..	UUGCCAGUUGAUGGUCUUGAAGG&AAUUCGAGACC-UCAACUGGUUA	3	0.0128868	15d/OV651816.1_16625_PC9252_c0_g1_686_TPlot.pdf
PC9203_c0_g1:2317	OV651825.1_39982	PC9203_c0_g1	2303	2326	2317	-31.4	-23.8	0.757962	8.5	3-14,2324-2313;15-20,2309-2304	1-2,2326-2325[UP5];x-x,2312-2310[BULt];21-21,2303-2303[UP3]	.((((((...((((((((((((..&..))))))))))))---)))))).	GCGCAGUUACAAUGAGAAGCCAAA&AAUGGCUUUUCAUU---ACUGUGA	2	0.870478	15d/OV651825.1_39982_PC9203_c0_g1_2317_TPlot.pdf
PC9173_c6_g1:50	OV651826.1_41886	PC9173_c6_g1	39	59	50	-32.6	-22.8	0.699387	7	1-12,59-48;14-16,47-45	13-13,x-x[BULq];17-22,44-39[UP3]	......(((-((((((((((((&)))))))))))).)))......	AAUCCACUC-CAGGGAUACAAA&UUUGUAUCCCUGUGAGAUUUUU	4	0.907168	15d/OV651826.1_41886_PC9173_c6_g1_50_TPlot.pdf
PC917_c0_g1:322	OV651826.1_42687	PC917_c0_g1	311	332	322	-32.2	-22.6	0.701863	9	3-8,330-325;9-21,323-311	1-2,332-331[UP5];x-x,324-324[BULt]	(((((((((((((.((((((..&..))))))-)))))))))))))	GUAUGGCUGGAUGAACCAGAAC&UCUUUGGU-UAUCUAGCUGUAU	4	0.897243	15d/OV651826.1_42687_PC917_c0_g1_322_TPlot.pdf
PC916_c0_g1:1390	OV651818.1_23949	PC916_c0_g1	1378	1399	1390	-33.9	-24.6	0.725664	5.5	1-10,1399-1390;12-21,1387-1378	11-11,1389-1388[AILt]	((((((((((..((((((((((&))))))))))-.))))))))))	GCGAUGAAGCUUGAAAAAGACA&UGUCUUUUUC-CGCUUUGUUGC	3	0.577912	15d/OV651818.1_23949_PC916_c0_g1_1390_TPlot.pdf
PC9050_c0_g1:1790	OV651818.1_23949	PC9050_c0_g1	1782	1799	1790	-33.9	-23.3	0.687316	5.5	1-11,1799-1789;15-21,1788-1782	12-14,x-x[BULq]	(((((((---(((((((((((&)))))))))))...)))))))	GCAGCAA---GGAGAAAGACA&UGUCUUUUUCCGCUUUGUUGC	4	0.999547	15d/OV651818.1_23949_PC9050_c0_g1_1790_TPlot.pdf
PC8990_c1_g1:648	OV651814.1_9178	PC8990_c1_g1	637	657	648	-40.1	-28.4	0.708229	5.5	1-2,657-656;5-20,653-638	3-4,655-654[SIL];21-21,637-637[UP3]	.((((((((((((((((..((&))..)))))))))))))))).	ACUUAUCAAAGCUGGCUUGGA&UCACAGCCAGCUUUGAUGAGC	3	0.0867941	15d/OV651814.1_9178_PC8990_c1_g1_648_TPlot.pdf
PC886_c0_g1:788	OV651814.1_8079	PC886_c0_g1	777	799	788	-42.6	-27.7	0.650235	9	1-7,799-793;8-11,790-787;14-22,785-777	x-x,792-791[BULt];12-13,786-786[AILq]	(((((((((.-((((..(((((((&)))))))--))))..)))))))))	AGUCCUCAUU-GGUGACCGUCUGA&UCAGACG--CGCCUUGUGAGGAUU	4	0.777623	15d/OV651814.1_8079_PC886_c0_g1_788_TPlot.pdf
PC88486_c0_g1:85	OV651813.1_3301	PC88486_c0_g1	76	94	85	-27.3	-18.7	0.684982	7	1-4,94-91;6-15,89-80	5-5,90-90[SIL];16-19,79-76[UP3]	....((((((((((.((((&)))).))))))))))....	AGAAUCUAGUUCCUGUAAU&AUUGGAGGAACUAGAAAUU	4	0.999905	15d/OV651813.1_3301_PC88486_c0_g1_85_TPlot.pdf
PC8843_c0_g1:35	OV651825.1_39982	PC8843_c0_g1	23	44	35	-31.4	-22	0.700637	6.5	2-12,43-33;13-20,31-24	1-1,44-44[UP5];x-x,32-32[BULt];21-21,23-23[UP3]	.((((((((.(((((((((((.&.)))))))))))-)))))))).	GUACAGUAAUUGAAAAGUCGUG&AAUGGCUUUUCA-UUACUGUGA	2	0.982037	15d/OV651825.1_39982_PC8843_c0_g1_35_TPlot.pdf
PC883_c0_g1:8107	OV651817.1_20833	PC883_c0_g1	8095	8115	8107	-34.8	-22.8	0.655172	9.5	1-2,8115-8114;4-14,8113-8103;17-20,8100-8097	3-3,x-x[BULq];15-16,8102-8101[SIL];21-22,8096-8095[UP3]	..((((..(((((((((((-((&)).)))))))))))..))))..	ACGGUGGGCGGAUUUGGAG-GA&UCACUCUAAGUUUGAACACCAA	4	0.467299	15d/OV651817.1_20833_PC883_c0_g1_8107_TPlot.pdf
PC88_c0_g1:207	OV651826.1_41886	PC88_c0_g1	195	216	207	-32.6	-21.3	0.653374	8.5	5-12,212-205;14-22,203-195	1-4,216-213[UP5];13-13,204-204[SIL]	(((((((((.((((((((....&....)))))))).)))))))))	AAAAAUCUUCCAGGGAUAAGGA&UUUGUAUCCCUGUGAGAUUUUU	4	0.999422	15d/OV651826.1_41886_PC88_c0_g1_207_TPlot.pdf
PC8798_c0_g1:1254	OV651825.1_39982	PC8798_c0_g1	1243	1270	1254	-31.4	-21.5	0.684713	17.5	1-8,1270-1263;9-19,1255-1245;21-21,1243-1243	x-x,1262-1256[BULt];20-20,1244-1244[SIL]	(.(((((((((((.......((((((((&))))))))-------))))))))))).)	UGACAGUAGUGGAUGGAGUCAAGCCGUU&AAUGGCUU-------UUCAUUACUGUGA	4	0.999999	15d/OV651825.1_39982_PC8798_c0_g1_1254_TPlot.pdf
PC874_c0_g1:972	OV651818.1_21706	PC874_c0_g1	955	981	972	-34.7	-22.7	0.654179	9.5	2-13,980-969;14-17,963-960;18-21,958-955	1-1,981-981[UP5];x-x,968-964[BULt];x-x,959-959[BULt]	((((.((((.....((((((((((((.&.))))))))))))-----))))-))))	GCUACUACAGUUGUACCUACUGCUUCU&UGAGGUAGUAGGU-----UGUA-UAGU	2	0.873397	15d/OV651818.1_21706_PC874_c0_g1_972_TPlot.pdf
PC8727_c0_g1:721	OV651831.1_46454	PC8727_c0_g1	709	730	721	-39.5	-29	0.734177	11	5-19,726-712	1-4,730-727[UP5];20-22,711-709[UP3]	...(((((((((((((((....&....)))))))))))))))...	CAGGAUGUCCACCUACAGCUGA&AGAACUGUGGGUGGACAUCAUU	3	0.0505593	15d/OV651831.1_46454_PC8727_c0_g1_721_TPlot.pdf
PC8727_c0_g1:639	OV651820.1_27256	PC8727_c0_g1	626	649	639	-47.1	-37	0.785563	5	1-6,649-644;8-23,641-626	7-7,643-642[AILt]	((((((((((((((((..((((((&))))))-.))))))))))))))))	UGCCAAUGGUGGUGGAUAUUACCA&UGGUAA-CUCCACCACCGUUGGCG	4	0.020111	15d/OV651820.1_27256_PC8727_c0_g1_639_TPlot.pdf
PC872_c0_g1:5097	OV651813.1_175	PC872_c0_g1	5086	5107	5097	-36.4	-24.7	0.678571	10.5	5-9,5103-5099;10-21,5097-5086	1-4,5107-5104[UP5];x-x,5098-5098[BULt]	((((((((((((.(((((....&....)))))-))))))))))))	GGUUGGAGGAGUAUGGAUAAAU&UGAGAUUCA-ACUCCUCCAACU	4	0.456366	15d/OV651813.1_175_PC872_c0_g1_5097_TPlot.pdf
PC858_c0_g2:2474	OV651817.1_19159	PC858_c0_g2	2462	2484	2474	-45.7	-30.3	0.66302	13	5-6,2480-2479;7-8,2477-2476;11-22,2473-2462	1-4,2484-2481[UP5];x-x,2478-2478[BULt];9-10,2475-2474[SIL]	((((((((((((..((.((....&....))-))..))))))))))))	UCAGGCCGGGACAAGUAGCUUAU&UAUUGC-ACCAGUCCCGGCCUGA	3	0.176802	15d/OV651817.1_19159_PC858_c0_g2_2474_TPlot.pdf
PC8549_c0_g1:1494	OV651826.1_42423	PC8549_c0_g1	1482	1503	1494	-29.8	-21	0.704698	5	1-10,1503-1494;11-18,1492-1485;20-22,1484-1482	x-x,1493-1493[BULt];19-19,x-x[BULq]	(((-((((((((.((((((((((&))))))))))-)))))))).)))	GAC-AUUGAACAUGACAAUGUAA&UUGCAUUGUC-UGUUUAAUUGUU	4	0.925759	15d/OV651826.1_42423_PC8549_c0_g1_1494_TPlot.pdf
PC8520_c0_g1:687	OV651815.1_12722	PC8520_c0_g1	675	696	687	-31.2	-25.7	0.823718	3.5	1-4,696-693;6-22,691-675	5-5,692-692[SIL]	(((((((((((((((((.((((&)))).)))))))))))))))))	AUGUUUGAAACGGUUUACACAG&CUGUAUAAACUGUUUCGAACAU	4	0.983491	15d/OV651815.1_12722_PC8520_c0_g1_687_TPlot.pdf
PC84930_c0_g1:147	OV651814.1_3674	PC84930_c0_g1	131	156	147	-41.8	-30.2	0.722488	10.5	1-11,156-146;13-22,143-134	12-12,145-144[AILt];23-25,133-131[UP3]	...((((((((((..(((((((((((&)))))))))))-.))))))))))...	GCGUCUGCGGAGAGAGAGAUCGGUCU&AGACUGAUCUU-GUUUCUGCGGAAAU	4	0.0591277	15d/OV651814.1_3674_PC84930_c0_g1_147_TPlot.pdf
PC8381_c2_g1:46	OV651825.1_39800	PC8381_c2_g1	38	55	46	-29.1	-20.2	0.694158	7	4-15,52-41;17-19,40-38	1-3,55-53[UP5];16-16,x-x[BULq]	(((-((((((((((((...&...)))))))))))).)))	AUC-UCACUAGUUCGAUAA&UUUUCGGACUAGUGAAGAU	4	0.967723	15d/OV651825.1_39800_PC8381_c2_g1_46_TPlot.pdf
PC8350_c0_g1:1464	OV651822.1_34409	PC8350_c0_g1	1450	1473	1464	-43.4	-30.3	0.698157	7.5	2-3,1472-1471;5-8,1469-1466;10-19,1464-1455;21-24,1453-1450	1-1,1473-1473[UP5];4-4,1470-1470[SIL];9-9,1465-1465[SIL];20-20,1454-1454[SIL]	((((.((((((((((.((((.((.&.)).)))).)))))))))).))))	CCAGUGCGCCUGGUGUAGUAGAAA&AUUGUACUUCAUCAGGUGCUCUGG	4	0.232109	15d/OV651822.1_34409_PC8350_c0_g1_1464_TPlot.pdf
PC8294_c0_g1:554	OV651830.1_45165	PC8294_c0_g1	540	563	554	-36	-25.24	0.701111	6.5	1-13,563-551;15-21,546-540	14-14,550-547[AILt]	(((((((....(((((((((((((&)))))))))))))---.)))))))	AUACCGCAGAGAUGUUACAUCACA&UGUGAUGUGACGU---AGUGGUAU	4	0.807101	15d/OV651830.1_45165_PC8294_c0_g1_554_TPlot.pdf
PC82918_c0_g1:840	OV651813.1_2526	PC82918_c0_g1	828	849	840	-31.7	-28.7	0.905363	5	3-22,847-828	1-2,849-848[UP5]	((((((((((((((((((((..&..))))))))))))))))))))	GGAGAGAAGAAUUACAAGUGCA&UACACUUGUAGUUUUUUUCUCC	1	0.00134071	15d/OV651813.1_2526_PC82918_c0_g1_840_TPlot.pdf
PC8287_c0_g1:475	OV651813.1_3301	PC8287_c0_g1	466	484	475	-27.3	-18.1	0.663004	9	3-15,482-470	1-2,484-483[UP5];16-19,469-466[UP3]	....(((((((((((((..&..)))))))))))))....	CUGAUCUAGUUCCUUUAUA&AUUGGAGGAACUAGAAAUU	4	1	15d/OV651813.1_3301_PC8287_c0_g1_475_TPlot.pdf
PC818_c0_g2:161	OV651826.1_42423	PC818_c0_g2	151	170	161	-29.8	-19.7	0.661074	8	2-14,169-157;17-22,156-151	1-1,170-170[UP5];15-16,x-x[BULq]	((((((--(((((((((((((.&.)))))))))))))..))))))	AGCGGU--AGCGGACAGUGUAU&UUGCAUUGUCUGUUUAAUUGUU	4	0.999773	15d/OV651826.1_42423_PC818_c0_g2_161_TPlot.pdf
PC8122_c0_g1:3744	OV651815.1_14842	PC8122_c0_g1	3732	3752	3744	-46.8	-31.2	0.666667	7	1-4,3752-3749;6-11,3748-3743;14-23,3741-3732	5-5,x-x[BULq];12-13,3742-3742[AILq]	((((((((((.-((((((-((((&)))).))))))..))))))))))	GCAAGUAGUUG-CGCCGG-UUGC&GUAGGCCGGCGGAAACUACUUGC	4	0.183852	15d/OV651815.1_14842_PC8122_c0_g1_3744_TPlot.pdf
PC811_c0_g1:626	OV651824.1_39476	PC811_c0_g1	616	635	626	-33.5	-22.7	0.677612	5.5	2-13,634-623;16-20,620-616	1-1,635-635[UP5];14-15,622-621[SIL]	(((((..((((((((((((.&.))))))))))))..)))))	AGUGACAGUGGGUCUAGUUC&UGACUAGAUCCACACUCAUU	4	0.679442	15d/OV651824.1_39476_PC811_c0_g1_626_TPlot.pdf
PC8097_c1_g1:598	OV651825.1_39800	PC8097_c1_g1	589	607	598	-29.1	-19.6	0.67354	9	3-15,605-593	1-2,607-606[UP5];16-19,592-589[UP3]	....(((((((((((((..&..)))))))))))))....	ACAAUCAUUGGUCCGAACA&UUUUCGGACUAGUGAAGAU	4	0.997064	15d/OV651825.1_39800_PC8097_c1_g1_598_TPlot.pdf
PC8080_c0_g1:460	OV651826.1_42423	PC8080_c0_g1	448	469	460	-29.8	-20.7	0.694631	7	2-10,468-460;12-14,458-456;16-21,454-449	1-1,469-469[UP5];11-11,459-459[SIL];15-15,455-455[SIL];22-22,448-448[UP3]	.((((((.(((.(((((((((.&.))))))))).))).)))))).	CACAGUUUAGCUGACGAUGCAG&UUGCAUUGUCUGUUUAAUUGUU	4	0.969631	15d/OV651826.1_42423_PC8080_c0_g1_460_TPlot.pdf
PC802_c1_g2:320	OV651814.1_4457	PC802_c1_g2	307	330	320	-40.2	-27.38	0.681095	7.5	2-8,329-323;9-13,321-317;16-21,312-307	1-1,330-330[UP5];x-x,322-322[BULt];14-15,316-313[AILt]	((((((....(((((.(((((((.&.)))))))-)))))--..))))))	GCUCACGCUAGAGGAUGGUUGUGC&UCACAACC-UCCUU--GAGUGAGC	4	0.347298	15d/OV651814.1_4457_PC802_c1_g2_320_TPlot.pdf
PC7997_c0_g1:3967	OV651826.1_41884	PC7997_c0_g1	3955	3976	3967	-33.5	-21.8	0.650746	9	1-3,3976-3974;6-18,3971-3959	4-5,3973-3972[SIL];19-22,3958-3955[UP3]	....(((((((((((((..(((&)))..)))))))))))))....	UAUUAUUUUGCAGGGGUCGAAG&CUUGUACCCCUGUGAAAUUUUU	3	0.818342	15d/OV651826.1_41884_PC7997_c0_g1_3967_TPlot.pdf
PC7980_c0_g1:3028	OV651819.1_26724	PC7980_c0_g1	3017	3036	3028	-38.1	-26	0.682415	6	1-2,3036-3035;4-19,3034-3019	3-3,x-x[BULq];20-21,3018-3017[UP3]	..((((((((((((((((-((&)).))))))))))))))))..	UUGCAGACUACUAUCCAG-GA&UCACUGGGUAGUAGUUUGUCC	4	0.743639	15d/OV651819.1_26724_PC7980_c0_g1_3028_TPlot.pdf
PC792_c0_g1:5464	OV651817.1_19162	PC792_c0_g1	5451	5473	5464	-36.7	-24.3	0.662125	7.5	2-10,5472-5464;12-23,5463-5452	1-1,5473-5473[UP5];11-11,x-x[BULq];24-24,5451-5451[UP3]	.((((((((((((-(((((((((.&.))))))))).)))))))))))).	UGCAACAGAGUCA-UAGUUUUCUC&UGGAAGACUAGUGAUUUUGUUGUU	3	0.331078	15d/OV651817.1_19162_PC792_c0_g1_5464_TPlot.pdf
PC792_c0_g1:5111	OV651820.1_29758	PC792_c0_g1	5097	5121	5111	-42.4	-29.1	0.686321	8.5	3-9,5119-5113;10-15,5111-5106;16-22,5104-5098	1-2,5121-5120[UP5];x-x,5112-5112[BULt];x-x,5105-5105[BULt];23-23,5097-5097[UP3]	.(((((((.((((((.(((((((..&..)))))))-))))))-))))))).	CGAUACCUAGUGGAGAACGAGUUAC&GAAGCUCGU-CUCUAC-AGGUAUCU	3	0.068853	15d/OV651820.1_29758_PC792_c0_g1_5111_TPlot.pdf
PC792_c0_g1:4836	OV651826.1_42687	PC792_c0_g1	4819	4845	4836	-32.2	-21.7	0.673913	13	1-10,4845-4836;11-13,4830-4828;14-19,4826-4821	x-x,4835-4831[BULt];x-x,4827-4827[BULt];20-21,4820-4819[UP3]	..((((((.(((.....((((((((((&))))))))))-----)))-))))))..	AAACAGCUCAGACUUUUUAACCAAAGA&UCUUUGGUUA-----UCU-AGCUGUAU	4	0.994918	15d/OV651826.1_42687_PC792_c0_g1_4836_TPlot.pdf
PC7898_c0_g1:3174	OV651825.1_39800	PC7898_c0_g1	3163	3183	3174	-29.1	-19.28	0.662543	5.5	1-13,3183-3171;16-19,3166-3163	14-15,3170-3167[AILt]	((((....(((((((((((((&)))))))))))))--..))))	GUCUACGGACUAGUCUGAAAA&UUUUCGGACUAGU--GAAGAU	1	0.0718436	15d/OV651825.1_39800_PC7898_c0_g1_3174_TPlot.pdf
PC7833_c0_g1:1456	OV651820.1_27673	PC7833_c0_g1	1443	1464	1456	-32.2	-22.3	0.692547	5.5	1-5,1464-1460;7-10,1459-1456;11-22,1454-1443	6-6,x-x[BULq];x-x,1455-1455[BULt]	((((((((((((.((((-(((((&))))).))))-))))))))))))	AGACCGGGGAUAUAUUC-UACUA&UAGUACGAAU-UAUUCCUGGUUU	2	0.316076	15d/OV651820.1_27673_PC7833_c0_g1_1456_TPlot.pdf
PC7792_c0_g1:975	OV651818.1_21706	PC7792_c0_g1	964	987	975	-34.7	-23	0.662824	14	4-9,984-979;10-21,975-964	1-3,987-985[UP5];x-x,978-976[BULt]	((((((((((((...((((((...&...))))))---))))))))))))	GCUGUACAAUCUGUAACUGCCAAU&UGAGGUAGU---AGGUUGUAUAGU	4	0.986249	15d/OV651818.1_21706_PC7792_c0_g1_975_TPlot.pdf
PC776_c0_g1:3369	OV651826.1_42687	PC776_c0_g1	3354	3378	3369	-32.2	-21	0.652174	6.5	1-14,3378-3365;16-16,3363-3363;17-21,3358-3354	15-15,3364-3364[SIL];x-x,3362-3359[BULt]	(((((....(.((((((((((((((&)))))))))))))).)----)))))	GUACAUUCCGGUAGAUAACUAAAGA&UCUUUGGUUAUCUAGC----UGUAU	4	0.999965	15d/OV651826.1_42687_PC776_c0_g1_3369_TPlot.pdf
PC7746_c0_g1:600	OV651820.1_27630	PC7746_c0_g1	588	610	600	-36.9	-24.7	0.669377	9	3-7,608-604;8-17,602-593;19-21,591-589	1-2,610-609[UP5];x-x,603-603[BULt];18-18,592-592[SIL];22-22,588-588[UP3]	.(((.((((((((((.(((((..&..)))))-)))))))))).))).	CCAAUUUCGGAUUUGUCAGGGAA&UACCCUG-UAGAUCCGAAUUUGU	4	0.818507	15d/OV651820.1_27630_PC7746_c0_g1_600_TPlot.pdf
PC772_c0_g1:281	OV651825.1_39685	PC772_c0_g1	268	290	281	-30.1	-20.6	0.684385	8	1-10,290-281;11-18,278-271;20-21,269-268	x-x,280-279[BULt];19-19,270-270[SIL]	((.((((((((..((((((((((&))))))))))--)))))))).))	UCAACAAUCUCAUUCAGAGAGUG&CAUUUUUUGA--GAGAUUGUCGA	2	0.760321	15d/OV651825.1_39685_PC772_c0_g1_281_TPlot.pdf
PC7696_c0_g1:304	OV651820.1_27630	PC7696_c0_g1	292	313	304	-36.9	-24	0.650407	10	2-15,312-299	1-1,313-313[UP5];16-22,298-292[UP3]	.......((((((((((((((.&.)))))))))))))).......	CACGUCACGGAUCUAUGGGGUU&UACCCUGUAGAUCCGAAUUUGU	3	0.599253	15d/OV651820.1_27630_PC7696_c0_g1_304_TPlot.pdf
PC7694_c2_g1:3878	OV651829.1_44603	PC7694_c2_g1	3865	3887	3878	-41.4	-27.8	0.671498	9.5	4-11,3884-3877;13-14,3875-3874;15-22,3872-3865	1-3,3887-3885[UP5];12-12,3876-3876[SIL];x-x,3873-3873[BULt]	((((((((.((.((((((((...&...)))))))).))-))))))))	GGUUAGAGCCUGUGCCUGUGGAU&CAUCACAGGCAGAG-UUCUAGCU	4	0.456366	15d/OV651829.1_44603_PC7694_c2_g1_3878_TPlot.pdf
PC7675_c0_g4:57	OV651815.1_12722	PC7675_c0_g4	45	66	57	-31.2	-25.4	0.814103	3	2-3,65-64;5-22,62-45	1-1,66-66[UP5];4-4,63-63[SIL]	((((((((((((((((((.((.&.)).))))))))))))))))))	AUGUUCGAAACAGUUUAUCCAA&CUGUAUAAACUGUUUCGAACAU	4	0.987827	15d/OV651815.1_12722_PC7675_c0_g4_57_TPlot.pdf
PC7653_c0_g2:2001	OV651819.1_25341	PC7653_c0_g2	1989	2010	2001	-35.6	-23.3	0.654494	10.5	4-11,2007-2000;12-19,1998-1991	1-3,2010-2008[UP5];x-x,1999-1999[BULt];20-21,1990-1989[UP3]	..((((((((.((((((((...&...))))))))-))))))))..	ACGGGAAGAGAUUAUACGCGAC&UAAGCGUAUAG-CUUUUCCCCU	4	0.96706	15d/OV651819.1_25341_PC7653_c0_g2_2001_TPlot.pdf
PC7631_c0_g1:2312	OV651813.1_3301	PC7631_c0_g1	2303	2321	2312	-27.3	-19.7	0.721612	6.5	1-9,2321-2313;11-17,2311-2305	10-10,2312-2312[SIL];18-19,2304-2303[UP3]	..(((((((.(((((((((&))))))))).)))))))..	UUUUUUUGGAUCCUCCAGU&AUUGGAGGAACUAGAAAUU	4	0.963538	15d/OV651813.1_3301_PC7631_c0_g1_2312_TPlot.pdf
PC748_c0_g1:140	OV651826.1_41886	PC748_c0_g1	129	150	140	-32.6	-22	0.674847	7	1-9,150-142;10-12,140-138;14-19,137-132	x-x,141-141[BULt];13-13,x-x[BULq];20-22,131-129[UP3]	...((((((-(((.(((((((((&)))))))))-))).))))))...	UACAAUCUC-CAGAGGGUACAAA&UUUGUAUCC-CUGUGAGAUUUUU	4	0.987577	15d/OV651826.1_41886_PC748_c0_g1_140_TPlot.pdf
PC7434_c0_g1:1216	OV651829.1_44731	PC7434_c0_g1	1203	1233	1216	-38.1	-25.3	0.664042	20	2-9,1232-1225;10-13,1216-1213;14-21,1211-1204	1-1,1233-1233[UP5];x-x,1224-1217[BULt];x-x,1212-1212[BULt];22-22,1203-1203[UP3]	.((((((((.((((........((((((((.&.))))))))--------))))-)))))))).	UUCCAGGUCUUGGCGAGAAAAUUAUAUUGGC&ACCAAUAUA--------GCUA-GACCUGGAU	3	0.197882	15d/OV651829.1_44731_PC7434_c0_g1_1216_TPlot.pdf
PC7408_c0_g1:3667	OV651830.1_45165	PC7408_c0_g1	3654	3676	3667	-36	-24.28	0.674444	9.5	2-12,3675-3665;15-21,3660-3654	1-1,3676-3676[UP5];13-14,3664-3661[AILt]	(((((((....(((((((((((.&.)))))))))))--..)))))))	AUACCGCCUCCCGUCAUAUCGCC&UGUGAUGUGACG--UAGUGGUAU	4	0.965694	15d/OV651830.1_45165_PC7408_c0_g1_3667_TPlot.pdf
PC7375_c0_g1:562	OV651813.1_3301	PC7375_c0_g1	553	570	562	-27.3	-18.7	0.684982	5	2-7,569-564;9-17,563-555	1-1,570-570[UP5];8-8,x-x[BULq];18-19,554-553[UP3]	..(((((((((-((((((.&.)))))).)))))))))..	UCUUUCUAGUU-CUCCAAA&AUUGGAGGAACUAGAAAUU	3	0.940844	15d/OV651813.1_3301_PC7375_c0_g1_562_TPlot.pdf
PC736_c0_g1:974	OV651826.1_41890	PC736_c0_g1	963	983	974	-33.1	-25.8	0.779456	6.5	1-5,983-979;7-9,977-975;11-21,973-963	6-6,978-978[SIL];10-10,974-974[SIL]	(((((((((((.(((.(((((&))))).))).)))))))))))	GAGGAUCUGGGCAAGGUGGUG&CACCAGCUUUCUUAGAUUCUU	3	0.0443819	15d/OV651826.1_41890_PC736_c0_g1_974_TPlot.pdf
PC731_c0_g2:957	OV651813.1_3301	PC731_c0_g2	948	966	957	-27.3	-18.9	0.692308	3.5	1-12,966-955;14-19,953-948	13-13,954-954[SIL]	((((((.((((((((((((&)))))))))))).))))))	AAUUUUCAGUUCUUCCGAU&AUUGGAGGAACUAGAAAUU	4	0.999556	15d/OV651813.1_3301_PC731_c0_g2_957_TPlot.pdf
PC731_c0_g1:4043	OV651815.1_12720	PC731_c0_g1	4034	4052	4043	-35.5	-23.6	0.664789	7.5	3-14,4050-4039;17-20,4038-4035	1-2,4052-4051[UP5];15-16,x-x[BULq];21-21,4034-4034[UP3]	.((((--((((((((((((..&..))))))))))))..)))).	CGGCA--GACCAGUUAGAAAU&CAUUCUGACUGGUUAUUGCCA	4	0.979356	15d/OV651815.1_12720_PC731_c0_g1_4043_TPlot.pdf
PC7196_c0_g1:1540	OV651819.1_26271	PC7196_c0_g1	1529	1553	1540	-31.1	-21.18	0.681029	16.5	4-7,1550-1547;9-21,1541-1529	1-3,1553-1551[UP5];8-8,1546-1542[AILt]	(((((((((((((.....((((...&...))))----.)))))))))))))	CGCAGUUACCAGAAGUAGGAGAGAA&UAAUCUC----AUUUGGUAACUGUG	4	0.925759	15d/OV651819.1_26271_PC7196_c0_g1_1540_TPlot.pdf
PC71888_c0_g1:263	OV651826.1_41890	PC71888_c0_g1	251	271	263	-33.1	-21.6	0.652568	4	1-6,271-266;8-18,265-255;19-21,253-251	7-7,x-x[BULq];x-x,254-254[BULt]	(((.(((((((((((-((((((&)))))).)))))))))))-)))	AAGUAAUUUGAGAAA-CUGGUG&CACCAGCUUUCUUAGAUU-CUU	4	0.997555	15d/OV651826.1_41890_PC71888_c0_g1_263_TPlot.pdf
PC71795_c0_g1:219	OV651815.1_14159	PC71795_c0_g1	206	229	219	-43.7	-29.6	0.677346	7	1-4,229-226;5-16,224-213;18-19,210-209	x-x,225-225[BULt];17-17,212-211[AILt];20-22,208-206[UP3]	...((..((((((((((((.((((&))))-))))))))))))-.))...	CCCGCCAGGUUGAAGGGGAUCCAA&UUGG-UCCCCUUCAACC-AGCUGU	3	0.18741	15d/OV651815.1_14159_PC71795_c0_g1_219_TPlot.pdf
PC71795_c0_g1:132	OV651825.1_39982	PC71795_c0_g1	122	142	132	-31.4	-22.7	0.72293	5.5	1-7,142-136;8-13,134-129;15-20,128-123	x-x,135-135[BULt];14-14,x-x[BULq];21-21,122-122[UP3]	.((((((-((((((.(((((((&)))))))-)))))).)))))).	CCACGGU-AUGAGAUAGCCAUU&AAUGGCU-UUUCAUUACUGUGA	4	0.999786	15d/OV651825.1_39982_PC71795_c0_g1_132_TPlot.pdf
PC717_c0_g1:1770	OV651825.1_39685	PC717_c0_g1	1758	1779	1770	-30.1	-20.2	0.671096	5.5	1-11,1779-1769;12-16,1767-1763;18-21,1761-1758	x-x,1768-1768[BULt];17-17,1762-1762[SIL]	((((.(((((.(((((((((((&)))))))))))-))))).))))	UUGAGAAUCUAUUCAGAAAAUG&CAUUUUUUGAG-AGAUUGUCGA	2	0.871458	15d/OV651825.1_39685_PC717_c0_g1_1770_TPlot.pdf
PC71208_c0_g1:84	OV651815.1_12720	PC71208_c0_g1	73	93	84	-35.5	-24.58	0.692394	7	1-2,93-92;4-13,90-81;17-21,77-73	3-3,91-91[SIL];14-16,80-78[SIL]	(((((...((((((((((.((&)).))))))))))...)))))	UGGCGCGCGCCGGUCAGACUG&CAUUCUGACUGGUUAUUGCCA	4	0.874095	15d/OV651815.1_12720_PC71208_c0_g1_84_TPlot.pdf
PC7119_c0_g1:1287	OV651817.1_18387	PC7119_c0_g1	1272	1296	1287	-36.6	-29.6	0.808743	7.5	3-16,1294-1281;17-23,1279-1273	1-2,1296-1295[UP5];x-x,1280-1280[BULt];24-24,1272-1272[UP3]	.(((((((.((((((((((((((..&..))))))))))))))-))))))).	UGUACGAGAGUUUUCAGACAGGGUA&UUUCUUGUCUGAAAAC-CUUGUACU	4	0.020111	15d/OV651817.1_18387_PC7119_c0_g1_1287_TPlot.pdf
PC7079_c0_g1:2642	OV651818.1_21706	PC7079_c0_g1	2631	2651	2642	-34.7	-25.3	0.729107	4.5	2-13,2650-2639;15-20,2637-2632	1-1,2651-2651[UP5];14-14,2638-2638[SIL];21-21,2631-2631[UP3]	.((((((.((((((((((((.&.)))))))))))).)))))).	UCUAUAUUACCUACUACCUUU&UGAGGUAGUAGGUUGUAUAGU	4	0.467299	15d/OV651818.1_21706_PC7079_c0_g1_2642_TPlot.pdf
PC706_c3_g2:162	OV651815.1_12722	PC706_c3_g2	150	171	162	-31.2	-25.2	0.807692	3.5	1-3,171-169;5-21,167-151	4-4,168-168[SIL];22-22,150-150[UP3]	.(((((((((((((((((.(((&))).))))))))))))))))).	UUGUUUGAAACAGUUUAUUCAG&CUGUAUAAACUGUUUCGAACAU	4	0.993646	15d/OV651815.1_12722_PC706_c3_g2_162_TPlot.pdf
PC7035_c0_g1:1455	OV651820.1_29647	PC7035_c0_g1	1442	1464	1455	-29.2	-22.8	0.780822	6.5	1-12,1464-1453;14-21,1449-1442	13-13,1452-1450[AILt]	((((((((...((((((((((((&))))))))))))--.))))))))	CCAAGAGUUGUUCAAACGUAUCU&AGAUAUGUUUGA--UAUUCUUGG	3	0.0926973	15d/OV651820.1_29647_PC7035_c0_g1_1455_TPlot.pdf
PC7032_c0_g2:800	OV651818.1_23949	PC7032_c0_g2	788	809	800	-33.9	-24.3	0.716814	4	1-11,809-799;13-13,797-797;14-21,795-788	12-12,798-798[SIL];x-x,796-796[BULt]	((((((((.(.(((((((((((&))))))))))).)-))))))))	GCAACAAAUGAGGAAAAAGAUA&UGUCUUUUUCCGC-UUUGUUGC	4	0.975215	15d/OV651818.1_23949_PC7032_c0_g2_800_TPlot.pdf
PC702_c1_g1:958	OV651817.1_19344	PC702_c1_g1	949	967	958	-37.6	-25.4	0.675532	4	1-5,967-963;7-13,961-955;15-19,953-949	6-6,962-962[SIL];14-14,954-954[SIL]	(((((.(((((((.(((((&))))).))))))).)))))	GCUCCUGGUCACAAAAGUU&AACUUGUGUGGCCUGGAGC	4	0.99999	15d/OV651817.1_19344_PC702_c1_g1_958_TPlot.pdf
PC6988_c0_g1:633	OV651826.1_42429	PC6988_c0_g1	620	642	633	-40.3	-26.7	0.662531	10.5	5-11,638-632;13-23,630-620	1-4,642-639[UP5];12-12,631-631[SIL]	(((((((((((.(((((((....&....))))))).)))))))))))	GAUGCAUUUUUCGAAGCCUAUAA&AAUAAGGCUUCUGAGAGUGCAUC	3	0.276941	15d/OV651826.1_42429_PC6988_c0_g1_633_TPlot.pdf
PC69841_c0_g1:67	OV651813.1_2526	PC69841_c0_g1	55	76	67	-31.7	-22.2	0.700315	6.5	1-18,76-59	19-22,58-55[UP3]	....((((((((((((((((((&))))))))))))))))))....	UGUUGAAGAGGCUACAAGUGUA&UACACUUGUAGUUUUUUUCUCC	4	0.963538	15d/OV651813.1_2526_PC69841_c0_g1_67_TPlot.pdf
PC6946_c0_g1:2810	OV651825.1_39685	PC6946_c0_g1	2799	2819	2810	-30.1	-19.6	0.651163	5.5	2-15,2818-2805;17-21,2803-2799	1-1,2819-2819[UP5];16-16,2804-2804[SIL]	(((((.((((((((((((((.&.)))))))))))))).)))))	UUGACCAUCUCUUGAAAAGUA&CAUUUUUUGAGAGAUUGUCGA	2	0.971008	15d/OV651825.1_39685_PC6946_c0_g1_2810_TPlot.pdf
PC6945_c0_g1:974	OV651813.1_2526	PC6945_c0_g1	962	983	974	-31.7	-21	0.662461	6.5	3-16,981-968;18-20,966-964	1-2,983-982[UP5];17-17,967-967[SIL];21-22,963-962[UP3]	..(((.((((((((((((((..&..)))))))))))))).)))..	AAGGAUAAAAACUACAAGUGCU&UACACUUGUAGUUUUUUUCUCC	4	0.999574	15d/OV651813.1_2526_PC6945_c0_g1_974_TPlot.pdf
PC6900_c0_g1:2967	OV651819.1_25510	PC6900_c0_g1	2955	2976	2967	-43.2	-28.3	0.655093	6.5	3-10,2974-2967;12-14,2965-2963;16-22,2961-2955	1-2,2976-2975[UP5];11-11,2966-2966[SIL];15-15,2962-2962[SIL]	(((((((.(((.((((((((..&..)))))))).))).)))))))	GAACCUCCCACAACGCGUCUAG&UCAGACGCGUCGUGCGAGGUUU	4	0.807101	15d/OV651819.1_25510_PC6900_c0_g1_2967_TPlot.pdf
PC690_c0_g1:1162	OV651815.1_15431	PC690_c0_g1	1150	1171	1162	-37.7	-24.8	0.657825	8.5	1-8,1171-1164;10-20,1162-1152	9-9,1163-1163[SIL];21-22,1151-1150[UP3]	..(((((((((((.((((((((&)))))))).)))))))))))..	AUGGUGUUGCUGAAGAAUCCCA&UGGGGUUUCUUAGCGACAUUUG	2	0.598191	15d/OV651815.1_15431_PC690_c0_g1_1162_TPlot.pdf
PC688_c0_g1:580	OV651815.1_13704	PC688_c0_g1	568	587	580	-35.1	-24.3	0.692308	9	1-8,587-580;11-21,579-569	9-10,x-x[BULq];22-22,568-568[UP3]	.(((((((((((--((((((((&))))))))..))))))))))).	GGGGAGGUCAUG--GUGCCUGG&UCAGGUACAAUAUGAUCUCUUG	3	0.115931	15d/OV651815.1_13704_PC688_c0_g1_580_TPlot.pdf
PC688_c0_g1:244	OV651820.1_29138	PC688_c0_g1	232	254	244	-41.7	-27.8	0.666667	8	1-4,254-251;6-17,248-237;20-22,234-232	5-5,250-249[AILt];18-19,236-235[SIL]	(((..((((((((((((..((((&))))-.))))))))))))..)))	UCGCCUCAGCUGCUCCCUCGUGG&UCAC-UGGGAGUAGUUGAUCCGA	3	0.176802	15d/OV651820.1_29138_PC688_c0_g1_244_TPlot.pdf
PC679_c0_g1:4664	OV651815.1_13561	PC679_c0_g1	4652	4673	4664	-43.2	-28.4	0.657407	6.5	1-11,4673-4663;12-14,4661-4659;16-22,4658-4652	x-x,4662-4662[BULt];15-15,x-x[BULq]	(((((((-(((.(((((((((((&)))))))))))-))).)))))))	GAACCUC-CAUAGAUGCGUUUGA&UCAGACGCGUC-GUGCGAGGUUU	2	0.442927	15d/OV651815.1_13561_PC679_c0_g1_4664_TPlot.pdf
PC6778_c0_g1:8171	OV651819.1_26271	PC6778_c0_g1	8160	8180	8171	-31.1	-21.7	0.697749	9.5	4-19,8177-8162	1-3,8180-8178[UP5];20-21,8161-8160[UP3]	..((((((((((((((((...&...))))))))))))))))..	ACCAGUUAUCAGAUGAGGGUG&UAAUCUCAUUUGGUAACUGUG	4	0.753846	15d/OV651819.1_26271_PC6778_c0_g1_8171_TPlot.pdf
PC6773_c0_g1:2023	OV651830.1_45165	PC6773_c0_g1	2012	2031	2023	-36	-23.6	0.655556	8	1-4,2031-2028;6-17,2027-2016	5-5,x-x[BULq];18-21,2015-2012[UP3]	....((((((((((((-((((&)))).))))))))))))....	ACUACGCUGCGUCAUA-CACA&UGUGAUGUGACGUAGUGGUAU	4	0.996329	15d/OV651830.1_45165_PC6773_c0_g1_2023_TPlot.pdf
PC675_c0_g1:1998	OV651823.1_35668	PC675_c0_g1	1987	2007	1998	-36.4	-28.5	0.782967	11.5	6-21,2002-1987	1-5,2007-2003[UP5]	((((((((((((((((.....&.....))))))))))))))))	GCUGCUGUGAUAGGAUUGCCG&AUAUUGUCCUGUCACAGCAGU	4	0.0965908	15d/OV651823.1_35668_PC675_c0_g1_1998_TPlot.pdf
PC6745_c0_g1:2289	OV651818.1_23138	PC6745_c0_g1	2276	2298	2289	-35	-23.2	0.662857	9	1-8,2298-2291;10-19,2289-2280	9-9,2290-2290[SIL];20-23,2279-2276[UP3]	....((((((((((.((((((((&)))))))).))))))))))....	AUUGGUGUAUUCUUUGGCAAUGA&UUAUUGCUUGAGAAUACACGUAG	2	0.160339	15d/OV651818.1_23138_PC6745_c0_g1_2289_TPlot.pdf
PC6711_c1_g3:558	OV651815.1_12722	PC6711_c1_g3	546	566	558	-31.2	-20.3	0.650641	8	2-4,565-563;6-22,562-546	1-1,566-566[UP5];5-5,x-x[BULq]	(((((((((((((((((-(((.&.))).)))))))))))))))))	AUGUUCGAAAUGGUUUG-GCGU&CUGUAUAAACUGUUUCGAACAU	3	0.997283	15d/OV651815.1_12722_PC6711_c1_g3_558_TPlot.pdf
PC6711_c1_g3:269	OV651815.1_12722	PC6711_c1_g3	257	278	269	-31.2	-27.1	0.86859	2.5	2-22,277-257	1-1,278-278[UP5]	(((((((((((((((((((((.&.)))))))))))))))))))))	AUGUUUGAAACAGUUUAUACGU&CUGUAUAAACUGUUUCGAACAU	2	0.616098	15d/OV651815.1_12722_PC6711_c1_g3_269_TPlot.pdf
PC6711_c1_g3:16	OV651815.1_12722	PC6711_c1_g3	4	25	16	-31.2	-27.8	0.891026	1.5	2-22,24-4	1-1,25-25[UP5]	(((((((((((((((((((((.&.)))))))))))))))))))))	AUGUUUGAAACAGUUUAUACAU&CUGUAUAAACUGUUUCGAACAU	2	0.499142	15d/OV651815.1_12722_PC6711_c1_g3_16_TPlot.pdf
PC6711_c1_g2:592	OV651815.1_12722	PC6711_c1_g2	580	601	592	-31.2	-27.4	0.878205	3	1-3,601-599;5-22,597-580	4-4,598-598[SIL]	((((((((((((((((((.(((&))).))))))))))))))))))	AUGUUCGAAACAGUUUAUCCGG&CUGUAUAAACUGUUUCGAACAU	4	0.899309	15d/OV651815.1_12722_PC6711_c1_g2_592_TPlot.pdf
PC66284_c0_g1:708	OV651813.1_2526	PC66284_c0_g1	696	719	708	-31.7	-20.7	0.652997	13	5-9,715-711;10-22,708-696	1-4,719-716[UP5];x-x,710-709[BULt]	(((((((((((((..(((((....&....)))))--)))))))))))))	GGAGGGAAAAACUUCACAGGGAUG&UACACUUGU--AGUUUUUUUCUCC	2	0.96625	15d/OV651813.1_2526_PC66284_c0_g1_708_TPlot.pdf
PC6569_c0_g2:2355	OV651824.1_39476	PC6569_c0_g2	2345	2367	2355	-33.5	-22.44	0.669851	10	1-7,2367-2361;9-20,2356-2345	8-8,2360-2357[AILt]	((((((((((((....(((((((&)))))))---.))))))))))))	AAUGAGUGUGGAAUUAUUAGUUA&UGACUAG---AUCCACACUCAUU	4	0.727528	15d/OV651824.1_39476_PC6569_c0_g2_2355_TPlot.pdf
PC6568_c0_g1:1940	OV651818.1_23949	PC6568_c0_g1	1929	1949	1940	-33.9	-23.1	0.681416	7	1-16,1949-1934;18-20,1932-1930	17-17,1933-1933[SIL];21-21,1929-1929[UP3]	.(((.((((((((((((((((&)))))))))))))))).))).	CCGAAGAAGUGGGAGAGGACA&UGUCUUUUUCCGCUUUGUUGC	4	0.999871	15d/OV651818.1_23949_PC6568_c0_g1_1940_TPlot.pdf
PC6492_c0_g1:1597	OV651817.1_19081	PC6492_c0_g1	1585	1606	1597	-32.8	-21.8	0.664634	14	6-17,1601-1590;20-22,1587-1585	1-5,1606-1602[UP5];18-19,1589-1588[SIL]	(((..((((((((((((.....&.....))))))))))))..)))	UGCGGUGGUAGUUUGGCACUAA&AUAAAGCUAGAUUACCAAAGCA	4	0.590943	15d/OV651817.1_19081_PC6492_c0_g1_1597_TPlot.pdf
PC6492_c0_g1:1512	OV651828.1_44153	PC6492_c0_g1	1500	1521	1512	-38.8	-30.4	0.783505	8.5	5-22,1517-1500	1-4,1521-1518[UP5]	((((((((((((((((((....&....))))))))))))))))))	UGUGGUGCCAAGUGAUUUUCCA&GAAUAAAUCGCUUGGCACCACG	4	0.020111	15d/OV651828.1_44153_PC6492_c0_g1_1512_TPlot.pdf
PC6478_c0_g1:1269	OV651819.1_26273	PC6478_c0_g1	1258	1278	1269	-31.2	-22.5	0.721154	13	7-21,1272-1258	1-6,1278-1273[UP5]	(((((((((((((((......&......)))))))))))))))	UAGGGUUGCCAGCUGCAACAA&AAAUAUCAGCUGGUAAUUCUG	4	0.768401	15d/OV651819.1_26273_PC6478_c0_g1_1269_TPlot.pdf
PC64474_c0_g2:546	OV651817.1_19162	PC64474_c0_g2	533	555	546	-36.7	-23.9	0.651226	8	2-6,554-550;8-11,548-545;13-22,544-535	1-1,555-555[UP5];7-7,549-549[SIL];12-12,x-x[BULq];23-24,534-533[UP3]	..((((((((((-((((.(((((.&.))))).)))).))))))))))..	AUCGACGAAAUC-CUAGGCUUCCU&UGGAAGACUAGUGAUUUUGUUGUU	3	0.438526	15d/OV651817.1_19162_PC64474_c0_g2_546_TPlot.pdf
PC6424_c1_g2:595	OV651815.1_12722	PC6424_c1_g2	583	606	595	-31.2	-25.3	0.810897	6	2-4,605-603;5-22,600-583	1-1,606-606[UP5];x-x,602-601[BULt]	((((((((((((((((((..(((.&.)))--))))))))))))))))))	AUGUUCGAAACAGUUUAUCCGCAA&CUGU--AUAAACUGUUUCGAACAU	2	0.828431	15d/OV651815.1_12722_PC6424_c1_g2_595_TPlot.pdf
PC6424_c1_g2:511	OV651815.1_12722	PC6424_c1_g2	499	522	511	-31.2	-25.3	0.810897	6	2-4,521-519;5-22,516-499	1-1,522-522[UP5];x-x,518-517[BULt]	((((((((((((((((((..(((.&.)))--))))))))))))))))))	AUGUUCGAAACAGUUUAUCCGCAA&CUGU--AUAAACUGUUUCGAACAU	4	0.991205	15d/OV651815.1_12722_PC6424_c1_g2_511_TPlot.pdf
PC64_c0_g1:117	OV651818.1_22358	PC64_c0_g1	107	126	117	-36.4	-24.6	0.675824	5	1-11,126-116;14-14,113-113;16-21,112-107	12-13,115-114[SIL];15-15,x-x[BULq]	((((((-(..(((((((((((&)))))))))))..).))))))	UACCGG-CUUUUUCCACCCUA&UAGGGUGGAAACUGAUUGGUA	4	0.871511	15d/OV651818.1_22358_PC64_c0_g1_117_TPlot.pdf
PC6319_c0_g1:1166	OV651823.1_35668	PC6319_c0_g1	1154	1175	1166	-36.4	-25	0.686813	9.5	4-13,1172-1163;14-18,1161-1157;20-21,1155-1154	1-3,1175-1173[UP5];x-x,1162-1162[BULt];19-19,1156-1156[SIL]	((.(((((.((((((((((...&...))))))))))-))))).))	GCGGCUGUGGACGGGACGAGAA&AUAUUGUCCUGUC-ACAGCAGU	4	0.704462	15d/OV651823.1_35668_PC6319_c0_g1_1166_TPlot.pdf
PC6309_c0_g1:779	OV651813.1_3301	PC6309_c0_g1	770	788	779	-27.3	-18.4	0.673993	8	2-12,787-777	1-1,788-788[UP5];13-19,776-770[UP3]	.......(((((((((((.&.))))))))))).......	AAAUCCAAGUUCCUCCAAA&AUUGGAGGAACUAGAAAUU	4	0.999986	15d/OV651813.1_3301_PC6309_c0_g1_779_TPlot.pdf
PC63_c0_g1:4163	OV651826.1_42423	PC63_c0_g1	4152	4172	4163	-29.8	-20.5	0.687919	6	1-4,4172-4169;6-14,4167-4159;16-22,4158-4152	5-5,4168-4168[SIL];15-15,x-x[BULq]	(((((((-(((((((((.((((&)))).))))))))).)))))))	AACGGUU-GGCAGACGAAGCAA&UUGCAUUGUCUGUUUAAUUGUU	3	0.74713	15d/OV651826.1_42423_PC63_c0_g1_4163_TPlot.pdf
PC63_c0_g1:3779	OV651826.1_42426	PC63_c0_g1	3765	3788	3779	-36.1	-26.6	0.736842	8	1-11,3788-3778;13-20,3775-3768	12-12,3777-3776[AILt];21-23,3767-3765[UP3]	...((((((((..(((((((((((&)))))))))))-.))))))))...	AUGAAUGGUUCAGAGAAGGAAGCA&UGCUUUCUUCU-AGAACCAUUAGU	4	0.114759	15d/OV651826.1_42426_PC63_c0_g1_3779_TPlot.pdf
PC629_c0_g1:5235	OV651822.1_34141	PC629_c0_g1	5221	5244	5235	-30	-20.52	0.684	10	3-15,5242-5230;18-20,5224-5222	1-2,5244-5243[UP5];16-17,5229-5225[AILt];21-21,5221-5221[UP3]	.(((.....(((((((((((((..&..)))))))))))))---..))).	CGUCUUGAGUUUGAGAUUCGCUGC&CAAGCGAAUCUUAAA---AUGACA	4	0.61513	15d/OV651822.1_34141_PC629_c0_g1_5235_TPlot.pdf
PC6257_c0_g1:3692	OV651818.1_22355	PC6257_c0_g1	3677	3701	3692	-37	-24.1	0.651351	11.5	2-9,3700-3693;11-15,3691-3687;16-19,3683-3680	1-1,3701-3701[UP5];10-10,3692-3692[SIL];x-x,3686-3684[BULt];20-22,3679-3677[UP3]	...((((...(((((.((((((((.&.)))))))).)))))---))))...	AGGCUUCCAAGGGAGGGGCGAUUGG&ACAAUUGCUGCUCCU---GAAGAUU	3	0.621974	15d/OV651818.1_22355_PC6257_c0_g1_3692_TPlot.pdf
PC6251_c3_g1:371	OV651814.1_12450	PC6251_c3_g1	359	380	371	-32.8	-21.5	0.655488	8	1-4,380-377;6-8,375-373;11-22,370-359	5-5,376-376[SIL];9-10,372-371[SIL]	((((((((((((..(((.((((&)))).)))..))))))))))))	AGGGGUCCUUUGUUUCUCACAA&UUGUAAGAUCUAAAGGACCUUU	4	0.914414	15d/OV651814.1_12450_PC6251_c3_g1_371_TPlot.pdf
PC6233_c5_g1:2041	OV651815.1_12722	PC6233_c5_g1	2029	2055	2041	-31.2	-25.8	0.826923	12	1-4,2055-2052;5-22,2046-2029	x-x,2051-2047[BULt]	((((((((((((((((((.....((((&))))-----))))))))))))))))))	AUGUUCGAAACAGUUUGUUGAAAACGG&CUGU-----AUAAACUGUUUCGAACAU	4	0.974187	15d/OV651815.1_12722_PC6233_c5_g1_2041_TPlot.pdf
PC6214_c0_g1:1368	OV651813.1_2526	PC6214_c0_g1	1356	1377	1368	-31.7	-22.3	0.70347	5	2-12,1376-1366;14-20,1364-1358	1-1,1377-1377[UP5];13-13,1365-1365[SIL];21-22,1357-1356[UP3]	..(((((((.(((((((((((.&.))))))))))).)))))))..	UAAGAAAAAUGCUACAAGUGUU&UACACUUGUAGUUUUUUUCUCC	4	0.95964	15d/OV651813.1_2526_PC6214_c0_g1_1368_TPlot.pdf
PC61627_c0_g2:566	OV651813.1_1782	PC61627_c0_g2	556	575	566	-36.2	-25.8	0.712707	5	2-4,574-572;6-16,570-560;19-21,558-556	1-1,575-575[UP5];5-5,571-571[SIL];17-18,559-559[AILq]	(((.-(((((((((((.(((.&.))).)))))))))))..)))	ACCA-UGGCUCACCUAGUUAC&AUAAGUAGGUGAGCCAAAGGU	4	0.333902	15d/OV651813.1_1782_PC61627_c0_g2_566_TPlot.pdf
PC6131_c0_g1:544	OV651826.1_42687	PC6131_c0_g1	533	555	544	-32.2	-21.1	0.65528	9	1-9,555-547;11-21,543-533	10-10,546-544[AILt]	(((((((((((...(((((((((&)))))))))--.)))))))))))	AUACAGUUGGAAUGAACUAAGGA&UCUUUGGUU--AUCUAGCUGUAU	4	0.999849	15d/OV651826.1_42687_PC6131_c0_g1_544_TPlot.pdf
PC6120_c0_g1:454	OV651820.1_29647	PC6120_c0_g1	445	463	454	-29.2	-19.6	0.671233	6	2-14,462-450;17-21,449-445	1-1,463-463[UP5];15-16,x-x[BULq]	(((((--(((((((((((((.&.)))))))))))))..)))))	CCAAG--UAUCAGAUAUGUCC&AGAUAUGUUUGAUAUUCUUGG	3	0.84044	15d/OV651820.1_29647_PC6120_c0_g1_454_TPlot.pdf
PC6079_c0_g1:173	OV651820.1_29138	PC6079_c0_g1	161	181	173	-41.7	-31.1	0.745803	5.5	1-3,181-179;5-15,178-168;17-21,166-162	4-4,x-x[BULq];16-16,167-167[SIL];22-22,161-161[UP3]	.(((((.(((((((((((-(((&))).))))))))))).))))).	ACGGAUGGACUGCUCCCA-UGA&UCACUGGGAGUAGUUGAUCCGA	4	0.0591277	15d/OV651820.1_29138_PC6079_c0_g1_173_TPlot.pdf
PC6052_c1_g1:776	OV651815.1_15428	PC6052_c1_g1	764	785	776	-38.4	-25.2	0.65625	10	1-3,785-783;5-16,781-770	4-4,782-782[SIL];17-22,769-764[UP3]	......((((((((((((.(((&))).))))))))))))......	AUAAACGAGCCGCACGAAGAGA&UUUGUUCGUGUGGCUCAAGUCA	4	0.876627	15d/OV651815.1_15428_PC6052_c1_g1_776_TPlot.pdf
PC600_c3_g1:6623	OV651815.1_15431	PC600_c3_g1	6612	6632	6623	-37.7	-24.7	0.655172	7	1-13,6632-6620;15-22,6619-6612	14-14,x-x[BULq]	((((((((-(((((((((((((&))))))))))))).))))))))	CAGAUGUC-UUGGGAAGCUCUA&UGGGGUUUCUUAGCGACAUUUG	4	0.927252	15d/OV651815.1_15431_PC600_c3_g1_6623_TPlot.pdf
PC60_c0_g1:205	OV651820.1_27499	PC60_c0_g1	188	214	205	-42.2	-29.5	0.699052	9	3-14,212-201;15-16,196-195;17-21,193-189	1-2,214-213[UP5];x-x,200-197[BULt];x-x,194-194[BULt];22-22,188-188[UP3]	.(((((.((....((((((((((((..&..))))))))))))----))-))))).	UGACAAUAGAAAUCCUAGGAGAGGCGG&UAGCCUCUCCUAGG----CU-UUGUCU	4	0.59917	15d/OV651820.1_27499_PC60_c0_g1_205_TPlot.pdf
PC5977_c1_g1:199	OV651815.1_15431	PC5977_c1_g1	187	208	199	-37.7	-24.9	0.660477	7.5	1-2,208-207;4-15,205-194;17-21,192-188	3-3,206-206[SIL];16-16,193-193[SIL];22-22,187-187[UP3]	.(((((.((((((((((((.((&)).)))))))))))).))))).	AAAGUGGCGCUGGGAAACCGUA&UGGGGUUUCUUAGCGACAUUUG	4	0.899309	15d/OV651815.1_15431_PC5977_c1_g1_199_TPlot.pdf
PC597_c0_g1:5248	OV651814.1_12450	PC597_c0_g1	5235	5256	5248	-32.8	-22	0.670732	11	1-5,5256-5252;7-11,5251-5247;14-22,5243-5235	6-6,x-x[BULq];12-13,5246-5244[AILt]	(((((((((...(((((-(((((&))))).)))))-..)))))))))	GGGGGUCCUGGAGGAUC-UGCAG&UUGUAAGAUCU-AAAGGACCUUU	4	0.790771	15d/OV651814.1_12450_PC597_c0_g1_5248_TPlot.pdf
PC5967_c0_g1:109	OV651815.1_13706	PC5967_c0_g1	97	118	109	-32.3	-21.1	0.653251	13	5-12,114-107;14-21,105-98	1-4,118-115[UP5];13-13,106-106[SIL];22-22,97-97[UP3]	.((((((((.((((((((....&....)))))))).)))))))).	AACCAGUACGUGUGGUGUAGAU&UAAAGCAUUAUAAGUACUGGUG	4	0.905263	15d/OV651815.1_13706_PC5967_c0_g1_109_TPlot.pdf
PC5955_c0_g1:595	OV651826.1_42423	PC5955_c0_g1	580	604	595	-29.8	-19.9	0.667785	12	3-13,602-592;17-22,585-580	1-2,604-603[UP5];14-16,591-586[AILt]	((((((......(((((((((((..&..)))))))))))---...))))))	GGCGAUGAAAUCGCAGACAGUGCCA&UUGCAUUGUCUGU---UUAAUUGUU	4	0.99915	15d/OV651826.1_42423_PC5955_c0_g1_595_TPlot.pdf
PC5955_c0_g1:2045	OV651822.1_34141	PC5955_c0_g1	2034	2054	2045	-30	-20.5	0.683333	8.5	5-20,2050-2035	1-4,2054-2051[UP5];21-21,2034-2034[UP3]	.((((((((((((((((....&....)))))))))))))))).	AGUUAUUUUAAGAUUCGACGC&CAAGCGAAUCUUAAAAUGACA	3	0.267501	15d/OV651822.1_34141_PC5955_c0_g1_2045_TPlot.pdf
PC5952_c0_g1:1863	OV651830.1_45165	PC5952_c0_g1	1852	1872	1863	-36	-23.5	0.652778	8	1-3,1872-1870;6-13,1867-1860;15-19,1858-1854	4-5,1869-1868[SIL];14-14,1859-1859[SIL];20-21,1853-1852[UP3]	..(((((.((((((((..(((&)))..)))))))).)))))..	AAGCCAUGACGUCACAGAACA&UGUGAUGUGACGUAGUGGUAU	4	0.998004	15d/OV651830.1_45165_PC5952_c0_g1_1863_TPlot.pdf
PC5917_c0_g1:1862	OV651819.1_26273	PC5917_c0_g1	1851	1872	1862	-31.2	-22.5	0.721154	5	2-7,1871-1866;8-16,1864-1856;18-20,1854-1852	1-1,1872-1872[UP5];x-x,1865-1865[BULt];17-17,1855-1855[SIL];21-21,1851-1851[UP3]	.(((.(((((((((.((((((.&.))))))-))))))))).))).	AAGAUUUACCAGCUGGAUAUUC&AAAUAUC-AGCUGGUAAUUCUG	4	0.748794	15d/OV651819.1_26273_PC5917_c0_g1_1862_TPlot.pdf
PC5904_c0_g1:1060	OV651818.1_22355	PC5904_c0_g1	1047	1069	1060	-37	-26.3	0.710811	9	2-4,1068-1066;7-12,1063-1058;13-20,1056-1049	1-1,1069-1069[UP5];5-6,1065-1064[SIL];x-x,1057-1057[BULt];21-22,1048-1047[UP3]	..((((((((.((((((..(((.&.)))..))))))-))))))))..	UCUCUUCAGGAAGCAGCUCUUGC&ACAAUUGCUGCU-CCUGAAGAUU	4	0.478012	15d/OV651818.1_22355_PC5904_c0_g1_1060_TPlot.pdf
PC5895_c0_g2:1634	OV651825.1_39685	PC5895_c0_g2	1623	1643	1634	-30.1	-20.5	0.681063	9	3-21,1641-1623	1-2,1643-1642[UP5]	(((((((((((((((((((..&..)))))))))))))))))))	UCGACGAUUUCUUGGAAGGCA&CAUUUUUUGAGAGAUUGUCGA	4	0.984779	15d/OV651825.1_39685_PC5895_c0_g2_1634_TPlot.pdf
PC5888_c0_g1:740	OV651826.1_42423	PC5888_c0_g1	728	749	740	-29.8	-21.04	0.70604	8.5	1-14,749-736;20-22,730-728	15-19,735-731[SIL]	(((.....((((((((((((((&)))))))))))))).....)))	GACUUCCUAGCAGACAGUGCGG&UUGCAUUGUCUGUUUAAUUGUU	4	0.92268	15d/OV651826.1_42423_PC5888_c0_g1_740_TPlot.pdf
PC5883_c0_g1:2308	OV651829.1_44603	PC5883_c0_g1	2295	2317	2308	-41.4	-29	0.700483	8.5	4-14,2314-2304;15-19,2302-2298;21-21,2296-2296	1-3,2317-2315[UP5];x-x,2303-2303[BULt];20-20,2297-2297[SIL];22-22,2295-2295[UP3]	.(.(((((.(((((((((((...&...)))))))))))-))))).).	UGGUAGAGCCUCUGCCUGUGGAU&CAUCACAGGCAGAG-UUCUAGCU	4	0.150007	15d/OV651829.1_44603_PC5883_c0_g1_2308_TPlot.pdf
PC585_c0_g1:2540	OV651818.1_23949	PC585_c0_g1	2528	2549	2540	-33.9	-22.9	0.675516	8.5	1-6,2549-2544;8-10,2542-2540;11-13,2538-2536;16-21,2533-2528	7-7,2543-2543[SIL];x-x,2539-2539[BULt];14-15,2535-2534[SIL]	((((((..(((.(((.((((((&)))))).)))-)))..))))))	GCAGCAUCGCGCGAACGAGGCA&UGUCUUUUUC-CGCUUUGUUGC	4	0.999953	15d/OV651818.1_23949_PC585_c0_g1_2540_TPlot.pdf
PC5847_c0_g2:2934	OV651818.1_23949	PC5847_c0_g2	2918	2943	2934	-33.9	-22.5	0.663717	17	2-6,2942-2938;9-11,2935-2933;12-21,2927-2918	1-1,2943-2943[UP5];7-8,2937-2936[SIL];x-x,2932-2928[BULt]	((((((((((.....(((..(((((.&.)))))..)))-----))))))))))	GCAGCAGAGUCAACAGGACUAAGACU&UGUCUUUUUCC-----GCUUUGUUGC	4	0.999999	15d/OV651818.1_23949_PC5847_c0_g2_2934_TPlot.pdf
PC5790_c0_g1:1845	OV651826.1_41882	PC5790_c0_g1	1833	1854	1845	-38.7	-25.6	0.661499	5	1-7,1854-1848;9-14,1846-1841;17-22,1838-1833	8-8,1847-1847[SIL];15-16,1840-1839[SIL]	((((((..((((((.(((((((&))))))).))))))..))))))	ACAAAUGGCACGGGAGUACAAG&CUUGUACCCCUGUGAGAUUUGU	3	0.416247	15d/OV651826.1_41882_PC5790_c0_g1_1845_TPlot.pdf
PC5786_c0_g1:582	OV651823.1_35668	PC5786_c0_g1	571	592	582	-36.4	-24.42	0.670879	10.5	1-6,592-587;10-21,582-571	7-9,586-583[AILt]	((((((((((((....((((((&))))))-...))))))))))))	GCUGCUGUGGCACAUUCAAUGU&AUAUUG-UCCUGUCACAGCAGU	2	0.499142	15d/OV651823.1_35668_PC5786_c0_g1_582_TPlot.pdf
PC5648_c3_g1:70	OV651825.1_39982	PC5648_c3_g1	59	79	70	-31.4	-24.1	0.767516	3	1-5,79-75;7-21,73-59	6-6,74-74[SIL]	(((((((((((((((.(((((&))))).)))))))))))))))	UCAUAGUGAUGAAAAACCAUU&AAUGGCUUUUCAUUACUGUGA	4	0.992055	15d/OV651825.1_39982_PC5648_c3_g1_70_TPlot.pdf
PC5645_c0_g1:671	OV651825.1_39982	PC5645_c0_g1	660	679	671	-31.4	-22.2	0.707006	7	1-7,679-673;10-21,671-660	8-9,672-672[AILq]	((((((((((((.-(((((((&)))))))..))))))))))))	UUGCGGUGAUGGU-AGCCAUU&AAUGGCUUUUCAUUACUGUGA	3	0.957503	15d/OV651825.1_39982_PC5645_c0_g1_671_TPlot.pdf
PC56240_c0_g2:673	OV651825.1_39982	PC56240_c0_g2	663	682	673	-31.4	-20.5	0.652866	5.5	1-11,682-672;13-17,671-667;20-20,664-664	12-12,x-x[BULq];18-19,666-665[SIL];21-21,663-663[UP3]	.(..(((((-(((((((((((&))))))))))).)))))..).	CCUAAGUGA-GAAAAGCCAUU&AAUGGCUUUUCAUUACUGUGA	3	0.998959	15d/OV651825.1_39982_PC56240_c0_g2_673_TPlot.pdf
PC5624_c0_g1:1631	OV651818.1_22355	PC5624_c0_g1	1618	1640	1631	-37	-26.3	0.710811	5.5	1-10,1640-1631;11-18,1629-1622;20-21,1620-1619	x-x,1630-1630[BULt];19-19,1621-1621[SIL];22-22,1618-1618[UP3]	.((.((((((((.((((((((((&))))))))))-)))))))).)).	UGUGUUUGGGAGCCAGCAAUUGU&ACAAUUGCUG-CUCCUGAAGAUU	3	0.182123	15d/OV651818.1_22355_PC5624_c0_g1_1631_TPlot.pdf
PC5624_c0_g1:1498	OV651826.1_42423	PC5624_c0_g1	1487	1507	1498	-29.8	-20.3	0.681208	8	3-10,1505-1498;12-13,1497-1496;15-22,1494-1487	1-2,1507-1506[UP5];11-11,x-x[BULq];14-14,1495-1495[SIL]	((((((((.((-((((((((..&..)))))))).)).))))))))	GACAGUUGUGC-GACAAUGCUG&UUGCAUUGUCUGUUUAAUUGUU	4	0.994375	15d/OV651826.1_42423_PC5624_c0_g1_1498_TPlot.pdf
PC5616_c0_g1:1423	OV651826.1_42428	PC5616_c0_g1	1411	1432	1423	-32.9	-22.9	0.696049	5.5	2-10,1431-1423;12-15,1422-1419;17-23,1417-1411	1-1,1432-1432[UP5];11-11,x-x[BULq];16-16,1418-1418[SIL]	(((((((.((((-(((((((((.&.))))))))).)))).)))))))	CCUGAAGUUUCU-AAAGAAGUAU&UUGCUUCUUUUAGAAUCUUUAGG	4	0.659297	15d/OV651826.1_42428_PC5616_c0_g1_1423_TPlot.pdf
PC5606_c0_g1:1070	OV651826.1_42428	PC5606_c0_g1	1058	1079	1070	-32.9	-21.6	0.656535	8	2-8,1078-1072;10-11,1070-1069;13-23,1068-1058	1-1,1079-1079[UP5];9-9,1071-1071[SIL];12-12,x-x[BULq]	(((((((((((-((.(((((((.&.))))))).)).)))))))))))	CUUAAAGGUUC-AGUGGAAGCAC&UUGCUUCUUUUAGAAUCUUUAGG	4	0.982453	15d/OV651826.1_42428_PC5606_c0_g1_1070_TPlot.pdf
PC56_c2_g1:1213	OV651826.1_42423	PC56_c2_g1	1201	1222	1213	-29.8	-20.9	0.701342	5	1-5,1222-1218;7-15,1216-1208;17-21,1206-1202	6-6,1217-1217[SIL];16-16,1207-1207[SIL];22-22,1201-1201[UP3]	.(((((.(((((((((.(((((&))))).))))))))).))))).	UACAAUCAAACAGAUAUUGCAA&UUGCAUUGUCUGUUUAAUUGUU	4	0.956223	15d/OV651826.1_42423_PC56_c2_g1_1213_TPlot.pdf
PC5589_c0_g1:245	OV651826.1_41879	PC5589_c0_g1	234	256	245	-34.8	-24.1	0.692529	9	2-5,255-252;6-15,249-240;18-22,238-234	1-1,256-256[UP5];x-x,251-250[BULt];16-17,239-239[AILq]	(((((.-((((((((((..((((.&.))))--))))))))))..)))))	UUCUCG-GUCCAGAGAAAAGGACU&UGUCU--UUCUUUGGACAAGAGAA	3	0.208219	15d/OV651826.1_41879_PC5589_c0_g1_245_TPlot.pdf
PC558_c0_g1:1607	OV651826.1_42428	PC558_c0_g1	1593	1616	1607	-32.9	-23	0.699088	8.5	1-11,1616-1606;16-23,1600-1593	12-15,1605-1601[AILt]	((((((((.....(((((((((((&)))))))))))-....))))))))	CCUGAAGAAGAAAGAAAGAAGCAA&UUGCUUCUUUU-AGAAUCUUUAGG	2	0.310859	15d/OV651826.1_42428_PC558_c0_g1_1607_TPlot.pdf
PC553_c0_g1:7246	OV651830.1_45165	PC553_c0_g1	7234	7256	7246	-36	-24	0.666667	6.5	2-7,7255-7250;8-14,7248-7242;15-21,7240-7234	1-1,7256-7256[UP5];x-x,7249-7249[BULt];x-x,7241-7241[BULt]	(((((((.(((((((.((((((.&.))))))-)))))))-)))))))	GUAUCGCUUAUGUCAGCAUCACU&UGUGAUG-UGACGUA-GUGGUAU	3	0.726665	15d/OV651830.1_45165_PC553_c0_g1_7246_TPlot.pdf
PC5516_c0_g1:1199	OV651818.1_24073	PC5516_c0_g1	1182	1208	1199	-34.4	-23.3	0.677326	7.5	1-4,1208-1205;6-15,1203-1194;16-23,1189-1182	5-5,1204-1204[SIL];x-x,1193-1190[BULt]	((((((((....((((((((((.((((&)))).))))))))))----))))))))	CGACGAAGACGUUGUACAGAUUGUAAA&UUUAGAAUCUGUACG----CUUUGUUG	4	0.679442	15d/OV651818.1_24073_PC5516_c0_g1_1199_TPlot.pdf
PC5478_c0_g1:894	OV651825.1_39647	PC5478_c0_g1	883	906	894	-36.3	-24.2	0.666667	12.5	3-8,904-899;9-13,895-891;16-20,888-884	1-2,906-905[UP5];x-x,898-896[BULt];14-15,890-889[SIL];21-21,883-883[UP3]	.(((((..(((((...((((((..&..))))))---)))))..))))).	UGGCUGUUUCAUGGUAUGGUGCAU&UAGCACCA---CAUGAUUCAGCUU	4	0.685889	15d/OV651825.1_39647_PC5478_c0_g1_894_TPlot.pdf
PC5454_c0_g1:1512	OV651819.1_26386	PC5454_c0_g1	1502	1521	1512	-29.6	-20.3	0.685811	6	3-15,1519-1507;17-20,1505-1502	1-2,1521-1520[UP5];16-16,1506-1506[SIL]	((((.(((((((((((((..&..))))))))))))).))))	CACAUGGUUUUCUUGUGAAG&AAUCACAGGAAAAUUCUGUG	4	0.799102	15d/OV651819.1_26386_PC5454_c0_g1_1512_TPlot.pdf
PC5444_c0_g2:516	OV651813.1_2526	PC5444_c0_g2	504	526	516	-31.7	-24.9	0.785489	5.5	1-3,526-524;5-7,522-520;8-22,518-504	4-4,523-523[SIL];x-x,519-519[BULt]	(((((((((((((((.(((.(((&))).)))-)))))))))))))))	GGAGGAAAAAGCUACAAAGCGUA&UACACUU-GUAGUUUUUUUCUCC	3	0.197882	15d/OV651813.1_2526_PC5444_c0_g2_516_TPlot.pdf
PC5444_c0_g1:1864	OV651819.1_26273	PC5444_c0_g1	1852	1873	1864	-31.2	-20.4	0.653846	7.5	2-11,1872-1863;13-17,1861-1857;18-21,1855-1852	1-1,1873-1873[UP5];12-12,1862-1862[SIL];x-x,1856-1856[BULt]	((((.(((((.((((((((((.&.)))))))))).)))))-))))	CGGAGGUUGCGAGUUGGUAUUG&AAAUAUCAGCUGGUAAU-UCUG	4	0.999114	15d/OV651819.1_26273_PC5444_c0_g1_1864_TPlot.pdf
PC5436_c0_g1:1760	OV651818.1_21706	PC5436_c0_g1	1749	1769	1760	-34.7	-24.6	0.708934	6	1-9,1769-1761;11-11,1759-1759;13-21,1757-1749	10-10,1760-1760[SIL];12-12,1758-1758[SIL]	(((((((((.(.(((((((((&))))))))).).)))))))))	ACUGUACGAGCAACUAUCUCA&UGAGGUAGUAGGUUGUAUAGU	2	0.380402	15d/OV651818.1_21706_PC5436_c0_g1_1760_TPlot.pdf
PC5346_c0_g1:36	OV651815.1_12720	PC5346_c0_g1	22	45	36	-35.5	-23.4	0.659155	14.5	5-11,41-35;12-21,31-22	1-4,45-42[UP5];x-x,34-32[BULt]	((((((((((...(((((((....&....)))))))---))))))))))	UGGCAGUGGCUGUCAGUCAGUUUU&CAUUCUGACUG---GUUAUUGCCA	4	0.987577	15d/OV651815.1_12720_PC5346_c0_g1_36_TPlot.pdf
PC528_c0_g1:2188	OV651815.1_15431	PC528_c0_g1	2177	2197	2188	-37.7	-28.8	0.763926	5	2-17,2196-2181;19-22,2180-2177	1-1,2197-2197[UP5];18-18,x-x[BULq]	((((-((((((((((((((((.&.)))))))))))))))).))))	CAGA-GUUGCUGAGAAACCCUC&UGGGGUUUCUUAGCGACAUUUG	4	0.114759	15d/OV651815.1_15431_PC528_c0_g1_2188_TPlot.pdf
PC52478_c0_g2:784	OV651825.1_39800	PC52478_c0_g2	775	793	784	-29.1	-22.1	0.75945	3.5	1-10,793-784;12-18,782-776	11-11,783-783[SIL];19-19,775-775[UP3]	.(((((((.((((((((((&)))))))))).))))))).	UUUUUCACGAGUCCGAAAA&UUUUCGGACUAGUGAAGAU	4	0.433822	15d/OV651825.1_39800_PC52478_c0_g2_784_TPlot.pdf
PC5222_c0_g1:364	OV651818.1_21658	PC5222_c0_g1	350	373	364	-48.3	-31.8	0.658385	8.5	2-9,372-365;11-21,363-353	1-1,373-373[UP5];10-10,364-364[SIL];22-24,352-350[UP3]	...(((((((((((.((((((((.&.)))))))).)))))))))))...	CCACCGCUGCGGCUAACUUUCCGC&UCGGGAAGUCAGUUGCGGCGGAUU	3	0.176802	15d/OV651818.1_21658_PC5222_c0_g1_364_TPlot.pdf
PC5196_c0_g1:1337	OV651826.1_42428	PC5196_c0_g1	1322	1346	1337	-32.9	-22.2	0.674772	9	3-10,1344-1337;12-13,1334-1333;14-23,1331-1322	1-2,1346-1345[UP5];11-11,1336-1335[AILt];x-x,1332-1332[BULt]	((((((((((.((..((((((((..&..))))))))-.))-))))))))))	CCUGGAGAUUACUCCAAAGAAGCCA&UUGCUUCUUU-UAG-AAUCUUUAGG	4	0.912657	15d/OV651826.1_42428_PC5196_c0_g1_1337_TPlot.pdf
PC5191_c2_g2:600	OV651825.1_39982	PC5191_c2_g2	589	609	600	-31.4	-22.6	0.719745	8	4-5,606-605;7-21,603-589	1-3,609-607[UP5];6-6,604-604[SIL]	(((((((((((((((.((...&...)).)))))))))))))))	UCACAGUGGUGAAAAACCUUU&AAUGGCUUUUCAUUACUGUGA	4	0.999833	15d/OV651825.1_39982_PC5191_c2_g2_600_TPlot.pdf
PC5147_c0_g1:2373	OV651828.1_43856	PC5147_c0_g1	2361	2386	2373	-40.3	-26.8	0.665012	13	2-7,2385-2380;8-15,2375-2368;16-21,2366-2361	1-1,2386-2386[UP5];x-x,2379-2376[BULt];x-x,2367-2367[BULt]	((((((.((((((((....((((((.&.))))))----))))))))-))))))	AAUCAGUCUGGCCGCCGUCACUGCCC&UGGCAGU----GUGGUUAG-CUGGUU	3	0.783578	15d/OV651828.1_43856_PC5147_c0_g1_2373_TPlot.pdf
PC509_c0_g1:11575	OV651813.1_3301	PC509_c0_g1	11566	11588	11575	-27.3	-17.9	0.655678	16	4-9,11585-11580;10-17,11575-11568	1-3,11588-11586[UP5];x-x,11579-11576[BULt];18-19,11567-11566[UP3]	..((((((((....((((((...&...))))))----))))))))..	CUUUUCUGGUUUUGUCCUCCUUC&AUUGGAGGA----ACUAGAAAUU	2	0.998076	15d/OV651813.1_3301_PC509_c0_g1_11575_TPlot.pdf
PC50462_c0_g1:201	OV651825.1_39982	PC50462_c0_g1	190	210	201	-31.4	-20.5	0.652866	3.5	1-5,210-206;7-14,204-197;16-21,195-190	6-6,205-205[SIL];15-15,196-196[SIL]	((((((.((((((((.(((((&))))).)))))))).))))))	UCACGGCAAUGAAAAACCAUU&AAUGGCUUUUCAUUACUGUGA	4	1	15d/OV651825.1_39982_PC50462_c0_g1_201_TPlot.pdf
PC50410_c0_g2:349	OV651826.1_42428	PC50410_c0_g2	334	358	349	-32.9	-22.48	0.683283	13	3-12,356-347;15-23,342-334	1-2,358-357[UP5];13-14,346-343[AILt]	(((((((((....((((((((((..&..))))))))))--..)))))))))	CCUGAAGGUGGAAUGGGAGAAGCUG&UUGCUUCUUUUA--GAAUCUUUAGG	4	0.854854	15d/OV651826.1_42428_PC50410_c0_g2_349_TPlot.pdf
PC4957_c2_g2:486	OV651819.1_26271	PC4957_c2_g2	474	496	486	-31.1	-22.1	0.710611	8	3-6,494-491;7-14,489-482;16-21,479-474	1-2,496-495[UP5];x-x,490-490[BULt];15-15,481-480[AILt]	((((((..((((((((.((((..&..))))-))))))))-.))))))	CACAGUGAACCAGAUGAAGAUAC&UAAUCU-CAUUUGGU-AACUGUG	4	0.666149	15d/OV651819.1_26271_PC4957_c2_g2_486_TPlot.pdf
PC4942_c0_g1:242	OV651830.1_45165	PC4942_c0_g1	231	251	242	-36	-23.8	0.661111	7	2-19,250-233	1-1,251-251[UP5];20-21,232-231[UP3]	..((((((((((((((((((.&.))))))))))))))))))..	UAGCUGUUACGUCACGUCAUG&UGUGAUGUGACGUAGUGGUAU	4	0.990265	15d/OV651830.1_45165_PC4942_c0_g1_242_TPlot.pdf
PC4917_c0_g1:1058	OV651818.1_23949	PC4917_c0_g1	1046	1068	1058	-33.9	-22.4	0.660767	8	1-8,1068-1061;9-17,1059-1051;20-21,1047-1046	x-x,1060-1060[BULt];18-19,1050-1048[AILt]	((...(((((((((.((((((((&))))))))-)))))))))-..))	GUUUUCGAAGCGGAUAGAGGACA&UGUCUUUU-UCCGCUUUG-UUGC	2	0.995248	15d/OV651818.1_23949_PC4917_c0_g1_1058_TPlot.pdf
PC4914_c0_g2:2468	OV651818.1_23949	PC4914_c0_g2	2454	2477	2468	-33.9	-24.6	0.725664	9	2-7,2476-2471;9-19,2469-2459;20-21,2455-2454	1-1,2477-2477[UP5];8-8,2470-2470[SIL];x-x,2458-2456[BULt]	((...(((((((((((.((((((.&.)))))).)))))))))))---))	GCCGAAGCGAAGCGGAUGGAGACC&UGUCUUUUUCCGCUUUGUU---GC	4	0.928715	15d/OV651818.1_23949_PC4914_c0_g2_2468_TPlot.pdf
PC4909_c0_g1:917	OV651817.1_19081	PC4909_c0_g1	904	926	917	-32.8	-21.9	0.667683	12.5	5-17,922-910;20-21,906-905	1-4,926-923[UP5];18-19,909-907[AILt];22-22,904-904[UP3]	.((...(((((((((((((....&....)))))))))))))-..)).	CGUGUCUGGUAGUCUAGCUGGCC&AUAAAGCUAGAUUACCA-AAGCA	4	0.556314	15d/OV651817.1_19081_PC4909_c0_g1_917_TPlot.pdf
PC4901_c0_g2:2049	OV651814.1_4457	PC4901_c0_g2	2038	2059	2049	-40.2	-27.8	0.691542	5.5	1-3,2059-2057;4-13,2055-2046;16-21,2043-2038	x-x,2056-2056[BULt];14-15,2045-2044[SIL]	((((((..((((((((((.(((&)))-))))))))))..))))))	GUUCACCGAAGGGGGUUGCUGA&UCA-CAACCUCCUUGAGUGAGC	4	0.247552	15d/OV651814.1_4457_PC4901_c0_g2_2049_TPlot.pdf
PC49_c0_g1:1092	OV651818.1_23949	PC49_c0_g1	1075	1101	1092	-33.9	-22.9	0.675516	13	2-11,1100-1091;13-15,1089-1087;16-21,1080-1075	1-1,1101-1101[UP5];12-12,1090-1090[SIL];x-x,1086-1081[BULt]	((((((......(((.((((((((((.&.)))))))))).)))------))))))	GCAACAAUGAAAAAGGGGGAGAGGGCC&UGUCUUUUUCCGCUU------UGUUGC	4	0.999968	15d/OV651818.1_23949_PC49_c0_g1_1092_TPlot.pdf
PC4860_c0_g1:2307	OV651825.1_39982	PC4860_c0_g1	2297	2315	2307	-31.4	-20.9	0.665605	6	1-7,2315-2309;10-18,2307-2299;20-21,2298-2297	8-9,2308-2308[AILq];19-19,x-x[BULq]	((-(((((((((.-(((((((&)))))))..))))))))).))	UC-CAGUGGUGAC-AGCCAUU&AAUGGCUUUUCAUUACUGUGA	4	1	15d/OV651825.1_39982_PC4860_c0_g1_2307_TPlot.pdf
PC478_c0_g1:1985	OV651814.1_9178	PC478_c0_g1	1974	1994	1985	-40.1	-26.8	0.668329	6	1-18,1994-1977	19-21,1976-1974[UP3]	...((((((((((((((((((&))))))))))))))))))...	AAAUAUCAGAGUUGGUUGUGA&UCACAGCCAGCUUUGAUGAGC	2	0.273214	15d/OV651814.1_9178_PC478_c0_g1_1985_TPlot.pdf
PC4751_c0_g1:1569	OV651825.1_40698	PC4751_c0_g1	1558	1578	1569	-41.3	-31.2	0.755448	9.5	4-9,1575-1570;11-20,1568-1559	1-3,1578-1576[UP5];10-10,1569-1569[SIL];21-21,1558-1558[UP3]	.((((((((((.((((((...&...)))))).)))))))))).	CGGCGUUCACCAUGUGCCAUU&UAAGGCACGCGGUGAAUGCCA	4	0.0591277	15d/OV651825.1_40698_PC4751_c0_g1_1569_TPlot.pdf
PC4739_c0_g3:1731	OV651818.1_23949	PC4739_c0_g3	1720	1740	1731	-33.9	-24.9	0.734513	8	1-19,1740-1722	20-21,1721-1720[UP3]	..(((((((((((((((((((&)))))))))))))))))))..	GAAGCAAGGUGGAGGAGGAUA&UGUCUUUUUCCGCUUUGUUGC	4	0.857773	15d/OV651818.1_23949_PC4739_c0_g3_1731_TPlot.pdf
PC473_c1_g1:676	OV651826.1_42423	PC473_c1_g1	664	685	676	-29.8	-20	0.671141	10.5	2-14,684-672	1-1,685-685[UP5];15-22,671-664[UP3]	........(((((((((((((.&.)))))))))))))........	CUAUCAGCGACAGACGAUGCAU&UUGCAUUGUCUGUUUAAUUGUU	2	0.907285	15d/OV651826.1_42423_PC473_c1_g1_676_TPlot.pdf
PC471_c3_g1:52	OV651815.1_12722	PC471_c3_g1	40	61	52	-31.2	-28.1	0.900641	2	1-3,61-59;5-22,57-40	4-4,58-58[SIL]	((((((((((((((((((.(((&))).))))))))))))))))))	AUGUUCGAAACAGUUUAUCCAG&CUGUAUAAACUGUUUCGAACAU	4	0.679442	15d/OV651815.1_12722_PC471_c3_g1_52_TPlot.pdf
PC47058_c0_g1:805	OV651825.1_39685	PC47058_c0_g1	794	814	805	-30.1	-19.9	0.66113	5.5	1-10,814-805;12-19,803-796	11-11,804-804[SIL];20-21,795-794[UP3]	..((((((((.((((((((((&)))))))))).))))))))..	CGGACAAUUUAUCAAGAAAUG&CAUUUUUUGAGAGAUUGUCGA	4	0.998823	15d/OV651825.1_39685_PC47058_c0_g1_805_TPlot.pdf
PC4687_c0_g1:48	OV651815.1_12722	PC4687_c0_g1	36	57	48	-31.2	-26.3	0.842949	4	1-2,57-56;5-22,53-36	3-4,55-54[SIL]	((((((((((((((((((..((&))..))))))))))))))))))	AUGUUCGAAACAGUUUAUCGAG&CUGUAUAAACUGUUUCGAACAU	3	0.638751	15d/OV651815.1_12722_PC4687_c0_g1_48_TPlot.pdf
PC4658_c0_g1:886	OV651819.1_26271	PC4658_c0_g1	875	895	886	-31.1	-21.1	0.678457	8	4-12,892-884;15-20,881-876	1-3,895-893[UP5];13-14,883-882[SIL];21-21,875-875[UP3]	.((((((..(((((((((...&...)))))))))..)))))).	GACAGUUUACAAAUGAGAGAU&UAAUCUCAUUUGGUAACUGUG	2	0.649553	15d/OV651819.1_26271_PC4658_c0_g1_886_TPlot.pdf
PC464_c1_g1:4640	OV651826.1_42687	PC464_c1_g1	4629	4650	4640	-32.2	-21.4	0.664596	9	1-6,4650-4645;7-7,4643-4643;10-18,4640-4632	x-x,4644-4644[BULt];8-9,4642-4641[SIL];19-21,4631-4629[UP3]	...(((((((((..(.((((((&))))))-)..)))))))))...	GCCCAGCUAGAUUUCUCAAAGA&UCUUUG-GUUAUCUAGCUGUAU	3	0.893267	15d/OV651826.1_42687_PC464_c1_g1_4640_TPlot.pdf
PC4630_c0_g1:1764	OV651813.1_2231	PC4630_c0_g1	1752	1773	1764	-35.8	-24.8	0.692737	6	1-18,1773-1756	19-22,1755-1752[UP3]	....((((((((((((((((((&))))))))))))))))))....	UCUAAAUUCUUUUGGUGCCAUU&AAUGGCACUAGAAGAAUUCACG	2	0.114471	15d/OV651813.1_2231_PC4630_c0_g1_1764_TPlot.pdf
PC4616_c5_g1:172	OV651818.1_22360	PC4616_c5_g1	159	180	172	-39.6	-25.8	0.651515	7	1-3,180-178;5-11,177-171;12-22,169-159	4-4,x-x[BULq];x-x,170-170[BULt]	(((((((((((.(((((((-(((&))).)))))))-)))))))))))	AGUUGCUAAGGCAUUGUGC-AAG&CUUAGCACGAU-UCUUGGCGACU	4	0.748794	15d/OV651818.1_22360_PC4616_c5_g1_172_TPlot.pdf
PC45832_c0_g1:1039	OV651820.1_27673	PC45832_c0_g1	1026	1048	1039	-32.2	-21.5	0.667702	7	1-8,1048-1041;11-14,1038-1035;15-18,1033-1030;20-22,1028-1026	9-10,1040-1039[SIL];x-x,1034-1034[BULt];19-19,1029-1029[SIL]	(((.((((.((((..((((((((&))))))))..))))-)))).)))	GAGGCAGGAAAUAUGUCGUACUA&UAGUACGAAUUAUU-CCUGGUUU	4	0.876627	15d/OV651820.1_27673_PC45832_c0_g1_1039_TPlot.pdf
PC4520_c0_g1:1661	OV651819.1_26271	PC4520_c0_g1	1650	1671	1661	-31.1	-20.4	0.655949	12.5	5-8,1667-1664;9-20,1662-1651	1-4,1671-1668[UP5];x-x,1663-1663[BULt];21-21,1650-1650[UP3]	.((((((((((((.((((....&....))))-)))))))))))).	GACAGUUGCCAGAUUGGGCUUU&UAAUCUCA-UUUGGUAACUGUG	4	0.989003	15d/OV651819.1_26271_PC4520_c0_g1_1661_TPlot.pdf
PC45134_c0_g1:149	OV651815.1_12722	PC45134_c0_g1	137	158	149	-31.2	-28.7	0.919872	3	3-22,156-137	1-2,158-157[UP5]	((((((((((((((((((((..&..))))))))))))))))))))	AUGUUCGAAACAGUUUAUACUG&CUGUAUAAACUGUUUCGAACAU	4	0.385891	15d/OV651815.1_12722_PC45134_c0_g1_149_TPlot.pdf
PC451_c0_g1:2266	OV651820.1_27630	PC451_c0_g1	2254	2275	2266	-36.9	-27.38	0.742005	4.5	2-14,2274-2262;18-22,2258-2254	1-1,2275-2275[UP5];15-17,2261-2259[SIL]	(((((...(((((((((((((.&.)))))))))))))...)))))	ACGAACGAGGAUCUACAGGGUU&UACCCUGUAGAUCCGAAUUUGU	4	0.216349	15d/OV651820.1_27630_PC451_c0_g1_2266_TPlot.pdf
PC45097_c2_g1:1599	OV651814.1_12450	PC45097_c2_g1	1587	1608	1599	-32.8	-23	0.70122	6	1-4,1608-1605;6-8,1603-1601;11-22,1598-1587	5-5,1604-1604[SIL];9-10,1600-1599[SIL]	((((((((((((..(((.((((&)))).)))..))))))))))))	AAAGGUCCUUUAUUUCUCACAA&UUGUAAGAUCUAAAGGACCUUU	0	0.0095182	15d/OV651814.1_12450_PC45097_c2_g1_1599_TPlot.pdf
PC4406_c0_g1:653	OV651818.1_23949	PC4406_c0_g1	641	662	653	-33.9	-25.5	0.752212	7.5	1-1,662-662;3-14,660-649;15-21,647-641	2-2,661-661[SIL];x-x,648-648[BULt]	(((((((.((((((((((((.(&).))))))))))))-)))))))	GCGGCGGUGGCGGAAGGAGAGA&UGUCUUUUUCCGCU-UUGUUGC	2	0.346555	15d/OV651818.1_23949_PC4406_c0_g1_653_TPlot.pdf
PC4372_c0_g1:5738	OV651819.1_26273	PC4372_c0_g1	5726	5747	5738	-31.2	-21.7	0.695513	12	6-18,5742-5730;19-21,5728-5726	1-5,5747-5743[UP5];x-x,5729-5729[BULt]	(((.(((((((((((((.....&.....)))))))))))))-)))	CAGCAGUUGCUAGCUGAACGAU&AAAUAUCAGCUGGUAAUU-CUG	4	0.927252	15d/OV651819.1_26273_PC4372_c0_g1_5738_TPlot.pdf
PC4314_c0_g1:634	OV651818.1_21704	PC4314_c0_g1	622	643	634	-39.6	-26	0.656566	8	3-14,641-630;17-21,627-623	1-2,643-642[UP5];15-16,629-628[SIL];22-22,622-622[UP3]	.(((((..((((((((((((..&..))))))))))))..))))).	AAUAAGCCUGGAUCUGCGGGAC&AACCCGUAGAUCCGAACUUGUG	4	0.537915	15d/OV651818.1_21704_PC4314_c0_g1_634_TPlot.pdf
PC42956_c0_g1:1504	OV651824.1_38101	PC42956_c0_g1	1482	1513	1504	-52.1	-34.7	0.666027	14	3-13,1511-1501;14-19,1497-1492;20-24,1486-1482	1-2,1513-1512[UP5];x-x,1500-1498[BULt];x-x,1491-1487[BULt]	(((((.....((((((...(((((((((((..&..)))))))))))---))))))-----)))))	GGUCUUCGUUGGACGCGCUGCCUUGUGGGGAU&AACCUCGCAAGGC---GCGUCU-----GGACC	4	0.590943	15d/OV651824.1_38101_PC42956_c0_g1_1504_TPlot.pdf
PC42693_c0_g2:216	OV651819.1_26273	PC42693_c0_g2	205	225	216	-31.2	-23.6	0.75641	6.5	1-3,225-223;6-20,220-206	4-5,222-221[SIL];21-21,205-205[UP3]	.(((((((((((((((..(((&)))..))))))))))))))).	GGGAAUUACCAGUUGAGUUUU&AAAUAUCAGCUGGUAAUUCUG	4	0.498796	15d/OV651819.1_26273_PC42693_c0_g2_216_TPlot.pdf
PC4264_c0_g1:4510	OV651819.1_26271	PC4264_c0_g1	4500	4518	4510	-31.1	-20.6	0.662379	4	1-7,4518-4512;9-16,4511-4504;18-21,4503-4500	8-8,x-x[BULq];17-17,x-x[BULq]	((((-((((((((-(((((((&))))))).)))))))).))))	CACA-UUGCCAAA-GAGAUUG&UAAUCUCAUUUGGUAACUGUG	4	0.982453	15d/OV651819.1_26271_PC4264_c0_g1_4510_TPlot.pdf
PC4260_c0_g1:5732	OV651826.1_42428	PC4260_c0_g1	5719	5741	5732	-32.9	-23	0.699088	8.5	5-22,5737-5720	1-4,5741-5738[UP5];23-23,5719-5719[UP3]	.((((((((((((((((((....&....)))))))))))))))))).	ACUAAAGGUUCUAAAAGAAAACC&UUGCUUCUUUUAGAAUCUUUAGG	4	0.637886	15d/OV651826.1_42428_PC4260_c0_g1_5732_TPlot.pdf
PC4260_c0_g1:5660	OV651820.1_29138	PC4260_c0_g1	5647	5669	5660	-41.7	-27.6	0.661871	7	2-12,5668-5658;13-15,5656-5654;18-22,5651-5647	1-1,5669-5669[UP5];x-x,5657-5657[BULt];16-17,5653-5652[SIL]	(((((..(((.(((((((((((.&.)))))))))))-)))..)))))	UCGGAGAAACAUACUCUCGGUGU&UCACUGGGAGUA-GUUGAUCCGA	3	0.223475	15d/OV651820.1_29138_PC4260_c0_g1_5660_TPlot.pdf
PC4255_c0_g1:2587	OV651815.1_15431	PC4255_c0_g1	2575	2596	2587	-37.7	-25.1	0.665782	7	1-1,2596-2596;3-13,2594-2584;15-21,2582-2576	2-2,2595-2595[SIL];14-14,2583-2583[SIL];22-22,2575-2575[UP3]	.(((((((.(((((((((((.(&).))))))))))).))))))).	AAGAUGUCACUAAGGAACCUGG&UGGGGUUUCUUAGCGACAUUUG	3	0.434873	15d/OV651815.1_15431_PC4255_c0_g1_2587_TPlot.pdf
PC42443_c0_g1:696	OV651813.1_2526	PC42443_c0_g1	679	705	696	-31.7	-21	0.662461	17	3-12,703-694;15-22,686-679	1-2,705-704[UP5];13-14,693-687[AILt]	((((((((.......((((((((((..&..))))))))))-----..))))))))	GGAGAGGAUGUCCAUACUAUAAGUGGG&UACACUUGUAGU-----UUUUUUCUCC	4	0.999347	15d/OV651813.1_2526_PC42443_c0_g1_696_TPlot.pdf
PC4242_c0_g1:5748	OV651825.1_39501	PC4242_c0_g1	5737	5757	5748	-36.3	-24	0.661157	9.5	4-13,5754-5745;15-19,5743-5739	1-3,5757-5755[UP5];14-14,5744-5744[SIL];20-21,5738-5737[UP3]	..(((((.((((((((((...&...)))))))))).)))))..	AUGUUGAUUCGUGUGGUGAAU&UAGCACCACAUGAUUCAGCUU	4	0.763648	15d/OV651825.1_39501_PC4242_c0_g1_5748_TPlot.pdf
PC4230_c0_g1:1594	OV651820.1_29647	PC4230_c0_g1	1583	1603	1594	-29.2	-21.3	0.729452	8	4-20,1600-1584	1-3,1603-1601[UP5];21-21,1583-1583[UP3]	.(((((((((((((((((...&...))))))))))))))))).	ACGGGAAUAUCGAACAUAAAA&AGAUAUGUUUGAUAUUCUUGG	4	0.727528	15d/OV651820.1_29647_PC4230_c0_g1_1594_TPlot.pdf
PC423_c0_g1:1440	OV651818.1_23949	PC423_c0_g1	1429	1449	1440	-33.9	-23.2	0.684366	9.5	5-20,1445-1430	1-4,1449-1446[UP5];21-21,1429-1429[UP3]	.((((((((((((((((....&....)))))))))))))))).	CCGACAAAGCGGAAGAAACUG&UGUCUUUUUCCGCUUUGUUGC	3	0.932652	15d/OV651818.1_23949_PC423_c0_g1_1440_TPlot.pdf
PC4190_c0_g1:878	OV651815.1_12722	PC4190_c0_g1	866	889	878	-31.2	-21.08	0.675641	13	1-6,889-884;9-20,879-868	7-8,883-880[AILt];21-22,867-866[UP3]	..((((((((((((....((((((&))))))--..))))))))))))..	UGGUUCGAAAUGGUGCCAAUGCAG&CUGUAU--AAACUGUUUCGAACAU	4	1	15d/OV651815.1_12722_PC4190_c0_g1_878_TPlot.pdf
PC4127_c0_g1:9193	OV651815.1_12720	PC4127_c0_g1	9178	9202	9193	-35.5	-26.2	0.738028	7.5	1-16,9202-9187;17-20,9182-9179	x-x,9186-9183[BULt];21-21,9178-9178[UP3]	.((((....((((((((((((((((&))))))))))))))))----)))).	CGGUACCCCAUAACCAGUUAGAGUG&CAUUCUGACUGGUUAU----UGCCA	4	0.652305	15d/OV651815.1_12720_PC4127_c0_g1_9193_TPlot.pdf
PC41259_c0_g1:266	OV651818.1_23949	PC41259_c0_g1	254	275	266	-33.9	-24.8	0.731563	5	2-2,274-274;4-18,272-258;19-21,256-254	1-1,275-275[UP5];3-3,273-273[SIL];x-x,257-257[BULt]	(((.(((((((((((((((.(.&.).)))))))))))))))-)))	GCAGACAAAGUGGAAAAAGUCU&UGUCUUUUUCCGCUUUGU-UGC	3	0.493866	15d/OV651818.1_23949_PC41259_c0_g1_266_TPlot.pdf
PC4108_c0_g1:419	OV651826.1_42687	PC4108_c0_g1	406	428	419	-32.2	-21.6	0.670807	9.5	1-6,428-423;9-11,420-418;12-21,415-406	7-8,422-421[SIL];x-x,417-416[BULt]	((((((((((..(((..((((((&))))))..)))--))))))))))	GUGCAGCUGGGAAUAAACAAAGA&UCUUUGGUUAU--CUAGCUGUAU	4	0.997123	15d/OV651826.1_42687_PC4108_c0_g1_419_TPlot.pdf
PC4030_c1_g1:2363	OV651826.1_41890	PC4030_c1_g1	2353	2371	2363	-33.1	-22.06	0.666465	10	1-9,2371-2363;15-21,2359-2353	10-14,2362-2360[AILq]	(((((((...--(((((((((&))))))))).....)))))))	GAGAGUCGAC--AGGCUGGUG&CACCAGCUUUCUUAGAUUCUU	4	0.978933	15d/OV651826.1_41890_PC4030_c1_g1_2363_TPlot.pdf
PC398_c0_g1:5027	OV651818.1_23949	PC398_c0_g1	5015	5036	5027	-33.9	-22.52	0.664307	9.5	3-14,5034-5023;18-21,5018-5015	1-2,5036-5035[UP5];15-17,5022-5019[AILt]	((((....((((((((((((..&..))))))))))))-...))))	GCGAAUUUAGCGGAGAGAGAAU&UGUCUUUUUCCGCU-UUGUUGC	4	0.999998	15d/OV651818.1_23949_PC398_c0_g1_5027_TPlot.pdf
PC39690_c0_g1:470	OV651820.1_29715	PC39690_c0_g1	458	478	470	-35.2	-23.7	0.673295	6.5	1-5,478-474;7-9,473-471;12-22,468-458	6-6,x-x[BULq];10-11,470-469[SIL]	(((((((((((..(((-(((((&))))).)))..)))))))))))	UCAGGAUACGUGGAGU-UACGU&ACGUAUACUGAAUGUAUCCUGA	4	0.508876	15d/OV651820.1_29715_PC39690_c0_g1_470_TPlot.pdf
PC3926_c0_g2:2128	OV651818.1_21706	PC3926_c0_g2	2117	2136	2128	-34.7	-23.6	0.680115	10.5	4-9,2133-2128;11-20,2127-2118	1-3,2136-2134[UP5];10-10,x-x[BULq];21-21,2117-2117[UP3]	.((((((((((-((((((...&...)))))).)))))))))).	UCUAUGCAACC-GCUGCCAGU&UGAGGUAGUAGGUUGUAUAGU	4	0.930149	15d/OV651818.1_21706_PC3926_c0_g2_2128_TPlot.pdf
PC3919_c0_g1:349	OV651826.1_41984	PC3919_c0_g1	337	358	349	-33.8	-22.2	0.656805	11	5-19,354-340	1-4,358-355[UP5];20-22,339-337[UP3]	...(((((((((((((((....&....)))))))))))))))...	UCGUUCUGAGCAAUAAUCCUGU&UUUUGAUUGUUGCUCAGAAAGC	4	0.935601	15d/OV651826.1_41984_PC3919_c0_g1_349_TPlot.pdf
PC3906_c1_g2:752	OV651825.1_39982	PC3906_c1_g2	741	761	752	-31.4	-21.2	0.675159	5	1-12,761-750;14-18,748-744	13-13,749-749[SIL];19-21,743-741[UP3]	...(((((.((((((((((((&)))))))))))).)))))...	UGGUAGUGUUGAAAAGCCAUU&AAUGGCUUUUCAUUACUGUGA	4	1	15d/OV651825.1_39982_PC3906_c1_g2_752_TPlot.pdf
PC3894_c0_g1:560	OV651815.1_14159	PC3894_c0_g1	545	574	560	-43.7	-29	0.663616	16.5	2-4,573-571;5-10,565-560;11-16,557-552;17-22,550-545	1-1,574-574[UP5];x-x,570-566[BULt];x-x,559-558[BULt];x-x,551-551[BULt]	((((((.((((((..((((((.....(((.&.)))-----))))))--))))))-))))))	GCAGCUCGGUUGAGUAGGGGAAACAUCCAC&UUGG-----UCCCCU--UCAACC-AGCUGU	4	0.645169	15d/OV651815.1_14159_PC3894_c0_g1_560_TPlot.pdf
PC3865_c0_g1:834	OV651826.1_42426	PC3865_c0_g1	816	843	834	-36.1	-24.1	0.66759	10	2-3,842-841;5-15,839-829;16-22,823-817	1-1,843-843[UP5];4-4,840-840[SIL];x-x,828-824[BULt];23-23,816-816[UP3]	.(((((((.....(((((((((((.((.&.)).)))))))))))-----))))))).	CCUGGUGGGUUAUUUCUAGAAGAAUGCU&UGCUUUCUUCUAGAA-----CCAUUAGU	2	0.366116	15d/OV651826.1_42426_PC3865_c0_g1_834_TPlot.pdf
PC384_c1_g1:565	OV651826.1_41879	PC384_c1_g1	553	574	565	-34.8	-23.16	0.665517	11	2-4,573-571;9-21,566-554	1-1,574-574[UP5];5-8,570-567[SIL];22-22,553-553[UP3]	.(((((((((((((....(((.&.)))....))))))))))))).	CUCUCUUGUCCAAAAUGUGGCG&UGUCUUUCUUUGGACAAGAGAA	3	0.438526	15d/OV651826.1_41879_PC384_c1_g1_565_TPlot.pdf
PC38_c0_g1:2441	OV651818.1_23949	PC38_c0_g1	2429	2454	2441	-33.9	-24.6	0.725664	13	2-6,2453-2449;7-14,2444-2437;16-21,2434-2429	1-1,2454-2454[UP5];x-x,2448-2445[BULt];15-15,2436-2435[AILt]	((((((..((((((((....(((((.&.)))))----))))))))-.))))))	GCAGCAUUGGCGGAAAGAAGGAGACU&UGUCUU----UUUCCGCU-UUGUUGC	2	0.604251	15d/OV651818.1_23949_PC38_c0_g1_2441_TPlot.pdf
PC3780_c0_g1:1304	OV651826.1_42423	PC3780_c0_g1	1291	1319	1304	-29.8	-19.6	0.657718	17	1-6,1319-1314;7-13,1307-1301;15-22,1298-1291	x-x,1313-1308[BULt];14-14,1300-1299[AILt]	((((((((..(((((((......((((((&))))))------)))))))-.))))))))	GGCAGUUACUGCAGACAACACUCAUGCGA&UUGCAU------UGUCUGU-UUAAUUGUU	3	0.94871	15d/OV651826.1_42423_PC3780_c0_g1_1304_TPlot.pdf
PC3757_c1_g1:5504	OV651818.1_23949	PC3757_c1_g1	5492	5513	5504	-33.9	-23.7	0.699115	10	2-11,5512-5503;13-21,5500-5492	1-1,5513-5513[UP5];12-12,5502-5501[AILt]	(((((((((..((((((((((.&.))))))))))-.)))))))))	GCGGCGGAGGAGGAGGAAGAUU&UGUCUUUUUCC-GCUUUGUUGC	3	0.863439	15d/OV651818.1_23949_PC3757_c1_g1_5504_TPlot.pdf
PC3743_c0_g1:3090	OV651817.1_20833	PC3743_c0_g1	3078	3099	3090	-34.8	-24.4	0.701149	12	5-20,3095-3080	1-4,3099-3096[UP5];21-22,3079-3078[UP3]	..((((((((((((((((....&....))))))))))))))))..	UCGGUGUUCAAGCUUGGGCAAC&UCACUCUAAGUUUGAACACCAA	4	0.114759	15d/OV651817.1_20833_PC3743_c0_g1_3090_TPlot.pdf
PC37362_c0_g4:4641	OV651826.1_41886	PC37362_c0_g4	4629	4649	4641	-32.6	-22.3	0.684049	7	2-4,4648-4646;6-14,4645-4637;16-22,4635-4629	1-1,4649-4649[UP5];5-5,x-x[BULq];15-15,4636-4636[SIL]	(((((((.(((((((((-(((.&.))).))))))))).)))))))	GGGAGUCCCACAGGGAU-CAGU&UUUGUAUCCCUGUGAGAUUUUU	4	0.96279	15d/OV651826.1_41886_PC37362_c0_g4_4641_TPlot.pdf
PC3729_c0_g1:2264	OV651830.1_45165	PC3729_c0_g1	2252	2274	2264	-36	-23.9	0.663889	8.5	2-7,2273-2268;8-15,2266-2259;17-19,2256-2254	1-1,2274-2274[UP5];x-x,2267-2267[BULt];16-16,2258-2257[AILt];20-21,2253-2252[UP3]	..(((..((((((((.((((((.&.))))))-))))))))-.)))..	CCGCCUCCUACGUCGUCAUCACC&UGUGAUG-UGACGUAG-UGGUAU	2	0.817679	15d/OV651830.1_45165_PC3729_c0_g1_2264_TPlot.pdf
PC3704_c0_g1:13483	OV651814.1_3674	PC3704_c0_g1	13471	13492	13483	-41.8	-27.2	0.650718	9	2-13,13491-13480;17-21,13479-13475	1-1,13492-13492[UP5];14-16,x-x[BULq];22-25,13474-13471[UP3]	....(((((---((((((((((((.&.))))))))))))...)))))....	UAGCCCGCA---ACAAGAUCGGUCA&AGACUGAUCUUGUUUCUGCGGAAAU	4	0.57398	15d/OV651814.1_3674_PC3704_c0_g1_13483_TPlot.pdf
PC3704_c0_g1:13278	OV651826.1_42423	PC3704_c0_g1	13266	13286	13278	-29.8	-19.7	0.661074	6	1-8,13286-13279;10-13,13278-13275;16-20,13272-13268	9-9,x-x[BULq];14-15,13274-13273[SIL];21-22,13267-13266[UP3]	..(((((..((((-((((((((&)))))))).))))..)))))..	CCCAAUUUUACAG-CAAUGCAA&UUGCAUUGUCUGUUUAAUUGUU	4	0.999754	15d/OV651826.1_42423_PC3704_c0_g1_13278_TPlot.pdf
PC3695_c0_g1:1081	OV651828.1_43849	PC3695_c0_g1	1070	1090	1081	-38.6	-25.46	0.659585	9	1-4,1090-1087;9-21,1082-1070	5-8,1086-1083[SIL]	(((((((((((((....((((&))))....)))))))))))))	AGAUACCACCAGUGACAUUCA&UGAACACAGCUGGUGGUAUCU	3	0.442156	15d/OV651828.1_43849_PC3695_c0_g1_1081_TPlot.pdf
PC3664_c0_g1:649	OV651826.1_42428	PC3664_c0_g1	637	658	649	-32.9	-21.6	0.656535	8.5	3-13,656-646;16-22,644-638	1-2,658-657[UP5];14-15,645-645[AILq];23-23,637-637[UP3]	.(((((((.-(((((((((((..&..)))))))))))..))))))).	GCUGAAGAA-CUGGAAGAAGCCA&UUGCUUCUUUUAGAAUCUUUAGG	2	0.777857	15d/OV651826.1_42428_PC3664_c0_g1_649_TPlot.pdf
PC36627_c0_g2:356	OV651826.1_42423	PC36627_c0_g2	344	365	356	-29.8	-19.7	0.661074	7	1-12,365-354;15-21,351-345	13-14,353-352[SIL];22-22,344-344[UP3]	.(((((((..((((((((((((&))))))))))))..))))))).	UACGGUUACCCAGAUAGUGUAA&UUGCAUUGUCUGUUUAAUUGUU	4	0.999815	15d/OV651826.1_42423_PC36627_c0_g2_356_TPlot.pdf
PC3660_c0_g2:659	OV651826.1_42687	PC3660_c0_g2	645	668	659	-32.2	-22	0.68323	9	1-9,668-660;11-13,658-656;14-19,652-647	10-10,659-659[SIL];x-x,655-653[BULt];20-21,646-645[UP3]	..((((((...(((.(((((((((&))))))))).)))---))))))..	CGACAGCUUGAAGAAAGCCAGAGA&UCUUUGGUUAUCU---AGCUGUAU	3	0.728432	15d/OV651826.1_42687_PC3660_c0_g2_659_TPlot.pdf
PC3652_c0_g1:379	OV651830.1_45165	PC3652_c0_g1	365	388	379	-36	-24.9	0.691667	10	1-11,388-378;12-21,374-365	x-x,377-375[BULt]	((((((((((...(((((((((((&)))))))))))---))))))))))	AUACUACUGCGAGGUUAUAUCGCA&UGUGAUGUGAC---GUAGUGGUAU	4	0.868874	15d/OV651830.1_45165_PC3652_c0_g1_379_TPlot.pdf
PC3608_c0_g1:335	OV651826.1_42428	PC3608_c0_g1	323	344	335	-32.9	-23.6	0.717325	5.5	2-10,343-335;12-13,334-333;15-23,331-323	1-1,344-344[UP5];11-11,x-x[BULq];14-14,332-332[SIL]	(((((((((.((-(((((((((.&.))))))))).)).)))))))))	CCUGGAGGUCCU-AAAGAAGCAC&UUGCUUCUUUUAGAAUCUUUAGG	4	0.478012	15d/OV651826.1_42428_PC3608_c0_g1_335_TPlot.pdf
PC358_c1_g1:3534	OV651825.1_39685	PC358_c1_g1	3522	3543	3534	-30.1	-20.7	0.687708	6.5	2-17,3542-3527;18-19,3525-3524	1-1,3543-3543[UP5];x-x,3526-3526[BULt];20-21,3523-3522[UP3]	..((.((((((((((((((((.&.))))))))))))))))-))..	UAGAUCGAUCUCUCAAAAGGUU&CAUUUUUUGAGAGAUUG-UCGA	4	0.975215	15d/OV651825.1_39685_PC358_c1_g1_3534_TPlot.pdf
PC3567_c0_g1:4669	OV651828.1_43849	PC3567_c0_g1	4658	4678	4669	-38.6	-25.8	0.668394	6	2-13,4677-4666;15-18,4664-4661	1-1,4678-4678[UP5];14-14,4665-4665[SIL];19-21,4660-4658[UP3]	...((((.((((((((((((.&.)))))))))))).))))...	UUUUGCCUUCAGCUGUGUUCC&UGAACACAGCUGGUGGUAUCU	4	0.748794	15d/OV651828.1_43849_PC3567_c0_g1_4669_TPlot.pdf
PC35529_c0_g1:206	OV651824.1_39476	PC35529_c0_g1	196	215	206	-33.5	-22	0.656716	12.5	7-19,209-197	1-6,215-210[UP5];20-20,196-196[UP3]	.(((((((((((((......&......))))))))))))).	UAUGGGUGUGGAUCAACUAC&UGACUAGAUCCACACUCAUU	4	0.848835	15d/OV651824.1_39476_PC35529_c0_g1_206_TPlot.pdf
PC3552_c0_g1:255	OV651813.1_3301	PC3552_c0_g1	246	264	255	-27.3	-18.2	0.666667	7.5	2-15,263-250	1-1,264-264[UP5];16-19,249-246[UP3]	....((((((((((((((.&.))))))))))))))....	AAAAUUUGGUUUCUCCAAA&AUUGGAGGAACUAGAAAUU	2	0.994633	15d/OV651813.1_3301_PC3552_c0_g1_255_TPlot.pdf
PC3524_c2_g1:683	OV651817.1_19344	PC3524_c2_g1	674	692	683	-37.6	-24.9	0.662234	8.5	3-4,690-689;6-19,687-674	1-2,692-691[UP5];5-5,688-688[SIL]	((((((((((((((.((..&..)).))))))))))))))	GUUCCAGGUCAUGCCAGAG&AACUUGUGUGGCCUGGAGC	2	0.995979	15d/OV651817.1_19344_PC3524_c2_g1_683_TPlot.pdf
PC3463_c0_g1:99	OV651817.1_19194	PC3463_c0_g1	88	108	99	-33.5	-25.7	0.767164	6	1-17,108-92	18-21,91-88[UP3]	....(((((((((((((((((&)))))))))))))))))....	GAAUCAUUAUUGGUUGCCACU&AGUGGUAACCGAUAAUGUGAA	3	0.0505593	15d/OV651817.1_19194_PC3463_c0_g1_99_TPlot.pdf
PC3453_c0_g1:850	OV651813.1_2526	PC3453_c0_g1	834	859	850	-31.7	-23.7	0.747634	12	1-6,859-854;8-12,852-848;13-22,843-834	7-7,853-853[SIL];x-x,847-844[BULt]	((((((((((....(((((.((((((&)))))).)))))----))))))))))	GGAGAAAAAAAGUUACUGCUGGUGUA&UACACUUGUAGU----UUUUUUCUCC	4	0.710405	15d/OV651813.1_2526_PC3453_c0_g1_850_TPlot.pdf
PC3426_c0_g1:20	OV651814.1_9178	PC3426_c0_g1	9	29	20	-40.1	-26.2	0.653367	7	3-11,27-19;12-18,17-11;20-21,10-9	1-2,29-28[UP5];x-x,18-18[BULt];19-19,x-x[BULq]	((-(((((((.(((((((((..&..)))))))))-))))))).))	GC-CAUCAAACGCUGGUUGUAC&UCACAGCCAGC-UUUGAUGAGC	4	0.748794	15d/OV651814.1_9178_PC3426_c0_g1_20_TPlot.pdf
PC3405_c0_g2:2697	OV651818.1_23949	PC3405_c0_g2	2684	2706	2697	-33.9	-22.4	0.660767	8	2-7,2705-2700;9-14,2698-2693;15-19,2690-2686;21-21,2684-2684	1-1,2706-2706[UP5];8-8,2699-2699[SIL];x-x,2692-2691[BULt];20-20,2685-2685[SIL]	(.(((((..((((((.((((((.&.)))))).))))))--))))).)	GGAGCAGUCAGCGGACGAAGACG&UGUCUUUUUCCGCU--UUGUUGC	4	1	15d/OV651818.1_23949_PC3405_c0_g2_2697_TPlot.pdf
PC3351_c0_g1:390	OV651817.1_19162	PC3351_c0_g1	376	400	390	-36.7	-25.6	0.697548	7.5	1-9,400-392;11-24,389-376	10-10,391-390[AILt]	((((((((((((((..(((((((((&)))))))))-.))))))))))))))	GAUGAUGGGAUCACAAAGUCUUCCA&UGGAAGACU-AGUGAUUUUGUUGUU	4	0.320231	15d/OV651817.1_19162_PC3351_c0_g1_390_TPlot.pdf
PC33447_c0_g1:591	OV651825.1_40103	PC33447_c0_g1	579	601	591	-31.2	-21.2	0.679487	7	2-7,600-595;8-20,593-581;22-22,579-579	1-1,601-601[UP5];x-x,594-594[BULt];21-21,580-580[SIL]	(.(((((((((((((.((((((.&.))))))-))))))))))))).)	UGUUUGGAUACGUCGAUUGGUAU&UUAUUAA-CGACGUGUUCAAAGA	4	0.931554	15d/OV651825.1_40103_PC33447_c0_g1_591_TPlot.pdf
PC3344_c0_g1:2147	OV651818.1_23949	PC3344_c0_g1	2136	2157	2147	-33.9	-23.3	0.687316	7.5	1-2,2157-2156;3-16,2154-2141;18-20,2139-2137	x-x,2155-2155[BULt];17-17,2140-2140[SIL];21-21,2136-2136[UP3]	.(((.((((((((((((((.((&))-)))))))))))))).))).	ACAAGGAAGUGGAGAAGGAGCA&UG-UCUUUUUCCGCUUUGUUGC	4	0.999686	15d/OV651818.1_23949_PC3344_c0_g1_2147_TPlot.pdf
PC3344_c0_g1:2018	OV651818.1_23949	PC3344_c0_g1	2007	2027	2018	-33.9	-23	0.678466	8	1-1,2027-2027;3-16,2025-2012;18-20,2010-2008	2-2,2026-2026[SIL];17-17,2011-2011[SIL];21-21,2007-2007[UP3]	.(((.((((((((((((((.(&).)))))))))))))).))).	ACAAGGAAGUGGAGAAGGAGG&UGUCUUUUUCCGCUUUGUUGC	4	0.999911	15d/OV651818.1_23949_PC3344_c0_g1_2018_TPlot.pdf
PC3342_c0_g1:315	OV651818.1_23949	PC3342_c0_g1	303	324	315	-33.9	-23.8	0.702065	5.5	1-11,324-314;13-14,312-311;15-19,309-305;21-21,303-303	12-12,313-313[SIL];x-x,310-310[BULt];20-20,304-304[SIL]	(.(((((.((.(((((((((((&))))))))))).))-))))).)	GGAACAGUAGGGGAAAAGGACA&UGUCUUUUUCCGCU-UUGUUGC	2	0.875306	15d/OV651818.1_23949_PC3342_c0_g1_315_TPlot.pdf
PC3336_c0_g1:3910	OV651818.1_23949	PC3336_c0_g1	3898	3919	3910	-33.9	-22.1	0.651917	8	1-5,3919-3915;7-11,3913-3909;13-19,3907-3901;20-21,3899-3898	6-6,3914-3914[SIL];12-12,3908-3908[SIL];x-x,3900-3900[BULt]	((.(((((((.(((((.(((((&))))).))))).)))))))-))	GCAAACAAAGAGGAGGUGGACA&UGUCUUUUUCCGCUUUGUU-GC	4	1	15d/OV651818.1_23949_PC3336_c0_g1_3910_TPlot.pdf
PC3332_c0_g1:266	OV651823.1_35668	PC3332_c0_g1	255	278	266	-36.4	-23.8	0.653846	12.5	3-7,276-272;8-15,268-261;17-21,259-255	1-2,278-277[UP5];x-x,271-269[BULt];16-16,260-260[SIL]	(((((.((((((((...(((((..&..)))))---)))))))).)))))	GCUGCAGUGGCAGGGUCGCAAUUU&AUAUUGU---CCUGUCACAGCAGU	2	0.718857	15d/OV651823.1_35668_PC3332_c0_g1_266_TPlot.pdf
PC3320_c1_g1:3320	OV651818.1_23877	PC3320_c1_g1	3309	3333	3320	-34.3	-22.4	0.653061	17.5	5-9,3329-3325;10-21,3320-3309	1-4,3333-3330[UP5];x-x,3324-3321[BULt]	((((((((((((....(((((....&....)))))----))))))))))))	GCUCUCUGCUGGCUAAAGUCAUUAA&AAAUUGACU----CUAGUAGGGAGU	4	0.986797	15d/OV651818.1_23877_PC3320_c1_g1_3320_TPlot.pdf
PC33174_c0_g1:110	OV651826.1_41890	PC33174_c0_g1	99	121	110	-33.1	-23.5	0.70997	10	1-5,121-117;6-8,115-113;10-19,110-101	x-x,116-116[BULt];9-9,112-111[AILt];20-21,100-99[UP3]	..((((((((((..(((.(((((&)))))-)))-.))))))))))..	GUGGAUCUGAGAUCGGCGUGGUG&CACCA-GCU-UUCUUAGAUUCUU	4	0.743639	15d/OV651826.1_41890_PC33174_c0_g1_110_TPlot.pdf
PC33162_c0_g1:1445	OV651818.1_23949	PC33162_c0_g1	1434	1458	1445	-33.9	-22.4	0.660767	13	1-7,1458-1452;8-18,1447-1437;20-21,1435-1434	x-x,1451-1448[BULt];19-19,1436-1436[SIL]	((.(((((((((((....(((((((&)))))))----))))))))))).))	GCCGCGAAGUGGAAGACAGAAGAUA&UGUCUUU----UUCCGCUUUGUUGC	3	0.991096	15d/OV651818.1_23949_PC33162_c0_g1_1445_TPlot.pdf
PC3316_c0_g2:978	OV651815.1_14155	PC3316_c0_g2	966	988	978	-34.6	-22.7	0.656069	6.5	1-4,988-985;5-20,983-968	x-x,984-984[BULt];21-22,967-966[UP3]	..((((((((((((((((.((((&))))-))))))))))))))))..	ACUUGUACUUCUUUGCAUAUCCA&UGGA-AUGUAAAGAAGUAUGGAG	4	0.637886	15d/OV651815.1_14155_PC3316_c0_g2_978_TPlot.pdf
PC3300_c0_g1:257	OV651815.1_13561	PC3300_c0_g1	245	266	257	-43.2	-28.6	0.662037	11	4-5,263-262;8-20,259-247	1-3,266-264[UP5];6-7,261-260[SIL];21-22,246-245[UP3]	..(((((((((((((..((...&...))..)))))))))))))..	UUACCUCGCACGACGGAUCCAC&UCAGACGCGUCGUGCGAGGUUU	4	0.763648	15d/OV651815.1_13561_PC3300_c0_g1_257_TPlot.pdf
PC329_c0_g1:947	OV651826.1_42428	PC329_c0_g1	934	956	947	-32.9	-21.7	0.659574	7.5	1-8,956-949;10-21,947-936	9-9,948-948[SIL];22-23,935-934[UP3]	..((((((((((((.((((((((&)))))))).))))))))))))..	AAUGGAGAUUUUAAUGGAGGCAA&UUGCUUCUUUUAGAAUCUUUAGG	2	0.752924	15d/OV651826.1_42428_PC329_c0_g1_947_TPlot.pdf
PC3275_c1_g1:1892	OV651818.1_21706	PC3275_c1_g1	1881	1901	1892	-34.7	-24.8	0.714697	7.5	2-16,1900-1886	1-1,1901-1901[UP5];17-21,1885-1881[UP3]	.....(((((((((((((((.&.))))))))))))))).....	UAUACGCAAUCUACUACCUCU&UGAGGUAGUAGGUUGUAUAGU	4	0.61513	15d/OV651818.1_21706_PC3275_c1_g1_1892_TPlot.pdf
PC32702_c0_g1:711	OV651826.1_41886	PC32702_c0_g1	699	725	711	-32.6	-21.3	0.653374	17.5	3-9,723-717;10-18,711-703	1-2,725-724[UP5];x-x,716-712[BULt];19-22,702-699[UP3]	....(((((((((.....(((((((..&..)))))))-----)))))))))....	UGAUGUCUCACAGCUUUCGGAUACACA&UUUGUAUCC-----CUGUGAGAUUUUU	4	0.9992	15d/OV651826.1_41886_PC32702_c0_g1_711_TPlot.pdf
PC3254_c0_g1:163	OV651817.1_20420	PC3254_c0_g1	150	172	163	-39.3	-27.5	0.699746	5	1-16,172-157;18-22,154-150	17-17,156-155[AILt]	(((((..((((((((((((((((&))))))))))))))))-.)))))	UGCAGUAUUUCGUUGGCAAUGAA&UUCGUUGUCGACGAAA-CCUGCA	4	0.30628	15d/OV651817.1_20420_PC3254_c0_g1_163_TPlot.pdf
PC3252_c0_g1:310	OV651825.1_39685	PC3252_c0_g1	299	320	310	-30.1	-20.6	0.684385	8	2-9,319-312;11-20,309-300	1-1,320-320[UP5];10-10,311-310[AILt];21-21,299-299[UP3]	.((((((((((..((((((((.&.))))))))-.)))))))))).	ACGACAAUCUUGACAAGAAAUU&CAUUUUUUG-AGAGAUUGUCGA	3	0.715819	15d/OV651825.1_39685_PC3252_c0_g1_310_TPlot.pdf
PC32389_c0_g2:1040	OV651825.1_39685	PC32389_c0_g2	1029	1049	1040	-30.1	-19.7	0.654485	6	1-11,1049-1039;13-16,1038-1035;17-19,1033-1031	12-12,x-x[BULq];x-x,1034-1034[BULt];20-21,1030-1029[UP3]	..(((.((((-(((((((((((&))))))))))).))))-)))..	GGGACGAAUC-CUCGAAAAAUG&CAUUUUUUGAGAGAUU-GUCGA	0	0.111617	15d/OV651825.1_39685_PC32389_c0_g2_1040_TPlot.pdf
PC3214_c12_g1:471	OV651815.1_12722	PC3214_c12_g1	459	480	471	-31.2	-27.8	0.891026	3	1-4,480-477;6-22,475-459	5-5,476-476[SIL]	(((((((((((((((((.((((&)))).)))))))))))))))))	AUGUUCGAAACGGUUUACACAG&CUGUAUAAACUGUUUCGAACAU	4	0.794979	15d/OV651815.1_12722_PC3214_c12_g1_471_TPlot.pdf
PC3214_c0_g1:783	OV651825.1_39982	PC3214_c0_g1	772	792	783	-31.4	-25.6	0.815287	3.5	2-5,791-788;7-21,786-772	1-1,792-792[UP5];6-6,787-787[SIL]	(((((((((((((((.((((.&.)))).)))))))))))))))	UCACAGUGAUGAAAAACCAUA&AAUGGCUUUUCAUUACUGUGA	4	0.881539	15d/OV651825.1_39982_PC3214_c0_g1_783_TPlot.pdf
PC32132_c0_g1:391	OV651825.1_39982	PC32132_c0_g1	379	400	391	-31.4	-20.8	0.66242	9	3-8,398-393;10-16,391-385;17-20,383-380	1-2,400-399[UP5];9-9,392-392[SIL];x-x,384-384[BULt];21-21,379-379[UP3]	.((((.(((((((.((((((..&..)))))).)))))))-)))).	ACACAGGUAAUGGUAGGCCACA&AAUGGCUUUUCAUUAC-UGUGA	2	0.999153	15d/OV651825.1_39982_PC32132_c0_g1_391_TPlot.pdf
PC321_c0_g1:6751	OV651813.1_1782	PC321_c0_g1	6738	6760	6751	-36.2	-23.8	0.657459	7.5	2-12,6759-6749;13-17,6746-6742;20-21,6739-6738	1-1,6760-6760[UP5];x-x,6748-6747[BULt];18-19,6741-6740[SIL]	((..(((((..(((((((((((.&.)))))))))))--)))))..))	GCAAUUGGCCUUCACCUACUUAC&AUAAGUAGGUGA--GCCAAAGGU	4	0.903318	15d/OV651813.1_1782_PC321_c0_g1_6751_TPlot.pdf
PC3183_c0_g1:3582	OV651818.1_23949	PC3183_c0_g1	3568	3591	3582	-33.9	-22.6	0.666667	9	1-11,3591-3581;12-14,3578-3576;15-20,3574-3569	x-x,3580-3579[BULt];x-x,3575-3575[BULt];21-21,3568-3568[UP3]	.((((((.(((..(((((((((((&)))))))))))--)))-)))))).	ACGACAAGGGCAAGGAGAAGGACA&UGUCUUUUUCC--GCU-UUGUUGC	4	0.999998	15d/OV651818.1_23949_PC3183_c0_g1_3582_TPlot.pdf
PC3183_c0_g1:3536	OV651823.1_35668	PC3183_c0_g1	3525	3545	3536	-36.4	-24.7	0.678571	9.5	4-13,3542-3533;15-15,3531-3531;17-21,3529-3525	1-3,3545-3543[UP5];14-14,3532-3532[SIL];16-16,3530-3530[SIL]	(((((.(.((((((((((...&...)))))))))).).)))))	GCUGCGGCGGCGGGACAAGAU&AUAUUGUCCUGUCACAGCAGU	4	0.799102	15d/OV651823.1_35668_PC3183_c0_g1_3536_TPlot.pdf
PC3174_c0_g1:314	OV651826.1_42423	PC3174_c0_g1	302	323	314	-29.8	-23.4	0.785235	5	1-10,323-314;12-21,312-303	11-11,313-313[SIL];22-22,302-302[UP3]	.((((((((((.((((((((((&)))))))))).)))))))))).	UACGAUUAGACUGAUAAUGCAA&UUGCAUUGUCUGUUUAAUUGUU	4	0.262684	15d/OV651826.1_42423_PC3174_c0_g1_314_TPlot.pdf
PC3172_c0_g1:2026	OV651818.1_23949	PC3172_c0_g1	2010	2035	2026	-33.9	-22.4	0.660767	11	2-14,2034-2022;17-21,2014-2010	1-1,2035-2035[UP5];15-16,2021-2015[AILt]	(((((.......(((((((((((((.&.)))))))))))))-----..)))))	GCAAUUUUGUUUGGUGGAAGAAGACC&UGUCUUUUUCCGCU-----UUGUUGC	2	0.996572	15d/OV651818.1_23949_PC3172_c0_g1_2026_TPlot.pdf
PC3172_c0_g1:1969	OV651818.1_23949	PC3172_c0_g1	1953	1978	1969	-33.9	-24.3	0.716814	10	2-14,1977-1965;17-21,1957-1953	1-1,1978-1978[UP5];15-16,1964-1958[AILt]	(((((.......(((((((((((((.&.)))))))))))))-----..)))))	GCAAUUUUGUUUGGCGGAAGAAGACC&UGUCUUUUUCCGCU-----UUGUUGC	3	0.704543	15d/OV651818.1_23949_PC3172_c0_g1_1969_TPlot.pdf
PC3163_c0_g1:1382	OV651823.1_36226	PC3163_c0_g1	1365	1391	1382	-41.6	-27.8	0.668269	16.5	3-12,1389-1380;13-19,1374-1368	1-2,1391-1390[UP5];x-x,1379-1375[BULt];20-22,1367-1365[UP3]	...(((((((.....((((((((((..&..))))))))))-----)))))))...	CUCGGUCGGGGCGCGACUAGUGCAAAA&UAUUGCACUAGU-----CCCGGCCUAU	4	0.518753	15d/OV651823.1_36226_PC3163_c0_g1_1382_TPlot.pdf
PC3156_c0_g1:5238	OV651826.1_41633	PC3156_c0_g1	5226	5247	5238	-33.5	-22.8	0.680597	8	1-4,5247-5244;7-14,5241-5234;16-22,5232-5226	5-6,5243-5242[SIL];15-15,5233-5233[SIL]	(((((((.((((((((..((((&))))..)))))))).)))))))	UAUCUGUGAGCAGGUUUUUUGA&UCAAUUAAUUUGCUGACGGAUG	2	0.179263	15d/OV651826.1_41633_PC3156_c0_g1_5238_TPlot.pdf
PC3099_c0_g1:2852	OV651826.1_42423	PC3099_c0_g1	2840	2861	2852	-29.8	-19.48	0.653691	5.5	1-2,2861-2860;4-14,2858-2848;18-22,2844-2840	3-3,2859-2859[SIL];15-17,2847-2845[SIL]	(((((...(((((((((((.((&)).)))))))))))...)))))	AACGACUUAACAGACAAUGGAA&UUGCAUUGUCUGUUUAAUUGUU	4	0.999973	15d/OV651826.1_42423_PC3099_c0_g1_2852_TPlot.pdf
PC30755_c0_g1:37	OV651825.1_39982	PC30755_c0_g1	26	46	37	-31.4	-25.5	0.812102	3	1-5,46-42;7-21,40-26	6-6,41-41[SIL]	(((((((((((((((.(((((&))))).)))))))))))))))	UCACAGUGGUGAAAAACCAUU&AAUGGCUUUUCAUUACUGUGA	4	0.909035	15d/OV651825.1_39982_PC30755_c0_g1_37_TPlot.pdf
PC3070_c0_g1:2245	OV651813.1_173	PC3070_c0_g1	2231	2257	2245	-42	-28.12	0.669524	14.5	1-8,2257-2250;11-20,2244-2235;21-21,2233-2233	9-10,2249-2245[AILt];x-x,2234-2234[BULt];22-23,2232-2231[UP3]	..(.((((((((((.....((((((((&))))))))---..))))))))))-)..	CGGACAUGGAGGAGGAAAAGGAUCUGG&CCAGAUCU---AACUCUUCCAUG-CGA	4	0.150007	15d/OV651813.1_173_PC3070_c0_g1_2245_TPlot.pdf
PC3067_c0_g1:879	OV651825.1_39685	PC3067_c0_g1	868	888	879	-30.1	-21.7	0.72093	3.5	2-21,887-868	1-1,888-888[UP5]	((((((((((((((((((((.&.))))))))))))))))))))	UUGACGAUUUCUUAAAAAAUA&CAUUUUUUGAGAGAUUGUCGA	3	0.377135	15d/OV651825.1_39685_PC3067_c0_g1_879_TPlot.pdf
PC3056_c0_g1:1073	OV651819.1_26273	PC3056_c0_g1	1062	1082	1073	-31.2	-21.2	0.679487	8	3-8,1080-1075;10-20,1073-1063	1-2,1082-1081[UP5];9-9,1074-1074[SIL];21-21,1062-1062[UP3]	.(((((((((((.((((((..&..)))))).))))))))))).	AAGGAUUGCCAGAUGGUAUGA&AAAUAUCAGCUGGUAAUUCUG	4	0.979356	15d/OV651819.1_26273_PC3056_c0_g1_1073_TPlot.pdf
PC3031_c0_g1:582	OV651819.1_26273	PC3031_c0_g1	571	591	582	-31.2	-21	0.673077	5	2-10,590-582;12-18,581-575;19-21,573-571	1-1,591-591[UP5];11-11,x-x[BULq];x-x,574-574[BULt]	(((.(((((((-(((((((((.&.))))))))).)))))))-)))	UAGAAGUUACC-GCUGAUAUUG&AAAUAUCAGCUGGUAAUU-CUG	4	0.985679	15d/OV651819.1_26273_PC3031_c0_g1_582_TPlot.pdf
PC3031_c0_g1:4420	OV651813.1_2231	PC3031_c0_g1	4408	4429	4420	-35.8	-23.7	0.662011	8	1-14,4429-4416	15-22,4415-4408[UP3]	........((((((((((((((&))))))))))))))........	CGAAACUCCUUCUAGUGCCAUU&AAUGGCACUAGAAGAAUUCACG	4	0.565237	15d/OV651813.1_2231_PC3031_c0_g1_4420_TPlot.pdf
PC3031_c0_g1:4382	OV651817.1_18387	PC3031_c0_g1	4368	4391	4382	-36.6	-24.6	0.672131	9.5	3-6,4389-4386;8-13,4384-4379;15-22,4377-4370	1-2,4391-4390[UP5];7-7,4385-4385[SIL];14-14,4378-4378[SIL];23-24,4369-4368[UP3]	..((((((((.((((((.((((..&..)))).)))))).))))))))..	AUUACAGGGUGUUCAGAGGAGACG&UUUCUUGUCUGAAAACCUUGUACU	3	0.192663	15d/OV651817.1_18387_PC3031_c0_g1_4382_TPlot.pdf
PC301_c0_g5:3913	OV651830.1_45165	PC301_c0_g5	3902	3922	3913	-36	-25.1	0.697222	9	1-3,3922-3920;6-19,3917-3904	4-5,3919-3918[SIL];20-21,3903-3902[UP3]	..((((((((((((((..(((&)))..))))))))))))))..	ACGCCACUGCGUUACAGAAUA&UGUGAUGUGACGUAGUGGUAU	4	0.832673	15d/OV651830.1_45165_PC301_c0_g5_3913_TPlot.pdf
PC30082_c0_g1:958	OV651813.1_2231	PC30082_c0_g1	937	967	958	-35.8	-24.8	0.692737	13	3-14,965-954;15-22,944-937	1-2,967-966[UP5];x-x,953-945[BULt]	((((((((.........((((((((((((..&..))))))))))))---------))))))))	UGUGGAUUACAUCGAGGCUUCUAGUGCCAAC&AAUGGCACUAGAAG---------AAUUCACG	4	0.262684	15d/OV651813.1_2231_PC30082_c0_g1_958_TPlot.pdf
PC2992_c0_g1:1509	OV651825.1_39685	PC2992_c0_g1	1497	1518	1509	-30.1	-21.2	0.704319	5	2-13,1517-1506;15-21,1503-1497	1-1,1518-1518[UP5];14-14,1505-1504[AILt]	(((((((..((((((((((((.&.))))))))))))-.)))))))	UUGACGAGACUCUCAGAAAAUA&CAUUUUUUGAGAG-AUUGUCGA	4	0.912657	15d/OV651825.1_39685_PC2992_c0_g1_1509_TPlot.pdf
PC2969_c1_g1:1216	OV651826.1_42687	PC2969_c1_g1	1205	1228	1216	-32.2	-21.1	0.65528	14.5	3-8,1226-1221;9-19,1217-1207	1-2,1228-1227[UP5];x-x,1220-1218[BULt];20-21,1206-1205[UP3]	..(((((((((((...((((((..&..))))))---)))))))))))..	CAACAGCUGGGUGUAAACCAGAAC&UCUUUGGU---UAUCUAGCUGUAU	3	0.941227	15d/OV651826.1_42687_PC2969_c1_g1_1216_TPlot.pdf
PC29625_c0_g1:4035	OV651825.1_39647	PC29625_c0_g1	4024	4044	4035	-36.3	-25.8	0.710744	4.5	1-11,4044-4034;13-21,4032-4024	12-12,4033-4033[SIL]	(((((((((.(((((((((((&))))))))))).)))))))))	AGGUUGGAUAAUGUGGUGUUA&UAGCACCACAUGAUUCAGCUU	4	0.320231	15d/OV651825.1_39647_PC29625_c0_g1_4035_TPlot.pdf
PC2930_c0_g1:1734	OV651815.1_12722	PC2930_c0_g1	1723	1743	1734	-31.2	-21.9	0.701923	5.5	1-14,1743-1730;16-18,1729-1727;20-20,1725-1725	15-15,x-x[BULq];19-19,1726-1726[SIL];21-22,1724-1723[UP3]	..(.(((-((((((((((((((&)))))))))))))).))).)..	CCGGUCG-GACAGUUUAUGCAG&CUGUAUAAACUGUUUCGAACAU	3	0.980861	15d/OV651815.1_12722_PC2930_c0_g1_1734_TPlot.pdf
PC293_c0_g2:628	OV651818.1_24073	PC293_c0_g2	614	637	628	-34.4	-22.9	0.665698	11.5	5-14,633-624;15-20,622-617	1-4,637-634[UP5];x-x,623-623[BULt];21-23,616-614[UP3]	...((((((.((((((((((....&....))))))))))-))))))...	AAUCAGAGCAGUACAGAUUCAUUA&UUUAGAAUCUGUAC-GCUUUGUUG	2	0.438678	15d/OV651818.1_24073_PC293_c0_g2_628_TPlot.pdf
PC2921_c0_g1:1412	OV651820.1_29647	PC2921_c0_g1	1401	1421	1412	-29.2	-19.1	0.65411	7.5	2-20,1420-1402	1-1,1421-1421[UP5];21-21,1401-1401[UP3]	.(((((((((((((((((((.&.))))))))))))))))))).	GUAGGAGUAUUAAAUGUGUCC&AGAUAUGUUUGAUAUUCUUGG	4	0.999795	15d/OV651820.1_29647_PC2921_c0_g1_1412_TPlot.pdf
PC2909_c0_g1:1440	OV651825.1_39685	PC2909_c0_g1	1429	1449	1440	-30.1	-20.4	0.677741	7	4-21,1446-1429	1-3,1449-1447[UP5]	((((((((((((((((((...&...))))))))))))))))))	UUGAUAGUUUCUCAAAAAUUU&CAUUUUUUGAGAGAUUGUCGA	4	0.991382	15d/OV651825.1_39685_PC2909_c0_g1_1440_TPlot.pdf
PC2888_c0_g1:5787	OV651826.1_42423	PC2888_c0_g1	5774	5796	5787	-29.8	-20.3	0.681208	9.5	1-7,5796-5790;9-11,5788-5786;13-22,5783-5774	8-8,5789-5789[SIL];12-12,5785-5784[AILt]	((((((((((..(((.(((((((&))))))).)))-.))))))))))	GGCGAUUAAAAAGGAGGAUGCAA&UUGCAUUGUCU-GUUUAAUUGUU	2	0.846912	15d/OV651826.1_42423_PC2888_c0_g1_5787_TPlot.pdf
PC2847_c0_g1:944	OV651814.1_12450	PC2847_c0_g1	932	954	944	-32.8	-21.7	0.661585	7.5	2-8,953-947;9-12,945-942;14-22,940-932	1-1,954-954[UP5];x-x,946-946[BULt];13-13,941-941[SIL]	(((((((((.((((.(((((((.&.)))))))-)))).)))))))))	GGAGGUUCUAUGGGUUCUUACAC&UUGUAAGA-UCUAAAGGACCUUU	4	0.854854	15d/OV651814.1_12450_PC2847_c0_g1_944_TPlot.pdf
PC28384_c0_g1:304	OV651822.1_33313	PC28384_c0_g1	290	313	304	-46.9	-30.7	0.654584	11.5	4-12,310-302;14-23,299-290	1-3,313-311[UP5];13-13,301-300[AILt]	((((((((((..(((((((((...&...)))))))))-.))))))))))	CGCGCGCUAUGGUUGGGUACUAUU&UCAGGUACCUGA-AGUAGCGCGCG	4	0.167101	15d/OV651822.1_33313_PC28384_c0_g1_304_TPlot.pdf
PC2837_c0_g1:3292	OV651817.1_19194	PC2837_c0_g1	3282	3302	3292	-33.5	-22.7	0.677612	8	2-8,3301-3295;9-11,3293-3291;13-19,3290-3284	1-1,3302-3302[UP5];x-x,3294-3294[BULt];12-12,x-x[BULq];20-21,3283-3282[UP3]	..(((((((-(((.(((((((.&.)))))))-))).)))))))..	UCCACAUUA-CGGAUUACCGCA&AGUGGUAA-CCGAUAAUGUGAA	4	0.704462	15d/OV651817.1_19194_PC2837_c0_g1_3292_TPlot.pdf
PC28325_c0_g2:4705	OV651826.1_41984	PC28325_c0_g2	4693	4715	4705	-33.8	-22	0.650888	8	1-8,4715-4708;9-17,4706-4698;19-22,4696-4693	x-x,4707-4707[BULt];18-18,4697-4697[SIL]	((((.(((((((((.((((((((&))))))))-))))))))).))))	GCUUACUGGGCAACGGAUUGGAG&UUUUGAUU-GUUGCUCAGAAAGC	4	0.956223	15d/OV651826.1_41984_PC28325_c0_g2_4705_TPlot.pdf
PC2831_c0_g1:4130	OV651815.1_12720	PC2831_c0_g1	4114	4139	4130	-35.5	-23.4	0.659155	9	2-15,4138-4125;16-20,4119-4115	1-1,4139-4139[UP5];x-x,4124-4120[BULt];21-21,4114-4114[UP3]	.(((((.....((((((((((((((.&.))))))))))))))-----))))).	AGGUAAACCAUUGACCAGUUAGAAUA&CAUUCUGACUGGUUA-----UUGCCA	4	0.989861	15d/OV651815.1_12720_PC2831_c0_g1_4130_TPlot.pdf
PC28135_c1_g1:1192	OV651813.1_3301	PC28135_c1_g1	1183	1203	1192	-27.3	-19.7	0.721612	8	2-6,1202-1198;7-16,1195-1186	1-1,1203-1203[UP5];x-x,1197-1196[BULt];17-19,1185-1183[UP3]	...((((((((((..(((((.&.)))))--))))))))))...	AACUUCUAGUUCCAGUCCAAA&AUUGGA--GGAACUAGAAAUU	4	0.962026	15d/OV651813.1_3301_PC28135_c1_g1_1192_TPlot.pdf
PC2808_c0_g1:1997	OV651815.1_12722	PC2808_c0_g1	1985	2006	1997	-31.2	-23.9	0.766026	6	3-20,2004-1987	1-2,2006-2005[UP5];21-22,1986-1985[UP3]	..((((((((((((((((((..&..))))))))))))))))))..	GGGUUUGGAACAGUUUAUACCA&CUGUAUAAACUGUUUCGAACAU	4	0.999519	15d/OV651815.1_12722_PC2808_c0_g1_1997_TPlot.pdf
PC2793_c0_g1:596	OV651820.1_29647	PC2793_c0_g1	585	608	596	-29.2	-19	0.650685	12.5	1-6,608-603;7-20,599-586	x-x,602-600[BULt];21-21,585-585[UP3]	.((((((((((((((...((((((&))))))---)))))))))))))).	UCAGGAAUAUUAGAUAGAGUGUCU&AGAUAU---GUUUGAUAUUCUUGG	4	0.999884	15d/OV651820.1_29647_PC2793_c0_g1_596_TPlot.pdf
PC2786_c0_g1:1410	OV651826.1_42423	PC2786_c0_g1	1398	1420	1410	-29.8	-20.1	0.674497	9	1-6,1420-1415;8-15,1412-1405;18-22,1402-1398	7-7,1414-1413[AILt];16-17,1404-1403[SIL]	(((((..((((((((..((((((&))))))-.))))))))..)))))	GACAAACAGACAGGCCUGUGCAA&UUGCAU-UGUCUGUUUAAUUGUU	3	0.856166	15d/OV651826.1_42423_PC2786_c0_g1_1410_TPlot.pdf
PC278_c0_g2:5766	OV651826.1_41638	PC278_c0_g2	5753	5775	5766	-40.7	-27.2	0.668305	9.5	3-4,5773-5772;6-12,5770-5764;13-20,5762-5755	1-2,5775-5774[UP5];5-5,5771-5771[SIL];x-x,5763-5763[BULt];21-22,5754-5753[UP3]	..((((((((.(((((((.((..&..)).)))))))-))))))))..	CUACUGGACCUCACGGACUAGGC&AACUUGUCCGUG-GGUUCAGUCU	4	0.825734	15d/OV651826.1_41638_PC278_c0_g2_5766_TPlot.pdf
PC2766_c5_g1:983	OV651822.1_34141	PC2766_c5_g1	971	992	983	-30	-20.2	0.673333	4	2-12,991-981;15-19,978-974;20-21,972-971	1-1,992-992[UP5];13-14,980-979[SIL];x-x,973-973[BULt]	((.(((((..(((((((((((.&.)))))))))))..)))))-))	UGUUCAUUAGAAGAUUCGCUUA&CAAGCGAAUCUUAAAAUGA-CA	4	0.679442	15d/OV651822.1_34141_PC2766_c5_g1_983_TPlot.pdf
PC2766_c5_g1:1395	OV651818.1_23949	PC2766_c5_g1	1385	1404	1395	-33.9	-22.3	0.657817	9	3-16,1402-1389;18-21,1388-1385	1-2,1404-1403[UP5];17-17,x-x[BULq]	((((-((((((((((((((..&..)))))))))))))).))))	GCAG-AAGGCGGAGAGGGGUA&UGUCUUUUUCCGCUUUGUUGC	4	1	15d/OV651818.1_23949_PC2766_c5_g1_1395_TPlot.pdf
PC27476_c0_g1:3507	OV651818.1_23949	PC27476_c0_g1	3489	3516	3507	-33.9	-23.3	0.687316	13	3-15,3514-3502;16-21,3494-3489	1-2,3516-3515[UP5];x-x,3501-3495[BULt]	((((((.......(((((((((((((..&..)))))))))))))-------))))))	GCAGCACAAGCUCGAGUGGAAGAAGAAC&UGUCUUUUUCCGCUU-------UGUUGC	4	0.999538	15d/OV651818.1_23949_PC27476_c0_g1_3507_TPlot.pdf
PC2741_c0_g1:1409	OV651815.1_12720	PC2741_c0_g1	1398	1418	1409	-35.5	-23.16	0.652394	7.5	2-13,1417-1406;18-20,1401-1399	1-1,1418-1418[UP5];14-17,1405-1402[SIL];21-21,1398-1398[UP3]	.(((....((((((((((((.&.))))))))))))....))).	AGGCUGAUGCUAGUCAGAAUU&CAUUCUGACUGGUUAUUGCCA	3	0.821842	15d/OV651815.1_12720_PC2741_c0_g1_1409_TPlot.pdf
PC27364_c1_g1:55	OV651815.1_12722	PC27364_c1_g1	43	64	55	-31.2	-22.1	0.708333	3	1-3,64-62;5-15,60-50;17-22,48-43	4-4,61-61[SIL];16-16,49-49[SIL]	((((((.(((((((((((.(((&))).))))))))))).))))))	AUGUUCAAAACAGUUUAUCCAG&CUGUAUAAACUGUUUCGAACAU	4	0.999993	15d/OV651815.1_12722_PC27364_c1_g1_55_TPlot.pdf
PC2717_c0_g1:176	OV651824.1_39476	PC2717_c0_g1	166	185	176	-33.5	-23.3	0.695522	8	3-15,183-171	1-2,185-184[UP5];16-20,170-166[UP3]	.....(((((((((((((..&..))))))))))))).....	GUAAUGUGUGGAUCUAGUGG&UGACUAGAUCCACACUCAUU	2	0.239313	15d/OV651824.1_39476_PC2717_c0_g1_176_TPlot.pdf
PC2716_c0_g1:377	OV651826.1_42428	PC2716_c0_g1	362	386	377	-32.9	-21.4	0.650456	6.5	1-10,386-377;11-13,375-373;15-17,371-369;19-23,366-362	x-x,376-376[BULt];14-14,372-372[SIL];18-18,368-367[AILt]	(((((..(((.(((.((((((((((&))))))))))-))).)))-.)))))	CCUGAUUGAUGCUGCAAAGAAGCAA&UUGCUUCUUU-UAGAAUC-UUUAGG	3	0.753605	15d/OV651826.1_42428_PC2716_c0_g1_377_TPlot.pdf
PC27_c5_g1:811	OV651817.1_20420	PC27_c5_g1	799	820	811	-39.3	-28.1	0.715013	7.5	1-13,820-808;16-18,805-803;20-21,801-800	14-15,807-806[SIL];19-19,802-802[SIL];22-22,799-799[UP3]	.((.(((..(((((((((((((&)))))))))))))..))).)).	AGCUGGUGACGUCGGCGGCGAG&UUCGUUGUCGACGAAACCUGCA	3	0.0627946	15d/OV651817.1_20420_PC27_c5_g1_811_TPlot.pdf
PC26670_c0_g1:466	OV651820.1_29647	PC26670_c0_g1	455	475	466	-29.2	-19.9	0.681507	4	1-3,475-473;5-13,471-463;15-21,461-455	4-4,472-472[SIL];14-14,462-462[SIL]	(((((((.(((((((((.(((&))).))))))))).)))))))	UCGAGAAGAUCAAACAUUUCU&AGAUAUGUUUGAUAUUCUUGG	4	0.991382	15d/OV651820.1_29647_PC26670_c0_g1_466_TPlot.pdf
PC2661_c0_g1:746	OV651819.1_26271	PC2661_c0_g1	735	754	746	-31.1	-21.7	0.697749	9.5	3-7,752-748;9-20,747-736	1-2,754-753[UP5];8-8,x-x[BULq];21-21,735-735[UP3]	.((((((((((((-(((((..&..))))).)))))))))))).	AGCGGUUGCCAAG-GAGGUGA&UAAUCUCAUUUGGUAACUGUG	3	0.369003	15d/OV651819.1_26271_PC2661_c0_g1_746_TPlot.pdf
PC26594_c0_g1:355	OV651815.1_15431	PC26594_c0_g1	341	364	355	-37.7	-25.3	0.671088	8	2-11,363-354;13-16,351-348;17-22,346-341	1-1,364-364[UP5];12-12,353-352[AILt];x-x,347-347[BULt]	((((((.((((..((((((((((.&.))))))))))-.))))-))))))	CGAAUGCUCGUGCAAGAAACCCUG&UGGGGUUUCUU-AGCGA-CAUUUG	3	0.369003	15d/OV651815.1_15431_PC26594_c0_g1_355_TPlot.pdf
PC2656_c0_g1:1569	OV651819.1_26271	PC2656_c0_g1	1558	1579	1569	-31.1	-22.4	0.720257	9.5	4-8,1576-1572;9-20,1570-1559	1-3,1579-1577[UP5];x-x,1571-1571[BULt];21-21,1558-1558[UP3]	.((((((((((((.(((((...&...)))))-)))))))))))).	GACGGUUACCGAAUUGAGAAAC&UAAUCUCA-UUUGGUAACUGUG	3	0.243359	15d/OV651819.1_26271_PC2656_c0_g1_1569_TPlot.pdf
PC26439_c0_g1:1576	OV651826.1_42423	PC26439_c0_g1	1564	1585	1576	-29.8	-19.6	0.657718	6	1-4,1585-1582;6-14,1580-1572;17-22,1569-1564	5-5,1581-1581[SIL];15-16,1571-1570[SIL]	((((((..(((((((((.((((&)))).)))))))))..))))))	GACAGUCCAACAGACAAGGUAA&UUGCAUUGUCUGUUUAAUUGUU	4	0.999891	15d/OV651826.1_42423_PC26439_c0_g1_1576_TPlot.pdf
PC26352_c0_g1:347	OV651815.1_12722	PC26352_c0_g1	335	356	347	-31.2	-25.4	0.814103	3	2-3,355-354;5-22,352-335	1-1,356-356[UP5];4-4,353-353[SIL]	((((((((((((((((((.((.&.)).))))))))))))))))))	AUGUUCGAAACAGUUUAUCCAA&CUGUAUAAACUGUUUCGAACAU	4	0.988072	15d/OV651815.1_12722_PC26352_c0_g1_347_TPlot.pdf
PC2621_c0_g1:4052	OV651828.1_43856	PC2621_c0_g1	4041	4062	4052	-40.3	-27	0.669975	11	2-4,4061-4059;6-7,4056-4055;9-21,4053-4041	1-1,4062-4062[UP5];5-5,4058-4057[AILt];8-8,4054-4054[SIL]	(((((((((((((.((..(((.&.)))-.)).)))))))))))))	AACCGGCUGGCUGGACGCGCCU&UGGC-AGUGUGGUUAGCUGGUU	3	0.755198	15d/OV651828.1_43856_PC2621_c0_g1_4052_TPlot.pdf
PC2621_c0_g1:3062	OV651815.1_12720	PC2621_c0_g1	3049	3071	3062	-35.5	-23.38	0.658592	11	4-13,3068-3059;16-20,3054-3050	1-3,3071-3069[UP5];14-15,3058-3055[AILt];21-21,3049-3049[UP3]	.(((((....((((((((((...&...))))))))))--..))))).	GGGCGACAACGCCAGUCAGACGG&CAUUCUGACUGGU--UAUUGCCA	2	0.821788	15d/OV651815.1_12720_PC2621_c0_g1_3062_TPlot.pdf
PC2606_c0_g1:587	OV651813.1_2526	PC2606_c0_g1	574	596	587	-31.7	-22	0.694006	5	1-10,596-587;12-13,585-584;15-18,582-579;19-22,577-574	11-11,586-586[SIL];14-14,583-583[SIL];x-x,578-578[BULt]	((((.((((.((.((((((((((&)))))))))).)).))))-))))	GGGGUAAAAUGAGUACAAGUGUA&UACACUUGUAGUUUUUUU-CUCC	4	0.977609	15d/OV651813.1_2526_PC2606_c0_g1_587_TPlot.pdf
PC2600_c0_g1:638	OV651826.1_42423	PC2600_c0_g1	626	646	638	-29.8	-20.7	0.694631	7	1-7,646-640;9-20,639-628	8-8,x-x[BULq];21-22,627-626[UP3]	..((((((((((((-(((((((&))))))).))))))))))))..	AUCAGUUGGACAGA-GAUGCAG&UUGCAUUGUCUGUUUAAUUGUU	4	0.973657	15d/OV651826.1_42423_PC2600_c0_g1_638_TPlot.pdf
PC26_c3_g1:902	OV651819.1_26271	PC26_c3_g1	891	910	902	-31.1	-21.8	0.700965	7	1-9,910-902;12-20,900-892	10-11,901-901[AILq];21-21,891-891[UP3]	.(((((((((.-(((((((((&)))))))))..))))))))).	AGCAGUUGCUU-AUGAGAUUA&UAAUCUCAUUUGGUAACUGUG	4	0.748794	15d/OV651819.1_26271_PC26_c3_g1_902_TPlot.pdf
PC2595_c0_g1:2113	OV651826.1_41890	PC2595_c0_g1	2102	2122	2113	-33.1	-22.2	0.670695	9	3-18,2120-2105	1-2,2122-2121[UP5];19-21,2104-2102[UP3]	...((((((((((((((((..&..))))))))))))))))...	CUAAAUCUAGGAAGGUUGGAA&CACCAGCUUUCUUAGAUUCUU	4	0.967723	15d/OV651826.1_41890_PC2595_c0_g1_2113_TPlot.pdf
PC2590_c0_g2:1203	OV651828.1_43849	PC2590_c0_g2	1192	1215	1203	-38.6	-26	0.673575	10.5	1-3,1215-1213;5-9,1211-1207;10-21,1203-1192	4-4,1212-1212[SIL];x-x,1206-1204[BULt]	((((((((((((...(((((.(((&))).)))))---))))))))))))	AGAUGCCACCGGAACCUGUGAUUA&UGAACACAG---CUGGUGGUAUCU	2	0.380402	15d/OV651828.1_43849_PC2590_c0_g2_1203_TPlot.pdf
PC25806_c0_g1:1322	OV651826.1_42687	PC25806_c0_g1	1309	1331	1322	-32.2	-21	0.652174	9	2-10,1330-1322;11-16,1320-1315;17-19,1313-1311	1-1,1331-1331[UP5];x-x,1321-1321[BULt];x-x,1314-1314[BULt];20-21,1310-1309[UP3]	..(((.((((((.(((((((((.&.)))))))))-))))))-)))..	AAGCGCGCUAGGCUAGCCAAAGU&UCUUUGGUUA-UCUAGC-UGUAU	4	0.999937	15d/OV651826.1_42687_PC25806_c0_g1_1322_TPlot.pdf
PC2572_c0_g1:494	OV651826.1_42687	PC2572_c0_g1	483	503	494	-32.2	-22.2	0.689441	7.5	1-13,503-491;16-18,488-486	14-15,490-489[SIL];19-21,485-483[UP3]	...(((..(((((((((((((&)))))))))))))..)))...	UAUCAGGAGGGUAACCAGAGA&UCUUUGGUUAUCUAGCUGUAU	3	0.676462	15d/OV651826.1_42687_PC2572_c0_g1_494_TPlot.pdf
PC25480_c0_g1:3013	OV651826.1_42423	PC25480_c0_g1	3001	3020	3013	-29.8	-19.4	0.651007	9.5	2-4,3019-3017;7-20,3016-3003	1-1,3020-3020[UP5];5-6,x-x[BULq];21-22,3002-3001[UP3]	..((((((((((((((--(((.&.)))..))))))))))))))..	UCCAAUUAGACAGGCG--GCAU&UUGCAUUGUCUGUUUAAUUGUU	4	0.999982	15d/OV651826.1_42423_PC25480_c0_g1_3013_TPlot.pdf
PC2547_c1_g1:1202	OV651825.1_39685	PC2547_c1_g1	1190	1211	1202	-30.1	-21.7	0.72093	5	3-18,1209-1194;19-21,1192-1190	1-2,1211-1210[UP5];x-x,1193-1193[BULt]	(((.((((((((((((((((..&..))))))))))))))))-)))	UUGUACGAUCUCUCAAAAAAAA&CAUUUUUUGAGAGAUUGU-CGA	4	0.743639	15d/OV651825.1_39685_PC2547_c1_g1_1202_TPlot.pdf
PC25447_c0_g1:280	OV651825.1_39982	PC25447_c0_g1	269	289	280	-31.4	-23.2	0.738854	6	2-17,288-273	1-1,289-289[UP5];18-21,272-269[UP3]	....((((((((((((((((.&.))))))))))))))))....	UGUAGGUAGUGAAAAGCCAUA&AAUGGCUUUUCAUUACUGUGA	4	0.999132	15d/OV651825.1_39982_PC25447_c0_g1_280_TPlot.pdf
PC2515_c0_g1:335	OV651826.1_41879	PC2515_c0_g1	323	344	335	-34.8	-23.3	0.66954	10	1-1,344-344;3-18,342-327	2-2,343-343[SIL];19-22,326-323[UP3]	....((((((((((((((((.(&).))))))))))))))))....	UGAGCUUGUCCGGGGAAAGGGA&UGUCUUUCUUUGGACAAGAGAA	4	0.786477	15d/OV651826.1_41879_PC2515_c0_g1_335_TPlot.pdf
PC2511_c0_g1:566	OV651826.1_41886	PC2511_c0_g1	554	575	566	-32.6	-25.9	0.794479	7.5	1-16,575-560	17-22,559-554[UP3]	......((((((((((((((((&))))))))))))))))......	UAAUAGCUUACAGGGAUACAGA&UUUGUAUCCCUGUGAGAUUUUU	4	0.0591277	15d/OV651826.1_41886_PC2511_c0_g1_566_TPlot.pdf
PC2510_c0_g1:786	OV651825.1_40103	PC2510_c0_g1	774	795	786	-31.2	-20.6	0.660256	7	1-12,795-784;13-18,782-777;21-22,775-774	x-x,783-783[BULt];19-20,776-776[AILq]	((.-((((((.((((((((((((&))))))))))))-))))))..))	UCG-UGAGCGUCGUUGUUGAUAA&UUAUUAACGACG-UGUUCAAAGA	3	0.667959	15d/OV651825.1_40103_PC2510_c0_g1_786_TPlot.pdf
PC2496_c0_g1:3216	OV651825.1_39685	PC2496_c0_g1	3205	3225	3216	-30.1	-21.4	0.710963	8	4-19,3222-3207	1-3,3225-3223[UP5];20-21,3206-3205[UP3]	..((((((((((((((((...&...))))))))))))))))..	UAGAUAGUCUCUCAAAAACAG&CAUUUUUUGAGAGAUUGUCGA	4	0.857773	15d/OV651825.1_39685_PC2496_c0_g1_3216_TPlot.pdf
PC24951_c0_g1:2316	OV651825.1_39800	PC24951_c0_g1	2306	2326	2316	-29.1	-20	0.687285	6.5	1-7,2326-2320;9-15,2317-2311;16-19,2309-2306	8-8,2319-2318[AILt];x-x,2310-2310[BULt]	((((.(((((((..(((((((&)))))))-.)))))))-))))	GUCUAUCACUAGAACCGAAGA&UUUUCGG-ACUAGUGA-AGAU	4	0.982093	15d/OV651825.1_39800_PC24951_c0_g1_2316_TPlot.pdf
PC2426_c0_g1:1610	OV651817.1_19344	PC2426_c0_g1	1593	1619	1610	-37.6	-25.7	0.683511	20	2-4,1618-1616;6-12,1614-1608;13-19,1599-1593	1-1,1619-1619[UP5];5-5,1615-1615[SIL];x-x,1607-1600[BULt]	(((((((........(((((((.(((.&.))).)))))))--------)))))))	GCUCCAGUAGCCUACGCCGCACCAGUA&AACUUGUGUGGC--------CUGGAGC	4	0.99996	15d/OV651817.1_19344_PC2426_c0_g1_1610_TPlot.pdf
PC2388_c0_g1:334	OV651817.1_19344	PC2388_c0_g1	324	343	334	-37.6	-25.6	0.680851	9	2-4,342-340;6-7,338-337;9-12,335-332;13-19,330-324	1-1,343-343[UP5];5-5,339-339[SIL];8-8,336-336[SIL];x-x,331-331[BULt]	(((((((.((((.((.(((.&.))).)).))))-)))))))	GCUCCAGCGCCAGAUUGGUA&AACUUGUGUGGC-CUGGAGC	3	0.963864	15d/OV651817.1_19344_PC2388_c0_g1_334_TPlot.pdf
PC238_c1_g1:3974	OV651825.1_39685	PC238_c1_g1	3963	3983	3974	-30.1	-20.8	0.69103	7	1-4,3983-3980;6-18,3978-3966	5-5,3979-3979[SIL];19-21,3965-3963[UP3]	...(((((((((((((.((((&)))).)))))))))))))...	AGUGCGAUCUCUCAAACGAUG&CAUUUUUUGAGAGAUUGUCGA	4	0.961247	15d/OV651825.1_39685_PC238_c1_g1_3974_TPlot.pdf
PC23708_c0_g1:2514	OV651826.1_41879	PC23708_c0_g1	2502	2523	2514	-34.8	-23.3	0.66954	8.5	2-15,2522-2509;17-20,2507-2504	1-1,2523-2523[UP5];16-16,2508-2508[SIL];21-22,2503-2502[UP3]	..((((.((((((((((((((.&.)))))))))))))).))))..	AGCUCUAGUUCAGAGGAGGAUG&UGUCUUUCUUUGGACAAGAGAA	2	0.430082	15d/OV651826.1_41879_PC23708_c0_g1_2514_TPlot.pdf
PC236_c0_g1:2728	OV651829.1_44731	PC236_c0_g1	2714	2738	2728	-38.1	-25.22	0.661942	12	1-4,2738-2735;8-10,2730-2728;11-22,2725-2714	5-7,2734-2731[AILt];x-x,2727-2726[BULt]	((((((((((((..(((....((((&))))-...)))--))))))))))))	AUCCAGGUCUAGGUCUAGAUCUGGU&ACCA-AUAUAG--CUAGACCUGGAU	4	0.528431	15d/OV651829.1_44731_PC236_c0_g1_2728_TPlot.pdf
PC236_c0_g1:2395	OV651817.1_19344	PC236_c0_g1	2386	2404	2395	-37.6	-25.1	0.667553	4.5	2-14,2403-2391;16-17,2389-2388;19-19,2386-2386	1-1,2404-2404[UP5];15-15,2390-2390[SIL];18-18,2387-2387[SIL]	(.((.(((((((((((((.&.))))))))))))).)).)	GGUCAGGGUCACACAAGUC&AACUUGUGUGGCCUGGAGC	4	0.999998	15d/OV651817.1_19344_PC236_c0_g1_2395_TPlot.pdf
PC2328_c0_g1:937	OV651830.1_45165	PC2328_c0_g1	923	946	937	-36	-24.72	0.686667	12.5	2-10,945-937;13-21,931-923	1-1,946-946[UP5];11-12,936-932[AILt]	(((((((((.....(((((((((.&.)))))))))---..)))))))))	AUGCCGCUGGAGGAUCACAUCACG&UGUGAUGUGA---CGUAGUGGUAU	2	0.601233	15d/OV651830.1_45165_PC2328_c0_g1_937_TPlot.pdf
PC2328_c0_g1:1060	OV651818.1_23949	PC2328_c0_g1	1049	1073	1060	-33.9	-22.8	0.672566	13.5	1-5,1073-1069;6-11,1064-1059;13-20,1057-1050	x-x,1068-1065[BULt];12-12,1058-1058[SIL];21-21,1049-1049[UP3]	.((((((((.((((((....(((((&)))))----)))))).)))))))).	UCAGCAAAGGGGAGAAGAGCGGACA&UGUCU----UUUUCCGCUUUGUUGC	4	0.999992	15d/OV651818.1_23949_PC2328_c0_g1_1060_TPlot.pdf
PC2327_c2_g1:973	OV651815.1_12722	PC2327_c2_g1	961	982	973	-31.2	-29.6	0.948718	2	1-22,982-961	NA	((((((((((((((((((((((&))))))))))))))))))))))	AUGUUCGAAACAGUUUAUAUGG&CUGUAUAAACUGUUUCGAACAU	4	0.277512	15d/OV651815.1_12722_PC2327_c2_g1_973_TPlot.pdf
PC2318_c0_g1:530	OV651826.1_42423	PC2318_c0_g1	518	539	530	-29.8	-19.7	0.661074	8.5	1-15,539-525	16-22,524-518[UP3]	.......(((((((((((((((&))))))))))))))).......	AAAAGAAAAACAGAUAAUGCAG&UUGCAUUGUCUGUUUAAUUGUU	4	0.999768	15d/OV651826.1_42423_PC2318_c0_g1_530_TPlot.pdf
PC23133_c0_g1:1151	OV651828.1_43849	PC23133_c0_g1	1140	1160	1151	-38.6	-26.6	0.689119	7	3-10,1158-1151;12-21,1149-1140	1-2,1160-1159[UP5];11-11,1150-1150[SIL]	((((((((((.((((((((..&..)))))))).))))))))))	AGAUGCUACCUGUUGUGUUAU&UGAACACAGCUGGUGGUAUCU	4	0.57398	15d/OV651828.1_43849_PC23133_c0_g1_1151_TPlot.pdf
PC2310_c1_g1:1097	OV651813.1_2526	PC2310_c1_g1	1085	1106	1097	-31.7	-21.4	0.675079	8.5	2-11,1105-1096;14-18,1093-1089;20-22,1087-1085	1-1,1106-1106[UP5];12-13,1095-1094[SIL];19-19,1088-1088[SIL]	(((.(((((..((((((((((.&.))))))))))..))))).)))	GGAUGGAGAUUCUGCAGGUGUU&UACACUUGUAGUUUUUUUCUCC	4	0.996098	15d/OV651813.1_2526_PC2310_c1_g1_1097_TPlot.pdf
PC23077_c0_g1:2085	OV651815.1_14159	PC23077_c0_g1	2067	2094	2085	-43.7	-30.66	0.701602	8	1-13,2094-2082;15-16,2074-2073;18-22,2071-2067	14-14,2081-2075[AILt];17-17,2072-2072[SIL]	(((((.((.......(((((((((((((&)))))))))))))------.)).)))))	ACAGCAGGCUAUUCAUGAAGGGGACCAA&UUGGUCCCCUUCA------ACCAGCUGU	2	0.0871447	15d/OV651815.1_14159_PC23077_c0_g1_2085_TPlot.pdf
PC23063_c0_g1:791	OV651815.1_12722	PC23063_c0_g1	779	800	791	-31.2	-21.6	0.692308	5	1-4,800-797;6-9,795-792;11-22,790-779	5-5,796-796[SIL];10-10,791-791[SIL]	((((((((((((.((((.((((&)))).)))).))))))))))))	AUGUUCGAAACGAUUUACACAG&CUGUAUAAACUGUUUCGAACAU	4	0.999999	15d/OV651815.1_12722_PC23063_c0_g1_791_TPlot.pdf
PC22991_c0_g1:556	OV651826.1_42687	PC22991_c0_g1	544	565	556	-32.2	-22.5	0.698758	5.5	1-13,565-553;15-17,550-548;19-19,546-546	14-14,552-551[AILt];18-18,547-547[SIL];20-21,545-544[UP3]	..(.(((..(((((((((((((&)))))))))))))-.))).)..	AAAGAGCGGGGAUAACCAAAGA&UCUUUGGUUAUCU-AGCUGUAU	0	0.0363814	15d/OV651826.1_42687_PC22991_c0_g1_556_TPlot.pdf
PC22753_c0_g1:329	OV651819.1_26386	PC22753_c0_g1	319	338	329	-29.6	-21.7	0.733108	8.5	5-20,334-319	1-4,338-335[UP5]	((((((((((((((((....&....))))))))))))))))	CGCAGAAUUUUCUUGUCUUA&AAUCACAGGAAAAUUCUGUG	2	0.185475	15d/OV651819.1_26386_PC22753_c0_g1_329_TPlot.pdf
PC22740_c0_g1:3347	OV651820.1_29758	PC22740_c0_g1	3334	3359	3347	-42.4	-29.3	0.691038	8.5	1-5,3359-3355;6-15,3351-3342;17-23,3340-3334	x-x,3354-3352[BULt];16-16,3341-3341[SIL]	(((((((.((((((((((...(((((&)))))---)))))))))).)))))))	AGAUACUAGUAGAGAUGAGACGCUUC&GAAGC---UCGUCUCUACAGGUAUCU	2	0.0660977	15d/OV651820.1_29758_PC22740_c0_g1_3347_TPlot.pdf
PC22567_c0_g1:29	OV651825.1_39800	PC22567_c0_g1	20	38	29	-29.1	-26.5	0.910653	1.5	1-15,38-24;17-19,22-20	16-16,23-23[SIL]	(((.(((((((((((((((&))))))))))))))).)))	GUCAUCACUAGUCCGAAAA&UUUUCGGACUAGUGAAGAU	4	0.0398175	15d/OV651825.1_39800_PC22567_c0_g1_29_TPlot.pdf
PC2249_c0_g3:847	OV651813.1_2526	PC2249_c0_g3	834	856	847	-31.7	-21.6	0.681388	8.5	3-12,854-845;15-20,842-837;21-22,835-834	1-2,856-855[UP5];13-14,844-843[SIL];x-x,836-836[BULt]	((.((((((..((((((((((..&..))))))))))..))))))-))	GGCAGGAAACUGCUGCAAGUGAU&UACACUUGUAGUUUUUUUCU-CC	3	0.78217	15d/OV651813.1_2526_PC2249_c0_g3_847_TPlot.pdf
PC2244_c0_g1:6372	OV651822.1_34986	PC2244_c0_g1	6360	6382	6372	-36.1	-24	0.66482	8	2-4,6381-6379;6-21,6376-6361	1-1,6382-6382[UP5];5-5,6378-6377[AILt];22-22,6360-6360[UP3]	.((((((((((((((((..(((.&.)))-.)))))))))))))))).	UGACUGGUUUUGAAUGGCAGCUC&UAGC-ACCAUUCGAAAUCAGUUC	4	0.445208	15d/OV651822.1_34986_PC2244_c0_g1_6372_TPlot.pdf
PC2240_c0_g1:1727	OV651815.1_15431	PC2240_c0_g1	1714	1736	1727	-37.7	-25.9	0.687003	10.5	1-11,1736-1726;13-17,1723-1719	12-12,1725-1724[AILt];18-22,1718-1714[UP3]	.....(((((..(((((((((((&)))))))))))-.))))).....	UCAACGUCGUGAAAGAGACCCCA&UGGGGUUUCUU-AGCGACAUUUG	4	0.478012	15d/OV651815.1_15431_PC2240_c0_g1_1727_TPlot.pdf
PC2240_c0_g1:1680	OV651815.1_15431	PC2240_c0_g1	1667	1689	1680	-37.7	-25.4	0.67374	11.5	1-11,1689-1679;13-17,1676-1672	12-12,1678-1677[AILt];18-22,1671-1667[UP3]	.....(((((..(((((((((((&)))))))))))-.))))).....	UCAACGUCGUGAAAGAGGCCCCA&UGGGGUUUCUU-AGCGACAUUUG	3	0.331078	15d/OV651815.1_15431_PC2240_c0_g1_1680_TPlot.pdf
PC22380_c0_g1:1943	OV651826.1_42428	PC22380_c0_g1	1927	1951	1943	-32.9	-21.5	0.653495	10.5	3-5,1949-1947;7-14,1946-1939;15-23,1935-1927	1-2,1951-1950[UP5];6-6,x-x[BULq];x-x,1938-1936[BULt]	(((((((((...((((((((-(((..&..))).))))))))---)))))))))	CCUAAAGGUAAUUCUGGAAG-AGCUA&UUGCUUCUUUUAGA---AUCUUUAGG	4	0.985385	15d/OV651826.1_42428_PC22380_c0_g1_1943_TPlot.pdf
PC21998_c0_g3:1050	OV651818.1_23949	PC21998_c0_g3	1039	1059	1050	-33.9	-22.4	0.660767	7	2-7,1058-1053;9-11,1051-1049;13-18,1047-1042;20-21,1040-1039	1-1,1059-1059[UP5];8-8,1052-1052[SIL];12-12,1048-1048[SIL];19-19,1041-1041[SIL]	((.((((((.(((.((((((.&.)))))).))).)))))).))	GCCACAAAGGGGAUAAAGGCC&UGUCUUUUUCCGCUUUGUUGC	4	1	15d/OV651818.1_23949_PC21998_c0_g3_1050_TPlot.pdf
PC2180_c2_g1:654	OV651825.1_39982	PC2180_c2_g1	643	663	654	-31.4	-21.2	0.675159	3	1-5,663-659;7-14,657-650;16-21,648-643	6-6,658-658[SIL];15-15,649-649[SIL]	((((((.((((((((.(((((&))))).)))))))).))))))	UCACAGCAAUGAAAAACCAUU&AAUGGCUUUUCAUUACUGUGA	4	1	15d/OV651825.1_39982_PC2180_c2_g1_654_TPlot.pdf
PC2173_c0_g1:934	OV651826.1_41890	PC2173_c0_g1	923	943	934	-33.1	-25.9	0.782477	6	1-7,943-937;10-21,934-923	8-9,936-935[SIL]	((((((((((((..(((((((&)))))))..))))))))))))	GAGAAUUUAGGACCGCUGGUG&CACCAGCUUUCUUAGAUUCUU	3	0.0381643	15d/OV651826.1_41890_PC2173_c0_g1_934_TPlot.pdf
PC217_c0_g3:5163	OV651819.1_26273	PC217_c0_g3	5152	5172	5163	-31.2	-22	0.705128	6	2-7,5171-5166;10-21,5163-5152	1-1,5172-5172[UP5];8-9,5165-5164[SIL]	((((((((((((..((((((.&.))))))..))))))))))))	UAGAAUUGCCAGAAGAUAUUA&AAAUAUCAGCUGGUAAUUCUG	2	0.542789	15d/OV651819.1_26273_PC217_c0_g3_5163_TPlot.pdf
PC217_c0_g3:5058	OV651818.1_23949	PC217_c0_g3	5049	5067	5058	-33.9	-22.6	0.666667	5.5	1-14,5067-5054;17-21,5053-5049	15-16,x-x[BULq]	(((((--((((((((((((((&))))))))))))))..)))))	GUAAC--AGUGGAAGAAGAUA&UGUCUUUUUCCGCUUUGUUGC	3	0.983189	15d/OV651818.1_23949_PC217_c0_g3_5058_TPlot.pdf
PC217_c0_g1:9104	OV651826.1_41890	PC217_c0_g1	9093	9113	9104	-33.1	-24	0.725076	3	1-10,9113-9104;12-17,9102-9097;19-21,9095-9093	11-11,9103-9103[SIL];18-18,9096-9096[SIL]	(((.((((((.((((((((((&)))))))))).)))))).)))	AAGCAUCUAACAAAGCUGGUG&CACCAGCUUUCUUAGAUUCUU	4	0.565237	15d/OV651826.1_41890_PC217_c0_g1_9104_TPlot.pdf
PC217_c0_g1:26308	OV651818.1_23949	PC217_c0_g1	26295	26317	26308	-33.9	-22.5	0.663717	7.5	3-14,26315-26304;15-17,26301-26299;19-21,26297-26295	1-2,26317-26316[UP5];x-x,26303-26302[BULt];18-18,26298-26298[SIL]	(((.(((..((((((((((((..&..))))))))))))--))).)))	GCAUCAAACGGCGGAAAAGGAAA&UGUCUUUUUCCGCU--UUGUUGC	3	0.986946	15d/OV651818.1_23949_PC217_c0_g1_26308_TPlot.pdf
PC21552_c0_g1:733	OV651820.1_27673	PC21552_c0_g1	721	742	733	-32.2	-21.9	0.680124	14.5	7-22,736-721	1-6,742-737[UP5]	((((((((((((((((......&......))))))))))))))))	AAGCCGGGAGUGGUUCCUCAUA&UAGUACGAAUUAUUCCUGGUUU	4	0.799102	15d/OV651820.1_27673_PC21552_c0_g1_733_TPlot.pdf
PC2146_c0_g2:688	OV651815.1_12722	PC2146_c0_g2	676	697	688	-31.2	-20.5	0.657051	8.5	2-16,696-682	1-1,697-697[UP5];17-22,681-676[UP3]	......(((((((((((((((.&.)))))))))))))))......	ACUGAUGAAGCAGUUUGUACAA&CUGUAUAAACUGUUUCGAACAU	4	1	15d/OV651815.1_12722_PC2146_c0_g2_688_TPlot.pdf
PC2142_c0_g1:383	OV651826.1_41886	PC2142_c0_g1	372	392	383	-32.6	-22.8	0.699387	7	1-12,392-381;14-16,380-378	13-13,x-x[BULq];17-22,377-372[UP3]	......(((-((((((((((((&)))))))))))).)))......	CAUCCACUC-CAGGGAUACAAA&UUUGUAUCCCUGUGAGAUUUUU	4	0.903318	15d/OV651826.1_41886_PC2142_c0_g1_383_TPlot.pdf
PC2125_c0_g1:826	OV651826.1_42423	PC2125_c0_g1	810	835	826	-29.8	-19.6	0.657718	8	1-11,835-825;14-18,822-818;19-22,813-810	12-13,824-823[SIL];x-x,817-814[BULt]	((((....(((((..(((((((((((&)))))))))))..)))))----))))	AACAAUCCAUUAAUAAGACAAUGCGA&UUGCAUUGUCUGUUUAAU----UGUU	4	0.999913	15d/OV651826.1_42423_PC2125_c0_g1_826_TPlot.pdf
PC21_c0_g1:1192	OV651813.1_175	PC21_c0_g1	1182	1201	1192	-36.4	-26.7	0.733516	7	1-10,1201-1192;13-20,1190-1183	11-12,1191-1191[AILq];21-21,1182-1182[UP3]	.((((((((.-((((((((((&))))))))))..)))))))).	UGUUGGAGGU-UUGGGUCUCA&UGAGAUUCAACUCCUCCAACU	4	0.167101	15d/OV651813.1_175_PC21_c0_g1_1192_TPlot.pdf
PC2092_c2_g2:516	OV651817.1_19344	PC2092_c2_g2	507	525	516	-37.6	-27.5	0.731383	5.5	1-5,525-521;7-19,519-507	6-6,520-520[SIL]	(((((((((((((.(((((&))))).)))))))))))))	GCUCUAGGUCGCAAAGGUU&AACUUGUGUGGCCUGGAGC	4	0.988312	15d/OV651817.1_19344_PC2092_c2_g2_516_TPlot.pdf
PC2090_c0_g1:1097	OV651826.1_41638	PC2090_c0_g1	1085	1106	1097	-40.7	-27.2	0.668305	6.5	1-9,1106-1098;11-18,1096-1089	10-10,1097-1097[SIL];19-22,1088-1085[UP3]	....((((((((.(((((((((&))))))))).))))))))....	ACAAUGGACCCAAGGACAAGUU&AACUUGUCCGUGGGUUCAGUCU	3	0.434873	15d/OV651826.1_41638_PC2090_c0_g1_1097_TPlot.pdf
PC2087_c1_g1:1456	OV651815.1_13704	PC2087_c1_g1	1444	1463	1456	-35.1	-24.3	0.692308	9	1-8,1463-1456;11-21,1455-1445	9-10,x-x[BULq];22-22,1444-1444[UP3]	.(((((((((((--((((((((&))))))))..))))))))))).	GGGGAGGUCAUG--GUGCCUGG&UCAGGUACAAUAUGAUCUCUUG	2	0.127826	15d/OV651815.1_13704_PC2087_c1_g1_1456_TPlot.pdf
PC2086_c0_g1:452	OV651826.1_42428	PC2086_c0_g1	434	461	452	-32.9	-22.4	0.680851	9	2-15,460-447;16-19,441-438;21-23,436-434	1-1,461-461[UP5];x-x,446-442[BULt];20-20,437-437[SIL]	(((.((((.....((((((((((((((.&.))))))))))))))-----)))).)))	CCUUGGGAACCUCUUCUAAAAGAAGCGC&UUGCUUCUUUUAGAA-----UCUUUAGG	3	0.490573	15d/OV651826.1_42428_PC2086_c0_g1_452_TPlot.pdf
PC2079_c0_g1:219	OV651820.1_29647	PC2079_c0_g1	208	228	219	-29.2	-19.2	0.657534	6.5	1-16,228-213	17-21,212-208[UP3]	.....((((((((((((((((&)))))))))))))))).....	UAUUUAGUAUCAAACAUGUCU&AGAUAUGUUUGAUAUUCUUGG	4	0.999478	15d/OV651820.1_29647_PC2079_c0_g1_219_TPlot.pdf
PC207_c0_g1:3113	OV651818.1_23949	PC207_c0_g1	3098	3122	3113	-33.9	-25	0.737463	10	2-15,3121-3108;16-19,3103-3100;21-21,3098-3098	1-1,3122-3122[UP5];x-x,3107-3104[BULt];20-20,3099-3099[SIL]	(.((((....((((((((((((((.&.))))))))))))))----)))).)	GGGACAUGAAGAGCGGAAGAGGGCU&UGUCUUUUUCCGCUU----UGUUGC	4	0.818507	15d/OV651818.1_23949_PC207_c0_g1_3113_TPlot.pdf
PC2047_c0_g1:2462	OV651825.1_39685	PC2047_c0_g1	2447	2472	2462	-30.1	-21.1	0.700997	12	1-3,2472-2470;4-10,2468-2462;11-21,2457-2447	x-x,2469-2469[BULt];x-x,2461-2458[BULt]	(((((((((((....(((((((.(((&)))-)))))))----)))))))))))	UCGACAAUCUCUACGUCAAAGGCAUG&CAU-UUUUUGA----GAGAUUGUCGA	4	0.935601	15d/OV651825.1_39685_PC2047_c0_g1_2462_TPlot.pdf
PC204_c0_g1:728	OV651826.1_41886	PC204_c0_g1	716	737	728	-32.6	-21.3	0.653374	8.5	4-10,734-728;12-14,726-724;16-22,722-716	1-3,737-735[UP5];11-11,727-727[SIL];15-15,723-723[SIL]	(((((((.(((.(((((((...&...))))))).))).)))))))	GAAAAUCCCACCGGGAUACCUG&UUUGUAUCCCUGUGAGAUUUUU	3	0.898004	15d/OV651826.1_41886_PC204_c0_g1_728_TPlot.pdf
PC204_c0_g1:2568	OV651815.1_15431	PC204_c0_g1	2556	2577	2568	-37.7	-29.2	0.774536	7	2-17,2576-2561	1-1,2577-2577[UP5];18-22,2560-2556[UP3]	.....((((((((((((((((.&.)))))))))))))))).....	AGAAGGUCGCUAAGAAACCCUC&UGGGGUUUCUUAGCGACAUUUG	4	0.0965908	15d/OV651815.1_15431_PC204_c0_g1_2568_TPlot.pdf
PC20_c0_g1:2382	OV651814.1_4457	PC20_c0_g1	2371	2394	2382	-40.2	-27.3	0.679104	11.5	3-6,2392-2389;7-21,2385-2371	1-2,2394-2393[UP5];x-x,2388-2386[BULt]	(((((((((((((((...((((..&..))))---)))))))))))))))	GUUCGCUCGGGGAGGAGAUUGUUA&UCACAA---CCUCCUUGAGUGAGC	4	0.385891	15d/OV651814.1_4457_PC20_c0_g1_2382_TPlot.pdf
PC19786_c0_g1:426	OV651817.1_19081	PC19786_c0_g1	413	435	426	-32.8	-21.7	0.661585	8	2-11,434-425;13-16,423-420;17-21,418-414	1-1,435-435[UP5];12-12,424-424[SIL];x-x,419-419[BULt];22-22,413-413[UP3]	.(((((.((((.((((((((((.&.)))))))))).))))-))))).	AGCUUUGGGUAUUUUGGCUUUGA&AUAAAGCUAGAUUACC-AAAGCA	4	0.61513	15d/OV651817.1_19081_PC19786_c0_g1_426_TPlot.pdf
PC1978_c0_g1:3394	OV651818.1_23949	PC1978_c0_g1	3383	3405	3394	-33.9	-23.1	0.681416	7.5	1-5,3405-3401;6-19,3398-3385	x-x,3400-3399[BULt];20-21,3384-3383[UP3]	..((((((((((((((..(((((&)))))--))))))))))))))..	AUGACAAAGUGGAAAAAUAGACA&UGUCU--UUUUCCGCUUUGUUGC	3	0.944198	15d/OV651818.1_23949_PC1978_c0_g1_3394_TPlot.pdf
PC1976_c0_g1:1377	OV651818.1_23949	PC1976_c0_g1	1366	1386	1377	-33.9	-24.4	0.719764	7	2-7,1385-1380;9-19,1378-1368	1-1,1386-1386[UP5];8-8,1379-1379[SIL];20-21,1367-1366[UP3]	..(((((((((((.((((((.&.)))))).)))))))))))..	AGGACGAAGCGGACAAGGACU&UGUCUUUUUCCGCUUUGUUGC	4	0.955325	15d/OV651818.1_23949_PC1976_c0_g1_1377_TPlot.pdf
PC19669_c0_g1:2406	OV651813.1_1782	PC19669_c0_g1	2395	2419	2406	-36.2	-25.3	0.698895	15	4-7,2416-2413;8-20,2408-2396	1-3,2419-2417[UP5];x-x,2412-2409[BULt];21-21,2395-2395[UP3]	.(((((((((((((....((((...&...))))----))))))))))))).	CCCUUUGGCUCACUAUGAUACUACU&AUAAGUA----GGUGAGCCAAAGGU	4	0.445208	15d/OV651813.1_1782_PC19669_c0_g1_2406_TPlot.pdf
PC1959_c1_g1:704	OV651823.1_35668	PC1959_c1_g1	694	713	704	-36.4	-23.8	0.653846	9.5	4-10,710-704;12-12,702-702;14-21,701-694	1-3,713-711[UP5];11-11,703-703[SIL];13-13,x-x[BULq]	((((((((-(.(((((((...&...))))))).).))))))))	GCUGCUGU-AGAGGACGAACU&AUAUUGUCCUGUCACAGCAGU	3	0.643407	15d/OV651823.1_35668_PC1959_c1_g1_704_TPlot.pdf
PC19578_c1_g1:3741	OV651820.1_27499	PC19578_c1_g1	3728	3750	3741	-42.2	-32.5	0.770142	6.5	1-10,3750-3741;11-17,3738-3732;19-22,3731-3728	x-x,3740-3739[BULt];18-18,x-x[BULq]	((((-(((((((..((((((((((&))))))))))--))))))).))))	GGGC-AAGCCUACUGGAGAGGCUG&UAGCCUCUCC--UAGGCUUUGUCU	4	0.0780495	15d/OV651820.1_27499_PC19578_c1_g1_3741_TPlot.pdf
PC19450_c0_g1:531	OV651822.1_34141	PC19450_c0_g1	523	540	531	-30	-20.14	0.671333	5	1-12,540-529;17-20,527-524	13-16,528-528[AILq];21-21,523-523[UP3]	.((((.---((((((((((((&))))))))))))....)))).	AGUCAC---AAGAUUCGCUUG&CAAGCGAAUCUUAAAAUGACA	4	0.704462	15d/OV651822.1_34141_PC19450_c0_g1_531_TPlot.pdf
PC19450_c0_g1:2881	OV651825.1_39982	PC19450_c0_g1	2871	2890	2881	-31.4	-22.3	0.710191	7.5	2-14,2889-2877;16-19,2876-2873	1-1,2890-2890[UP5];15-15,x-x[BULq];20-21,2872-2871[UP3]	..((((-(((((((((((((.&.))))))))))))).))))..	GAACAG-AGUGAGAGGCCGUC&AAUGGCUUUUCAUUACUGUGA	4	0.999936	15d/OV651825.1_39982_PC19450_c0_g1_2881_TPlot.pdf
PC19401_c0_g1:1067	OV651815.1_13706	PC19401_c0_g1	1055	1076	1067	-32.3	-23.3	0.721362	4	1-8,1076-1069;10-22,1067-1055	9-9,1068-1068[SIL]	(((((((((((((.((((((((&)))))))).)))))))))))))	UACUAGUACUUAUUAUGUUUUA&UAAAGCAUUAUAAGUACUGGUG	4	0.262684	15d/OV651815.1_13706_PC19401_c0_g1_1067_TPlot.pdf
PC1926_c0_g1:2413	OV651818.1_23877	PC1926_c0_g1	2403	2422	2413	-34.3	-22.7	0.661808	5.5	1-14,2422-2409;16-19,2408-2405	15-15,x-x[BULq];20-21,2404-2403[UP3]	..((((-((((((((((((((&)))))))))))))).))))..	CGUCCC-AUUAGGGUCGAUUU&AAAUUGACUCUAGUAGGGAGU	4	0.966384	15d/OV651818.1_23877_PC1926_c0_g1_2413_TPlot.pdf
PC19060_c0_g1:1055	OV651826.1_41886	PC19060_c0_g1	1043	1068	1055	-32.6	-22.3	0.684049	11	1-5,1068-1064;6-9,1060-1057;10-22,1055-1043	x-x,1063-1061[BULt];x-x,1056-1056[BULt]	(((((((((((((.((((...(((((&)))))---))))-)))))))))))))	GAAGAUUUCGCAGAGGAUCCUGCAAA&UUUGU---AUCC-CUGUGAGAUUUUU	4	0.96499	15d/OV651826.1_41886_PC19060_c0_g1_1055_TPlot.pdf
PC19029_c0_g1:1540	OV651815.1_13704	PC19029_c0_g1	1528	1549	1540	-35.1	-23.5	0.669516	6.5	2-19,1548-1531	1-1,1549-1549[UP5];20-22,1530-1528[UP3]	...((((((((((((((((((.&.))))))))))))))))))...	UUUGAGGUUGUAUUGUACUUGU&UCAGGUACAAUAUGAUCUCUUG	2	0.179263	15d/OV651815.1_13704_PC19029_c0_g1_1540_TPlot.pdf
PC18956_c0_g1:104	OV651826.1_41984	PC18956_c0_g1	92	116	104	-33.8	-28.6	0.846154	8	1-8,116-109;9-22,105-92	x-x,108-106[BULt]	((((((((((((((...((((((((&))))))))---))))))))))))))	GCUUUCUGAGCAAUCCUGAUCAAAA&UUUUGAUU---GUUGCUCAGAAAGC	4	0.020111	15d/OV651826.1_41984_PC18956_c0_g1_104_TPlot.pdf
PC18844_c0_g1:852	OV651825.1_39685	PC18844_c0_g1	838	861	852	-30.1	-20.34	0.675748	7	1-13,861-849;15-19,844-840	14-14,848-845[AILt];20-21,839-838[UP3]	..(((((....(((((((((((((&)))))))))))))---.)))))..	AAGACAAGCAGCUCUCGAAAAAUG&CAUUUUUUGAGAG---AUUGUCGA	3	0.783578	15d/OV651825.1_39685_PC18844_c0_g1_852_TPlot.pdf
PC18834_c0_g4:2516	OV651814.1_9180	PC18834_c0_g4	2504	2523	2516	-36.6	-24.9	0.680328	5.5	1-4,2523-2520;6-6,2519-2519;8-22,2518-2504	5-5,x-x[BULq];7-7,x-x[BULq]	(((((((((((((((-(-((((&)))).).)))))))))))))))	AUUCGUCAAGAUGGC-G-GAUG&UAUCACAGCCAUUUUGACGAGU	4	0.565237	15d/OV651814.1_9180_PC18834_c0_g4_2516_TPlot.pdf
PC1881_c0_g2:362	OV651817.1_19344	PC1881_c0_g2	352	375	362	-37.6	-25.5	0.678191	13	1-7,375-369;8-10,364-362;11-19,360-352	x-x,368-365[BULt];x-x,361-361[BULt]	(((((((((.(((....(((((((&)))))))----)))-)))))))))	GCUCCAGGUACAUCGGAGCAAGUU&AACUUGU----GUG-GCCUGGAGC	3	0.968465	15d/OV651817.1_19344_PC1881_c0_g2_362_TPlot.pdf
PC18809_c0_g1:1698	OV651815.1_12722	PC18809_c0_g1	1678	1707	1698	-31.2	-21	0.673077	11.5	1-4,1707-1704;6-13,1702-1695;14-22,1686-1678	5-5,1703-1703[SIL];x-x,1694-1687[BULt]	(((((((((........((((((((.((((&)))).))))))))--------)))))))))	AUGUUCGAGAAUGGGUUACAGUUUGCACAG&CUGUAUAAACUGU--------UUCGAACAU	4	1	15d/OV651815.1_12722_PC18809_c0_g1_1698_TPlot.pdf
PC18605_c0_g1:569	OV651813.1_2526	PC18605_c0_g1	553	578	569	-31.7	-22.7	0.716088	10	4-17,575-562;18-22,557-553	1-3,578-576[UP5];x-x,561-558[BULt]	(((((....((((((((((((((...&...))))))))))))))----)))))	GGAGAUAUAGAAGAACUACAAGUACA&UACACUUGUAGUUUUUU----UCUCC	4	0.905263	15d/OV651813.1_2526_PC18605_c0_g1_569_TPlot.pdf
PC1860_c0_g2:586	OV651815.1_12722	PC1860_c0_g2	574	595	586	-31.2	-26.3	0.842949	4	1-3,595-593;6-22,590-574	4-5,592-591[SIL]	(((((((((((((((((..(((&)))..)))))))))))))))))	AUGUUCGAAACAGUUUAACCAG&CUGUAUAAACUGUUUCGAACAU	4	0.956223	15d/OV651815.1_12722_PC1860_c0_g2_586_TPlot.pdf
PC18399_c2_g2:172	OV651819.1_26271	PC18399_c2_g2	161	181	172	-31.1	-22.2	0.713826	11.5	6-8,176-174;10-21,172-161	1-5,181-177[UP5];9-9,173-173[SIL]	((((((((((((.(((.....&.....))).))))))))))))	CACAGUUGCCAAUUGAAAAUU&UAAUCUCAUUUGGUAACUGUG	4	0.62287	15d/OV651819.1_26271_PC18399_c2_g2_172_TPlot.pdf
PC18351_c1_g2:232	OV651826.1_42428	PC18351_c1_g2	220	241	232	-32.9	-24.1	0.732523	9.5	1-18,241-224;22-23,221-220	19-21,223-222[AILq]	((..-((((((((((((((((((&))))))))))))))))))...))	CCGC-GGAUUCUGGGGGGGGCAA&UUGCUUCUUUUAGAAUCUUUAGG	4	0.360425	15d/OV651826.1_42428_PC18351_c1_g2_232_TPlot.pdf
PC18351_c0_g1:4493	OV651819.1_26273	PC18351_c0_g1	4482	4502	4493	-31.2	-20.7	0.663462	12	5-7,4498-4496;9-20,4494-4483	1-4,4502-4499[UP5];8-8,4495-4495[SIL];21-21,4482-4482[UP3]	.((((((((((((.(((....&....))).)))))))))))).	AAGAGUUGCCAGCGGGUUCAG&AAAUAUCAGCUGGUAAUUCUG	4	0.996098	15d/OV651819.1_26273_PC18351_c0_g1_4493_TPlot.pdf
PC18345_c0_g1:931	OV651819.1_26724	PC18345_c0_g1	920	945	931	-38.1	-25.4	0.666667	15.5	1-6,945-940;9-21,932-920	7-8,939-933[AILt]	(((((((((((((.......((((((&))))))-----..)))))))))))))	GGAUAAACUGCUAGGCGAAACAGUGA&UCACUG-----GGUAGUAGUUUGUCC	4	0.888544	15d/OV651819.1_26724_PC18345_c0_g1_931_TPlot.pdf
PC18345_c0_g1:684	OV651815.1_15112	PC18345_c0_g1	668	693	684	-42.6	-29.8	0.699531	15	1-2,693-692;4-10,690-684;11-20,678-669	3-3,691-691[SIL];x-x,683-679[BULt];21-21,668-668[UP3]	.((((((((((.....(((((((.((&)).)))))))-----)))))))))).	CGCCGCUGUCAAUGGAUACGCAUUAG&CUUGUGCGUG-----UGACAGCGGCU	3	0.132965	15d/OV651815.1_15112_PC18345_c0_g1_684_TPlot.pdf
PC1827_c0_g1:1548	OV651814.1_12450	PC1827_c0_g1	1537	1557	1548	-32.8	-21.6	0.658537	4	1-14,1557-1544;17-20,1542-1539	15-16,1543-1543[AILq];21-22,1538-1537[UP3]	..((((.-((((((((((((((&))))))))))))))..))))..	UUAGGUA-UUUAGAUCUUACAA&UUGUAAGAUCUAAAGGACCUUU	2	0.54625	15d/OV651814.1_12450_PC1827_c0_g1_1548_TPlot.pdf
PC18231_c0_g1:4533	OV651818.1_23949	PC18231_c0_g1	4521	4542	4533	-33.9	-22.4	0.660767	9	1-1,4542-4542;3-10,4540-4533;11-15,4531-4527;18-21,4524-4521	2-2,4541-4541[SIL];x-x,4532-4532[BULt];16-17,4526-4525[SIL]	((((..(((((.((((((((.(&).))))))))-)))))..))))	GCGAGCGAGCGAGAGAGAGAGA&UGUCUUUUUC-CGCUUUGUUGC	4	1	15d/OV651818.1_23949_PC18231_c0_g1_4533_TPlot.pdf
PC1811_c0_g1:1485	OV651819.1_25341	PC1811_c0_g1	1474	1494	1485	-35.6	-23.6	0.662921	12.5	6-8,1489-1487;10-21,1485-1474	1-5,1494-1490[UP5];9-9,1486-1486[SIL]	((((((((((((.(((.....&.....))).))))))))))))	GGGGGAAAAGCUCUGCUGAAU&UAAGCGUAUAGCUUUUCCCCU	4	0.930149	15d/OV651819.1_25341_PC1811_c0_g1_1485_TPlot.pdf
PC18063_c0_g1:1360	OV651822.1_34141	PC18063_c0_g1	1349	1369	1360	-30	-22.8	0.76	6	3-18,1367-1352	1-2,1369-1368[UP5];19-21,1351-1349[UP3]	...((((((((((((((((..&..))))))))))))))))...	GCCCAUUUUAAGAUUCGCUAC&CAAGCGAAUCUUAAAAUGACA	4	0.200265	15d/OV651822.1_34141_PC18063_c0_g1_1360_TPlot.pdf
PC1783_c0_g1:1716	OV651815.1_12720	PC1783_c0_g1	1705	1725	1716	-35.5	-23.1	0.650704	8.5	3-9,1723-1717;12-21,1714-1705	1-2,1725-1724[UP5];10-11,1716-1715[SIL]	((((((((((..(((((((..&..)))))))..))))))))))	UGGUAAUAACGUGUCAGAGCA&CAUUCUGACUGGUUAUUGCCA	4	0.996815	15d/OV651815.1_12720_PC1783_c0_g1_1716_TPlot.pdf
PC17826_c0_g1:1309	OV651815.1_12720	PC17826_c0_g1	1298	1320	1309	-35.5	-23.3	0.656338	8	1-8,1320-1313;10-16,1309-1303;18-20,1301-1299	9-9,1312-1310[AILt];17-17,1302-1302[SIL];21-21,1298-1298[UP3]	.(((.(((((((...((((((((&))))))))--.))))))).))).	GGGCCAUAACCAAACUCAGAAUG&CAUUCUGA--CUGGUUAUUGCCA	3	0.791838	15d/OV651815.1_12720_PC17826_c0_g1_1309_TPlot.pdf
PC17746_c0_g1:666	OV651820.1_29808	PC17746_c0_g1	652	675	666	-38.9	-25.9	0.66581	7	3-17,673-659;20-24,656-652	1-2,675-674[UP5];18-19,658-657[SIL]	(((((..(((((((((((((((..&..)))))))))))))))..)))))	UGUCUAAGAUCUGUUUAACUUUUA&AUAAAGUUGGACAGAUCGAAGACA	2	0.114471	15d/OV651820.1_29808_PC17746_c0_g1_666_TPlot.pdf
PC1774_c0_g3:991	OV651828.1_43856	PC1774_c0_g3	980	1000	991	-40.3	-30.1	0.746898	8	3-5,998-996;7-20,994-981	1-2,1000-999[UP5];6-6,995-995[SIL];21-21,980-980[UP3]	.((((((((((((((.(((..&..))).)))))))))))))).	UGCCGGUUGACCACAGUGCAA&UGGCAGUGUGGUUAGCUGGUU	4	0.398241	15d/OV651828.1_43856_PC1774_c0_g3_991_TPlot.pdf
PC17738_c0_g1:1487	OV651826.1_42687	PC17738_c0_g1	1477	1496	1487	-32.2	-21.2	0.658385	5	1-12,1496-1485;14-16,1484-1482;18-21,1480-1477	13-13,x-x[BULq];17-17,1481-1481[SIL]	((((.(((-((((((((((((&)))))))))))).))).))))	GUACCGUU-GAUAGCCAAGGA&UCUUUGGUUAUCUAGCUGUAU	4	0.999829	15d/OV651826.1_42687_PC17738_c0_g1_1487_TPlot.pdf
PC17682_c0_g1:934	OV651815.1_12722	PC17682_c0_g1	922	941	934	-31.2	-26	0.833333	4	1-5,941-937;8-22,936-922	6-7,x-x[BULq]	(((((((((((((((--(((((&)))))..)))))))))))))))	AUGUUCGAAACAGUU--UACAG&CUGUAUAAACUGUUUCGAACAU	3	0.670106	15d/OV651815.1_12722_PC17682_c0_g1_934_TPlot.pdf
PC1768_c0_g1:994	OV651820.1_27630	PC1768_c0_g1	978	1003	994	-36.9	-24.5	0.663957	7	1-9,1003-995;11-14,993-990;15-17,988-986;18-22,982-978	10-10,994-994[SIL];x-x,989-989[BULt];x-x,985-983[BULt]	(((((...(((.((((.(((((((((&))))))))).))))-)))---)))))	ACAAGACUUUCAGGAUGUACAGGGUG&UACCCUGUAGAUCC-GAA---UUUGU	4	0.848835	15d/OV651820.1_27630_PC1768_c0_g1_994_TPlot.pdf
PC17645_c0_g1:1743	OV651828.1_43856	PC17645_c0_g1	1731	1752	1743	-40.3	-26.22	0.65062	11	2-10,1751-1743;14-20,1738-1732	1-1,1752-1752[UP5];11-13,1742-1739[AILt];21-21,1731-1731[UP3]	.(((((((....(((((((((.&.)))))))))-...))))))).	CACCAGCUCCUACAUGCUGCCU&UGGCAGUGUG-GUUAGCUGGUU	4	0.999347	15d/OV651828.1_43856_PC17645_c0_g1_1743_TPlot.pdf
PC17595_c0_g1:319	OV651815.1_14155	PC17595_c0_g1	307	330	319	-34.6	-24.2	0.699422	8.5	2-4,329-327;5-9,325-321;11-22,318-307	1-1,330-330[UP5];x-x,326-326[BULt];10-10,320-319[AILt]	((((((((((((..(((((.(((.&.)))-)))))-.))))))))))))	CUCCAUGCUUCUGGUAUAUAUCCC&UGGA-AUGUA-AAGAAGUAUGGAG	4	0.200265	15d/OV651815.1_14155_PC17595_c0_g1_319_TPlot.pdf
PC1754_c0_g1:996	OV651826.1_42428	PC1754_c0_g1	983	1006	996	-32.9	-21.42	0.651064	11	2-4,1005-1003;8-23,998-983	1-1,1006-1006[UP5];5-7,1002-999[AILt]	((((((((((((((((....(((.&.)))-...))))))))))))))))	CCUAAAGAUUCUAGAAAUUUGUAU&UUGC-UUCUUUUAGAAUCUUUAGG	4	0.986249	15d/OV651826.1_42428_PC1754_c0_g1_996_TPlot.pdf
PC1749_c0_g1:4060	OV651817.1_19344	PC1749_c0_g1	4051	4069	4060	-37.6	-25.7	0.683511	7.5	3-12,4067-4058;15-19,4055-4051	1-2,4069-4068[UP5];13-14,4057-4056[SIL]	(((((..((((((((((..&..))))))))))..)))))	GCUUCUAGCCGCACGAGAU&AACUUGUGUGGCCUGGAGC	3	0.96194	15d/OV651817.1_19344_PC1749_c0_g1_4060_TPlot.pdf
PC1749_c0_g1:1481	OV651814.1_4076	PC1749_c0_g1	1469	1490	1481	-40.9	-27	0.660147	11.5	4-9,1487-1482;12-22,1479-1469	1-3,1490-1488[UP5];10-11,1481-1480[SIL]	(((((((((((..((((((...&...))))))..)))))))))))	ACUGUCGAUGGUAGGUUCUGCG&AAGAGAGCUAUCCGUCGACAGU	3	0.144138	15d/OV651814.1_4076_PC1749_c0_g1_1481_TPlot.pdf
PC1739_c0_g1:235	OV651818.1_23877	PC1739_c0_g1	223	244	235	-34.3	-22.4	0.653061	12.5	6-18,239-227;20-21,224-223	1-5,244-240[UP5];19-19,226-225[AILt]	((..(((((((((((((.....&.....)))))))))))))-.))	ACAGUCCUACUGGAGUCGUAGA&AAAUUGACUCUAGUAGGG-AGU	4	0.985679	15d/OV651818.1_23877_PC1739_c0_g1_235_TPlot.pdf
PC17304_c3_g1:157	OV651815.1_12722	PC17304_c3_g1	145	166	157	-31.2	-28.5	0.913462	2	1-4,166-163;6-22,161-145	5-5,162-162[SIL]	(((((((((((((((((.((((&)))).)))))))))))))))))	AUGUUCGAAACAGUUUACACAG&CUGUAUAAACUGUUUCGAACAU	4	0.537915	15d/OV651815.1_12722_PC17304_c3_g1_157_TPlot.pdf
PC1726_c0_g1:504	OV651825.1_40103	PC1726_c0_g1	492	513	504	-31.2	-22.7	0.727564	15	9-22,505-492	1-8,513-506[UP5]	((((((((((((((........&........))))))))))))))	UCUUUGAACACGUCUCCCGCUU&UUAUUAACGACGUGUUCAAAGA	4	0.710405	15d/OV651825.1_40103_PC1726_c0_g1_504_TPlot.pdf
PC17254_c0_g1:5267	OV651825.1_39800	PC17254_c0_g1	5257	5277	5267	-29.1	-19.7	0.676976	8	2-5,5276-5273;6-12,5271-5265;13-17,5263-5259	1-1,5277-5277[UP5];x-x,5272-5272[BULt];x-x,5264-5264[BULt];18-19,5258-5257[UP3]	..(((((.(((((((.((((.&.))))-)))))))-)))))..	GCCUUCAUCUGGUCCUGAAAG&UUUUC-GGACUAG-UGAAGAU	4	0.99426	15d/OV651825.1_39800_PC17254_c0_g1_5267_TPlot.pdf
PC17218_c3_g2:24	OV651825.1_39982	PC17218_c3_g2	13	33	24	-31.4	-21	0.66879	6	1-5,33-29;7-11,27-23;13-21,21-13	6-6,28-28[SIL];12-12,22-22[SIL]	(((((((((.(((((.(((((&))))).))))).)))))))))	UCACAGUGGAGAAAAACCGUU&AAUGGCUUUUCAUUACUGUGA	4	1	15d/OV651825.1_39982_PC17218_c3_g2_24_TPlot.pdf
PC1709_c0_g2:1307	OV651815.1_15431	PC1709_c0_g2	1295	1322	1307	-37.7	-25	0.66313	15	2-5,1321-1318;6-8,1312-1310;9-21,1308-1296	1-1,1322-1322[UP5];x-x,1317-1313[BULt];x-x,1309-1309[BULt];22-22,1295-1295[UP3]	.(((((((((((((.(((.....((((.&.))))-----)))-))))))))))))).	AAAAUGUCGCUAAGCAAGUGUAUCCCCU&UGGGG-----UUU-CUUAGCGACAUUUG	3	0.497138	15d/OV651815.1_15431_PC1709_c0_g2_1307_TPlot.pdf
PC1709_c0_g1:706	OV651815.1_12720	PC1709_c0_g1	695	715	706	-35.5	-23.6	0.664789	8.5	1-7,715-709;10-15,706-701;17-21,699-695	8-9,708-707[SIL];16-16,700-700[SIL]	(((((.((((((..(((((((&)))))))..)))))).)))))	UGGCAUUGACCAACCGGGGUG&CAUUCUGACUGGUUAUUGCCA	2	0.762135	15d/OV651815.1_12720_PC1709_c0_g1_706_TPlot.pdf
PC16973_c0_g1:3448	OV651828.1_43856	PC16973_c0_g1	3437	3461	3448	-40.3	-27	0.669975	12.5	2-6,3460-3456;7-13,3451-3445;16-21,3442-3437	1-1,3461-3461[UP5];x-x,3455-3452[BULt];14-15,3444-3443[SIL]	((((((..(((((((....(((((.&.)))))----)))))))..))))))	GACCAGAAAACCGCAGACUCUGCCG&UGGCAG----UGUGGUUAGCUGGUU	4	0.985385	15d/OV651828.1_43856_PC16973_c0_g1_3448_TPlot.pdf
PC169_c0_g1:215	OV651828.1_43853	PC169_c0_g1	201	224	215	-38.1	-30.2	0.792651	10	5-20,220-205;21-22,203-202	1-4,224-221[UP5];x-x,204-204[BULt];23-23,201-201[UP3]	.((.((((((((((((((((....&....))))))))))))))))-)).	AGUACGUACCAGGUAGUGCAAAGA&UAAAUGCACUAUCUGGUACG-ACA	4	0.0398175	15d/OV651828.1_43853_PC169_c0_g1_215_TPlot.pdf
PC1688_c1_g1:8693	OV651826.1_42428	PC1688_c1_g1	8680	8704	8693	-32.9	-22.5	0.683891	8.5	1-7,8704-8698;8-13,8695-8690;15-23,8688-8680	x-x,8697-8696[BULt];14-14,8689-8689[SIL]	(((((((((.((((((..(((((((&)))))))--)))))).)))))))))	CCUGAAGAUACUGAAGCUGAAGUAA&UUGCUUC--UUUUAGAAUCUUUAGG	4	0.829238	15d/OV651826.1_42428_PC1688_c1_g1_8693_TPlot.pdf
PC16858_c0_g1:2065	OV651819.1_25341	PC16858_c0_g1	2054	2074	2065	-35.6	-23.7	0.66573	10.5	4-18,2071-2057	1-3,2074-2072[UP5];19-21,2056-2054[UP3]	...(((((((((((((((...&...)))))))))))))))...	GCAGGGAAAGCUAUGCGUACC&UAAGCGUAUAGCUUUUCCCCU	3	0.540783	15d/OV651819.1_25341_PC16858_c0_g1_2065_TPlot.pdf
PC16853_c0_g1:7269	OV651826.1_42429	PC16853_c0_g1	7256	7278	7269	-40.3	-26.4	0.655087	13	6-13,7273-7266;15-20,7264-7259	1-5,7278-7274[UP5];14-14,7265-7265[SIL];21-23,7258-7256[UP3]	...((((((.((((((((.....&.....)))))))).))))))...	AUAGCACUCACAGAAGCCGCAAU&AAUAAGGCUUCUGAGAGUGCAUC	4	0.733008	15d/OV651826.1_42429_PC16853_c0_g1_7269_TPlot.pdf
PC1682_c2_g1:828	OV651818.1_23949	PC1682_c2_g1	818	838	828	-33.9	-23.3	0.687316	7	2-9,837-830;10-15,828-823;17-21,822-818	1-1,838-838[UP5];x-x,829-829[BULt];16-16,x-x[BULq]	(((((-((((((.((((((((.&.))))))))-)))))).)))))	GCAAC-AAGUGGCGAGAAGACC&UGUCUUUUU-CCGCUUUGUUGC	4	0.999556	15d/OV651818.1_23949_PC1682_c2_g1_828_TPlot.pdf
PC1676_c0_g1:1897	OV651818.1_23949	PC1676_c0_g1	1885	1906	1897	-33.9	-24.5	0.722714	6	2-16,1905-1891;17-19,1889-1887;21-21,1885-1885	1-1,1906-1906[UP5];x-x,1890-1890[BULt];20-20,1886-1886[SIL]	(.(((.(((((((((((((((.&.)))))))))))))))-))).)	GGAGCUGAAGCGGAAGAAGAUG&UGUCUUUUUCCGCUUU-GUUGC	2	0.652206	15d/OV651818.1_23949_PC1676_c0_g1_1897_TPlot.pdf
PC16644_c0_g1:537	OV651817.1_19159	PC16644_c0_g1	525	545	537	-45.7	-30.5	0.667396	12	5-9,541-537;11-21,536-526	1-4,545-542[UP5];10-10,x-x[BULq];22-22,525-525[UP3]	.(((((((((((-(((((....&....))))).))))))))))).	GCAGGUUGGGGC-GGUGCUGGA&UAUUGCACCAGUCCCGGCCUGA	3	0.144138	15d/OV651817.1_19159_PC16644_c0_g1_537_TPlot.pdf
PC16614_c2_g1:609	OV651826.1_42423	PC16614_c2_g1	600	618	609	-29.8	-20.1	0.674497	5.5	1-13,618-606;17-22,605-600	14-16,x-x[BULq]	((((((---(((((((((((((&)))))))))))))...))))))	AGCGGU---ACAGACAAUGUAA&UUGCAUUGUCUGUUUAAUUGUU	4	0.997453	15d/OV651826.1_42423_PC16614_c2_g1_609_TPlot.pdf
PC1636_c0_g1:7983	OV651819.1_25536	PC1636_c0_g1	7972	7994	7983	-43.2	-28.1	0.650463	9	1-5,7994-7990;6-11,7987-7982;13-19,7981-7975	x-x,7989-7988[BULt];12-12,x-x[BULq];20-22,7974-7972[UP3]	...(((((((-((((((..(((((&)))))--)))))).)))))))...	AUUUCUCGCA-GACGCGAUUCUGA&UCAGA--CGCGUCGUGCGAGAUUC	2	0.385092	15d/OV651819.1_25536_PC1636_c0_g1_7983_TPlot.pdf
PC1636_c0_g1:7977	OV651825.1_39685	PC1636_c0_g1	7966	7986	7977	-30.1	-20	0.664452	14.5	8-21,7979-7966	1-7,7986-7980[UP5]	((((((((((((((.......&.......))))))))))))))	UCGACAAUUUCUCGCAGACGC&CAUUUUUUGAGAGAUUGUCGA	2	0.903695	15d/OV651825.1_39685_PC1636_c0_g1_7977_TPlot.pdf
PC1625_c0_g1:1614	OV651815.1_12722	PC1625_c0_g1	1602	1623	1614	-31.2	-25.1	0.804487	4	2-4,1622-1620;6-22,1618-1602	1-1,1623-1623[UP5];5-5,1619-1619[SIL]	(((((((((((((((((.(((.&.))).)))))))))))))))))	AUGUUCGAAACGGUUUACACAA&CUGUAUAAACUGUUUCGAACAU	4	0.995021	15d/OV651815.1_12722_PC1625_c0_g1_1614_TPlot.pdf
PC16243_c0_g1:721	OV651818.1_21706	PC16243_c0_g1	710	730	721	-34.7	-23.6	0.680115	11	4-7,727-724;9-20,722-711	1-3,730-728[UP5];8-8,723-723[SIL];21-21,710-710[UP3]	.((((((((((((.((((...&...)))).)))))))))))).	CUUGUGCAGCCUAGUGCCAAC&UGAGGUAGUAGGUUGUAUAGU	4	0.917821	15d/OV651818.1_21706_PC16243_c0_g1_721_TPlot.pdf
PC16199_c0_g1:150	OV651818.1_23949	PC16199_c0_g1	136	159	150	-33.9	-24.1	0.710914	8.5	2-2,158-158;4-15,156-145;16-21,141-136	1-1,159-159[UP5];3-3,157-157[SIL];x-x,144-142[BULt]	((((((...((((((((((((.(.&.).))))))))))))---))))))	GCGACAUUCAAGCGGGAGAAGUCC&UGUCUUUUUCCGCUU---UGUUGC	4	0.985967	15d/OV651818.1_23949_PC16199_c0_g1_150_TPlot.pdf
PC16167_c0_g1:266	OV651817.1_18387	PC16167_c0_g1	252	275	266	-36.6	-25	0.68306	8	3-6,273-270;8-19,268-257;22-23,254-253	1-2,275-274[UP5];7-7,269-269[SIL];20-21,256-255[SIL];24-24,252-252[UP3]	.((..((((((((((((.((((..&..)))).))))))))))))..)).	UGUCGAAGGUUUUCAGAGAAGAUU&UUUCUUGUCUGAAAACCUUGUACU	4	0.445208	15d/OV651817.1_18387_PC16167_c0_g1_266_TPlot.pdf
PC16125_c0_g1:2593	OV651819.1_26386	PC16125_c0_g1	2583	2602	2593	-29.6	-19.7	0.665541	6	3-15,2600-2588;18-20,2585-2583	1-2,2602-2601[UP5];16-17,2587-2586[SIL]	(((..(((((((((((((..&..)))))))))))))..)))	UACUCGAUUUUCCUGUGAAA&AAUCACAGGAAAAUUCUGUG	2	0.654838	15d/OV651819.1_26386_PC16125_c0_g1_2593_TPlot.pdf
PC16125_c0_g1:2078	OV651815.1_12722	PC16125_c0_g1	2066	2087	2078	-31.2	-22.1	0.708333	7	2-18,2086-2070	1-1,2087-2087[UP5];19-22,2069-2066[UP3]	....(((((((((((((((((.&.)))))))))))))))))....	AAUCUUGAGACAGUUUAUGCAU&CUGUAUAAACUGUUUCGAACAU	4	0.999993	15d/OV651815.1_12722_PC16125_c0_g1_2078_TPlot.pdf
PC161_c0_g1:3296	OV651826.1_42687	PC161_c0_g1	3285	3305	3296	-32.2	-23	0.714286	7	1-9,3305-3297;11-18,3295-3288	10-10,3296-3296[SIL];19-21,3287-3285[UP3]	...((((((((.(((((((((&))))))))).))))))))...	AAUCAGUUGGACGACCAAAGA&UCUUUGGUUAUCUAGCUGUAU	4	0.782095	15d/OV651826.1_42687_PC161_c0_g1_3296_TPlot.pdf
PC15907_c0_g1:586	OV651815.1_15428	PC15907_c0_g1	573	595	586	-38.4	-25.6	0.666667	8	1-7,595-589;9-19,587-577;20-21,575-574	8-8,588-588[SIL];x-x,576-576[BULt];22-22,573-573[UP3]	.((.(((((((((((.(((((((&))))))).)))))))))))-)).	CGAUUUUGGGCCAUGGGAGCAAA&UUUGUUCGUGUGGCUCAAG-UCA	2	0.451328	15d/OV651815.1_15428_PC15907_c0_g1_586_TPlot.pdf
PC1588_c0_g2:113	OV651818.1_23949	PC1588_c0_g2	101	122	113	-33.9	-24.8	0.731563	5	2-2,121-121;4-18,119-105;19-21,103-101	1-1,122-122[UP5];3-3,120-120[SIL];x-x,104-104[BULt]	(((.(((((((((((((((.(.&.).)))))))))))))))-)))	GCAGACAAAGUGGAAAAAGUCU&UGUCUUUUUCCGCUUUGU-UGC	3	0.503618	15d/OV651818.1_23949_PC1588_c0_g2_113_TPlot.pdf
PC15652_c0_g3:1286	OV651825.1_39685	PC15652_c0_g3	1275	1295	1286	-30.1	-19.7	0.654485	11	5-7,1291-1289;9-21,1287-1275	1-4,1295-1292[UP5];8-8,1288-1288[SIL]	(((((((((((((.(((....&....))).)))))))))))))	UUGACGAUCUCUCCGAACAAA&CAUUUUUUGAGAGAUUGUCGA	3	0.937289	15d/OV651825.1_39685_PC15652_c0_g3_1286_TPlot.pdf
PC1555_c0_g5:2018	OV651815.1_14155	PC1555_c0_g5	2004	2026	2018	-34.6	-24	0.693642	4.5	1-4,2026-2023;6-16,2022-2012;17-22,2009-2004	5-5,x-x[BULq];x-x,2011-2010[BULt]	((((((..(((((((((((-((((&)))).)))))))))))--))))))	UUCCAUUAACUUCUUUACA-UCCA&UGGAAUGUAAAGAAGU--AUGGAG	4	0.262684	15d/OV651815.1_14155_PC1555_c0_g5_2018_TPlot.pdf
PC1544_c0_g1:1135	OV651826.1_42429	PC1544_c0_g1	1121	1144	1135	-40.3	-27.6	0.684864	7.5	2-14,1143-1131;15-19,1129-1125	1-1,1144-1144[UP5];x-x,1130-1130[BULt];20-23,1124-1121[UP3]	....(((((.(((((((((((((.&.)))))))))))))-)))))....	CUCACGCUCAUCGGAAGCCUUAUA&AAUAAGGCUUCUGA-GAGUGCAUC	4	0.292042	15d/OV651826.1_42429_PC1544_c0_g1_1135_TPlot.pdf
PC15352_c0_g1:668	OV651814.1_12450	PC15352_c0_g1	656	677	668	-32.8	-23	0.70122	6	1-4,677-674;6-8,672-670;11-22,667-656	5-5,673-673[SIL];9-10,669-668[SIL]	((((((((((((..(((.((((&)))).)))..))))))))))))	AAAGGUCCUUUAUUUCUCACAA&UUGUAAGAUCUAAAGGACCUUU	0	0.00981418	15d/OV651814.1_12450_PC15352_c0_g1_668_TPlot.pdf
PC15347_c2_g2:1406	OV651825.1_39685	PC15347_c2_g2	1395	1415	1406	-30.1	-26.6	0.883721	2	1-11,1415-1405;13-21,1403-1395	12-12,1404-1404[SIL]	(((((((((.(((((((((((&))))))))))).)))))))))	UCGACAAUCCCUCAAAAAAUG&CAUUUUUUGAGAGAUUGUCGA	2	0.00756936	15d/OV651825.1_39685_PC15347_c2_g2_1406_TPlot.pdf
PC1531_c0_g1:1463	OV651825.1_39982	PC1531_c0_g1	1452	1472	1463	-31.4	-20.7	0.659236	9.5	3-19,1470-1454	1-2,1472-1471[UP5];20-21,1453-1452[UP3]	..(((((((((((((((((..&..)))))))))))))))))..	AGAUGGUGAUGAGAGGUCACA&AAUGGCUUUUCAUUACUGUGA	4	1	15d/OV651825.1_39982_PC1531_c0_g1_1463_TPlot.pdf
PC1518_c0_g1:435	OV651826.1_42423	PC1518_c0_g1	423	444	435	-29.8	-21.64	0.726174	6.5	1-14,444-431;20-22,425-423	15-19,430-426[SIL]	(((.....((((((((((((((&)))))))))))))).....)))	GACUACAUAGCAGACAAUGCAG&UUGCAUUGUCUGUUUAAUUGUU	4	0.733008	15d/OV651826.1_42423_PC1518_c0_g1_435_TPlot.pdf
PC1515_c0_g1:217	OV651826.1_42423	PC1515_c0_g1	204	226	217	-29.8	-20.1	0.674497	7.5	1-15,226-212;17-21,209-205	16-16,211-210[AILt];22-22,204-204[UP3]	.(((((..(((((((((((((((&)))))))))))))))-.))))).	UGCAAUGGAAACGGAUGAUGUAA&UUGCAUUGUCUGUUU-AAUUGUU	3	0.844526	15d/OV651826.1_42423_PC1515_c0_g1_217_TPlot.pdf
PC151_c0_g1:9001	OV651818.1_23138	PC151_c0_g1	8988	9010	9001	-35	-23.28	0.665143	7	1-15,9010-8996;19-23,8992-8988	16-18,8995-8993[SIL]	(((((...(((((((((((((((&)))))))))))))))...)))))	CUGCGCAGAUUUUCGAGCGAUAG&UUAUUGCUUGAGAAUACACGUAG	3	0.127324	15d/OV651818.1_23138_PC151_c0_g1_9001_TPlot.pdf
PC15016_c0_g1:937	OV651818.1_23949	PC15016_c0_g1	925	955	937	-33.9	-22.6	0.666667	23.5	1-8,955-948;9-11,938-936;12-21,934-925	x-x,947-939[BULt];x-x,935-935[BULt]	((((((((((.(((.........((((((((&))))))))---------)))-))))))))))	GUAGCAGAGCUGGAAUCUGCAGAGAAGGACA&UGUCUUUU---------UCC-GCUUUGUUGC	3	0.983725	15d/OV651818.1_23949_PC15016_c0_g1_937_TPlot.pdf
PC14961_c0_g1:680	OV651825.1_39982	PC14961_c0_g1	669	689	680	-31.4	-21.1	0.671975	3	1-5,689-685;7-14,683-676;16-21,674-669	6-6,684-684[SIL];15-15,675-675[SIL]	((((((.((((((((.(((((&))))).)))))))).))))))	UCACAGCAAUGAAAAACCAUU&AAUGGCUUUUCAUUACUGUGA	4	1	15d/OV651825.1_39982_PC14961_c0_g1_680_TPlot.pdf
PC14961_c0_g1:169	OV651825.1_39982	PC14961_c0_g1	158	178	169	-31.4	-25.9	0.824841	2	1-5,178-174;7-21,172-158	6-6,173-173[SIL]	(((((((((((((((.(((((&))))).)))))))))))))))	UCACAGUAAUGAAAAACCAUU&AAUGGCUUUUCAUUACUGUGA	4	0.794979	15d/OV651825.1_39982_PC14961_c0_g1_169_TPlot.pdf
PC14922_c0_g1:466	OV651818.1_24073	PC14922_c0_g1	452	475	466	-34.4	-22.8	0.662791	7	1-13,475-463;15-19,461-457;20-22,455-453	14-14,462-462[SIL];x-x,456-456[BULt];23-23,452-452[UP3]	.(((.(((((.(((((((((((((&))))))))))))).)))))-))).	AGACGAAGGCAUGCAGGUUCUAGA&UUUAGAAUCUGUACGCUUU-GUUG	4	0.810981	15d/OV651818.1_24073_PC14922_c0_g1_466_TPlot.pdf
PC14879_c1_g1:117	OV651825.1_39982	PC14879_c1_g1	106	126	117	-31.4	-25.6	0.815287	3	1-5,126-122;7-21,120-106	6-6,121-121[SIL]	(((((((((((((((.(((((&))))).)))))))))))))))	UCACAGUAAUGAAAGACCAUU&AAUGGCUUUUCAUUACUGUGA	4	0.876627	15d/OV651825.1_39982_PC14879_c1_g1_117_TPlot.pdf
PC1487_c0_g1:1446	OV651817.1_20420	PC1487_c0_g1	1431	1455	1446	-39.3	-28.34	0.72112	7.5	1-14,1455-1442;16-20,1437-1433	15-15,1441-1438[AILt];21-22,1432-1431[UP3]	..(((((....((((((((((((((&))))))))))))))---.)))))..	UACAGGUAGUGUCGUCGACGACGAG&UUCGUUGUCGACGA---AACCUGCA	2	0.0372782	15d/OV651817.1_20420_PC1487_c0_g1_1446_TPlot.pdf
PC1484_c0_g1:2420	OV651818.1_23949	PC1484_c0_g1	2409	2432	2420	-33.9	-23.32	0.687906	13.5	1-6,2432-2427;9-16,2421-2414;18-21,2412-2409	7-8,2426-2422[AILt];17-17,2413-2413[SIL]	((((.((((((((.....((((((&))))))---..)))))))).))))	GCAAGAGAGUGGAUGAACGAGACA&UGUCUU---UUUCCGCUUUGUUGC	4	0.99941	15d/OV651818.1_23949_PC1484_c0_g1_2420_TPlot.pdf
PC1480_c0_g1:347	OV651826.1_42423	PC1480_c0_g1	335	356	347	-29.8	-22.2	0.744966	8.5	4-13,353-344;15-22,342-335	1-3,356-354[UP5];14-14,343-343[SIL]	((((((((.((((((((((...&...)))))))))).))))))))	AGCAAUUGUGCAGACAGUGAUA&UUGCAUUGUCUGUUUAAUUGUU	4	0.57398	15d/OV651826.1_42423_PC1480_c0_g1_347_TPlot.pdf
PC148_c0_g1:18399	OV651819.1_26273	PC148_c0_g1	18388	18408	18399	-31.2	-20.3	0.650641	9.5	4-16,18405-18393;18-20,18391-18389	1-3,18408-18406[UP5];17-17,18392-18392[SIL];21-21,18388-18388[UP3]	.(((.(((((((((((((...&...))))))))))))).))).	AAGGUUUACCAGUUGAUGAAU&AAAUAUCAGCUGGUAAUUCUG	3	0.91383	15d/OV651819.1_26273_PC148_c0_g1_18399_TPlot.pdf
PC148_c0_g1:15963	OV651819.1_26273	PC148_c0_g1	15952	15972	15963	-31.2	-23.9	0.766026	8.5	4-20,15969-15953	1-3,15972-15970[UP5];21-21,15952-15952[UP3]	.(((((((((((((((((...&...))))))))))))))))).	AAGGAUUACCAGUUGAUGAGU&AAAUAUCAGCUGGUAAUUCUG	3	0.160629	15d/OV651819.1_26273_PC148_c0_g1_15963_TPlot.pdf
PC148_c0_g1:12427	OV651826.1_42687	PC148_c0_g1	12415	12436	12427	-32.2	-24.3	0.754658	7.5	1-2,12436-12435;4-11,12433-12426;12-19,12424-12417	3-3,12434-12434[SIL];x-x,12425-12425[BULt];20-21,12416-12415[UP3]	..((((((((.((((((((.((&)).))))))))-))))))))..	AAGCAGCUAGAAUAGCCAAUGA&UCUUUGGUUAU-CUAGCUGUAU	4	0.360425	15d/OV651826.1_42687_PC148_c0_g1_12427_TPlot.pdf
PC1474_c1_g4:587	OV651825.1_39982	PC1474_c1_g4	576	596	587	-31.4	-25.5	0.812102	3	1-5,596-592;7-21,590-576	6-6,591-591[SIL]	(((((((((((((((.(((((&))))).)))))))))))))))	UCACAGUGGUGAAAAACCAUU&AAUGGCUUUUCAUUACUGUGA	4	0.901334	15d/OV651825.1_39982_PC1474_c1_g4_587_TPlot.pdf
PC14728_c0_g2:505	OV651825.1_39800	PC14728_c0_g2	493	514	505	-29.1	-19.52	0.67079	6.5	1-13,514-502;16-19,496-493	14-15,501-497[AILt]	((((.....(((((((((((((&)))))))))))))---..))))	GUCUGAUGGACUAGUCUGAAAA&UUUUCGGACUAGU---GAAGAU	0	0.0827479	15d/OV651825.1_39800_PC14728_c0_g2_505_TPlot.pdf
PC1468_c0_g2:456	OV651826.1_41890	PC1468_c0_g2	445	465	456	-33.1	-22	0.664653	9.5	5-21,461-445	1-4,465-462[UP5]	(((((((((((((((((....&....)))))))))))))))))	GAGAAUUUGAGAGAGCUCGCA&CACCAGCUUUCUUAGAUUCUU	4	0.980178	15d/OV651826.1_41890_PC1468_c0_g2_456_TPlot.pdf
PC14673_c1_g2:745	OV651825.1_39982	PC14673_c1_g2	734	754	745	-31.4	-23.4	0.745223	3	1-5,754-750;7-21,748-734	6-6,749-749[SIL]	(((((((((((((((.(((((&))))).)))))))))))))))	UCACAGUAAUGAAAAAUCAUU&AAUGGCUUUUCAUUACUGUGA	4	0.998467	15d/OV651825.1_39982_PC14673_c1_g2_745_TPlot.pdf
PC14556_c5_g1:382	OV651820.1_29647	PC14556_c5_g1	371	391	382	-29.2	-19.3	0.660959	6.5	1-7,391-385;9-20,383-372	8-8,384-384[SIL];21-21,371-371[UP3]	.((((((((((((.(((((((&))))))).)))))))))))).	ACAAGAGUAUCAAUUGUAUUU&AGAUAUGUUUGAUAUUCUUGG	4	0.999059	15d/OV651820.1_29647_PC14556_c5_g1_382_TPlot.pdf
PC14513_c0_g1:2933	OV651818.1_21706	PC14513_c0_g1	2922	2942	2933	-34.7	-23.4	0.674352	10	5-21,2938-2922	1-4,2942-2939[UP5]	(((((((((((((((((....&....)))))))))))))))))	GCUGUACAACUUACUAUACAA&UGAGGUAGUAGGUUGUAUAGU	4	0.951543	15d/OV651818.1_21706_PC14513_c0_g1_2933_TPlot.pdf
PC14440_c0_g1:764	OV651819.1_26271	PC14440_c0_g1	753	773	764	-31.1	-22.3	0.717042	8	3-21,771-753	1-2,773-772[UP5]	(((((((((((((((((((..&..)))))))))))))))))))	CACAGUUGUUAGGUGAGGUAU&UAAUCUCAUUUGGUAACUGUG	3	0.25311	15d/OV651819.1_26271_PC14440_c0_g1_764_TPlot.pdf
PC1443_c0_g1:308	OV651815.1_15431	PC1443_c0_g1	297	318	308	-37.7	-25	0.66313	5	1-4,318-315;5-14,313-304;16-22,303-297	x-x,314-314[BULt];15-15,x-x[BULq]	(((((((-((((((((((.((((&))))-)))))))))).)))))))	UAAAUGU-GUUGAGAAACACCCA&UGGG-GUUUCUUAGCGACAUUUG	4	0.866182	15d/OV651815.1_15431_PC1443_c0_g1_308_TPlot.pdf
PC144_c0_g1:952	OV651824.1_37745	PC144_c0_g1	937	961	952	-37.3	-36.7	0.983914	1	1-25,961-937	NA	(((((((((((((((((((((((((&)))))))))))))))))))))))))	UGUUUAGGACACAUUGUUUUCAUUA&UAAUGAAAACGAUGUGUCCUAAACA	2	0.0150814	15d/OV651824.1_37745_PC144_c0_g1_952_TPlot.pdf
PC14395_c0_g1:93	OV651826.1_41638	PC14395_c0_g1	81	102	93	-40.7	-27.7	0.68059	10.5	4-9,99-94;12-22,91-81	1-3,102-100[UP5];10-11,93-92[SIL]	(((((((((((..((((((...&...))))))..)))))))))))	AGGCUGGGCCCCAGGACAAUUC&AACUUGUCCGUGGGUUCAGUCU	2	0.380402	15d/OV651826.1_41638_PC14395_c0_g1_93_TPlot.pdf
PC1425_c0_g1:1534	OV651822.1_34409	PC1425_c0_g1	1520	1544	1534	-43.4	-33.4	0.769585	7.5	2-6,1543-1539;7-24,1537-1520	1-1,1544-1544[UP5];x-x,1538-1538[BULt]	((((((((((((((((((.(((((.&.)))))-))))))))))))))))))	UUGGAGCACCUGAUGAGGUUGCAGG&AUUGUA-CUUCAUCAGGUGCUCUGG	4	0.0398175	15d/OV651822.1_34409_PC1425_c0_g1_1534_TPlot.pdf
PC14211_c0_g1:154	OV651818.1_21706	PC14211_c0_g1	143	162	154	-34.7	-23.5	0.677233	8	3-5,160-158;7-13,157-151;15-21,149-143	1-2,162-161[UP5];6-6,x-x[BULq];14-14,150-150[SIL]	(((((((.(((((((-(((..&..))).))))))).)))))))	GCUAUACUGCCUGCU-CCUGC&UGAGGUAGUAGGUUGUAUAGU	4	0.936896	15d/OV651818.1_21706_PC14211_c0_g1_154_TPlot.pdf
PC14211_c0_g1:145	OV651828.1_43856	PC14211_c0_g1	132	154	145	-40.3	-29.6	0.734491	10	2-12,153-143;14-21,139-132	1-1,154-154[UP5];13-13,142-140[AILt]	((((((((...(((((((((((.&.)))))))))))--.))))))))	GGCCAGCUCCUGCUAUACUGCCU&UGGCAGUGUGGU--UAGCUGGUU	4	0.528431	15d/OV651828.1_43856_PC14211_c0_g1_145_TPlot.pdf
PC14208_c0_g2:1582	OV651813.1_173	PC14208_c0_g2	1569	1591	1582	-42	-27.4	0.652381	9	3-8,1589-1584;11-20,1581-1572;22-23,1570-1569	1-2,1591-1590[UP5];9-10,1583-1582[SIL];21-21,1571-1571[SIL]	((.((((((((((..((((((..&..))))))..)))))))))).))	UCUCAUGGAAGAGGAGGAUCUUC&CCAGAUCUAACUCUUCCAUGCGA	4	0.385891	15d/OV651813.1_173_PC14208_c0_g2_1582_TPlot.pdf
PC1414_c9_g2:152	OV651815.1_12722	PC1414_c9_g2	140	161	152	-31.2	-30.7	0.983974	1.5	1-22,161-140	NA	((((((((((((((((((((((&))))))))))))))))))))))	AUGUUUGAAACAGUUUAUGCAG&CUGUAUAAACUGUUUCGAACAU	0	0.00417541	15d/OV651815.1_12722_PC1414_c9_g2_152_TPlot.pdf
PC1411_c0_g1:7089	OV651818.1_23949	PC1411_c0_g1	7077	7097	7089	-33.9	-22.9	0.675516	7	1-2,7097-7096;4-13,7095-7086;16-21,7082-7077	3-3,x-x[BULq];14-15,7085-7083[AILt]	((((((...((((((((((-((&)).))))))))))-..))))))	GCGGCACCUGCGGAAGAAG-CA&UGUCUUUUUCCGC-UUUGUUGC	2	0.977092	15d/OV651818.1_23949_PC1411_c0_g1_7089_TPlot.pdf
PC1406_c0_g1:2358	OV651826.1_41890	PC1406_c0_g1	2347	2367	2358	-33.1	-21.56	0.65136	6.5	1-10,2367-2358;15-21,2353-2347	11-14,2357-2354[SIL]	(((((((....((((((((((&))))))))))....)))))))	AAGAAUUGCUUAAAGCUGGUG&CACCAGCUUUCUUAGAUUCUU	4	0.997699	15d/OV651826.1_41890_PC1406_c0_g1_2358_TPlot.pdf
PC13964_c0_g1:845	OV651825.1_39685	PC13964_c0_g1	834	854	845	-30.1	-20.8	0.69103	7	1-19,854-836	20-21,835-834[UP3]	..(((((((((((((((((((&)))))))))))))))))))..	CAGAUAAUUUCUUAGAGGAUG&CAUUUUUUGAGAGAUUGUCGA	4	0.962026	15d/OV651825.1_39685_PC13964_c0_g1_845_TPlot.pdf
PC1394_c1_g1:728	OV651818.1_22355	PC1394_c1_g1	716	737	728	-37	-25.5	0.689189	9.5	2-15,736-723	1-1,737-737[UP5];16-22,722-716[UP3]	.......((((((((((((((.&.)))))))))))))).......	GCCAAGAGGGAGCAGCAGUUGG&ACAAUUGCUGCUCCUGAAGAUU	3	0.286259	15d/OV651818.1_22355_PC1394_c1_g1_728_TPlot.pdf
PC13896_c0_g1:361	OV651826.1_42687	PC13896_c0_g1	350	373	361	-32.2	-21.1	0.65528	11	1-6,373-368;7-9,364-362;11-21,360-350	x-x,367-365[BULt];10-10,361-361[SIL]	(((((((((((.(((...((((((&))))))---))).)))))))))))	AUACGGCUGGACAACUGUCGAGGA&UCUUUG---GUUAUCUAGCUGUAU	4	0.999924	15d/OV651826.1_42687_PC13896_c0_g1_361_TPlot.pdf
PC1381_c0_g1:12284	OV651828.1_43856	PC1381_c0_g1	12274	12293	12284	-40.3	-28.4	0.704715	4.5	1-12,12293-12282;15-21,12280-12274	13-14,12281-12281[AILq]	(((((((.-((((((((((((&))))))))))))..)))))))	AACCGGCC-AUCACACUGUCA&UGGCAGUGUGGUUAGCUGGUU	4	0.790771	15d/OV651828.1_43856_PC1381_c0_g1_12284_TPlot.pdf
PC13707_c0_g1:375	OV651825.1_39982	PC13707_c0_g1	364	384	375	-31.4	-24	0.764331	4	1-5,384-380;7-20,378-365	6-6,379-379[SIL];21-21,364-364[UP3]	.((((((((((((((.(((((&))))).)))))))))))))).	ACACAGUGGUGAAAAACCAUU&AAUGGCUUUUCAUUACUGUGA	4	0.994599	15d/OV651825.1_39982_PC13707_c0_g1_375_TPlot.pdf
PC1369_c5_g1:3244	OV651826.1_41984	PC1369_c5_g1	3231	3253	3244	-33.8	-25.2	0.745562	4	1-16,3253-3238;19-20,3235-3234;21-22,3232-3231	17-18,3237-3236[SIL];x-x,3233-3233[BULt]	((.((..((((((((((((((((&))))))))))))))))..))-))	GCAUUGGUGAGCAACAAUCAGAA&UUUUGAUUGUUGCUCAGAAA-GC	4	0.200265	15d/OV651826.1_41984_PC1369_c5_g1_3244_TPlot.pdf
PC13688_c0_g1:764	OV651818.1_23949	PC13688_c0_g1	753	773	764	-33.9	-24.6	0.725664	12.5	7-21,767-753	1-6,773-768[UP5]	(((((((((((((((......&......)))))))))))))))	GCAACAAGGCGGAGACCUAGC&UGUCUUUUUCCGCUUUGUUGC	3	0.552543	15d/OV651818.1_23949_PC13688_c0_g1_764_TPlot.pdf
PC1365_c0_g1:1942	OV651830.1_45165	PC1365_c0_g1	1931	1951	1942	-36	-23.8	0.661111	6.5	1-1,1951-1951;3-13,1949-1939;16-19,1936-1933	2-2,1950-1950[SIL];14-15,1938-1937[SIL];20-21,1932-1931[UP3]	..((((..(((((((((((.(&).)))))))))))..))))..	AAACCGAGACGUCACAUCAGA&UGUGAUGUGACGUAGUGGUAU	4	0.991025	15d/OV651830.1_45165_PC1365_c0_g1_1942_TPlot.pdf
PC1363_c0_g2:3072	OV651826.1_42687	PC1363_c0_g2	3060	3081	3072	-32.2	-22.9	0.71118	8.5	1-12,3081-3070;13-19,3068-3062	x-x,3069-3069[BULt];20-21,3061-3060[UP3]	..(((((((.((((((((((((&))))))))))))-)))))))..	CGAUGGCUAUGAUGGCCGAAGG&UCUUUGGUUAUC-UAGCUGUAU	4	0.799102	15d/OV651826.1_42687_PC1363_c0_g2_3072_TPlot.pdf
PC13582_c0_g3:228	OV651815.1_12722	PC13582_c0_g3	216	242	228	-31.2	-23.52	0.753846	12	1-4,242-239;6-22,232-216	5-5,238-233[AILt]	(((((((((((((((((......((((&))))-----.)))))))))))))))))	AUGUUCGAAACAGUUUACUAAGAACAG&CUGU-----AUAAACUGUUUCGAACAU	4	0.999759	15d/OV651815.1_12722_PC13582_c0_g3_228_TPlot.pdf
PC1356_c0_g1:943	OV651813.1_175	PC1356_c0_g1	932	958	943	-36.4	-26	0.714286	17	3-7,956-952;8-20,945-933	1-2,958-957[UP5];x-x,951-946[BULt];21-21,932-932[UP3]	.(((((((((((((......(((((..&..)))))------))))))))))))).	CGUUGGAGGAGUUGUCAAGAGAUCUGC&UGAGAUU------CAACUCCUCCAACU	2	0.0940544	15d/OV651813.1_175_PC1356_c0_g1_943_TPlot.pdf
PC132_c0_g1:2761	OV651822.1_33316	PC132_c0_g1	2747	2770	2761	-43.4	-30.8	0.709677	9	2-3,2769-2768;5-22,2766-2749	1-1,2770-2770[UP5];4-4,2767-2767[SIL];23-24,2748-2747[UP3]	..((((((((((((((((((.((.&.)).))))))))))))))))))..	UAGGAGCAUCUGGUGGAGUAGGAG&AUUGUACUUCAUCAGGUGCUCUGG	4	0.150007	15d/OV651822.1_33316_PC132_c0_g1_2761_TPlot.pdf
PC13194_c0_g1:540	OV651815.1_15431	PC13194_c0_g1	527	550	540	-37.7	-24.7	0.655172	8	1-4,550-547;5-11,545-539;12-14,537-535;17-22,532-527	x-x,546-546[BULt];x-x,538-538[BULt];15-16,534-533[SIL]	((((((..(((.(((((((.((((&))))-)))))))-)))..))))))	CAAAUGAAGCUAGAGAAGCACCCA&UGGG-GUUUCUU-AGCGACAUUUG	4	0.924235	15d/OV651815.1_15431_PC13194_c0_g1_540_TPlot.pdf
PC13178_c0_g1:44	OV651825.1_39982	PC13178_c0_g1	33	53	44	-31.4	-25.5	0.812102	3	1-5,53-49;7-21,47-33	6-6,48-48[SIL]	(((((((((((((((.(((((&))))).)))))))))))))))	UCACAGUGGUGAAAAACCAUU&AAUGGCUUUUCAUUACUGUGA	4	0.919474	15d/OV651825.1_39982_PC13178_c0_g1_44_TPlot.pdf
PC131754_c0_g1:186	OV651825.1_39982	PC131754_c0_g1	175	195	186	-31.4	-24.5	0.780255	4	1-15,195-181;17-20,179-176	16-16,180-180[SIL];21-21,175-175[UP3]	.((((.(((((((((((((((&))))))))))))))).)))).	CCACACUGGUGAAAAGCCGUU&AAUGGCUUUUCAUUACUGUGA	4	0.986797	15d/OV651825.1_39982_PC131754_c0_g1_186_TPlot.pdf
PC1310_c0_g3:100	OV651817.1_19194	PC1310_c0_g3	91	109	100	-33.5	-24.4	0.728358	5	1-14,109-96;17-20,95-92	15-16,x-x[BULq];21-21,91-91[UP3]	.((((--((((((((((((((&))))))))))))))..)))).	AUCAC--UAUCGGUUGCCAUU&AGUGGUAACCGAUAAUGUGAA	3	0.0867941	15d/OV651817.1_19194_PC1310_c0_g3_100_TPlot.pdf
PC13036_c1_g1:3828	OV651815.1_14155	PC13036_c1_g1	3816	3837	3828	-34.6	-23	0.66474	8.5	1-3,3837-3835;6-8,3832-3830;10-21,3828-3817	4-5,3834-3833[SIL];9-9,3829-3829[SIL];22-22,3816-3816[UP3]	.((((((((((((.(((..(((&)))..))).)))))))))))).	AUUCAUACUUCUUGGCAGGCCA&UGGAAUGUAAAGAAGUAUGGAG	4	0.556314	15d/OV651815.1_14155_PC13036_c1_g1_3828_TPlot.pdf
PC1301_c0_g1:1484	OV651826.1_42687	PC1301_c0_g1	1468	1494	1484	-32.2	-21	0.652174	10	1-4,1494-1491;6-13,1488-1481;14-20,1475-1469	5-5,1490-1489[AILt];x-x,1480-1476[BULt];21-21,1468-1468[UP3]	.(((((((.....((((((((..((((&))))-.))))))))-----))))))).	UUACAGCUGCUUAAGAUAACCUCAAGA&UCUU-UGGUUAUCU-----AGCUGUAU	2	0.976205	15d/OV651826.1_42687_PC1301_c0_g1_1484_TPlot.pdf
PC13007_c0_g1:729	OV651813.1_2526	PC13007_c0_g1	717	738	729	-31.7	-21.4	0.675079	8.5	2-4,737-735;6-22,733-717	1-1,738-738[UP5];5-5,734-734[SIL]	(((((((((((((((((.(((.&.))).)))))))))))))))))	GGAGAAGGAGGCUAUGGUUGUU&UACACUUGUAGUUUUUUUCUCC	4	0.995315	15d/OV651813.1_2526_PC13007_c0_g1_729_TPlot.pdf
PC130_c2_g2:1518	OV651820.1_29138	PC130_c2_g2	1506	1529	1518	-41.7	-28	0.671463	9.5	2-5,1528-1525;7-8,1523-1522;9-17,1519-1511;19-22,1509-1506	1-1,1529-1529[UP5];6-6,1524-1524[SIL];x-x,1521-1520[BULt];18-18,1510-1510[SIL]	((((.(((((((((..((.((((.&.)))).))--))))))))).))))	UCGGUUCAGCUGCUAGCCGAGUGG&UCACUGGG--AGUAGUUGAUCCGA	4	0.410343	15d/OV651820.1_29138_PC130_c2_g2_1518_TPlot.pdf
PC13_c0_g4:3065	OV651823.1_36226	PC13_c0_g4	3052	3074	3065	-41.6	-29.5	0.709135	7.5	1-2,3074-3073;4-11,3071-3064;12-20,3062-3054	3-3,3072-3072[SIL];x-x,3063-3063[BULt];21-22,3053-3052[UP3]	..(((((((((.((((((((.((&)).))))))))-)))))))))..	UAAGGCUGGGAUUUAGUGCAUUA&UAUUGCACUAG-UCCCGGCCUAU	4	0.216349	15d/OV651823.1_36226_PC13_c0_g4_3065_TPlot.pdf
PC129883_c0_g1:252	OV651826.1_41890	PC129883_c0_g1	240	269	252	-33.1	-21.8	0.65861	19	1-9,269-261;10-13,252-249;14-21,247-240	x-x,260-253[BULt];x-x,248-248[BULt]	((((((((.((((........(((((((((&)))))))))--------))))-))))))))	AAGAGUUUAAAGAUACAAUAGGAGCUGGUG&CACCAGCUU--------UCUU-AGAUUCUU	2	0.840985	15d/OV651826.1_41890_PC129883_c0_g1_252_TPlot.pdf
PC129260_c0_g1:382	OV651831.1_46454	PC129260_c0_g1	370	391	382	-39.5	-26.5	0.670886	7	1-2,391-390;4-10,388-382;12-12,380-380;14-20,378-372	3-3,389-389[SIL];11-11,381-381[SIL];13-13,379-379[SIL];21-22,371-370[UP3]	..(((((((.(.(((((((.((&)).))))))).).)))))))..	AUUGAUGUCGAGCCACAGUACU&AGAACUGUGGGUGGACAUCAUU	4	0.666149	15d/OV651831.1_46454_PC129260_c0_g1_382_TPlot.pdf
PC1291_c0_g1:1785	OV651826.1_41879	PC1291_c0_g1	1774	1798	1785	-34.8	-23.1	0.663793	14	1-6,1798-1793;7-16,1788-1779;18-20,1778-1776	x-x,1792-1789[BULt];17-17,x-x[BULq];21-22,1775-1774[UP3]	..(((-((((((((((....((((((&))))))----)))))))))).)))..	CCCUC-UGUCCAAGGAUUAUGGGACA&UGUCUU----UCUUUGGACAAGAGAA	3	0.449344	15d/OV651826.1_41879_PC1291_c0_g1_1785_TPlot.pdf
PC12782_c0_g1:1821	OV651817.1_19344	PC12782_c0_g1	1812	1830	1821	-37.6	-24.7	0.656915	5	1-8,1830-1823;10-19,1821-1812	9-9,1822-1822[SIL]	((((((((((.((((((((&)))))))).))))))))))	GUUUCAGGUUCCACAAGUU&AACUUGUGUGGCCUGGAGC	4	1	15d/OV651817.1_19344_PC12782_c0_g1_1821_TPlot.pdf
PC1276_c1_g1:525	OV651819.1_26386	PC1276_c1_g1	510	535	525	-29.6	-21.1	0.712838	7.5	1-8,535-528;9-17,526-518;18-20,512-510	x-x,527-527[BULt];x-x,517-513[BULt]	(((.....(((((((((.((((((((&))))))))-)))))))))-----)))	CACUAAGAGGAAUUUUCGCUGUGAUU&AAUCACAG-GAAAAUUCU-----GUG	3	0.223475	15d/OV651819.1_26386_PC1276_c1_g1_525_TPlot.pdf
PC1276_c1_g1:116	OV651813.1_3301	PC1276_c1_g1	108	125	116	-27.3	-18.3	0.67033	7	3-11,123-115;13-18,114-109	1-2,125-124[UP5];12-12,x-x[BULq];19-19,108-108[UP3]	.((((((-(((((((((..&..))))))))).)))))).	UGUUUUU-GUUCCUCCAUG&AUUGGAGGAACUAGAAAUU	2	0.989203	15d/OV651813.1_3301_PC1276_c1_g1_116_TPlot.pdf
PC1276_c0_g1:307	OV651825.1_39800	PC1276_c0_g1	297	316	307	-29.1	-20.4	0.701031	7	2-13,315-304;14-17,302-299	1-1,316-316[UP5];x-x,303-303[BULt];18-19,298-297[UP3]	..((((.((((((((((((.&.))))))))))))-))))..	GGCUUCGACUGGUCUGGAAU&UUUUCGGACUAGU-GAAGAU	4	0.942991	15d/OV651825.1_39800_PC1276_c0_g1_307_TPlot.pdf
PC127_c0_g1:1130	OV651826.1_41886	PC127_c0_g1	1118	1139	1130	-32.6	-21.6	0.662577	8.5	1-5,1139-1135;7-13,1133-1127;15-17,1125-1123	6-6,1134-1134[SIL];14-14,1126-1126[SIL];18-22,1122-1118[UP3]	.....(((.(((((((.(((((&))))).))))))).))).....	UACAUUCUGGCAGGGAAACAAA&UUUGUAUCCCUGUGAGAUUUUU	4	0.997004	15d/OV651826.1_41886_PC127_c0_g1_1130_TPlot.pdf
PC12695_c0_g1:1887	OV651815.1_14159	PC12695_c0_g1	1874	1897	1887	-43.7	-29.4	0.672769	10	1-7,1897-1891;8-11,1889-1886;12-12,1884-1884;14-22,1882-1874	x-x,1890-1890[BULt];x-x,1885-1885[BULt];13-13,1883-1883[SIL]	(((((((((.(.((((.(((((((&)))))))-))))-).)))))))))	ACGGCUGGUCGUGGGGCGGGCCGG&UUGGUCC-CCUU-CAACCAGCUGU	4	0.556314	15d/OV651815.1_14159_PC12695_c0_g1_1887_TPlot.pdf
PC12575_c0_g1:1711	OV651817.1_19194	PC12575_c0_g1	1698	1721	1711	-33.5	-24.5	0.731343	7.5	2-7,1720-1715;8-15,1713-1706;16-20,1703-1699	1-1,1721-1721[UP5];x-x,1714-1714[BULt];x-x,1705-1704[BULt];21-21,1698-1698[UP3]	.(((((..((((((((.((((((.&.))))))-))))))))--))))).	AUCACAAGUUGUCGGUCUGCCACA&AGUGGUA-ACCGAUAA--UGUGAA	4	0.232109	15d/OV651817.1_19194_PC12575_c0_g1_1711_TPlot.pdf
PC1257_c0_g1:806	OV651818.1_23949	PC1257_c0_g1	795	818	806	-33.9	-22.2	0.654867	13	2-5,817-814;6-7,810-809;9-11,807-805;13-21,803-795	1-1,818-818[UP5];x-x,813-811[BULt];8-8,808-808[SIL];12-12,804-804[SIL]	(((((((((.(((.((...((((.&.))))---)).))).)))))))))	GCGACGAAGGGGACGACUCAGACG&UGUCU---UUUUCCGCUUUGUUGC	3	0.99516	15d/OV651818.1_23949_PC1257_c0_g1_806_TPlot.pdf
PC12531_c0_g1:201	OV651828.1_44153	PC12531_c0_g1	189	210	201	-38.8	-29.8	0.768041	12	6-21,205-190	1-5,210-206[UP5];22-22,189-189[UP3]	.((((((((((((((((.....&.....)))))))))))))))).	GGUGGUGCCAGGUGAUUGUGAG&GAAUAAAUCGCUUGGCACCACG	4	0.0398175	15d/OV651828.1_44153_PC12531_c0_g1_201_TPlot.pdf
PC12523_c0_g1:996	OV651818.1_23949	PC12523_c0_g1	983	1005	996	-33.9	-25.2	0.743363	9	2-14,1004-992;15-21,989-983	1-1,1005-1005[UP5];x-x,991-990[BULt]	(((((((..(((((((((((((.&.)))))))))))))--)))))))	GUGACAGGGGGCGGAGGAGGGCU&UGUCUUUUUCCGCU--UUGUUGC	4	0.768401	15d/OV651818.1_23949_PC12523_c0_g1_996_TPlot.pdf
PC12510_c0_g1:508	OV651819.1_26273	PC12510_c0_g1	497	517	508	-31.2	-20.6	0.660256	8.5	3-12,515-506;14-20,504-498	1-2,517-516[UP5];13-13,505-505[SIL];21-21,497-497[UP3]	.(((((((.((((((((((..&..)))))))))).))))))).	AAGGAUUAGUGGCUGGUAUAU&AAAUAUCAGCUGGUAAUUCUG	4	0.997879	15d/OV651819.1_26273_PC12510_c0_g1_508_TPlot.pdf
PC1243_c0_g1:7469	OV651815.1_15112	PC1243_c0_g1	7459	7478	7469	-42.6	-28.1	0.659624	9	4-14,7475-7465;16-17,7464-7463;19-21,7461-7459	1-3,7478-7476[UP5];15-15,x-x[BULq];18-18,7462-7462[SIL]	(((.((-(((((((((((...&...))))))))))).)).)))	AGCGGC-GUCGCACGCGCCCC&CUUGUGCGUGUGACAGCGGCU	4	0.909035	15d/OV651815.1_15112_PC1243_c0_g1_7469_TPlot.pdf
PC123_c0_g2:82	OV651826.1_42428	PC123_c0_g2	70	91	82	-32.9	-22.9	0.696049	6	2-8,90-84;10-14,82-78;16-23,77-70	1-1,91-91[UP5];9-9,83-83[SIL];15-15,x-x[BULq]	((((((((-(((((.(((((((.&.))))))).))))).))))))))	CCUGAAGA-UUUAAUAGAGGCAC&UUGCUUCUUUUAGAAUCUUUAGG	2	0.321252	15d/OV651826.1_42428_PC123_c0_g2_82_TPlot.pdf
PC123_c0_g1:4287	OV651826.1_42428	PC123_c0_g1	4275	4296	4287	-32.9	-22.9	0.696049	6	2-8,4295-4289;10-14,4287-4283;16-23,4282-4275	1-1,4296-4296[UP5];9-9,4288-4288[SIL];15-15,x-x[BULq]	((((((((-(((((.(((((((.&.))))))).))))).))))))))	CCUGAAGA-UUUAAUAGAGGCAC&UUGCUUCUUUUAGAAUCUUUAGG	4	0.652305	15d/OV651826.1_42428_PC123_c0_g1_4287_TPlot.pdf
PC12237_c0_g1:2150	OV651825.1_40698	PC12237_c0_g1	2137	2159	2150	-41.3	-27.68	0.670218	9	1-3,2159-2157;5-15,2155-2145;18-20,2140-2138	4-4,2156-2156[SIL];16-17,2144-2141[AILt];21-21,2137-2137[UP3]	.(((....(((((((((((.(((&))).)))))))))))--..))).	GGGCCAAGUCGCUGCGUGCGUUG&UAAGGCACGCGGUGA--AUGCCA	3	0.290872	15d/OV651825.1_40698_PC12237_c0_g1_2150_TPlot.pdf
PC12217_c0_g1:839	OV651826.1_42428	PC12217_c0_g1	828	847	839	-32.9	-21.42	0.651064	8.5	1-9,847-839;15-23,836-828	10-14,838-837[AILq]	(((((((((..---(((((((((&))))))))).....)))))))))	CCUGAAGAUAU---AAGAAGCAA&UUGCUUCUUUUAGAAUCUUUAGG	4	0.985967	15d/OV651826.1_42428_PC12217_c0_g1_839_TPlot.pdf
PC122068_c0_g1:246	OV651830.1_45165	PC122068_c0_g1	234	259	246	-36	-23.6	0.655556	13	2-6,258-254;7-10,249-246;11-19,244-236	1-1,259-259[UP5];x-x,253-250[BULt];x-x,245-245[BULt];20-21,235-234[UP3]	..(((((((((.((((....(((((.&.)))))----))))-)))))))))..	UCACCACUACGUUCACCACCAUCACC&UGUGAU----GUGA-CGUAGUGGUAU	4	0.996546	15d/OV651830.1_45165_PC122068_c0_g1_246_TPlot.pdf
PC1214_c0_g1:613	OV651818.1_21706	PC1214_c0_g1	602	621	613	-34.7	-23.9	0.688761	8.5	1-8,621-614;10-16,613-607	9-9,x-x[BULq];17-21,606-602[UP3]	.....(((((((-((((((((&)))))))).))))))).....	CAACAGCAACCU-CUGCCUCA&UGAGGUAGUAGGUUGUAUAGU	4	0.868874	15d/OV651818.1_21706_PC1214_c0_g1_613_TPlot.pdf
PC12072_c0_g1:1538	OV651826.1_42423	PC12072_c0_g1	1526	1547	1538	-29.8	-19.8	0.66443	7.5	2-2,1546-1546;4-21,1544-1527	1-1,1547-1547[UP5];3-3,1545-1545[SIL];22-22,1526-1526[UP3]	.((((((((((((((((((.(.&.).)))))))))))))))))).	UACAGUUAGGUAGACAGUGGAU&UUGCAUUGUCUGUUUAAUUGUU	1	0.0704194	15d/OV651826.1_42423_PC12072_c0_g1_1538_TPlot.pdf
PC12060_c0_g1:2800	OV651823.1_35668	PC12060_c0_g1	2787	2811	2800	-36.4	-23.9	0.656593	12	3-9,2809-2803;10-12,2800-2798;13-21,2795-2787	1-2,2811-2810[UP5];x-x,2802-2801[BULt];x-x,2797-2796[BULt]	(((((((((..(((..(((((((..&..)))))))--)))--)))))))))	ACUGCUGUGGUACAAUGGACAGUUA&AUAUUGUCC--UGU--CACAGCAGU	4	0.954408	15d/OV651823.1_35668_PC12060_c0_g1_2800_TPlot.pdf
PC12013_c0_g1:1100	OV651818.1_23949	PC12013_c0_g1	1089	1109	1100	-33.9	-22.6	0.666667	6.5	2-3,1108-1107;5-16,1105-1094;18-21,1092-1089	1-1,1109-1109[UP5];4-4,1106-1106[SIL];17-17,1093-1093[SIL]	((((.((((((((((((.((.&.)).)))))))))))).))))	GUAAGGAGGCGGAAAAGAACG&UGUCUUUUUCCGCUUUGUUGC	4	0.999998	15d/OV651818.1_23949_PC12013_c0_g1_1100_TPlot.pdf
PC1199_c0_g1:2484	OV651826.1_42687	PC1199_c0_g1	2473	2493	2484	-32.2	-22	0.68323	7.5	1-13,2493-2481;15-17,2479-2477	14-14,2480-2480[SIL];18-21,2476-2473[UP3]	....(((.(((((((((((((&))))))))))))).)))....	AAAAGGCCAGAUGACCGAAGA&UCUUUGGUUAUCUAGCUGUAU	3	0.74713	15d/OV651826.1_42687_PC1199_c0_g1_2484_TPlot.pdf
PC1189_c1_g1:1444	OV651821.1_32071	PC1189_c1_g1	1432	1452	1444	-44.5	-29.7	0.667416	7	1-4,1452-1449;6-7,1448-1447;10-22,1444-1432	5-5,x-x[BULq];8-9,1446-1445[SIL]	(((((((((((((..((-((((&)))).))..)))))))))))))	UCUCACUUCUGCAGGGC-UGCA&UGCAAGCAGUGCGGAAGUGAGG	3	0.0627946	15d/OV651821.1_32071_PC1189_c1_g1_1444_TPlot.pdf
PC116959_c0_g1:187	OV651813.1_2526	PC116959_c0_g1	176	196	187	-31.7	-21.5	0.678233	10	3-12,194-185;15-21,183-177	1-2,196-195[UP5];13-14,184-184[AILq];22-22,176-176[UP3]	.(((((((.-((((((((((..&..))))))))))..))))))).	CGAGAGAGC-GCUGCGAGUGGA&UACACUUGUAGUUUUUUUCUCC	2	0.854842	15d/OV651813.1_2526_PC116959_c0_g1_187_TPlot.pdf
PC11681_c0_g1:295	OV651826.1_41886	PC11681_c0_g1	284	304	295	-32.6	-22.8	0.699387	7	1-12,304-293;14-16,292-290	13-13,x-x[BULq];17-22,289-284[UP3]	......(((-((((((((((((&)))))))))))).)))......	CAUCCACUC-CAGGGAUACAAA&UUUGUAUCCCUGUGAGAUUUUU	4	0.881539	15d/OV651826.1_41886_PC11681_c0_g1_295_TPlot.pdf
PC116752_c0_g1:3144	OV651828.1_44153	PC116752_c0_g1	3132	3153	3144	-38.8	-28.1	0.724227	10	5-20,3149-3134	1-4,3153-3150[UP5];21-22,3133-3132[UP3]	..((((((((((((((((....&....))))))))))))))))..	GUUGGUGCCAAGCGGUUUCCCC&GAAUAAAUCGCUUGGCACCACG	4	0.114759	15d/OV651828.1_44153_PC116752_c0_g1_3144_TPlot.pdf
PC116076_c0_g1:558	OV651825.1_39685	PC116076_c0_g1	547	569	558	-30.1	-20.1	0.667774	9	1-6,569-564;7-21,561-547	x-x,563-562[BULt]	(((((((((((((((..((((((&))))))--)))))))))))))))	UCGGCGGUUUCUUAGUUAGAAUG&CAUUUU--UUGAGAGAUUGUCGA	4	0.99675	15d/OV651825.1_39685_PC116076_c0_g1_558_TPlot.pdf
PC116_c2_g1:53	OV651820.1_29138	PC116_c2_g1	37	62	53	-41.7	-27.5	0.659472	9.5	1-5,62-58;7-9,56-54;11-17,52-46;18-22,41-37	6-6,57-57[SIL];10-10,53-53[SIL];x-x,45-42[BULt]	(((((....(((((((.(((.(((((&))))).))).)))))))----)))))	UUGGAACUUUCAACUGGUCCGAGUGA&UCACUGGGAGUAGUUGA----UCCGA	4	0.630454	15d/OV651820.1_29138_PC116_c2_g1_53_TPlot.pdf
PC11525_c0_g1:646	OV651826.1_42429	PC11525_c0_g1	631	655	646	-40.3	-27.9	0.692308	9	4-10,652-646;11-18,644-637;19-23,635-631	1-3,655-653[UP5];x-x,645-645[BULt];x-x,636-636[BULt]	(((((.((((((((.(((((((...&...)))))))-))))))))-)))))	GAUGCUGCUUUCAGAAAGCCUUUUG&AAUAAGGCUU-CUGAGAGU-GCAUC	4	0.200265	15d/OV651826.1_42429_PC11525_c0_g1_646_TPlot.pdf
PC113081_c0_g1:181	OV651828.1_43856	PC113081_c0_g1	170	189	181	-40.3	-27.2	0.674938	6.5	1-6,189-184;8-10,183-181;11-13,179-177;15-21,176-170	7-7,x-x[BULq];x-x,180-180[BULt];14-14,x-x[BULq]	(((((((-(((.(((-((((((&)))))).)))-))).)))))))	AACCAGC-GGCUCAC-CUGCCA&UGGCAGUGUG-GUUAGCUGGUU	4	0.976202	15d/OV651828.1_43856_PC113081_c0_g1_181_TPlot.pdf
PC11250_c0_g1:326	OV651825.1_40698	PC11250_c0_g1	315	336	326	-41.3	-27.8	0.673123	8	3-9,334-328;10-12,326-324;14-20,322-316	1-2,336-335[UP5];x-x,327-327[BULt];13-13,323-323[SIL];21-21,315-315[UP3]	.(((((((.(((.(((((((..&..)))))))-))).))))))).	AGGUAUUUUCCGACGUGCCUCA&UAAGGCACG-CGGUGAAUGCCA	4	0.637886	15d/OV651825.1_40698_PC11250_c0_g1_326_TPlot.pdf
PC11139_c0_g1:563	OV651830.1_45165	PC11139_c0_g1	548	572	563	-36	-23.7	0.658333	10	2-7,571-566;9-13,564-560;14-21,555-548	1-1,572-572[UP5];8-8,565-565[SIL];x-x,559-556[BULt]	((((((((....(((((.((((((.&.)))))).)))))----))))))))	AUGCCACUCGAUGCGUUUCAUCGCC&UGUGAUGUGACGU----AGUGGUAU	2	0.846912	15d/OV651830.1_45165_PC11139_c0_g1_563_TPlot.pdf
PC11138_c0_g2:4050	OV651823.1_35668	PC11138_c0_g2	4039	4059	4050	-36.4	-26.1	0.717033	8.5	4-12,4056-4048;15-21,4045-4039	1-3,4059-4057[UP5];13-14,4047-4046[SIL]	(((((((..(((((((((...&...)))))))))..)))))))	GCUGCUGCAACAGGACGAGGU&AUAUUGUCCUGUCACAGCAGU	4	0.445208	15d/OV651823.1_35668_PC11138_c0_g2_4050_TPlot.pdf
PC1111_c0_g1:1726	OV651826.1_42423	PC1111_c0_g1	1714	1734	1726	-29.8	-19.7	0.661074	7.5	1-9,1734-1726;12-22,1724-1714	10-11,1725-1725[AILq]	(((((((((((.-(((((((((&)))))))))..)))))))))))	AACAGUUGAACU-ACGAUGUAG&UUGCAUUGUCUGUUUAAUUGUU	4	0.999733	15d/OV651826.1_42423_PC1111_c0_g1_1726_TPlot.pdf
PC11107_c1_g1:187	OV651815.1_12722	PC11107_c1_g1	175	196	187	-31.2	-24.4	0.782051	4	2-3,195-194;5-22,192-175	1-1,196-196[UP5];4-4,193-193[SIL]	((((((((((((((((((.((.&.)).))))))))))))))))))	AUGUUCGAAACGGUUUAUCCAC&CUGUAUAAACUGUUUCGAACAU	0	0.0933772	15d/OV651815.1_12722_PC11107_c1_g1_187_TPlot.pdf
PC111_c0_g1:7722	OV651826.1_42423	PC111_c0_g1	7710	7731	7722	-29.8	-20.1	0.674497	7	1-4,7731-7728;6-14,7726-7718;16-22,7716-7710	5-5,7727-7727[SIL];15-15,7717-7717[SIL]	(((((((.(((((((((.((((&)))).))))))))).)))))))	GACAGUUCGAUAGACAAAGCGG&UUGCAUUGUCUGUUUAAUUGUU	4	0.997293	15d/OV651826.1_42423_PC111_c0_g1_7722_TPlot.pdf
PC11065_c0_g1:1116	OV651828.1_43853	PC11065_c0_g1	1100	1125	1116	-38.1	-24.8	0.650919	13.5	5-17,1121-1109;18-23,1105-1100	1-4,1125-1122[UP5];x-x,1108-1106[BULt]	((((((...(((((((((((((....&....)))))))))))))---))))))	UGUUGUAAAACCAGGUGGUGUAAAAU&UAAAUGCACUAUCUGGU---ACGACA	4	0.645169	15d/OV651828.1_43853_PC11065_c0_g1_1116_TPlot.pdf
PC109881_c0_g1:38	OV651818.1_23949	PC109881_c0_g1	27	47	38	-33.9	-22.2	0.654867	8	2-11,46-37;13-19,35-29	1-1,47-47[UP5];12-12,36-36[SIL];20-21,28-27[UP3]	..(((((((.((((((((((.&.)))))))))).)))))))..	AAGACGAAGAGGAAGAAGGCG&UGUCUUUUUCCGCUUUGUUGC	3	0.996118	15d/OV651818.1_23949_PC109881_c0_g1_38_TPlot.pdf
PC109881_c0_g1:269	OV651822.1_34986	PC109881_c0_g1	260	280	269	-36.1	-23.7	0.65651	8.5	1-9,280-272;10-12,269-267;16-22,266-260	x-x,271-270[BULt];13-15,x-x[BULq]	(((((((---(((..(((((((((&)))))))))--)))...)))))))	GAACUGA---CGAAAGUGGUGCUG&UAGCACCAU--UCGAAAUCAGUUC	2	0.227665	15d/OV651822.1_34986_PC109881_c0_g1_269_TPlot.pdf
PC10971_c0_g1:716	OV651817.1_19344	PC10971_c0_g1	705	726	716	-37.6	-25.1	0.667553	10	3-8,724-719;9-12,717-714;13-14,712-711;15-19,709-705	1-2,726-725[UP5];x-x,718-718[BULt];x-x,713-713[BULt];x-x,710-710[BULt]	(((((.((.((((.((((((..&..))))))-))))-))-)))))	GCUCCUAGAGCCAUCACGGGGU&AACUUGUG-UGGC-CU-GGAGC	4	0.999998	15d/OV651817.1_19344_PC10971_c0_g1_716_TPlot.pdf
PC10951_c0_g1:1390	OV651820.1_29647	PC10951_c0_g1	1378	1399	1390	-29.2	-22.1	0.756849	7.5	2-11,1398-1389;12-21,1387-1378	1-1,1399-1399[UP5];x-x,1388-1388[BULt]	((((((((((.((((((((((.&.))))))))))-))))))))))	CCAAGAGUAUACAGAUAUGUUA&AGAUAUGUUUG-AUAUUCUUGG	4	0.456366	15d/OV651820.1_29647_PC10951_c0_g1_1390_TPlot.pdf
PC10919_c0_g1:588	OV651826.1_42687	PC10919_c0_g1	577	597	588	-32.2	-21.1	0.65528	7	1-10,597-588;12-15,586-583;17-21,581-577	11-11,587-587[SIL];16-16,582-582[SIL]	(((((.((((.((((((((((&)))))))))).)))).)))))	AUACGCCUGGUUAGCCGAGGA&UCUUUGGUUAUCUAGCUGUAU	3	0.944198	15d/OV651826.1_42687_PC10919_c0_g1_588_TPlot.pdf
PC109_c2_g5:800	OV651826.1_41984	PC109_c2_g5	781	809	800	-33.8	-23.4	0.692308	12	2-13,808-797;14-21,789-782	1-1,809-809[UP5];x-x,796-790[BULt];22-22,781-781[UP3]	.((((((((.......((((((((((((.&.))))))))))))-------)))))))).	ACUUUCUGAUCCAACAGCAACAGUCAGGG&UUUUGAUUGUUGC-------UCAGAAAGC	4	0.637886	15d/OV651826.1_41984_PC109_c2_g5_800_TPlot.pdf
PC1081_c3_g1:87	OV651828.1_43856	PC1081_c3_g1	76	97	87	-40.3	-26.3	0.652605	11	1-8,97-90;11-18,86-79	9-10,89-87[AILt];19-21,78-76[UP3]	...((((((((...((((((((&))))))))-..))))))))...	AUACGGCUGGCAGUCACUGCCA&UGGCAGUG-UGGUUAGCUGGUU	4	0.999039	15d/OV651828.1_43856_PC1081_c3_g1_87_TPlot.pdf
PC10788_c1_g1:79	OV651813.1_2526	PC10788_c1_g1	66	88	79	-31.7	-21.3	0.671924	12	3-3,86-86;5-11,84-78;12-22,76-66	1-2,88-87[UP5];4-4,85-85[SIL];x-x,77-77[BULt]	(((((((((((.(((((((.(..&..).)))))))-)))))))))))	GGAGGAGGAGGCCUACGGGCGGU&UACACUUGUAG-UUUUUUUCUCC	4	0.997064	15d/OV651813.1_2526_PC10788_c1_g1_79_TPlot.pdf
PC10788_c0_g2:196	OV651828.1_44153	PC10788_c0_g2	184	205	196	-38.8	-28.1	0.724227	10	5-20,201-186	1-4,205-202[UP5];21-22,185-184[UP3]	..((((((((((((((((....&....))))))))))))))))..	UUUGGUGCCAAGCGGUUUCCCC&GAAUAAAUCGCUUGGCACCACG	4	0.167101	15d/OV651828.1_44153_PC10788_c0_g2_196_TPlot.pdf
PC1063_c0_g1:8056	OV651815.1_14159	PC1063_c0_g1	8043	8065	8056	-43.7	-30.82	0.705263	6	1-14,8065-8052;18-22,8047-8043	15-17,8051-8048[AILt]	(((((....((((((((((((((&))))))))))))))-...)))))	GCGGCAUCCUUGAAGGGGGCCAA&UUGGUCCCCUUCAA-CCAGCUGU	4	0.167101	15d/OV651815.1_14159_PC1063_c0_g1_8056_TPlot.pdf
PC10565_c0_g1:1364	OV651813.1_1784	PC10565_c0_g1	1354	1374	1364	-39.7	-26	0.654912	9	1-6,1374-1369;8-15,1366-1359;17-20,1358-1355	7-7,1368-1367[AILt];16-16,x-x[BULq];21-21,1354-1354[UP3]	.((((-((((((((..((((((&))))))-.)))))))).)))).	CCCUG-GGCGCUGGAGAUUUAG&CUAAGU-ACUAGUGCCGCAGGA	4	0.829238	15d/OV651813.1_1784_PC10565_c0_g1_1364_TPlot.pdf
PC10555_c0_g1:760	OV651826.1_42423	PC10555_c0_g1	748	769	760	-29.8	-19.9	0.667785	10.5	4-13,766-757;16-22,754-748	1-3,769-767[UP5];14-15,756-755[SIL]	(((((((..((((((((((...&...))))))))))..)))))))	GGCAAUUUCGCAGGCGAUGAUG&UUGCAUUGUCUGUUUAAUUGUU	4	0.999422	15d/OV651826.1_42423_PC10555_c0_g1_760_TPlot.pdf
PC10555_c0_g1:653	OV651826.1_41884	PC10555_c0_g1	641	662	653	-33.5	-22.3	0.665672	11.5	1-2,662-661;5-17,658-646	3-4,660-659[SIL];18-22,645-641[UP3]	.....(((((((((((((..((&))..))))))))))))).....	GUGGUUUUCGCGGGGGUGAUAG&CUUGUACCCCUGUGAAAUUUUU	4	0.961247	15d/OV651826.1_41884_PC10555_c0_g1_653_TPlot.pdf
PC10555_c0_g1:615	OV651826.1_42687	PC10555_c0_g1	603	624	615	-32.2	-24.4	0.757764	10	1-13,624-612;15-19,609-605	14-14,611-610[AILt];20-21,604-603[UP3]	..(((((..(((((((((((((&)))))))))))))-.)))))..	AGGCGGCAGAGGUGGCCGAGGA&UCUUUGGUUAUCU-AGCUGUAU	4	0.347298	15d/OV651826.1_42687_PC10555_c0_g1_615_TPlot.pdf
PC10514_c0_g1:293	OV651813.1_3301	PC10514_c0_g1	284	302	293	-27.3	-18.8	0.688645	7	2-16,301-287	1-1,302-302[UP5];17-19,286-284[UP3]	...(((((((((((((((.&.)))))))))))))))...	UGGUUCUGGUUUCUUCAAA&AUUGGAGGAACUAGAAAUU	4	0.999615	15d/OV651813.1_3301_PC10514_c0_g1_293_TPlot.pdf
PC105034_c0_g1:1065	OV651820.1_29647	PC105034_c0_g1	1054	1080	1065	-29.2	-19.5	0.667808	16	1-9,1080-1072;10-15,1065-1060;17-21,1058-1054	x-x,1071-1066[BULt];16-16,1059-1059[SIL]	(((((.((((((......(((((((((&)))))))))------)))))).)))))	CCAGGCAUGUCAUCUCAGGACAUGUCU&AGAUAUGUU------UGAUAUUCUUGG	2	0.899966	15d/OV651820.1_29647_PC105034_c0_g1_1065_TPlot.pdf
PC10378_c3_g1:693	OV651826.1_41633	PC10378_c3_g1	677	702	693	-33.5	-23.5	0.701493	11.5	1-11,702-692;12-22,687-677	x-x,691-688[BULt]	(((((((((((....(((((((((((&)))))))))))----)))))))))))	CGUCCGUUAGUUCAUAAAUUAGUUGG&UCAAUUAAUUU----GCUGACGGAUG	4	0.216349	15d/OV651826.1_41633_PC10378_c3_g1_693_TPlot.pdf
PC10341_c0_g1:543	OV651818.1_21706	PC10341_c0_g1	526	552	543	-34.7	-23.1	0.665706	10.5	3-16,550-537;17-21,530-526	1-2,552-551[UP5];x-x,536-531[BULt]	(((((......((((((((((((((..&..))))))))))))))------)))))	ACUGUAUGCACACAACCUAUUACCUGU&UGAGGUAGUAGGUUGU------AUAGU	4	0.980178	15d/OV651818.1_21706_PC10341_c0_g1_543_TPlot.pdf
PC103352_c0_g1:309	OV651818.1_21706	PC103352_c0_g1	297	319	309	-34.7	-23	0.662824	7	1-6,319-314;8-9,312-311;10-18,309-301;20-21,298-297	7-7,313-313[SIL];x-x,310-310[BULt];19-19,300-299[AILt]	((..(((((((((.((.((((((&)))))).))-)))))))))-.))	GCAGGUACAACCUGACCACCUCA&UGAGGUAGU-AGGUUGUAU-AGU	4	0.986797	15d/OV651818.1_21706_PC103352_c0_g1_309_TPlot.pdf
PC1032_c0_g2:2164	OV651825.1_39982	PC1032_c0_g2	2152	2173	2164	-31.4	-21.1	0.671975	7	2-12,2172-2162;13-17,2160-2156;19-20,2154-2153	1-1,2173-2173[UP5];x-x,2161-2161[BULt];18-18,2155-2155[SIL];21-21,2152-2152[UP3]	.((.(((((.(((((((((((.&.)))))))))))-))))).)).	CCAGAGUAACUGAGAAGUCAUA&AAUGGCUUUUCA-UUACUGUGA	4	1	15d/OV651825.1_39982_PC1032_c0_g2_2164_TPlot.pdf
PC10273_c0_g1:3640	OV651819.1_26271	PC10273_c0_g1	3629	3650	3640	-31.1	-20.6	0.662379	5.5	1-5,3650-3646;6-16,3644-3634;19-21,3631-3629	x-x,3645-3645[BULt];17-18,3633-3632[SIL]	(((..(((((((((((.(((((&)))))-)))))))))))..)))	CGCUAUUACCAAAUGGCGAUUA&UAAUC-UCAUUUGGUAACUGUG	4	0.97668	15d/OV651819.1_26271_PC10273_c0_g1_3640_TPlot.pdf
PC10146_c0_g2:617	OV651817.1_19344	PC10146_c0_g2	608	626	617	-37.6	-25.6	0.680851	7	2-16,625-611	1-1,626-626[UP5];17-19,610-608[UP3]	...(((((((((((((((.&.)))))))))))))))...	AAGCCAGGUCACAUGAGUA&AACUUGUGUGGCCUGGAGC	4	0.999969	15d/OV651817.1_19344_PC10146_c0_g2_617_TPlot.pdf
PC101_c0_g2:72	OV651825.1_39982	PC101_c0_g2	60	82	72	-31.4	-21.9	0.697452	6.5	1-6,82-77;7-14,75-68;16-21,65-60	x-x,76-76[BULt];15-15,67-66[AILt]	((((((..((((((((.((((((&))))))-))))))))-.))))))	UCGCAGACGGUGAGAACGCCAUU&AAUGGC-UUUUCAUU-ACUGUGA	4	0.999986	15d/OV651825.1_39982_PC101_c0_g2_72_TPlot.pdf
PC10074_c0_g1:95	OV651815.1_15112	PC10074_c0_g1	84	104	95	-42.6	-31	0.7277	9.5	5-20,100-85	1-4,104-101[UP5];21-21,84-84[UP3]	.((((((((((((((((....&....)))))))))))))))).	CGCUGCUGUUACACGCAACUA&CUUGUGCGUGUGACAGCGGCU	4	0.132562	15d/OV651815.1_15112_PC10074_c0_g1_95_TPlot.pdf
